# Supplementary material for: Silk fibroin-derived polypeptides additives to promote hydroxyapatite nucleation in dense collagen hydrogels
Source: PLoS One. 2019 Jul 15;14(7):e0219429. doi: 10.1371/journal.pone.0219429 (PMC6629059; doi:10.1371/journal.pone.0219429)
Supplement: S1 File — (XLSX) [file pone.0219429.s001.xlsx]

## Sheet: S1 File
Wavenumber	Absorbance	Absorbance
cm\+(-1)	a.u\-()	a.u\-()
	Cs	Cp
4000	0.02837	0.03707
3999.5	0.02832	0.03691
3999	0.02843	0.03697
3998.5	0.02859	0.03714
3998	0.02865	0.03717
3997.5	0.02845	0.03696
3997	0.02814	0.0366
3996.5	0.0279	0.03675
3996	0.0278	0.03672
3995.5	0.02777	0.03668
3995	0.02772	0.03652
3994.5	0.02768	0.03629
3994	0.02774	0.03614
3993.5	0.02795	0.0362
3993	0.02827	0.03646
3992.5	0.02857	0.0368
3992	0.02873	0.03711
3991.5	0.02868	0.03729
3991	0.02848	0.03732
3990.5	0.02825	0.03717
3990	0.02807	0.03691
3989.5	0.02791	0.03667
3989	0.02771	0.03656
3988.5	0.02752	0.03667
3988	0.02749	0.03694
3987.5	0.02769	0.03726
3987	0.02804	0.03746
3986.5	0.02835	0.03745
3986	0.02848	0.03728
3985.5	0.02842	0.03707
3985	0.02825	0.03699
3984.5	0.02809	0.03704
3984	0.02801	0.03713
3983.5	0.02809	0.03715
3983	0.02829	0.03705
3982.5	0.02847	0.0369
3982	0.02849	0.03679
3981.5	0.02827	0.03675
3981	0.02792	0.03676
3980.5	0.02764	0.03676
3980	0.02759	0.03677
3979.5	0.02779	0.03681
3979	0.02812	0.03689
3978.5	0.02846	0.03696
3978	0.02873	0.037
3977.5	0.02891	0.037
3977	0.02892	0.03701
3976.5	0.02873	0.03698
3976	0.02835	0.03688
3975.5	0.02794	0.03673
3975	0.02767	0.03665
3974.5	0.02763	0.03673
3974	0.02777	0.03692
3973.5	0.02792	0.03703
3973	0.02797	0.03696
3972.5	0.02793	0.0368
3972	0.02791	0.03674
3971.5	0.028	0.03687
3971	0.02816	0.03715
3970.5	0.02828	0.03739
3970	0.02831	0.03749
3969.5	0.02825	0.03743
3969	0.02815	0.03728
3968.5	0.02805	0.0371
3968	0.02798	0.03692
3967.5	0.02795	0.03675
3967	0.02796	0.03665
3966.5	0.028	0.03662
3966	0.02803	0.03665
3965.5	0.02798	0.03667
3965	0.02782	0.0366
3964.5	0.02757	0.03642
3964	0.02734	0.03619
3963.5	0.02725	0.03605
3963	0.02738	0.0361
3962.5	0.02762	0.03636
3962	0.02785	0.0367
3961.5	0.02796	0.03695
3961	0.02793	0.037
3960.5	0.0278	0.03689
3960	0.02759	0.03675
3959.5	0.02739	0.03668
3959	0.02727	0.0367
3958.5	0.02732	0.03678
3958	0.02755	0.03688
3957.5	0.02786	0.03691
3957	0.02807	0.03681
3956.5	0.02809	0.03659
3956	0.0279	0.03633
3955.5	0.02757	0.03612
3955	0.02718	0.03597
3954.5	0.02683	0.03586
3954	0.02669	0.03576
3953.5	0.02679	0.0357
3953	0.02708	0.03575
3952.5	0.02738	0.03593
3952	0.02763	0.03626
3951.5	0.02789	0.03669
3951	0.02816	0.03712
3950.5	0.02836	0.03733
3950	0.02837	0.0372
3949.5	0.02821	0.03679
3949	0.02801	0.03636
3948.5	0.0279	0.03615
3948	0.02786	0.03619
3947.5	0.02778	0.03627
3947	0.02759	0.03622
3946.5	0.02738	0.0361
3946	0.02729	0.03608
3945.5	0.02738	0.03622
3945	0.0276	0.03634
3944.5	0.02784	0.03625
3944	0.028	0.03589
3943.5	0.02805	0.0355
3943	0.02794	0.03529
3942.5	0.02763	0.03527
3942	0.02725	0.03533
3941.5	0.02702	0.03546
3941	0.02703	0.03567
3940.5	0.02721	0.03595
3940	0.02742	0.03619
3939.5	0.02757	0.0363
3939	0.02766	0.03627
3938.5	0.02775	0.03617
3938	0.02786	0.03608
3937.5	0.02794	0.03604
3937	0.02792	0.03605
3936.5	0.02781	0.03611
3936	0.02775	0.03625
3935.5	0.02783	0.03641
3935	0.02792	0.03644
3934.5	0.02783	0.0362
3934	0.02743	0.03574
3933.5	0.02691	0.03532
3933	0.02657	0.03522
3932.5	0.02661	0.03539
3932	0.02689	0.03559
3931.5	0.02716	0.03567
3931	0.02723	0.03566
3930.5	0.02705	0.03569
3930	0.02674	0.03583
3929.5	0.02651	0.03602
3929	0.02641	0.03618
3928.5	0.02641	0.03627
3928	0.02647	0.03631
3927.5	0.02657	0.03633
3927	0.02671	0.03631
3926.5	0.02685	0.03625
3926	0.02698	0.03623
3925.5	0.02712	0.03632
3925	0.02726	0.03647
3924.5	0.02729	0.0365
3924	0.02718	0.0363
3923.5	0.027	0.03601
3923	0.02687	0.03581
3922.5	0.02684	0.03578
3922	0.0269	0.03585
3921.5	0.02701	0.03588
3921	0.02718	0.03583
3920.5	0.02736	0.03578
3920	0.02748	0.03581
3919.5	0.02745	0.03584
3919	0.02723	0.03571
3918.5	0.02684	0.0353
3918	0.02644	0.0348
3917.5	0.02627	0.03453
3917	0.0263	0.03458
3916.5	0.02628	0.03474
3916	0.02609	0.03486
3915.5	0.02583	0.03498
3915	0.02565	0.03514
3914.5	0.02561	0.03534
3914	0.02569	0.03554
3913.5	0.02582	0.0357
3913	0.02595	0.03583
3912.5	0.02598	0.03593
3912	0.02592	0.03602
3911.5	0.02581	0.03612
3911	0.02574	0.03623
3910.5	0.02573	0.03631
3910	0.0258	0.03629
3909.5	0.02592	0.03608
3909	0.02603	0.03568
3908.5	0.02609	0.03521
3908	0.02612	0.03485
3907.5	0.02621	0.03478
3907	0.02642	0.035
3906.5	0.02669	0.03524
3906	0.02692	0.03518
3905.5	0.02702	0.03471
3905	0.02689	0.03404
3904.5	0.02642	0.03341
3904	0.02573	0.03297
3903.5	0.02513	0.03279
3903	0.02484	0.03293
3902.5	0.02491	0.03336
3902	0.02512	0.03381
3901.5	0.02532	0.03405
3901	0.02553	0.0341
3900.5	0.02576	0.03417
3900	0.026	0.03451
3899.5	0.02624	0.03507
3899	0.02633	0.03539
3898.5	0.02618	0.03525
3898	0.0259	0.03482
3897.5	0.02562	0.03442
3897	0.02545	0.03425
3896.5	0.02541	0.03432
3896	0.02541	0.03451
3895.5	0.02539	0.03471
3895	0.02534	0.03485
3894.5	0.02528	0.03492
3894	0.02517	0.03488
3893.5	0.02503	0.03476
3893	0.02486	0.03462
3892.5	0.02468	0.03452
3892	0.02454	0.03451
3891.5	0.02453	0.03444
3891	0.02468	0.03429
3890.5	0.02493	0.03422
3890	0.02512	0.03425
3889.5	0.02518	0.03436
3889	0.02513	0.03449
3888.5	0.0251	0.03459
3888	0.02516	0.03459
3887.5	0.0254	0.03453
3887	0.02587	0.0346
3886.5	0.02647	0.0349
3886	0.02683	0.03508
3885.5	0.02666	0.0349
3885	0.02623	0.03465
3884.5	0.02586	0.0346
3884	0.02566	0.03474
3883.5	0.02561	0.03493
3883	0.02565	0.03502
3882.5	0.02573	0.03496
3882	0.02585	0.03486
3881.5	0.02605	0.03493
3881	0.02632	0.03521
3880.5	0.02632	0.03521
3880	0.02584	0.03473
3879.5	0.0252	0.03418
3879	0.02476	0.03393
3878.5	0.02465	0.034
3878	0.0248	0.03425
3877.5	0.02505	0.03452
3877	0.02525	0.03473
3876.5	0.02532	0.03485
3876	0.02531	0.03495
3875.5	0.02529	0.03511
3875	0.02534	0.03538
3874.5	0.02542	0.03558
3874	0.02545	0.03547
3873.5	0.02541	0.03513
3873	0.02537	0.03478
3872.5	0.02531	0.0345
3872	0.02519	0.03429
3871.5	0.02499	0.03416
3871	0.0248	0.03415
3870.5	0.02472	0.03418
3870	0.0248	0.03401
3869.5	0.02496	0.03372
3869	0.02522	0.03369
3868.5	0.02547	0.03394
3868	0.02555	0.03429
3867.5	0.02545	0.03456
3867	0.02522	0.03473
3866.5	0.02498	0.03484
3866	0.02476	0.03499
3865.5	0.02468	0.0352
3865	0.0248	0.03529
3864.5	0.02497	0.03512
3864	0.02504	0.03473
3863.5	0.02494	0.03422
3863	0.02473	0.0338
3862.5	0.02452	0.03358
3862	0.02441	0.03345
3861.5	0.02435	0.03327
3861	0.02435	0.03314
3860.5	0.02438	0.03318
3860	0.02442	0.03339
3859.5	0.0245	0.03364
3859	0.02468	0.03384
3858.5	0.02489	0.03394
3858	0.02503	0.03406
3857.5	0.02504	0.03432
3857	0.02503	0.03471
3856.5	0.02514	0.03511
3856	0.02545	0.0353
3855.5	0.02594	0.0352
3855	0.0267	0.03535
3854.5	0.02729	0.03596
3854	0.02687	0.03601
3853.5	0.02598	0.03553
3853	0.02551	0.03525
3852.5	0.02538	0.03512
3852	0.025	0.03473
3851.5	0.02433	0.03414
3851	0.02373	0.03369
3850.5	0.0235	0.03355
3850	0.02367	0.03365
3849.5	0.02405	0.03382
3849	0.02438	0.0339
3848.5	0.02456	0.03393
3848	0.0246	0.03402
3847.5	0.02464	0.03419
3847	0.02473	0.03439
3846.5	0.02479	0.0345
3846	0.02475	0.03446
3845.5	0.02459	0.03437
3845	0.02438	0.03441
3844.5	0.02421	0.03473
3844	0.0241	0.03512
3843.5	0.02401	0.03525
3843	0.02392	0.035
3842.5	0.02381	0.03451
3842	0.02367	0.034
3841.5	0.02362	0.03375
3841	0.02376	0.0339
3840.5	0.02394	0.03424
3840	0.02398	0.03453
3839.5	0.02384	0.03468
3839	0.02369	0.0347
3838.5	0.02368	0.03463
3838	0.02358	0.03432
3837.5	0.02315	0.03382
3837	0.02265	0.03343
3836.5	0.02236	0.03331
3836	0.02248	0.03353
3835.5	0.023	0.03408
3835	0.02362	0.03461
3834.5	0.02398	0.03484
3834	0.02399	0.03478
3833.5	0.02376	0.0345
3833	0.02356	0.03411
3832.5	0.02365	0.03383
3832	0.02398	0.03368
3831.5	0.02416	0.0336
3831	0.02402	0.03369
3830.5	0.02367	0.03395
3830	0.02333	0.0343
3829.5	0.02323	0.03464
3829	0.02348	0.03493
3828.5	0.02399	0.03518
3828	0.02449	0.03532
3827.5	0.02467	0.03525
3827	0.02443	0.03488
3826.5	0.02389	0.0343
3826	0.02334	0.03375
3825.5	0.02301	0.03346
3825	0.02298	0.03349
3824.5	0.02318	0.03373
3824	0.02341	0.03397
3823.5	0.02351	0.03397
3823	0.02339	0.03367
3822.5	0.02316	0.03323
3822	0.02305	0.03298
3821.5	0.02312	0.033
3821	0.02308	0.03304
3820.5	0.02285	0.03313
3820	0.0226	0.03339
3819.5	0.02246	0.03372
3819	0.02247	0.034
3818.5	0.02268	0.03419
3818	0.02304	0.03425
3817.5	0.02341	0.03417
3817	0.02364	0.03406
3816.5	0.02373	0.03407
3816	0.02375	0.03402
3815.5	0.02378	0.03393
3815	0.02385	0.03397
3814.5	0.02388	0.03406
3814	0.02378	0.03408
3813.5	0.02359	0.03396
3813	0.0234	0.03378
3812.5	0.02323	0.03366
3812	0.02306	0.03365
3811.5	0.02291	0.03371
3811	0.02285	0.03377
3810.5	0.02289	0.03383
3810	0.02298	0.03394
3809.5	0.02303	0.03406
3809	0.02295	0.03406
3808.5	0.02265	0.03379
3808	0.02216	0.03334
3807.5	0.02178	0.03304
3807	0.0218	0.033
3806.5	0.02212	0.03312
3806	0.02248	0.03331
3805.5	0.02277	0.0335
3805	0.023	0.03367
3804.5	0.02327	0.03388
3804	0.0236	0.03417
3803.5	0.02384	0.03445
3803	0.02369	0.03456
3802.5	0.02304	0.03445
3802	0.02237	0.03427
3801.5	0.02223	0.03406
3801	0.02254	0.03387
3800.5	0.02293	0.03376
3800	0.02313	0.03363
3799.5	0.02311	0.03339
3799	0.02305	0.03314
3798.5	0.02312	0.03299
3798	0.02331	0.03304
3797.5	0.02346	0.03328
3797	0.02348	0.03362
3796.5	0.02342	0.03386
3796	0.02336	0.03387
3795.5	0.02331	0.03369
3795	0.02323	0.03344
3794.5	0.02311	0.03325
3794	0.023	0.03322
3793.5	0.02288	0.03329
3793	0.02272	0.03336
3792.5	0.02254	0.03341
3792	0.02247	0.0335
3791.5	0.02256	0.03367
3791	0.02275	0.03386
3790.5	0.02291	0.03395
3790	0.02306	0.03395
3789.5	0.02324	0.03395
3789	0.02337	0.03398
3788.5	0.0233	0.03397
3788	0.02296	0.03383
3787.5	0.02252	0.03362
3787	0.02224	0.03352
3786.5	0.02227	0.03364
3786	0.02252	0.03387
3785.5	0.0228	0.03398
3785	0.02294	0.03384
3784.5	0.02285	0.03355
3784	0.02263	0.0333
3783.5	0.02244	0.03322
3783	0.02244	0.03331
3782.5	0.02261	0.03346
3782	0.02274	0.0335
3781.5	0.02265	0.03336
3781	0.02236	0.03311
3780.5	0.02217	0.03301
3780	0.02238	0.03319
3779.5	0.02284	0.03343
3779	0.02314	0.03343
3778.5	0.02307	0.03321
3778	0.02272	0.03298
3777.5	0.02237	0.03293
3777	0.02221	0.03313
3776.5	0.0223	0.0335
3776	0.02252	0.03387
3775.5	0.02273	0.03412
3775	0.02286	0.03417
3774.5	0.02288	0.03402
3774	0.02285	0.03377
3773.5	0.0228	0.03352
3773	0.02273	0.0334
3772.5	0.02263	0.03344
3772	0.0225	0.03359
3771.5	0.02239	0.03375
3771	0.02239	0.0338
3770.5	0.02253	0.03364
3770	0.02269	0.03327
3769.5	0.02274	0.03291
3769	0.0227	0.03278
3768.5	0.02259	0.03281
3768	0.02243	0.03283
3767.5	0.02228	0.03276
3767	0.02224	0.03275
3766.5	0.02227	0.03294
3766	0.0222	0.03318
3765.5	0.02201	0.03322
3765	0.02187	0.03305
3764.5	0.02199	0.03292
3764	0.02246	0.03302
3763.5	0.02317	0.0334
3763	0.02388	0.0339
3762.5	0.02436	0.03429
3762	0.02447	0.03446
3761.5	0.02418	0.03445
3761	0.02362	0.03429
3760.5	0.02307	0.03405
3760	0.02286	0.03372
3759.5	0.02294	0.03329
3759	0.02301	0.03285
3758.5	0.02287	0.03251
3758	0.02252	0.03227
3757.5	0.02215	0.03221
3757	0.02193	0.03235
3756.5	0.02186	0.03252
3756	0.02184	0.0326
3755.5	0.02187	0.03264
3755	0.02198	0.03276
3754.5	0.02221	0.03303
3754	0.0225	0.03338
3753.5	0.02275	0.03363
3753	0.0229	0.0337
3752.5	0.02282	0.03362
3752	0.02235	0.03328
3751.5	0.02157	0.03267
3751	0.02069	0.03177
3750.5	0.01995	0.0307
3750	0.01971	0.03002
3749.5	0.0199	0.02999
3749	0.02016	0.03035
3748.5	0.02045	0.03086
3748	0.0208	0.03138
3747.5	0.02122	0.03189
3747	0.02173	0.03245
3746.5	0.02228	0.03302
3746	0.0227	0.03351
3745.5	0.02287	0.03396
3745	0.02284	0.03396
3744.5	0.02244	0.03286
3744	0.02203	0.03203
3743.5	0.02183	0.03199
3743	0.02167	0.03214
3742.5	0.02137	0.03215
3742	0.02101	0.03207
3741.5	0.02074	0.03202
3741	0.02063	0.03195
3740.5	0.02065	0.03173
3740	0.02075	0.0314
3739.5	0.02094	0.03119
3739	0.02119	0.03132
3738.5	0.02138	0.03172
3738	0.02138	0.03206
3737.5	0.02121	0.03207
3737	0.02105	0.03177
3736.5	0.02097	0.03137
3736	0.02093	0.03108
3735.5	0.02096	0.03102
3735	0.02104	0.03108
3734.5	0.02112	0.03118
3734	0.0212	0.03135
3733.5	0.02119	0.03152
3733	0.021	0.03167
3732.5	0.02066	0.03171
3732	0.02024	0.03151
3731.5	0.0199	0.03126
3731	0.0198	0.03127
3730.5	0.02001	0.03156
3730	0.02039	0.03194
3729.5	0.02069	0.03214
3729	0.02073	0.03203
3728.5	0.02055	0.03174
3728	0.02043	0.03152
3727.5	0.02062	0.03155
3727	0.021	0.03167
3726.5	0.02128	0.03165
3726	0.02137	0.03149
3725.5	0.02133	0.03133
3725	0.0212	0.03123
3724.5	0.02097	0.0311
3724	0.02068	0.03087
3723.5	0.02054	0.03066
3723	0.02078	0.03073
3722.5	0.02128	0.03115
3722	0.02159	0.03156
3721.5	0.02152	0.03171
3721	0.02128	0.03165
3720.5	0.02116	0.0315
3720	0.02135	0.03143
3719.5	0.02171	0.03155
3719	0.02191	0.03175
3718.5	0.0218	0.03191
3718	0.02154	0.032
3717.5	0.02137	0.03207
3717	0.02136	0.03212
3716.5	0.02141	0.03217
3716	0.02135	0.03224
3715.5	0.02109	0.03231
3715	0.02072	0.03236
3714.5	0.02048	0.03233
3714	0.02052	0.03217
3713.5	0.02076	0.03194
3713	0.02099	0.0319
3712.5	0.02097	0.03213
3712	0.02053	0.03216
3711.5	0.01992	0.0318
3711	0.01948	0.03131
3710.5	0.01935	0.03102
3710	0.01949	0.03105
3709.5	0.01966	0.03118
3709	0.01969	0.03116
3708.5	0.0197	0.03108
3708	0.0198	0.03111
3707.5	0.02	0.0313
3707	0.02022	0.03155
3706.5	0.02039	0.03171
3706	0.02047	0.03171
3705.5	0.02045	0.03164
3705	0.02042	0.03158
3704.5	0.02052	0.03167
3704	0.02089	0.03193
3703.5	0.02153	0.03235
3703	0.02225	0.03288
3702.5	0.02265	0.0333
3702	0.02242	0.03323
3701.5	0.02175	0.03259
3701	0.02109	0.0318
3700.5	0.02066	0.03125
3700	0.02045	0.03108
3699.5	0.02045	0.03121
3699	0.02067	0.0315
3698.5	0.02107	0.03181
3698	0.0215	0.03207
3697.5	0.02178	0.03218
3697	0.02174	0.03206
3696.5	0.0214	0.03171
3696	0.02091	0.03127
3695.5	0.02051	0.03093
3695	0.02046	0.03086
3694.5	0.02081	0.03109
3694	0.0213	0.03148
3693.5	0.02157	0.03181
3693	0.02143	0.03193
3692.5	0.02107	0.03188
3692	0.02095	0.03187
3691.5	0.02133	0.03203
3691	0.02184	0.03221
3690.5	0.02209	0.0322
3690	0.02201	0.03185
3689.5	0.02172	0.03125
3689	0.02135	0.0308
3688.5	0.02093	0.03065
3688	0.02058	0.03068
3687.5	0.02052	0.03086
3687	0.02077	0.03111
3686.5	0.02105	0.03131
3686	0.0211	0.03133
3685.5	0.02088	0.03119
3685	0.02067	0.03109
3684.5	0.02075	0.03117
3684	0.0212	0.03142
3683.5	0.02183	0.03171
3683	0.02234	0.03191
3682.5	0.02255	0.03192
3682	0.02253	0.03175
3681.5	0.02251	0.03152
3681	0.02265	0.03147
3680.5	0.0229	0.03166
3680	0.02305	0.03189
3679.5	0.02302	0.03195
3679	0.02297	0.03189
3678.5	0.023	0.03193
3678	0.02298	0.03204
3677.5	0.02254	0.03193
3677	0.02141	0.03132
3676.5	0.01999	0.0305
3676	0.01959	0.03035
3675.5	0.02077	0.03106
3675	0.02209	0.03165
3674.5	0.02275	0.03186
3674	0.02288	0.0319
3673.5	0.02269	0.03183
3673	0.02234	0.03165
3672.5	0.02199	0.03136
3672	0.02179	0.03108
3671.5	0.02191	0.03113
3671	0.0223	0.03154
3670.5	0.02274	0.03192
3670	0.02318	0.03209
3669.5	0.0237	0.03223
3669	0.02418	0.03245
3668.5	0.0244	0.03265
3668	0.02438	0.03273
3667.5	0.02431	0.0327
3667	0.0243	0.03264
3666.5	0.02434	0.03259
3666	0.02429	0.03254
3665.5	0.02411	0.03242
3665	0.02389	0.03234
3664.5	0.0239	0.03245
3664	0.02423	0.03281
3663.5	0.02474	0.03323
3663	0.0252	0.03349
3662.5	0.02546	0.03354
3662	0.0256	0.03353
3661.5	0.02572	0.03362
3661	0.02583	0.03378
3660.5	0.02588	0.03386
3660	0.02581	0.03373
3659.5	0.02566	0.03339
3659	0.02558	0.03296
3658.5	0.02575	0.03258
3658	0.02627	0.03235
3657.5	0.02706	0.03237
3657	0.02775	0.03264
3656.5	0.02794	0.03289
3656	0.02767	0.0329
3655.5	0.02732	0.03289
3655	0.02711	0.03305
3654.5	0.02704	0.03341
3654	0.02705	0.03383
3653.5	0.02718	0.03413
3653	0.02746	0.03422
3652.5	0.02788	0.03422
3652	0.02833	0.03438
3651.5	0.02869	0.03474
3651	0.02884	0.03484
3650.5	0.02878	0.03431
3650	0.02857	0.03339
3649.5	0.02822	0.03259
3649	0.02782	0.03208
3648.5	0.02759	0.0319
3648	0.02774	0.03223
3647.5	0.02825	0.03308
3647	0.02868	0.03389
3646.5	0.0288	0.03426
3646	0.02887	0.03428
3645.5	0.0291	0.03427
3645	0.02952	0.0344
3644.5	0.02996	0.03464
3644	0.03025	0.03486
3643.5	0.03037	0.035
3643	0.03047	0.03514
3642.5	0.03064	0.03531
3642	0.03086	0.03542
3641.5	0.03102	0.03538
3641	0.03113	0.03526
3640.5	0.03118	0.03517
3640	0.03117	0.0351
3639.5	0.03113	0.035
3639	0.03119	0.03497
3638.5	0.03151	0.03518
3638	0.03202	0.03567
3637.5	0.03247	0.03614
3637	0.03263	0.03628
3636.5	0.0325	0.03605
3636	0.03231	0.03569
3635.5	0.03228	0.0355
3635	0.03252	0.03561
3634.5	0.03299	0.03593
3634	0.03357	0.03623
3633.5	0.03412	0.03633
3633	0.03456	0.03629
3632.5	0.03479	0.03621
3632	0.03474	0.03608
3631.5	0.03439	0.03582
3631	0.03387	0.0353
3630.5	0.03346	0.03457
3630	0.0336	0.03395
3629.5	0.03445	0.03387
3629	0.03534	0.0342
3628.5	0.03561	0.03456
3628	0.03548	0.03496
3627.5	0.03538	0.0354
3627	0.0355	0.03587
3626.5	0.03581	0.0364
3626	0.03618	0.03698
3625.5	0.03648	0.03752
3625	0.0367	0.0379
3624.5	0.03691	0.03812
3624	0.0372	0.03825
3623.5	0.0376	0.03842
3623	0.03808	0.03871
3622.5	0.03858	0.03913
3622	0.03901	0.03956
3621.5	0.03933	0.03979
3621	0.03958	0.03969
3620.5	0.03983	0.03927
3620	0.0401	0.03865
3619.5	0.04026	0.03801
3619	0.04035	0.03754
3618.5	0.04052	0.0375
3618	0.04073	0.03786
3617.5	0.04071	0.03827
3617	0.0404	0.03846
3616.5	0.04011	0.03845
3616	0.04023	0.03847
3615.5	0.04087	0.03869
3615	0.04157	0.03892
3614.5	0.04182	0.03888
3614	0.04167	0.03868
3613.5	0.04165	0.0387
3613	0.04208	0.03912
3612.5	0.0426	0.03961
3612	0.04279	0.03986
3611.5	0.04273	0.03985
3611	0.04274	0.03969
3610.5	0.04304	0.03949
3610	0.04355	0.03942
3609.5	0.04395	0.03948
3609	0.04412	0.03957
3608.5	0.0444	0.03973
3608	0.04507	0.04015
3607.5	0.046	0.0409
3607	0.04665	0.04169
3606.5	0.04672	0.04215
3606	0.04646	0.04222
3605.5	0.04619	0.04207
3605	0.04603	0.04186
3604.5	0.04594	0.04172
3604	0.0459	0.04173
3603.5	0.04595	0.0419
3603	0.04613	0.04214
3602.5	0.04642	0.04233
3602	0.04672	0.04243
3601.5	0.04699	0.04243
3601	0.04725	0.04238
3600.5	0.04749	0.04229
3600	0.04768	0.04217
3599.5	0.0478	0.04213
3599	0.04796	0.04228
3598.5	0.04826	0.04251
3598	0.04865	0.04259
3597.5	0.04901	0.04244
3597	0.04927	0.04224
3596.5	0.04953	0.04234
3596	0.04993	0.04286
3595.5	0.05039	0.04356
3595	0.0507	0.04408
3594.5	0.05088	0.04437
3594	0.05107	0.04454
3593.5	0.05134	0.04462
3593	0.05157	0.04459
3592.5	0.05163	0.04448
3592	0.05162	0.04442
3591.5	0.05175	0.04452
3591	0.05214	0.04474
3590.5	0.05277	0.04494
3590	0.05353	0.04501
3589.5	0.05428	0.04497
3589	0.05488	0.04489
3588.5	0.05526	0.04482
3588	0.05549	0.0448
3587.5	0.05574	0.04494
3587	0.05605	0.04527
3586.5	0.0562	0.04557
3586	0.05609	0.04574
3585.5	0.05596	0.04592
3585	0.05605	0.04619
3584.5	0.05637	0.04654
3584	0.05671	0.04685
3583.5	0.05686	0.04703
3583	0.0568	0.04712
3582.5	0.05669	0.04712
3582	0.05669	0.04702
3581.5	0.05684	0.04686
3581	0.05713	0.04682
3580.5	0.05751	0.04707
3580	0.05785	0.04753
3579.5	0.05803	0.0479
3579	0.05812	0.04797
3578.5	0.05831	0.04782
3578	0.05877	0.04773
3577.5	0.05935	0.04784
3577	0.05983	0.04808
3576.5	0.06012	0.04837
3576	0.0604	0.04871
3575.5	0.06084	0.04913
3575	0.06138	0.04955
3574.5	0.06178	0.04987
3574	0.06191	0.0501
3573.5	0.06192	0.05028
3573	0.06199	0.05035
3572.5	0.0622	0.05017
3572	0.06248	0.04977
3571.5	0.06274	0.04936
3571	0.06296	0.04918
3570.5	0.06325	0.04927
3570	0.06375	0.04954
3569.5	0.0645	0.04983
3569	0.06527	0.05004
3568.5	0.0656	0.05004
3568	0.06537	0.04987
3567.5	0.06511	0.04984
3567	0.06552	0.05029
3566.5	0.06656	0.0511
3566	0.0674	0.05168
3565.5	0.06753	0.05179
3565	0.06719	0.05167
3564.5	0.06687	0.05167
3564	0.06683	0.0519
3563.5	0.06703	0.05224
3563	0.06733	0.05256
3562.5	0.06763	0.05286
3562	0.06792	0.05309
3561.5	0.06825	0.05316
3561	0.06863	0.05304
3560.5	0.06907	0.05288
3560	0.06954	0.05298
3559.5	0.06996	0.05347
3559	0.07028	0.05418
3558.5	0.07046	0.05481
3558	0.07057	0.05515
3557.5	0.07068	0.05519
3557	0.0709	0.05511
3556.5	0.07122	0.05506
3556	0.07156	0.05508
3555.5	0.07183	0.05513
3555	0.07206	0.05522
3554.5	0.07235	0.0554
3554	0.07267	0.05566
3553.5	0.07291	0.05591
3553	0.07302	0.05608
3552.5	0.07316	0.0562
3552	0.07348	0.0564
3551.5	0.074	0.05676
3551	0.07461	0.05726
3550.5	0.07521	0.05775
3550	0.0757	0.05809
3549.5	0.07603	0.05816
3549	0.07628	0.058
3548.5	0.07663	0.05779
3548	0.0772	0.05772
3547.5	0.07785	0.0578
3547	0.07831	0.05793
3546.5	0.07853	0.05807
3546	0.07868	0.0583
3545.5	0.07888	0.05868
3545	0.07903	0.05906
3544.5	0.07909	0.05929
3544	0.07923	0.0594
3543.5	0.07956	0.05949
3543	0.07998	0.05962
3542.5	0.08032	0.05978
3542	0.08059	0.06001
3541.5	0.08093	0.06036
3541	0.0814	0.06079
3540.5	0.08186	0.06112
3540	0.08211	0.06122
3539.5	0.08214	0.06117
3539	0.08214	0.06119
3538.5	0.08227	0.06139
3538	0.08257	0.06163
3537.5	0.08297	0.06171
3537	0.08338	0.06161
3536.5	0.08369	0.0615
3536	0.0838	0.06152
3535.5	0.08379	0.0617
3535	0.08384	0.06195
3534.5	0.08408	0.06223
3534	0.08447	0.06251
3533.5	0.08492	0.06279
3533	0.08538	0.06312
3532.5	0.08586	0.06357
3532	0.08629	0.06411
3531.5	0.08662	0.06458
3531	0.08685	0.06478
3530.5	0.08706	0.06469
3530	0.08729	0.06446
3529.5	0.08751	0.06431
3529	0.08781	0.06441
3528.5	0.08833	0.06475
3528	0.08906	0.06515
3527.5	0.0897	0.06542
3527	0.08998	0.06547
3526.5	0.08994	0.06537
3526	0.08982	0.06519
3525.5	0.08985	0.06503
3525	0.09007	0.06504
3524.5	0.09051	0.0654
3524	0.09118	0.06612
3523.5	0.09197	0.06692
3523	0.09264	0.06741
3522.5	0.09301	0.06746
3522	0.09314	0.06729
3521.5	0.09321	0.06719
3521	0.09332	0.06727
3520.5	0.09351	0.06748
3520	0.09375	0.06774
3519.5	0.09402	0.06796
3519	0.09429	0.06809
3518.5	0.09457	0.06815
3518	0.09485	0.0682
3517.5	0.09513	0.0683
3517	0.09544	0.06841
3516.5	0.09576	0.0685
3516	0.09609	0.06856
3515.5	0.09643	0.06864
3515	0.09674	0.06873
3514.5	0.09699	0.06882
3514	0.09719	0.06889
3513.5	0.09738	0.06902
3513	0.09759	0.06923
3512.5	0.09779	0.06948
3512	0.09786	0.06964
3511.5	0.09783	0.06965
3511	0.09782	0.06961
3510.5	0.09798	0.06961
3510	0.09828	0.06968
3509.5	0.09855	0.06975
3509	0.0988	0.06979
3508.5	0.09922	0.06992
3508	0.09988	0.07019
3507.5	0.1005	0.07057
3507	0.10077	0.0709
3506.5	0.10064	0.07111
3506	0.10043	0.07118
3505.5	0.10042	0.07111
3505	0.10064	0.07089
3504.5	0.10095	0.07063
3504	0.10128	0.07047
3503.5	0.10163	0.07053
3503	0.10202	0.07077
3502.5	0.10245	0.07112
3502	0.10295	0.07157
3501.5	0.10352	0.07207
3501	0.10411	0.07255
3500.5	0.10461	0.07295
3500	0.10493	0.07328
3499.5	0.10507	0.07356
3499	0.10509	0.0737
3498.5	0.10507	0.07359
3498	0.10511	0.07329
3497.5	0.10523	0.07305
3497	0.10536	0.07302
3496.5	0.10547	0.07315
3496	0.10562	0.07327
3495.5	0.10592	0.0733
3495	0.10634	0.07327
3494.5	0.10676	0.07325
3494	0.10706	0.07328
3493.5	0.10722	0.0734
3493	0.10722	0.07362
3492.5	0.10707	0.07384
3492	0.10686	0.07398
3491.5	0.10676	0.074
3491	0.10691	0.07394
3490.5	0.10723	0.07386
3490	0.10753	0.0738
3489.5	0.1077	0.07378
3489	0.10779	0.07387
3488.5	0.10796	0.07409
3488	0.1083	0.07439
3487.5	0.10874	0.07468
3487	0.10917	0.07491
3486.5	0.10954	0.07508
3486	0.10988	0.07524
3485.5	0.11025	0.07547
3485	0.11065	0.07573
3484.5	0.11097	0.07596
3484	0.11117	0.07608
3483.5	0.11132	0.07617
3483	0.11159	0.07632
3482.5	0.11201	0.07649
3482	0.11245	0.07648
3481.5	0.11278	0.0762
3481	0.11302	0.07588
3480.5	0.11325	0.07583
3480	0.11349	0.07617
3479.5	0.11369	0.07666
3479	0.11384	0.07705
3478.5	0.11405	0.0772
3478	0.11438	0.07717
3477.5	0.11477	0.07703
3477	0.11512	0.07689
3476.5	0.11543	0.07686
3476	0.11579	0.077
3475.5	0.11618	0.07726
3475	0.11645	0.07753
3474.5	0.11648	0.07774
3474	0.1163	0.07786
3473.5	0.11612	0.07788
3473	0.11612	0.07781
3472.5	0.11634	0.07777
3472	0.11666	0.07789
3471.5	0.11694	0.07818
3471	0.11713	0.07851
3470.5	0.11726	0.07871
3470	0.11738	0.07872
3469.5	0.11754	0.07865
3469	0.11777	0.07866
3468.5	0.11811	0.07883
3468	0.11851	0.07906
3467.5	0.11883	0.07916
3467	0.11895	0.07905
3466.5	0.11895	0.07885
3466	0.11907	0.07876
3465.5	0.11947	0.07886
3465	0.12001	0.07911
3464.5	0.12043	0.07944
3464	0.12061	0.07985
3463.5	0.12067	0.08033
3463	0.12078	0.08071
3462.5	0.12099	0.08084
3462	0.12126	0.08072
3461.5	0.12159	0.08062
3461	0.12201	0.08077
3460.5	0.12247	0.08117
3460	0.12288	0.0816
3459.5	0.12316	0.08182
3459	0.1234	0.08188
3458.5	0.12371	0.08194
3458	0.1241	0.08211
3457.5	0.12446	0.08229
3457	0.12472	0.08235
3456.5	0.12492	0.08224
3456	0.12512	0.08207
3455.5	0.12536	0.08195
3455	0.12562	0.08196
3454.5	0.12588	0.08209
3454	0.12613	0.08233
3453.5	0.12636	0.0826
3453	0.12658	0.08286
3452.5	0.12681	0.0831
3452	0.12705	0.08328
3451.5	0.12733	0.08341
3451	0.12764	0.08353
3450.5	0.12794	0.0837
3450	0.12817	0.08393
3449.5	0.12834	0.08412
3449	0.12853	0.08419
3448.5	0.12883	0.0842
3448	0.12919	0.08433
3447.5	0.12946	0.08461
3447	0.12957	0.08483
3446.5	0.12957	0.0848
3446	0.1296	0.08457
3445.5	0.12972	0.08436
3445	0.12995	0.08435
3444.5	0.13033	0.08453
3444	0.13093	0.0848
3443.5	0.13178	0.0851
3443	0.13277	0.08546
3442.5	0.13367	0.08587
3442	0.13428	0.08624
3441.5	0.13455	0.08645
3441	0.13464	0.08644
3440.5	0.13472	0.08631
3440	0.13491	0.08622
3439.5	0.1352	0.08634
3439	0.13555	0.08669
3438.5	0.13595	0.08717
3438	0.13643	0.08765
3437.5	0.13699	0.08804
3437	0.13761	0.08836
3436.5	0.1382	0.0886
3436	0.13869	0.08873
3435.5	0.13902	0.08872
3435	0.13925	0.08868
3434.5	0.13951	0.08871
3434	0.13993	0.08883
3433.5	0.14047	0.089
3433	0.14095	0.08924
3432.5	0.14122	0.0896
3432	0.14137	0.09007
3431.5	0.14171	0.0905
3431	0.14251	0.09076
3430.5	0.14368	0.09086
3430	0.14486	0.09091
3429.5	0.14568	0.09103
3429	0.14608	0.09129
3428.5	0.14624	0.09173
3428	0.14636	0.09228
3427.5	0.14652	0.09276
3427	0.14672	0.09304
3426.5	0.14699	0.09314
3426	0.14735	0.09321
3425.5	0.14778	0.09333
3425	0.14821	0.09348
3424.5	0.14863	0.09365
3424	0.14909	0.0939
3423.5	0.14961	0.09424
3423	0.15017	0.09455
3422.5	0.15074	0.09466
3422	0.15133	0.09461
3421.5	0.15199	0.09461
3421	0.1527	0.09479
3420.5	0.15333	0.09504
3420	0.15381	0.09521
3419.5	0.1542	0.09532
3419	0.15463	0.09553
3418.5	0.15517	0.09589
3418	0.15578	0.09637
3417.5	0.15638	0.09689
3417	0.157	0.09738
3416.5	0.15762	0.09775
3416	0.15816	0.09791
3415.5	0.1586	0.09794
3415	0.15902	0.09801
3414.5	0.15954	0.09824
3414	0.16015	0.09851
3413.5	0.16069	0.09862
3413	0.16109	0.09856
3412.5	0.16146	0.09855
3412	0.16194	0.09877
3411.5	0.16251	0.0992
3411	0.16304	0.09963
3410.5	0.16351	0.09988
3410	0.164	0.09993
3409.5	0.16459	0.09993
3409	0.16526	0.10007
3408.5	0.16594	0.10041
3408	0.16658	0.10088
3407.5	0.16714	0.10137
3407	0.16763	0.10183
3406.5	0.16807	0.10227
3406	0.16848	0.10263
3405.5	0.16891	0.10287
3405	0.16937	0.10292
3404.5	0.16986	0.10276
3404	0.17031	0.10247
3403.5	0.17073	0.10224
3403	0.17119	0.10231
3402.5	0.17175	0.10277
3402	0.17238	0.10342
3401.5	0.17299	0.10395
3401	0.17348	0.10426
3400.5	0.17384	0.10447
3400	0.17417	0.10472
3399.5	0.17458	0.105
3399	0.17521	0.10531
3398.5	0.17608	0.10567
3398	0.17704	0.10604
3397.5	0.17782	0.10628
3397	0.17828	0.1063
3396.5	0.17861	0.10627
3396	0.17908	0.10647
3395.5	0.17978	0.10698
3395	0.18053	0.10762
3394.5	0.18112	0.10812
3394	0.18153	0.10832
3393.5	0.1819	0.10829
3393	0.18234	0.10828
3392.5	0.18286	0.10854
3392	0.18343	0.10911
3391.5	0.18399	0.10982
3391	0.18447	0.11036
3390.5	0.18483	0.11058
3390	0.18514	0.11053
3389.5	0.18556	0.11043
3389	0.1862	0.11047
3388.5	0.18703	0.11077
3388	0.18789	0.11127
3387.5	0.18862	0.11182
3387	0.18919	0.11228
3386.5	0.18966	0.11259
3386	0.19008	0.1128
3385.5	0.1905	0.11299
3385	0.19096	0.11321
3384.5	0.19154	0.1135
3384	0.1923	0.11389
3383.5	0.1932	0.1144
3383	0.19411	0.11495
3382.5	0.19487	0.11543
3382	0.1954	0.11576
3381.5	0.19581	0.116
3381	0.1963	0.11628
3380.5	0.19698	0.11669
3380	0.19774	0.11718
3379.5	0.19839	0.11761
3379	0.19878	0.11787
3378.5	0.19893	0.11799
3378	0.19899	0.11809
3377.5	0.19918	0.11823
3377	0.19965	0.11845
3376.5	0.20044	0.1188
3376	0.20139	0.11931
3375.5	0.20223	0.11997
3375	0.20282	0.12064
3374.5	0.20319	0.12115
3374	0.20356	0.12144
3373.5	0.2041	0.12157
3373	0.20482	0.12171
3372.5	0.20556	0.12198
3372	0.20617	0.12237
3371.5	0.2066	0.12277
3371	0.20688	0.12308
3370.5	0.20707	0.12329
3370	0.20719	0.12343
3369.5	0.20739	0.12358
3369	0.20783	0.12382
3368.5	0.2086	0.12424
3368	0.20954	0.12484
3367.5	0.21044	0.12553
3367	0.21118	0.12617
3366.5	0.21179	0.1267
3366	0.21229	0.12711
3365.5	0.21269	0.12745
3365	0.21308	0.12778
3364.5	0.21361	0.12819
3364	0.21438	0.12866
3363.5	0.21529	0.12905
3363	0.21613	0.12928
3362.5	0.21675	0.12943
3362	0.2172	0.12978
3361.5	0.21767	0.13049
3361	0.21834	0.13145
3360.5	0.21919	0.1324
3360	0.22009	0.13315
3359.5	0.22085	0.1337
3359	0.22148	0.13416
3358.5	0.22207	0.1346
3358	0.22274	0.13503
3357.5	0.2235	0.13543
3357	0.22433	0.13588
3356.5	0.2252	0.13644
3356	0.22605	0.13709
3355.5	0.22678	0.13765
3355	0.22731	0.13797
3354.5	0.2277	0.13812
3354	0.22812	0.13835
3353.5	0.22866	0.13879
3353	0.22926	0.13938
3352.5	0.22982	0.13995
3352	0.23033	0.14053
3351.5	0.23087	0.14123
3351	0.23153	0.14209
3350.5	0.23229	0.14296
3350	0.23308	0.14367
3349.5	0.23388	0.14419
3349	0.23469	0.1446
3348.5	0.23549	0.14499
3348	0.23619	0.14545
3347.5	0.23676	0.14598
3347	0.23726	0.14657
3346.5	0.23778	0.14723
3346	0.2384	0.14802
3345.5	0.23907	0.14892
3345	0.23967	0.14982
3344.5	0.24014	0.15059
3344	0.24048	0.15121
3343.5	0.24084	0.15177
3343	0.24137	0.15235
3342.5	0.24214	0.15299
3342	0.24307	0.15376
3341.5	0.24398	0.15468
3341	0.24473	0.15567
3340.5	0.24526	0.15653
3340	0.24567	0.1572
3339.5	0.24611	0.15782
3339	0.2467	0.1586
3338.5	0.24752	0.15958
3338	0.24857	0.1607
3337.5	0.24974	0.16188
3337	0.25081	0.16305
3336.5	0.2516	0.16413
3336	0.25212	0.16507
3335.5	0.25259	0.16593
3335	0.25324	0.16681
3334.5	0.25408	0.16772
3334	0.25496	0.16869
3333.5	0.25579	0.1698
3333	0.25658	0.17108
3332.5	0.25739	0.17239
3332	0.25815	0.17353
3331.5	0.25884	0.17446
3331	0.25948	0.17538
3330.5	0.2602	0.17648
3330	0.26102	0.17774
3329.5	0.26187	0.17902
3329	0.26259	0.18022
3328.5	0.26304	0.18134
3328	0.26323	0.18239
3327.5	0.2633	0.18337
3327	0.26346	0.18431
3326.5	0.26385	0.18526
3326	0.26454	0.18629
3325.5	0.26551	0.18745
3325	0.26663	0.18873
3324.5	0.2677	0.19004
3324	0.26855	0.19128
3323.5	0.26921	0.19254
3323	0.26986	0.19399
3322.5	0.27064	0.1957
3322	0.27149	0.1975
3321.5	0.27231	0.1992
3321	0.27309	0.20072
3320.5	0.27387	0.20209
3320	0.27466	0.2034
3319.5	0.2754	0.2047
3319	0.27606	0.20606
3318.5	0.27667	0.20746
3318	0.27726	0.20882
3317.5	0.27787	0.21016
3317	0.2785	0.21154
3316.5	0.27907	0.21304
3316	0.27942	0.21457
3315.5	0.27955	0.21606
3315	0.27965	0.21755
3314.5	0.28004	0.21919
3314	0.28087	0.221
3313.5	0.282	0.22284
3313	0.28313	0.22459
3312.5	0.28403	0.22621
3312	0.28464	0.22771
3311.5	0.28504	0.22913
3311	0.28535	0.23051
3310.5	0.28563	0.23191
3310	0.28594	0.23346
3309.5	0.28635	0.23522
3309	0.28701	0.23717
3308.5	0.28793	0.23921
3308	0.28899	0.2412
3307.5	0.28991	0.24315
3307	0.29053	0.24515
3306.5	0.29086	0.24721
3306	0.29105	0.24922
3305.5	0.29127	0.25104
3305	0.29167	0.25282
3304.5	0.29229	0.25477
3304	0.29312	0.25696
3303.5	0.29407	0.25922
3303	0.29505	0.26134
3302.5	0.29591	0.26329
3302	0.29652	0.26518
3301.5	0.29691	0.26716
3301	0.2972	0.26934
3300.5	0.29759	0.27173
3300	0.29818	0.27421
3299.5	0.2989	0.27659
3299	0.29965	0.27884
3298.5	0.30032	0.28099
3298	0.30085	0.28312
3297.5	0.30118	0.28527
3297	0.30135	0.2875
3296.5	0.30142	0.28982
3296	0.30148	0.29217
3295.5	0.30159	0.29446
3295	0.30181	0.29667
3294.5	0.30214	0.29891
3294	0.30251	0.30125
3293.5	0.30287	0.30363
3293	0.30319	0.30593
3292.5	0.30355	0.30816
3292	0.304	0.31038
3291.5	0.30453	0.31262
3291	0.30511	0.31491
3290.5	0.30573	0.31726
3290	0.30639	0.31972
3289.5	0.30706	0.32227
3289	0.30766	0.32482
3288.5	0.30807	0.3272
3288	0.30828	0.32927
3287.5	0.30834	0.33103
3287	0.30837	0.33259
3286.5	0.30846	0.33411
3286	0.30867	0.33574
3285.5	0.30903	0.33753
3285	0.30956	0.33942
3284.5	0.31018	0.3413
3284	0.31074	0.34305
3283.5	0.31113	0.34457
3283	0.31133	0.3458
3282.5	0.31139	0.34674
3282	0.31142	0.34748
3281.5	0.31149	0.34817
3281	0.31157	0.34889
3280.5	0.31153	0.34961
3280	0.31132	0.3503
3279.5	0.31106	0.35101
3279	0.31098	0.35182
3278.5	0.31114	0.35264
3278	0.3114	0.35323
3277.5	0.31157	0.35338
3277	0.31157	0.35314
3276.5	0.31137	0.35276
3276	0.311	0.35247
3275.5	0.31051	0.35237
3275	0.31007	0.35239
3274.5	0.30982	0.35233
3274	0.30977	0.35199
3273.5	0.30977	0.35134
3273	0.30967	0.35054
3272.5	0.30943	0.34968
3272	0.30915	0.34873
3271.5	0.30894	0.34768
3271	0.30886	0.34667
3270.5	0.30886	0.34581
3270	0.30883	0.34505
3269.5	0.30875	0.34415
3269	0.30869	0.34297
3268.5	0.3087	0.34153
3268	0.30867	0.33998
3267.5	0.30849	0.33843
3267	0.30818	0.33691
3266.5	0.30783	0.33542
3266	0.3075	0.3339
3265.5	0.30719	0.33228
3265	0.30689	0.33056
3264.5	0.30658	0.32877
3264	0.30625	0.32696
3263.5	0.30592	0.32518
3263	0.30565	0.32346
3262.5	0.30544	0.3218
3262	0.3052	0.3201
3261.5	0.30492	0.31827
3261	0.30466	0.31636
3260.5	0.30451	0.31451
3260	0.30438	0.31278
3259.5	0.3041	0.31112
3259	0.3036	0.30943
3258.5	0.30302	0.30764
3258	0.30251	0.30569
3257.5	0.3021	0.30359
3257	0.3017	0.30143
3256.5	0.30125	0.29941
3256	0.30079	0.29767
3255.5	0.30039	0.29617
3255	0.30007	0.29471
3254.5	0.29975	0.29311
3254	0.2994	0.2913
3253.5	0.29906	0.28938
3253	0.29888	0.28756
3252.5	0.29888	0.28596
3252	0.29888	0.28451
3251.5	0.29866	0.28307
3251	0.29815	0.28156
3250.5	0.2975	0.28001
3250	0.29695	0.27843
3249.5	0.2966	0.2768
3249	0.29637	0.27511
3248.5	0.29605	0.27339
3248	0.29551	0.27163
3247.5	0.29484	0.26984
3247	0.29433	0.26814
3246.5	0.29419	0.26674
3246	0.29438	0.26575
3245.5	0.29463	0.26499
3245	0.29463	0.26414
3244.5	0.2943	0.26298
3244	0.29372	0.26154
3243.5	0.29308	0.25996
3243	0.29251	0.25838
3242.5	0.292	0.25691
3242	0.29148	0.25561
3241.5	0.29096	0.25442
3241	0.29058	0.25324
3240.5	0.29037	0.25198
3240	0.29028	0.25064
3239.5	0.29019	0.24929
3239	0.29007	0.24797
3238.5	0.28992	0.24671
3238	0.2897	0.24552
3237.5	0.28945	0.24436
3237	0.28924	0.2432
3236.5	0.28911	0.242
3236	0.28897	0.24073
3235.5	0.28866	0.23946
3235	0.28818	0.23829
3234.5	0.28766	0.2373
3234	0.28729	0.23644
3233.5	0.28714	0.23564
3233	0.2872	0.23481
3232.5	0.28735	0.23392
3232	0.28746	0.23293
3231.5	0.2874	0.23186
3231	0.2872	0.23078
3230.5	0.2869	0.22977
3230	0.28655	0.22886
3229.5	0.28618	0.22805
3229	0.28587	0.22733
3228.5	0.28563	0.22659
3228	0.28538	0.22567
3227.5	0.28502	0.22448
3227	0.28458	0.22316
3226.5	0.28416	0.22195
3226	0.28374	0.22095
3225.5	0.28322	0.22006
3225	0.28264	0.2191
3224.5	0.28211	0.21796
3224	0.28178	0.21677
3223.5	0.28167	0.21574
3223	0.2817	0.21503
3222.5	0.2818	0.21453
3222	0.28189	0.21397
3221.5	0.2819	0.21316
3221	0.28177	0.21218
3220.5	0.28148	0.21128
3220	0.28105	0.21059
3219.5	0.28056	0.20999
3219	0.28007	0.20928
3218.5	0.2796	0.20839
3218	0.27915	0.20737
3217.5	0.27875	0.20635
3217	0.27846	0.2054
3216.5	0.27823	0.20454
3216	0.27797	0.20372
3215.5	0.27765	0.20296
3215	0.27735	0.20234
3214.5	0.27717	0.20188
3214	0.27704	0.20144
3213.5	0.27684	0.20086
3213	0.27654	0.2001
3212.5	0.27618	0.19928
3212	0.27574	0.19854
3211.5	0.27525	0.19787
3211	0.27484	0.19721
3210.5	0.27462	0.19648
3210	0.2745	0.19566
3209.5	0.27429	0.1948
3209	0.27395	0.19396
3208.5	0.27364	0.1932
3208	0.27348	0.19251
3207.5	0.27336	0.19187
3207	0.27307	0.19126
3206.5	0.27254	0.19065
3206	0.2719	0.19
3205.5	0.27131	0.18926
3205	0.27083	0.18842
3204.5	0.27037	0.18753
3204	0.26982	0.18661
3203.5	0.26922	0.18569
3203	0.26871	0.18489
3202.5	0.26836	0.18428
3202	0.26812	0.1838
3201.5	0.26788	0.18328
3201	0.26758	0.18264
3200.5	0.26729	0.18196
3200	0.26706	0.18135
3199.5	0.26686	0.18081
3199	0.26665	0.18031
3198.5	0.2664	0.1798
3198	0.26608	0.17925
3197.5	0.26566	0.17859
3197	0.26512	0.17783
3196.5	0.2645	0.17702
3196	0.26391	0.17621
3195.5	0.26346	0.1754
3195	0.26315	0.17456
3194.5	0.26282	0.17378
3194	0.26234	0.17319
3193.5	0.26176	0.17278
3193	0.26124	0.17237
3192.5	0.26089	0.17181
3192	0.26063	0.1711
3191.5	0.26033	0.17038
3191	0.25993	0.16976
3190.5	0.25942	0.16924
3190	0.25883	0.16872
3189.5	0.25823	0.1681
3189	0.25779	0.16737
3188.5	0.25756	0.16658
3188	0.25738	0.16582
3187.5	0.25703	0.16516
3187	0.25646	0.16456
3186.5	0.25584	0.16394
3186	0.25529	0.16322
3185.5	0.2548	0.16242
3185	0.25434	0.16169
3184.5	0.25389	0.16117
3184	0.25348	0.16084
3183.5	0.25304	0.16059
3183	0.25257	0.16035
3182.5	0.25209	0.16005
3182	0.2517	0.15966
3181.5	0.25142	0.15914
3181	0.2512	0.15851
3180.5	0.25092	0.15788
3180	0.25052	0.15731
3179.5	0.25001	0.15679
3179	0.24945	0.15625
3178.5	0.24886	0.15566
3178	0.24825	0.15501
3177.5	0.24759	0.15433
3177	0.24694	0.15367
3176.5	0.24634	0.15308
3176	0.24582	0.15253
3175.5	0.24542	0.15199
3175	0.24516	0.15151
3174.5	0.24494	0.15117
3174	0.24459	0.15098
3173.5	0.2441	0.15083
3173	0.24364	0.1506
3172.5	0.24329	0.15022
3172	0.24289	0.14968
3171.5	0.24227	0.14901
3171	0.24147	0.14831
3170.5	0.24075	0.14771
3170	0.24021	0.14723
3169.5	0.23979	0.14681
3169	0.23943	0.14638
3168.5	0.23914	0.14594
3168	0.23886	0.14548
3167.5	0.23849	0.14494
3167	0.23792	0.14428
3166.5	0.23721	0.14364
3166	0.23649	0.14316
3165.5	0.23591	0.14284
3165	0.23557	0.14252
3164.5	0.23542	0.14212
3164	0.23529	0.14169
3163.5	0.23508	0.14131
3163	0.23481	0.14096
3162.5	0.23458	0.14058
3162	0.23436	0.14016
3161.5	0.23405	0.13977
3161	0.23365	0.13952
3160.5	0.2333	0.13942
3160	0.23303	0.13933
3159.5	0.23274	0.13905
3159	0.23234	0.13851
3158.5	0.23186	0.13785
3158	0.23139	0.13728
3157.5	0.231	0.13689
3157	0.23068	0.13658
3156.5	0.23036	0.13624
3156	0.22992	0.13584
3155.5	0.22928	0.13542
3155	0.22854	0.13505
3154.5	0.22791	0.13473
3154	0.2275	0.13444
3153.5	0.22722	0.13415
3153	0.22696	0.13379
3152.5	0.22667	0.13332
3152	0.2264	0.1328
3151.5	0.22623	0.13238
3151	0.22622	0.13219
3150.5	0.22635	0.13223
3150	0.22641	0.13236
3149.5	0.22615	0.13238
3149	0.22557	0.13224
3148.5	0.22491	0.13197
3148	0.22448	0.13162
3147.5	0.22429	0.1312
3147	0.22416	0.13078
3146.5	0.22391	0.13046
3146	0.22352	0.13028
3145.5	0.22314	0.13025
3145	0.22289	0.13029
3144.5	0.22274	0.13029
3144	0.22256	0.13019
3143.5	0.22226	0.12996
3143	0.22192	0.12965
3142.5	0.22163	0.1293
3142	0.22138	0.12893
3141.5	0.22104	0.12863
3141	0.22064	0.12851
3140.5	0.2203	0.12859
3140	0.22012	0.12872
3139.5	0.22	0.12868
3139	0.21981	0.12842
3138.5	0.21957	0.12807
3138	0.2194	0.12781
3137.5	0.21939	0.12769
3137	0.21954	0.12769
3136.5	0.21972	0.12779
3136	0.21978	0.12791
3135.5	0.21961	0.12793
3135	0.21931	0.1278
3134.5	0.21904	0.12761
3134	0.21895	0.12751
3133.5	0.21898	0.12756
3133	0.21906	0.12766
3132.5	0.21912	0.1277
3132	0.21912	0.12759
3131.5	0.219	0.12732
3131	0.21875	0.12697
3130.5	0.21845	0.12669
3130	0.21823	0.1266
3129.5	0.21811	0.12673
3129	0.2181	0.12701
3128.5	0.21815	0.12729
3128	0.2182	0.12745
3127.5	0.21818	0.12743
3127	0.21813	0.12732
3126.5	0.21819	0.12726
3126	0.21843	0.12729
3125.5	0.21875	0.12734
3125	0.21895	0.12735
3124.5	0.21893	0.12741
3124	0.21878	0.12758
3123.5	0.2186	0.12782
3123	0.21844	0.12799
3122.5	0.21828	0.12802
3122	0.21806	0.1279
3121.5	0.21774	0.12766
3121	0.21739	0.12735
3120.5	0.21715	0.12709
3120	0.21709	0.12698
3119.5	0.2172	0.12706
3119	0.21739	0.12724
3118.5	0.21752	0.12738
3118	0.21753	0.12741
3117.5	0.21744	0.1274
3117	0.21742	0.12756
3116.5	0.21762	0.128
3116	0.21806	0.12857
3115.5	0.21856	0.129
3115	0.21899	0.12915
3114.5	0.21929	0.12916
3114	0.21949	0.12929
3113.5	0.21963	0.12963
3113	0.2198	0.13008
3112.5	0.22007	0.1305
3112	0.22047	0.13081
3111.5	0.22089	0.13099
3111	0.22122	0.13107
3110.5	0.22138	0.13104
3110	0.22137	0.13096
3109.5	0.22129	0.1309
3109	0.22134	0.13103
3108.5	0.22167	0.13146
3108	0.22225	0.1321
3107.5	0.22287	0.13275
3107	0.22336	0.13324
3106.5	0.22367	0.13353
3106	0.22386	0.13365
3105.5	0.22402	0.13361
3105	0.22423	0.13353
3104.5	0.22463	0.13362
3104	0.22524	0.13405
3103.5	0.22593	0.13472
3103	0.2265	0.13531
3102.5	0.22682	0.13562
3102	0.22693	0.13568
3101.5	0.22696	0.13573
3101	0.22704	0.13593
3100.5	0.22727	0.13631
3100	0.22765	0.13677
3099.5	0.22813	0.13719
3099	0.22864	0.13755
3098.5	0.22915	0.13789
3098	0.2296	0.13826
3097.5	0.22993	0.13862
3097	0.23017	0.13892
3096.5	0.23037	0.13912
3096	0.23056	0.13925
3095.5	0.2307	0.13938
3095	0.23076	0.13951
3094.5	0.23085	0.13965
3094	0.23112	0.13983
3093.5	0.23163	0.14005
3093	0.23222	0.14031
3092.5	0.23266	0.14056
3092	0.23275	0.14074
3091.5	0.23263	0.14085
3091	0.23263	0.14098
3090.5	0.23303	0.14125
3090	0.23376	0.14162
3089.5	0.23451	0.14201
3089	0.23503	0.14233
3088.5	0.2353	0.14257
3088	0.23549	0.14277
3087.5	0.23577	0.14292
3087	0.23619	0.143
3086.5	0.23671	0.14302
3086	0.23719	0.14302
3085.5	0.23755	0.14308
3085	0.23781	0.14323
3084.5	0.23808	0.14344
3084	0.2384	0.14365
3083.5	0.23875	0.14386
3083	0.23906	0.14405
3082.5	0.23931	0.14422
3082	0.23948	0.14432
3081.5	0.23959	0.14435
3081	0.23977	0.14439
3080.5	0.24013	0.14453
3080	0.24057	0.14474
3079.5	0.24091	0.14492
3079	0.2411	0.14505
3078.5	0.24129	0.14516
3078	0.24164	0.1453
3077.5	0.24209	0.14544
3077	0.24253	0.14557
3076.5	0.24295	0.14578
3076	0.24343	0.14612
3075.5	0.24396	0.14652
3075	0.24438	0.14681
3074.5	0.24455	0.1469
3074	0.24454	0.1468
3073.5	0.24449	0.14664
3073	0.24453	0.14651
3072.5	0.24463	0.14643
3072	0.24468	0.14638
3071.5	0.24465	0.14633
3071	0.2446	0.14625
3070.5	0.24461	0.14607
3070	0.24466	0.14572
3069.5	0.24463	0.14523
3069	0.24449	0.14475
3068.5	0.24437	0.14447
3068	0.24446	0.14443
3067.5	0.24477	0.14452
3067	0.24513	0.14459
3066.5	0.24534	0.14458
3066	0.24542	0.14456
3065.5	0.24552	0.14458
3065	0.24574	0.14458
3064.5	0.24601	0.14446
3064	0.24616	0.14416
3063.5	0.24612	0.14379
3063	0.24599	0.14347
3062.5	0.24585	0.14327
3062	0.24572	0.14311
3061.5	0.24553	0.14292
3061	0.24534	0.14272
3060.5	0.24525	0.14257
3060	0.24532	0.14248
3059.5	0.24544	0.14233
3059	0.2454	0.14196
3058.5	0.24509	0.14135
3058	0.24459	0.14067
3057.5	0.24414	0.14016
3057	0.24386	0.13991
3056.5	0.24364	0.13973
3056	0.24335	0.1394
3055.5	0.243	0.1389
3055	0.24275	0.1384
3054.5	0.24266	0.13798
3054	0.2426	0.13755
3053.5	0.24238	0.137
3053	0.24194	0.13642
3052.5	0.24141	0.136
3052	0.24093	0.13579
3051.5	0.24058	0.13565
3051	0.24036	0.13542
3050.5	0.24022	0.13509
3050	0.24011	0.13471
3049.5	0.23998	0.13434
3049	0.2398	0.13397
3048.5	0.23957	0.13357
3048	0.23923	0.13305
3047.5	0.23875	0.13235
3047	0.23812	0.13152
3046.5	0.2374	0.13073
3046	0.23673	0.1301
3045.5	0.23625	0.12965
3045	0.23602	0.12934
3044.5	0.23594	0.12909
3044	0.2358	0.12885
3043.5	0.23544	0.12858
3043	0.23487	0.12826
3042.5	0.23421	0.12787
3042	0.23362	0.1274
3041.5	0.23318	0.12687
3041	0.23296	0.12636
3040.5	0.23291	0.12598
3040	0.23289	0.12578
3039.5	0.23282	0.12572
3039	0.23265	0.12571
3038.5	0.2324	0.12563
3038	0.23204	0.12534
3037.5	0.23153	0.12479
3037	0.23085	0.12404
3036.5	0.23006	0.12323
3036	0.22922	0.12249
3035.5	0.22845	0.12191
3035	0.22785	0.12152
3034.5	0.22749	0.1213
3034	0.22733	0.12118
3033.5	0.2273	0.12105
3033	0.22732	0.12082
3032.5	0.22728	0.12044
3032	0.22707	0.11995
3031.5	0.2267	0.11941
3031	0.22636	0.11901
3030.5	0.22625	0.11887
3030	0.22637	0.11898
3029.5	0.22651	0.11917
3029	0.22646	0.11923
3028.5	0.22613	0.11902
3028	0.22558	0.11853
3027.5	0.22499	0.1179
3027	0.22446	0.11733
3026.5	0.22401	0.11694
3026	0.22349	0.11665
3025.5	0.22287	0.11634
3025	0.22226	0.11602
3024.5	0.22181	0.11575
3024	0.22152	0.1155
3023.5	0.22127	0.11519
3023	0.22097	0.11486
3022.5	0.22067	0.11463
3022	0.2204	0.11458
3021.5	0.22013	0.11459
3021	0.2198	0.11448
3020.5	0.21942	0.11419
3020	0.21902	0.1138
3019.5	0.21859	0.11344
3019	0.2181	0.11319
3018.5	0.21754	0.113
3018	0.21695	0.11274
3017.5	0.21642	0.11232
3017	0.21606	0.11186
3016.5	0.21589	0.11154
3016	0.21581	0.11144
3015.5	0.21561	0.11142
3015	0.21522	0.11135
3014.5	0.21473	0.11127
3014	0.21428	0.11123
3013.5	0.21397	0.11123
3013	0.21378	0.11117
3012.5	0.21362	0.11097
3012	0.21334	0.11067
3011.5	0.2129	0.11035
3011	0.21243	0.11018
3010.5	0.21218	0.11029
3010	0.21222	0.11062
3009.5	0.21243	0.11097
3009	0.21262	0.11122
3008.5	0.21271	0.11137
3008	0.21271	0.11151
3007.5	0.21266	0.11169
3007	0.21258	0.1119
3006.5	0.21245	0.11211
3006	0.21225	0.11229
3005.5	0.21194	0.11235
3005	0.21159	0.11229
3004.5	0.21127	0.11216
3004	0.21108	0.1121
3003.5	0.21103	0.11221
3003	0.21113	0.11247
3002.5	0.21128	0.11279
3002	0.21138	0.11304
[truncated: 4,704 more rows]
