# Supplementary material for: Silk fibroin-derived polypeptides additives to promote hydroxyapatite nucleation in dense collagen hydrogels
Source: PLoS One. 2019 Jul 15;14(7):e0219429. doi: 10.1371/journal.pone.0219429 (PMC6629059; doi:10.1371/journal.pone.0219429)
Supplement: S2 File — (XLSX) [file pone.0219429.s002.xlsx]

## Sheet: S2 File
2THETA	Cnt1_D1 (Cs)	Cnt1_D1 (Cp)
3.73	0	0
3.735	0	0
3.74	0	0
3.745	0	0
3.75	0	0
3.755	0	0
3.76	0	0
3.765	0	0
3.77	0	0
3.775	0	0
3.78	0	0
3.785	0	0
3.79	0	0
3.795	0	0
3.8	0	0
3.805	0	0
3.81	0	0
3.815	0	0
3.82	0	0
3.825	3	0
3.83	3	0
3.835	3	0
3.84	4	0
3.845	4	0
3.85	4	0
3.855	0	0
3.86	0	0
3.865	0	0
3.87	0	0
3.875	0	0
3.88	1	1
3.885	1	7
3.89	1	14
3.895	2	14
3.9	2	13
3.905	3	9
3.91	6	12
3.915	8	9
3.92	12	5
3.925	11	4
3.93	11	3
3.935	6	5
3.94	8	4
3.945	7	5
3.95	6	3
3.955	2	9
3.96	2	10
3.965	3	10
3.97	4	6
3.975	6	6
3.98	13	7
3.985	15	8
3.99	10	13
3.995	7	13
4	5	11
4.005	7	8
4.01	5	10
4.015	5	9
4.02	7	7
4.025	9	5
4.03	10	6
4.035	12	6
4.04	11	6
4.045	10	6
4.05	5	7
4.055	5	8
4.06	5	7
4.065	6	8
4.07	6	7
4.075	6	6
4.08	7	4
4.085	8	4
4.09	7	4
4.095	6	5
4.1	4	7
4.105	4	8
4.11	4	8
4.115	5	6
4.12	4	4
4.125	5	5
4.13	7	8
4.135	11	11
4.14	9	10
4.145	9	8
4.15	10	4
4.155	13	4
4.16	14	5
4.165	13	7
4.17	11	7
4.175	10	5
4.18	8	5
4.185	7	5
4.19	5	5
4.195	3	8
4.2	3	10
4.205	5	10
4.21	7	9
4.215	6	9
4.22	5	9
4.225	4	7
4.23	5	6
4.235	7	7
4.24	7	9
4.245	9	11
4.25	9	11
4.255	8	9
4.26	5	6
4.265	4	6
4.27	4	9
4.275	6	11
4.28	7	9
4.285	6	6
4.29	6	6
4.295	5	7
4.3	7	8
4.305	9	6
4.31	8	6
4.315	7	8
4.32	6	11
4.325	4	12
4.33	4	9
4.335	5	6
4.34	6	7
4.345	6	8
4.35	5	9
4.355	4	8
4.36	5	8
4.365	6	9
4.37	6	8
4.375	5	8
4.38	5	6
4.385	6	7
4.39	9	6
4.395	10	9
4.4	9	9
4.405	7	9
4.41	6	10
4.415	5	9
4.42	7	11
4.425	11	10
4.43	13	9
4.435	11	6
4.44	7	6
4.445	6	9
4.45	6	12
4.455	6	10
4.46	7	8
4.465	7	7
4.47	7	7
4.475	6	5
4.48	7	5
4.485	7	6
4.49	8	8
4.495	9	9
4.5	9	10
4.505	8	11
4.51	8	9
4.515	8	8
4.52	7	9
4.525	6	11
4.53	5	11
4.535	6	11
4.54	6	8
4.545	6	7
4.55	4	7
4.555	4	7
4.56	4	7
4.565	4	6
4.57	6	6
4.575	8	6
4.58	9	7
4.585	8	7
4.59	8	8
4.595	9	7
4.6	10	6
4.605	10	6
4.61	7	7
4.615	5	7
4.62	6	9
4.625	7	8
4.63	9	8
4.635	12	7
4.64	14	8
4.645	12	8
4.65	10	8
4.655	7	8
4.66	7	8
4.665	10	10
4.67	11	12
4.675	10	11
4.68	8	9
4.685	6	10
4.69	6	10
4.695	5	9
4.7	6	7
4.705	8	6
4.71	8	7
4.715	7	9
4.72	7	9
4.725	7	7
4.73	7	8
4.735	6	9
4.74	8	9
4.745	10	8
4.75	10	7
4.755	8	8
4.76	7	10
4.765	7	10
4.77	7	8
4.775	6	7
4.78	4	7
4.785	5	6
4.79	7	6
4.795	10	6
4.8	10	6
4.805	10	8
4.81	10	9
4.815	12	9
4.82	14	7
4.825	14	6
4.83	14	6
4.835	12	8
4.84	11	8
4.845	9	8
4.85	9	9
4.855	7	9
4.86	7	8
4.865	8	7
4.87	8	7
4.875	8	6
4.88	7	7
4.885	6	7
4.89	6	7
4.895	8	6
4.9	10	6
4.905	9	7
4.91	9	7
4.915	8	6
4.92	9	6
4.925	8	7
4.93	10	7
4.935	11	7
4.94	10	7
4.945	8	8
4.95	7	9
4.955	7	8
4.96	8	8
4.965	8	8
4.97	8	9
4.975	6	9
4.98	5	9
4.985	4	10
4.99	5	9
4.995	6	9
5	7	7
5.005	8	6
5.01	7	6
5.015	6	7
5.02	4	9
5.025	5	9
5.03	6	8
5.035	6	7
5.04	7	7
5.045	8	7
5.05	8	7
5.055	6	8
5.06	6	9
5.065	7	9
5.07	8	9
5.075	9	10
5.08	9	10
5.085	7	11
5.09	7	10
5.095	7	9
5.1	7	7
5.105	6	8
5.11	5	9
5.115	5	9
5.12	5	8
5.125	5	7
5.13	5	8
5.135	6	9
5.14	5	9
5.145	4	9
5.15	5	8
5.155	6	8
5.16	8	7
5.165	7	7
5.17	7	7
5.175	7	7
5.18	6	8
5.185	5	9
5.19	4	11
5.195	4	13
5.2	5	13
5.205	6	12
5.21	7	10
5.215	7	9
5.22	7	7
5.225	7	7
5.23	7	6
5.235	8	6
5.24	8	6
5.245	8	8
5.25	7	10
5.255	6	10
5.26	6	8
5.265	6	6
5.27	8	6
5.275	8	6
5.28	9	8
5.285	8	9
5.29	8	9
5.295	8	8
5.3	8	10
5.305	8	11
5.31	9	10
5.315	8	8
5.32	7	9
5.325	6	9
5.33	8	8
5.335	10	8
5.34	9	7
5.345	8	6
5.35	7	6
5.355	5	8
5.36	6	8
5.365	7	8
5.37	8	7
5.375	7	7
5.38	8	9
5.385	8	11
5.39	9	11
5.395	9	9
5.4	8	8
5.405	8	9
5.41	7	10
5.415	9	8
5.42	9	7
5.425	7	7
5.43	7	8
5.435	7	8
5.44	8	8
5.445	7	9
5.45	6	10
5.455	6	12
5.46	6	11
5.465	5	9
5.47	5	8
5.475	7	8
5.48	8	6
5.485	8	5
5.49	7	6
5.495	7	6
5.5	7	7
5.505	8	7
5.51	9	7
5.515	9	5
5.52	8	5
5.525	8	7
5.53	10	6
5.535	12	5
5.54	11	5
5.545	9	6
5.55	7	7
5.555	9	5
5.56	9	4
5.565	8	4
5.57	8	5
5.575	8	6
5.58	9	7
5.585	8	8
5.59	8	8
5.595	8	8
5.6	9	7
5.605	8	6
5.61	8	6
5.615	8	5
5.62	8	5
5.625	8	5
5.63	7	6
5.635	6	7
5.64	6	7
5.645	7	8
5.65	8	7
5.655	9	5
5.66	8	5
5.665	7	6
5.67	6	7
5.675	7	8
5.68	8	7
5.685	7	6
5.69	6	5
5.695	5	6
5.7	5	6
5.705	6	7
5.71	6	7
5.715	7	6
5.72	7	6
5.725	8	7
5.73	9	7
5.735	9	5
5.74	9	6
5.745	8	8
5.75	7	10
5.755	7	10
5.76	8	9
5.765	7	9
5.77	8	9
5.775	7	7
5.78	8	6
5.785	7	5
5.79	7	7
5.795	6	8
5.8	7	9
5.805	7	9
5.81	8	8
5.815	9	9
5.82	8	9
5.825	7	9
5.83	7	9
5.835	6	9
5.84	5	10
5.845	5	11
5.85	6	9
5.855	6	8
5.86	6	7
5.865	6	7
5.87	7	8
5.875	6	9
5.88	7	11
5.885	9	10
5.89	10	9
5.895	10	9
5.9	9	8
5.905	10	7
5.91	10	7
5.915	10	7
5.92	10	8
5.925	7	10
5.93	6	11
5.935	7	11
5.94	8	8
5.945	8	7
5.95	7	8
5.955	7	8
5.96	8	7
5.965	9	6
5.97	10	8
5.975	9	10
5.98	8	10
5.985	5	10
5.99	6	9
5.995	6	9
6	7	9
6.005	7	9
6.01	7	10
6.015	7	9
6.02	7	8
6.025	7	7
6.03	7	7
6.035	7	7
6.04	7	6
6.045	7	6
6.05	8	6
6.055	9	7
6.06	10	7
6.065	10	7
6.07	9	6
6.075	9	7
6.08	8	7
6.085	8	7
6.09	8	7
6.095	8	8
6.1	7	8
6.105	6	7
6.11	6	6
6.115	6	5
6.12	7	7
6.125	7	8
6.13	7	8
6.135	6	8
6.14	5	7
6.145	5	7
6.15	6	7
6.155	7	7
6.16	7	7
6.165	6	5
6.17	7	6
6.175	9	7
6.18	9	8
6.185	7	7
6.19	7	5
6.195	7	6
6.2	7	8
6.205	6	9
6.21	7	9
6.215	8	8
6.22	8	8
6.225	8	7
6.23	8	7
6.235	8	7
6.24	8	7
6.245	10	8
6.25	10	8
6.255	9	7
6.26	7	5
6.265	5	6
6.27	7	7
6.275	8	8
6.28	8	8
6.285	7	7
6.29	7	8
6.295	7	8
6.3	7	9
6.305	6	8
6.31	5	9
6.315	6	7
6.32	7	6
6.325	7	5
6.33	7	5
6.335	7	6
6.34	8	8
6.345	9	8
6.35	9	8
6.355	8	8
6.36	8	8
6.365	9	8
6.37	8	7
6.375	7	7
6.38	8	6
6.385	9	7
6.39	10	7
6.395	9	8
6.4	8	7
6.405	8	7
6.41	7	6
6.415	7	7
6.42	7	9
6.425	8	10
6.43	7	10
6.435	8	9
6.44	8	10
6.445	8	10
6.45	7	10
6.455	8	9
6.46	7	8
6.465	6	6
6.47	7	4
6.475	7	5
6.48	7	6
6.485	7	7
6.49	7	6
6.495	7	7
6.5	8	7
6.505	8	7
6.51	8	7
6.515	7	8
6.52	7	7
6.525	7	7
6.53	7	7
6.535	7	8
6.54	7	8
6.545	6	7
6.55	7	7
6.555	8	8
6.56	9	9
6.565	10	9
6.57	10	7
6.575	8	7
6.58	7	6
6.585	8	6
6.59	9	5
6.595	9	5
6.6	8	6
6.605	7	6
6.61	7	7
6.615	7	7
6.62	7	6
6.625	6	6
6.63	5	5
6.635	6	5
6.64	6	6
6.645	7	6
6.65	6	6
6.655	6	7
6.66	4	7
6.665	5	7
6.67	4	6
6.675	5	7
6.68	6	9
6.685	6	9
6.69	6	8
6.695	6	8
6.7	8	8
6.705	9	9
6.71	9	9
6.715	8	8
6.72	7	8
6.725	7	7
6.73	7	7
6.735	7	7
6.74	7	7
6.745	7	6
6.75	7	7
6.755	6	9
6.76	6	8
6.765	6	8
6.77	8	8
6.775	8	9
6.78	9	10
6.785	9	10
6.79	9	10
6.795	9	9
6.8	8	7
6.805	7	6
6.81	7	6
6.815	8	6
6.82	8	6
6.825	8	6
6.83	7	6
6.835	8	6
6.84	8	7
6.845	8	7
6.85	8	8
6.855	8	8
6.86	8	9
6.865	7	9
6.87	7	8
6.875	7	7
6.88	7	6
6.885	6	6
6.89	6	6
6.895	5	8
6.9	6	10
6.905	7	11
6.91	8	10
6.915	8	9
6.92	7	9
6.925	7	10
6.93	7	10
6.935	8	9
6.94	7	8
6.945	7	7
6.95	7	8
6.955	8	8
6.96	9	7
6.965	8	6
6.97	9	5
6.975	9	6
6.98	8	7
6.985	7	7
6.99	6	7
6.995	6	5
7	7	5
7.005	6	5
7.01	6	7
7.015	7	7
7.02	7	7
7.025	6	6
7.03	5	7
7.035	6	7
7.04	7	8
7.045	7	8
7.05	8	7
7.055	9	6
7.06	8	7
7.065	8	8
7.07	7	8
7.075	7	7
7.08	6	8
7.085	6	9
7.09	5	9
7.095	6	8
7.1	6	8
7.105	7	9
7.11	8	11
7.115	7	11
7.12	6	9
7.125	5	8
7.13	6	9
7.135	7	10
7.14	7	9
7.145	6	7
7.15	6	7
7.155	6	7
7.16	7	7
7.165	6	6
7.17	6	6
7.175	6	6
7.18	7	7
7.185	8	7
7.19	7	8
7.195	6	8
7.2	5	9
7.205	5	10
7.21	6	11
7.215	7	9
7.22	7	7
7.225	8	6
7.23	8	6
7.235	8	6
7.24	8	7
7.245	8	7
7.25	8	7
7.255	8	7
7.26	8	8
7.265	7	8
7.27	7	8
7.275	8	8
7.28	9	8
7.285	9	7
7.29	8	6
7.295	9	6
7.3	9	7
7.305	8	7
7.31	7	8
7.315	8	8
7.32	8	7
7.325	8	7
7.33	8	7
7.335	8	7
7.34	9	8
7.345	8	8
7.35	7	8
7.355	8	7
7.36	9	7
7.365	9	8
7.37	9	8
7.375	9	9
7.38	8	8
7.385	7	8
7.39	8	8
7.395	9	8
7.4	10	8
7.405	9	7
7.41	7	6
7.415	7	7
7.42	6	8
7.425	6	9
7.43	6	9
7.435	7	10
7.44	8	9
7.445	8	8
7.45	8	7
7.455	7	7
7.46	7	8
7.465	7	9
7.47	7	9
7.475	7	8
7.48	8	7
7.485	7	6
7.49	6	6
7.495	5	7
7.5	7	7
7.505	8	8
7.51	9	8
7.515	8	8
7.52	8	6
7.525	7	5
7.53	7	5
7.535	9	7
7.54	9	7
7.545	9	7
7.55	8	7
7.555	8	7
7.56	8	8
7.565	8	8
7.57	8	8
7.575	9	7
7.58	10	8
7.585	10	8
7.59	10	8
7.595	9	7
7.6	8	7
7.605	7	7
7.61	7	7
7.615	7	7
7.62	6	6
7.625	7	6
7.63	7	7
7.635	8	7
7.64	7	8
7.645	6	8
7.65	6	9
7.655	7	9
7.66	8	10
7.665	9	9
7.67	9	8
7.675	8	7
7.68	8	7
7.685	9	6
7.69	9	7
7.695	8	9
7.7	7	10
7.705	6	10
7.71	6	10
7.715	7	9
7.72	7	8
7.725	6	6
7.73	6	6
7.735	6	7
7.74	6	7
7.745	6	7
7.75	6	7
7.755	5	7
7.76	4	7
7.765	5	6
7.77	6	7
7.775	7	6
7.78	8	6
7.785	7	7
7.79	7	8
7.795	7	9
7.8	8	9
7.805	9	8
7.81	9	9
7.815	9	9
7.82	7	9
7.825	7	9
7.83	8	7
7.835	8	7
7.84	7	6
7.845	7	7
7.85	8	8
7.855	8	9
7.86	8	9
7.865	6	8
7.87	6	8
7.875	6	9
7.88	7	8
7.885	8	7
7.89	7	7
7.895	7	7
7.9	7	7
7.905	8	8
7.91	7	7
7.915	7	6
7.92	7	6
7.925	7	6
7.93	7	7
7.935	7	7
7.94	7	8
7.945	7	8
7.95	7	7
7.955	7	7
7.96	6	8
7.965	6	9
7.97	6	9
7.975	5	9
7.98	7	9
7.985	8	9
7.99	8	9
7.995	7	8
8	7	8
8.005	8	8
8.01	8	9
8.015	8	7
8.02	8	7
8.025	8	7
8.03	7	8
8.035	6	7
8.04	6	6
8.045	7	5
8.05	6	5
8.055	6	5
8.06	6	6
8.065	6	7
8.07	6	8
8.075	7	9
8.08	8	9
8.085	9	9
8.09	9	8
8.095	8	7
8.1	8	6
8.105	9	7
8.11	9	8
8.115	8	8
8.12	8	8
8.125	8	8
8.13	9	9
8.135	9	9
8.14	9	8
8.145	9	7
8.15	8	7
8.155	9	7
8.16	9	6
8.165	8	6
8.17	8	6
8.175	8	7
8.18	8	8
8.185	8	9
8.19	9	9
8.195	10	8
8.2	10	8
8.205	10	8
8.21	10	8
8.215	9	8
8.22	8	8
8.225	7	8
8.23	7	8
8.235	7	7
8.24	7	6
8.245	8	7
8.25	8	8
8.255	8	9
8.26	9	9
8.265	8	9
8.27	8	9
8.275	7	9
8.28	8	8
8.285	9	7
8.29	9	7
8.295	8	7
8.3	7	6
8.305	7	6
8.31	7	6
8.315	7	6
8.32	7	7
8.325	7	7
8.33	7	7
8.335	7	6
8.34	7	7
8.345	7	8
8.35	8	9
8.355	8	7
8.36	9	6
8.365	8	7
8.37	7	7
8.375	7	7
8.38	8	7
8.385	9	9
8.39	9	9
8.395	9	8
8.4	8	7
8.405	8	7
8.41	8	8
8.415	7	8
8.42	6	8
8.425	6	7
8.43	7	7
8.435	7	7
8.44	7	7
8.445	8	7
8.45	9	7
8.455	9	8
8.46	9	8
8.465	9	8
8.47	9	8
8.475	9	9
8.48	9	9
8.485	8	8
8.49	8	8
8.495	8	7
8.5	8	6
8.505	7	5
8.51	7	6
8.515	7	6
8.52	8	6
8.525	8	7
8.53	8	7
8.535	9	7
8.54	8	7
8.545	7	8
8.55	6	7
8.555	5	7
8.56	6	8
8.565	7	7
8.57	7	7
8.575	7	7
8.58	8	8
8.585	9	8
8.59	8	8
8.595	7	8
8.6	7	8
8.605	8	7
8.61	8	6
8.615	8	7
8.62	8	8
8.625	8	6
8.63	9	5
8.635	9	5
8.64	9	7
8.645	8	9
8.65	7	10
8.655	7	9
8.66	8	9
8.665	9	8
8.67	10	8
8.675	11	7
8.68	10	7
8.685	9	7
8.69	9	7
8.695	9	7
8.7	8	7
8.705	8	6
8.71	8	6
8.715	9	6
8.72	9	6
8.725	9	6
8.73	9	7
8.735	8	8
8.74	8	8
8.745	8	8
8.75	8	9
8.755	8	9
8.76	8	8
8.765	9	6
8.77	10	6
8.775	10	6
8.78	9	7
8.785	7	7
8.79	7	6
8.795	7	7
8.8	7	7
8.805	8	6
8.81	8	6
8.815	8	6
8.82	7	7
8.825	7	7
8.83	8	7
8.835	8	7
8.84	7	8
8.845	7	7
8.85	7	7
8.855	7	7
8.86	7	7
8.865	7	8
8.87	8	7
8.875	9	7
8.88	9	7
8.885	9	7
8.89	9	8
8.895	8	8
8.9	7	9
8.905	8	9
8.91	9	8
8.915	9	8
8.92	8	8
8.925	7	8
8.93	7	6
8.935	7	6
8.94	6	6
8.945	6	7
8.95	7	6
8.955	7	6
8.96	7	6
8.965	7	6
8.97	7	7
8.975	9	8
8.98	9	8
8.985	8	9
8.99	8	9
8.995	7	8
9	6	8
9.005	7	7
9.01	8	7
9.015	8	7
9.02	8	6
9.025	7	6
9.03	7	7
9.035	7	8
9.04	8	7
9.045	8	7
9.05	8	7
9.055	8	7
9.06	8	7
9.065	8	7
9.07	8	8
9.075	9	8
9.08	9	7
9.085	8	7
9.09	9	8
9.095	8	9
9.1	8	9
9.105	6	8
9.11	6	8
9.115	7	8
9.12	8	8
9.125	8	7
9.13	7	6
9.135	7	6
9.14	7	6
9.145	8	7
9.15	9	6
9.155	8	6
9.16	8	6
9.165	8	6
9.17	8	6
9.175	8	7
9.18	8	8
9.185	8	7
9.19	8	8
9.195	8	8
9.2	8	8
9.205	8	8
9.21	8	8
9.215	9	8
9.22	8	8
9.225	8	7
9.23	7	7
9.235	6	8
9.24	6	9
9.245	6	9
9.25	7	8
9.255	8	8
9.26	8	8
9.265	7	8
9.27	7	8
9.275	7	7
9.28	6	7
9.285	6	7
9.29	6	8
9.295	6	8
9.3	7	7
9.305	8	7
9.31	8	7
9.315	8	8
9.32	8	8
9.325	7	8
9.33	8	7
9.335	8	7
9.34	8	7
9.345	8	8
9.35	7	8
9.355	6	8
9.36	7	9
9.365	8	9
9.37	8	8
9.375	7	8
9.38	7	8
9.385	7	7
9.39	8	7
9.395	9	8
9.4	8	7
9.405	8	7
9.41	9	7
9.415	9	8
9.42	8	8
9.425	8	8
9.43	7	7
9.435	8	7
9.44	7	7
9.445	8	8
9.45	9	7
9.455	9	7
9.46	10	8
9.465	10	8
9.47	10	8
9.475	10	7
9.48	10	8
9.485	10	8
9.49	9	9
9.495	9	9
9.5	9	8
9.505	9	8
9.51	8	8
9.515	8	7
9.52	7	7
9.525	8	7
9.53	8	8
9.535	8	9
9.54	8	9
9.545	8	8
9.55	8	7
9.555	9	8
9.56	9	9
9.565	8	9
9.57	8	8
9.575	8	6
9.58	8	6
9.585	9	6
9.59	9	7
9.595	8	7
9.6	7	7
9.605	7	6
9.61	8	6
9.615	9	6
9.62	9	7
9.625	9	7
9.63	8	8
9.635	7	8
9.64	8	9
9.645	7	9
9.65	7	9
9.655	7	8
9.66	7	7
9.665	8	6
9.67	8	7
9.675	8	8
9.68	7	8
9.685	7	9
9.69	8	9
9.695	7	9
9.7	7	8
9.705	7	8
9.71	7	8
9.715	8	8
9.72	8	8
9.725	9	7
9.73	8	6
9.735	8	7
9.74	8	8
9.745	8	7
9.75	9	7
9.755	8	7
9.76	7	7
9.765	7	9
9.77	7	10
9.775	8	10
9.78	8	8
9.785	8	9
9.79	9	9
9.795	9	9
9.8	9	9
9.805	9	9
9.81	9	9
9.815	9	9
9.82	8	9
9.825	8	9
9.83	8	8
9.835	9	7
9.84	8	7
9.845	7	7
9.85	7	9
9.855	7	9
9.86	8	8
9.865	8	9
9.87	8	9
9.875	8	8
9.88	8	8
9.885	8	8
9.89	8	8
9.895	8	8
9.9	9	8
9.905	8	7
9.91	8	7
9.915	8	8
9.92	9	8
9.925	9	8
9.93	9	8
9.935	10	8
9.94	9	9
9.945	9	9
9.95	8	9
9.955	9	8
9.96	9	8
9.965	9	8
9.97	8	8
9.975	9	9
9.98	10	8
9.985	10	9
9.99	9	8
9.995	9	8
10	10	8
10.005	10	7
10.01	9	8
10.015	8	9
10.02	7	9
10.025	8	9
10.03	9	9
10.035	10	9
10.04	9	8
10.045	9	7
10.05	9	7
10.055	9	8
10.06	9	8
10.065	9	8
10.07	9	8
10.075	9	8
10.08	9	8
10.085	9	8
10.09	9	9
10.095	10	10
10.1	10	8
10.105	10	8
10.11	9	8
10.115	9	8
10.12	9	7
10.125	8	8
10.13	7	9
10.135	7	9
10.14	7	9
10.145	8	8
10.15	7	8
10.155	7	8
10.16	8	8
10.165	10	8
10.17	10	9
10.175	9	9
10.18	8	9
10.185	8	9
10.19	8	8
10.195	9	8
10.2	9	8
10.205	8	8
10.21	7	8
10.215	8	9
10.22	9	9
10.225	10	9
10.23	10	8
10.235	9	7
10.24	8	7
10.245	8	7
10.25	8	7
10.255	8	7
10.26	9	7
10.265	9	7
10.27	10	7
10.275	9	8
10.28	9	8
10.285	9	8
10.29	9	9
10.295	8	10
10.3	8	9
10.305	8	9
10.31	9	9
10.315	10	9
10.32	11	8
10.325	10	7
10.33	10	8
10.335	10	8
10.34	9	8
10.345	10	7
10.35	9	8
10.355	9	8
10.36	8	8
10.365	7	8
10.37	8	8
10.375	9	8
10.38	10	7
10.385	10	7
10.39	10	7
10.395	10	8
10.4	11	9
10.405	10	9
10.41	10	8
10.415	10	7
10.42	11	7
10.425	11	8
10.43	11	9
10.435	11	9
10.44	10	9
10.445	9	9
10.45	9	9
10.455	8	9
10.46	9	9
10.465	9	10
10.47	9	9
10.475	9	9
10.48	9	8
10.485	10	8
10.49	10	8
10.495	10	8
10.5	9	7
10.505	9	7
10.51	9	8
10.515	9	9
10.52	9	9
10.525	9	8
10.53	9	7
10.535	10	7
10.54	11	8
10.545	10	8
10.55	10	9
10.555	11	10
10.56	11	10
10.565	9	9
10.57	9	9
10.575	10	10
10.58	11	10
10.585	10	11
10.59	10	10
10.595	10	9
10.6	9	8
10.605	9	8
10.61	9	8
10.615	10	8
10.62	11	8
10.625	11	8
10.63	12	8
10.635	11	9
10.64	10	9
10.645	10	9
10.65	11	9
10.655	10	8
10.66	10	8
10.665	9	8
10.67	9	8
10.675	10	8
10.68	9	9
10.685	10	9
10.69	10	9
10.695	10	9
10.7	10	9
10.705	10	9
10.71	10	9
10.715	10	9
10.72	10	9
10.725	10	8
10.73	10	8
10.735	11	9
10.74	12	9
10.745	12	9
10.75	11	9
10.755	10	9
10.76	10	10
10.765	10	10
10.77	10	9
10.775	10	8
10.78	10	8
10.785	10	8
10.79	9	9
10.795	9	8
10.8	9	7
10.805	10	7
10.81	10	8
10.815	11	8
10.82	12	8
10.825	12	7
10.83	12	7
10.835	10	8
10.84	10	8
10.845	10	9
10.85	9	9
10.855	10	9
10.86	10	8
10.865	11	8
10.87	10	8
10.875	9	9
10.88	10	9
10.885	10	9
10.89	11	10
10.895	11	9
10.9	11	8
10.905	11	7
10.91	11	7
10.915	11	8
10.92	10	9
10.925	9	10
10.93	10	11
10.935	10	10
10.94	10	9
10.945	9	9
10.95	9	9
10.955	9	9
10.96	10	9
10.965	10	9
10.97	10	10
10.975	10	10
10.98	10	10
10.985	10	10
10.99	10	10
10.995	10	10
11	10	11
11.005	9	10
11.01	9	9
11.015	9	9
11.02	9	9
11.025	11	9
11.03	12	9
11.035	11	10
11.04	10	10
11.045	9	9
11.05	10	9
11.055	11	9
11.06	12	9
11.065	11	8
11.07	10	8
11.075	10	9
11.08	9	9
11.085	10	10
11.09	11	9
11.095	9	9
11.1	9	9
11.105	9	9
11.11	9	9
11.115	8	9
11.12	8	8
11.125	9	8
11.13	10	8
11.135	10	8
11.14	10	7
11.145	11	7
11.15	11	9
11.155	11	10
11.16	10	10
11.165	10	10
11.17	10	10
11.175	11	10
11.18	12	10
11.185	12	9
11.19	12	9
11.195	11	8
11.2	11	8
11.205	11	9
11.21	10	9
11.215	9	9
11.22	9	9
11.225	10	8
11.23	11	8
11.235	11	8
11.24	11	9
11.245	11	9
11.25	11	8
11.255	11	8
11.26	13	9
11.265	12	10
11.27	13	11
11.275	13	11
11.28	13	10
11.285	13	10
11.29	12	10
11.295	11	10
11.3	11	10
11.305	12	10
11.31	12	10
11.315	11	9
11.32	11	7
11.325	10	7
11.33	10	7
11.335	10	8
11.34	11	9
11.345	11	10
11.35	11	9
11.355	11	8
11.36	11	8
11.365	11	8
11.37	11	8
11.375	11	9
11.38	11	9
11.385	11	10
11.39	11	10
11.395	11	9
11.4	12	9
11.405	12	9
11.41	12	9
11.415	12	9
11.42	13	8
11.425	12	8
11.43	12	8
11.435	11	10
11.44	10	10
11.445	10	9
11.45	11	7
11.455	11	7
11.46	10	8
11.465	9	8
11.47	9	8
11.475	10	7
11.48	12	8
11.485	12	8
11.49	12	9
11.495	12	9
11.5	12	9
11.505	14	9
11.51	15	10
11.515	14	10
11.52	13	9
11.525	11	8
11.53	11	8
11.535	11	8
11.54	11	8
11.545	11	7
11.55	11	8
11.555	11	8
11.56	12	9
11.565	12	9
11.57	12	8
11.575	11	8
11.58	12	9
11.585	13	9
11.59	13	8
11.595	12	8
11.6	11	9
11.605	10	10
11.61	10	10
11.615	11	10
11.62	11	10
11.625	12	9
11.63	12	9
11.635	12	9
11.64	12	9
11.645	11	10
11.65	12	10
11.655	11	9
11.66	12	8
11.665	11	8
11.67	11	9
11.675	11	10
11.68	11	11
11.685	11	11
11.69	12	10
11.695	13	8
11.7	13	8
11.705	12	9
11.71	11	9
11.715	11	9
11.72	12	9
11.725	12	9
11.73	10	9
11.735	10	9
11.74	11	9
11.745	11	9
11.75	12	10
11.755	12	8
11.76	11	8
11.765	11	8
11.77	11	9
11.775	12	9
11.78	11	9
11.785	11	9
11.79	10	9
11.795	10	9
11.8	10	10
11.805	10	10
11.81	12	10
11.815	12	10
11.82	13	9
11.825	13	9
11.83	13	9
11.835	12	9
11.84	11	9
11.845	12	8
11.85	13	9
11.855	12	9
11.86	11	10
11.865	10	9
11.87	11	8
11.875	12	8
11.88	13	8
11.885	14	9
11.89	13	10
11.895	13	11
11.9	13	11
11.905	13	10
11.91	14	9
11.915	13	9
11.92	13	9
11.925	13	9
11.93	13	10
11.935	12	10
11.94	12	9
11.945	12	9
11.95	12	8
11.955	13	8
11.96	13	8
11.965	14	7
11.97	13	8
11.975	14	9
11.98	14	10
11.985	14	11
11.99	13	11
11.995	13	12
12	13	12
12.005	13	11
12.01	13	9
12.015	12	9
12.02	12	9
12.025	13	10
12.03	14	10
12.035	13	12
12.04	11	12
12.045	12	12
12.05	13	11
12.055	13	10
12.06	13	9
12.065	13	9
12.07	13	9
12.075	13	10
12.08	13	10
12.085	14	10
12.09	14	9
12.095	13	9
12.1	13	9
12.105	12	9
12.11	12	9
12.115	12	9
12.12	12	9
12.125	13	9
12.13	14	11
12.135	13	11
12.14	13	10
12.145	12	9
12.15	12	9
12.155	11	9
12.16	10	9
12.165	10	9
12.17	10	9
12.175	11	9
12.18	12	9
12.185	13	9
12.19	13	10
12.195	13	10
12.2	13	10
12.205	13	10
12.21	13	10
12.215	13	10
12.22	13	10
12.225	12	10
12.23	13	10
12.235	13	10
12.24	14	10
12.245	14	9
12.25	13	8
12.255	12	8
12.26	10	9
12.265	10	9
12.27	11	10
12.275	11	11
12.28	11	10
12.285	11	9
12.29	12	8
12.295	12	9
12.3	11	9
12.305	12	10
12.31	11	10
12.315	10	10
12.32	10	10
12.325	11	10
12.33	12	9
12.335	11	8
12.34	10	8
12.345	10	8
12.35	10	8
12.355	11	8
12.36	12	9
12.365	13	9
12.37	14	9
12.375	14	9
12.38	14	9
12.385	12	9
12.39	12	10
12.395	12	10
12.4	13	11
12.405	13	11
12.41	14	10
12.415	14	9
12.42	14	9
12.425	13	9
12.43	13	10
12.435	14	11
12.44	14	11
12.445	13	11
12.45	12	11
12.455	12	10
12.46	12	11
12.465	13	11
12.47	13	11
12.475	14	11
12.48	13	10
12.485	12	9
12.49	12	9
12.495	12	9
12.5	13	9
12.505	13	9
12.51	12	9
12.515	12	9
12.52	12	10
12.525	13	10
12.53	13	10
12.535	13	10
12.54	12	10
12.545	12	9
12.55	13	9
12.555	13	9
12.56	13	10
12.565	12	10
12.57	13	11
12.575	12	11
12.58	12	10
12.585	13	10
12.59	13	10
12.595	13	10
12.6	11	11
12.605	11	11
12.61	12	11
12.615	12	11
12.62	12	11
12.625	12	10
12.63	12	9
12.635	13	9
12.64	13	9
12.645	13	10
12.65	14	10
12.655	14	10
12.66	13	10
12.665	12	9
12.67	13	9
12.675	13	9
12.68	14	10
12.685	13	10
12.69	12	10
12.695	11	10
12.7	11	9
12.705	11	9
12.71	12	9
12.715	13	9
12.72	12	9
12.725	12	10
12.73	12	10
12.735	13	9
12.74	13	9
12.745	13	9
12.75	13	10
12.755	12	10
12.76	12	10
12.765	12	10
12.77	13	11
12.775	13	11
12.78	13	10
12.785	13	9
12.79	13	9
12.795	13	9
12.8	13	8
12.805	13	8
12.81	12	8
12.815	12	9
12.82	13	10
12.825	14	10
12.83	13	10
12.835	12	9
12.84	12	9
12.845	12	9
12.85	13	9
12.855	14	9
12.86	13	9
12.865	14	9
12.87	13	8
12.875	13	9
12.88	13	8
12.885	13	9
12.89	12	10
12.895	12	11
12.9	13	10
12.905	14	9
12.91	14	9
12.915	13	9
12.92	12	9
12.925	11	9
12.93	11	9
12.935	11	9
12.94	12	9
12.945	12	10
12.95	12	10
12.955	12	10
12.96	12	10
12.965	13	10
12.97	13	11
12.975	14	11
12.98	15	10
12.985	16	9
12.99	16	9
12.995	15	9
13	14	9
13.005	13	10
13.01	11	10
13.015	11	10
13.02	11	10
13.025	12	10
13.03	13	9
13.035	14	9
13.04	14	9
13.045	14	9
13.05	13	10
13.055	13	10
13.06	12	9
13.065	12	9
13.07	13	9
13.075	14	9
13.08	14	9
13.085	14	9
13.09	13	10
13.095	12	11
13.1	12	12
13.105	13	10
13.11	13	10
13.115	12	10
13.12	13	11
13.125	13	11
13.13	13	11
13.135	12	11
13.14	12	11
13.145	13	11
13.15	13	11
13.155	13	11
13.16	13	10
13.165	12	10
13.17	12	10
13.175	11	10
13.18	11	9
13.185	11	9
13.19	11	9
13.195	12	9
13.2	13	9
13.205	15	8
13.21	14	9
13.215	14	10
13.22	14	10
13.225	15	11
13.23	15	11
13.235	14	11
13.24	13	10
13.245	13	10
13.25	12	11
13.255	12	11
13.26	12	10
13.265	12	9
13.27	12	9
13.275	12	10
13.28	12	10
13.285	11	10
13.29	11	9
13.295	11	9
13.3	11	10
13.305	12	10
13.31	13	10
13.315	14	10
13.32	14	11
13.325	14	10
13.33	13	10
13.335	12	10
13.34	12	10
13.345	12	10
13.35	13	9
13.355	12	10
13.36	12	10
13.365	13	10
13.37	14	10
13.375	15	10
13.38	13	10
13.385	13	10
13.39	13	10
13.395	13	9
13.4	13	10
13.405	12	10
13.41	13	9
13.415	13	10
13.42	13	11
13.425	13	12
13.43	13	12
13.435	13	11
13.44	13	10
13.445	15	10
13.45	16	10
13.455	15	10
13.46	14	10
13.465	13	10
13.47	13	11
13.475	14	12
13.48	14	12
13.485	14	11
13.49	14	11
13.495	15	11
13.5	14	11
13.505	13	11
13.51	13	11
13.515	13	11
13.52	13	11
13.525	13	10
13.53	14	10
13.535	14	10
13.54	14	10
13.545	14	10
13.55	14	10
13.555	14	9
13.56	14	9
13.565	14	10
13.57	13	11
13.575	13	11
13.58	12	10
13.585	13	10
13.59	13	9
13.595	13	10
13.6	13	10
13.605	14	10
13.61	14	9
13.615	14	9
13.62	13	9
13.625	13	9
13.63	12	10
13.635	12	11
13.64	13	10
13.645	14	11
13.65	14	10
13.655	13	11
13.66	14	11
13.665	15	12
13.67	16	12
13.675	16	12
13.68	15	11
13.685	14	11
13.69	14	11
13.695	15	11
13.7	14	12
13.705	13	12
13.71	13	12
13.715	13	11
13.72	15	10
[truncated: 18,059 more rows]
