# Supplementary material for: Silk fibroin-derived polypeptides additives to promote hydroxyapatite nucleation in dense collagen hydrogels
Source: PLoS One. 2019 Jul 15;14(7):e0219429. doi: 10.1371/journal.pone.0219429 (PMC6629059; doi:10.1371/journal.pone.0219429)
Supplement: S3 File — (XLSX) [file pone.0219429.s003.xlsx]

## Sheet: S3 File
Diameter	Frequency	Frequency	Frequency	Frequency
\g(m)m	%	%	%	%
	Cp	Cp (B)	Cs	Cs (B)
0.022	0	0	0	0
0.026	0	0	0	0
0.029	0	0	0	0
0.034	0	0	0	0
0.039	0	0	0	0
0.044	0	0	0	0
0.051	0	0	0	0
0.058	0	0	0	0
0.067	0	0	0	0
0.076	0	0	0	0
0.087	0	0	0	0
0.1	0	0	0	0
0.115	0	0	0	0
0.131	0	0	0	0
0.15	0	0	0	0
0.172	0	0	0	0
0.197	0	0	0	0
0.226	0	0	0	0.11
0.259	0	0	0.166	0.201
0.296	0	0	0.295	0.357
0.339	0.106	0.117	0.476	0.56
0.389	0.118	0.126	0.645	0.722
0.445	0.115	0.118	0.71	0.746
0.51	0.104	0.104	0.667	0.666
0.584	0	0	0.602	0.595
0.669	0	0	0.561	0.571
0.766	0	0	0.517	0.546
0.877	0	0	0.46	0.492
1.005	0	0	0.406	0.434
1.151	0	0	0.35	0.366
1.318	0	0	0.335	0.346
1.51	0	0	0.384	0.405
1.729	0.103	0.104	0.472	0.518
1.981	0.13	0.132	0.55	0.62
2.269	0.163	0.166	0.634	0.725
2.599	0.188	0.192	0.669	0.773
2.976	0.215	0.22	0.695	0.809
3.409	0.252	0.258	0.764	0.894
3.905	0.295	0.302	0.874	1.025
4.472	0.335	0.344	0.997	1.169
5.122	0.383	0.393	1.187	1.39
5.867	0.432	0.444	1.439	1.678
6.72	0.479	0.492	1.753	2.033
7.697	0.525	0.54	2.154	2.478
8.816	0.571	0.588	2.661	3.023
10.097	0.616	0.637	3.278	3.665
11.565	0.667	0.691	4.02	4.404
13.246	0.727	0.755	4.865	5.204
15.172	0.801	0.833	5.752	5.993
17.377	0.896	0.931	6.565	6.66
19.904	1.02	1.058	7.144	7.073
22.797	1.181	1.223	7.332	7.121
26.111	1.394	1.439	7.045	6.765
29.907	1.676	1.725	6.323	6.06
34.255	2.052	2.107	5.325	5.142
39.234	2.557	2.622	4.253	4.173
44.938	3.23	3.311	3.271	3.282
51.471	4.117	4.223	2.468	2.538
58.953	5.241	5.382	1.859	1.954
67.523	6.566	6.745	1.419	1.509
77.339	7.937	8.14	1.112	1.17
88.583	9.049	9.232	0.901	0.907
101.46	9.524	9.622	0.757	0.694
116.21	9.12	9.08	0.66	0.518
133.103	8.229	8.053	0.576	0.377
152.453	6.536	6.253	0.526	0.26
174.616	4.655	4.344	0.504	0.171
200	3.087	2.817	0.491	0.109
229.075	1.929	1.733	0.477	0
262.376	1.143	1.02	0.448	0
300.518	0.655	0.585	0.392	0
344.206	0.377	0.339	0.313	0
394.244	0.229	0.208	0.23	0
451.556	0.155	0.142	0.159	0
517.2	0.118	0.11	0.112	0
592.387	0	0	0	0
678.504	0	0	0	0
777.141	0	0	0	0
890.116	0	0	0	0
1019.51	0	0	0	0
1167.72	0	0	0	0
1337.48	0	0	0	0
1531.91	0	0	0	0
1754.61	0	0	0	0
2000	0	0	0	0
