# Supplementary material for: Silk fibroin-derived polypeptides additives to promote hydroxyapatite nucleation in dense collagen hydrogels
Source: PLoS One. 2019 Jul 15;14(7):e0219429. doi: 10.1371/journal.pone.0219429 (PMC6629059; doi:10.1371/journal.pone.0219429)
Supplement: S4 File — (XLSX) [file pone.0219429.s004.xlsx]

## Sheet: S4 File
Sample	Protein ID	Protein Description	Protein Mass	Protein Score	Protein Length	Number of Peptides	Peptide Sequences	Url	Url Fr
Cp1	fibroin_HC	[].	369965	670		26	AGAAAGSGAGAGAGY;GAGAGAGAGSGAGAGYG;GAGAGAGAGAGYGAGAGAGY;GAGAGAGAGAGAGYGTGAGY;AGAGSGAGAGSGAGAGAGSGAGAGY;SGAGAGSGAGAGAGAGAGSGAGAGY;GAGAGSGAGAGTGAGAGSGAGAGYG;GAGSGAGAGSGAGAGYGAGAGSGAA;AGSGAASGAGAGAGAGAGTGSSGFG;GAGSGAASGAGAGAGAGAGTGSSGF;IIRDASGAVIEEQITTK;EIIRDASGAVIEEQITT+Deamidated (NQ)-Q14;AGSGAGSGSGAGAGSGAGAGSGAGAGY;GSGAGAGSGAGAGSGTGAGSGAGAGYG;VGSGAGAGSGAGAGSGAGAGSGAGAGY;GAGAGYGAGAGAGYGAGAGAGYGAGA;…	#NAME?	http://srs.ebi.ac.uk/cgi-bin/wgetz?-id+sessionid+-e+[IPI-acc:fibroin_HC]
	Fibroin_LC	[].	27754	42		2	FGHVGQNLNLINQL;AVAQTAGIIAHLSAGIPGDACAAANVINSYTDGVR+Deamidated (NQ)-Q4|Deamidated (NQ)-N25	#NAME?	http://srs.ebi.ac.uk/cgi-bin/wgetz?-id+sessionid+-e+[IPI-acc:Fibroin_LC]
Cp2	fibroin_HC	[].	369965	1452		28	AGTGAGAGSGAGAGY;AGAGAGYGAASGTGAGY;GAGAGYGAASGAGAGAGAGAG;GAGAGAGAGAGAGAGAGYGTG;AGAGSGAGAGSGAGAGAGSGAGAGY;GAGAGSGAGAGTGAGAGSGAGAGYG;SGAGAGSGAGAGAGAGAGSGAGAGY;GAGSGAGAGSGAGAGYGAGAGSGAA;GAGYGAGAGAGAGAGYGAASGAGA;AGAGAGAGYGAASGAGAGAGYGQ+Deamidated (NQ)-Q23;AGSGAGAGSGAGVGYGAGVGAGY;AGSGAASGAGAGAGAGAGTGSSGFG;GAGSGAASGAGAGAGAGAGTGSSGF;GAASGAGAGAGSGAGAGTGAGAGSGAG;GAGAGAGSAAGSGAGAGAGTGAGAGYG;GAGAGSGAASGAGAGA…
	Fibroin_LC	[].	27754	787		14	VINSYTDGVRSGNF+Deamidated (NQ)-N3;FGHVGQNLNLINQL;NLINQLVINPGQLRY;DAILASSDSSFLNEEY;YASQASAVAQTAGIIAHL;SITDLLRGVGNGNDATGL;SITDLLRGVGNGNDATGL+Deamidated (NQ)-N13;HQSAGSITDLLRGVGNGN;HQSAGSITDLLRGVGNGN+Deamidated (NQ)-N18;HQSAGSITDLLRGVGNGN+Deamidated (NQ)-N16;HQSAGSITDLLRGVGNGN+Deamidated (NQ)-Q2|Deamidated (NQ)-N18;NVQEILKDMASQGDYASQASAVAQTAGIIAHL;NVQEILKDMASQGDYASQASAVAQTAGIIAHL+Oxidation (M)-M9;NV…
Cp3	fibroin_HC	[].	369965	2951		38	GVGAGYGAAYGAGAGAGYGAG;AGAGSGAGAGSGAGAGAGSGAGAGY;SGAGAGSGAGAGAGAGAGSGAGAGY;GAGSGAGAGSGAGAGYGAGAGSGAA;GAGAGSGAGAGTGAGAGSGAGAGYG;GAGSGAGAGSGAGAGAGSGAGAGSGAG;GAGSGAGAGSGAGAGSGAGAGAGSGAG;GSGAGAGSGAGAGAGSGAGAGSGAGAG;GAGSGAGAGAGSGAGAGSGAGAGSGAG;GAGAGSGAGAGSGAGAGAGSGAGAGSG;AGSGAASGAGAGAGAGAGTGSSGFG;GAGSGAASGAGAGAGAGAGTGSSGF;AGSGAGAGSGAGAGSGAGAGSGTGAGS;AGSGAGAGSGAGAGSGAGAGSGAGYGA;AGSGAGAGSGAGAGSGTGAGSGAGA…
	Fibroin_LC	[].	27754	281		10	NSRNSQSNNIAAY+Deamidated (NQ)-N1|Deamidated (NQ)-Q6|Deamidated (NQ)-N8|Deamidated (NQ)-N9;FGHVGQNLNLINQL;VQEILKDMASQGDY;NSRNSQSNNIAAYIT+Deamidated (NQ)-N1;RQSLGPFFGHVGQNL;SITDLLRGVGNGNDATGL;HQSAGSITDLLRGVGNGN;HQSAGSITDLLRGVGNGN+Deamidated (NQ)-N16;HQSAGSITDLLRGVGNGN+Deamidated (NQ)-N18;NVQEILKDMASQGDYASQASAVAQTAGIIAHL+Oxidation (M)-M9
Cs1	fibroin_HC	[].	369965	1805		26	AGYGAGYGAGAGAGYG;AGAGSGAGAGSGAGAGAGSGAGAGY;GAGAGSGAGAGTGAGAGSGAGAGYG;SGAGAGSGAGAGAGAGAGSGAGAGY;GAGSGAGAGSGAGAGYGAGAGSGAA;GAGSGAGAGSGAGAGAGSGAGAGSGAG;AGSGAASGAGAGAGAGAGTGSSGFG;GAGSGAASGAGAGAGAGAGTGSSGF;GAGAGSGAGAGAGAGAGSGAGAGYGAG;VGSGAGAGSGAGAGSGAGAGSGAGAGY;GAGAGSGAASGAGAGAGAGAGTGSSGF;AGAGAGAGSAAGSGAGAGAGTGAGAGYGAGAGAGAGAGY;GAGAGSGAASGAGAGAGAGAGSGAGAGSGAGAGAGSGAGAGY;GAGYGAGAGAGYGAGAGSGAASGAGAGAGAG…
	Fibroin_LC	[].	27754	77		5	FGHVGQNLNLINQL;ASQASAVAQTAGIIAHL+Deamidated (NQ)-Q3;YASQASAVAQTAGIIAHL+Deamidated (NQ)-Q10;NVQEILKDMASQGDYASQASAVAQTAGIIAHL+Oxidation (M)-M9;KSIAILNVQEILKDMASQGDYASQASAVAQTAGIIAHL+Deamidated (NQ)-N7|Deamidated (NQ)-Q9|Deamidated (NQ)-Q18
Cs2	fibroin_HC	[].	369965	1169		26	AGYGAGYGVGAGAGY;GAGAGYGAASGAGAGAGAGAG;SGAGAGSGAGAGAGAGAGSGAGAGY;AGAGSGAGAGSGAGAGAGSGAGAGY;GAGAGSGAGAGTGAGAGSGAGAGYG;GSGAGAGSGAGAGSGAGAGSGAGYG;GAGSGAGAGSGAGAGAGSGAGAGSGAG;GAGSGAASGAGAGAGAGAGTGSSGF;AGSGAASGAGAGAGAGAGTGSSGFG;GAGSGAGAGSGAGAGAGSGAGAGSGAGAG;GAGAGSGAASGAGAGAGAGAGTGSSGF;AGAGSGAASGAGAGAGAGAGTGSSGFG;GAGAGSGAGAGSGAGAGSGAGAGSGAGY;AGAGSGAGAGSGAGAGSGAGAGSGAGYG;AGSGAGAGSGAGAGSGAGAGSGAGAGSGAGAGS…
	Fibroin_LC	[].	27754	1242		23	FGHVGQNLNLINQL;FGHVGQNLNLINQL+Deamidated (NQ)-Q6|Deamidated (NQ)-N12|Deamidated (NQ)-Q13;NLNLINQLVINPGQL;FGHVGQNLNLINQLV;NVQEILKDMASQGDY+Deamidated (NQ)-Q3|Deamidated (NQ)-Q12;NLINQLVINPGQLRY;NLINQLVINPGQLRY+Deamidated (NQ)-N1;YASQASAVAQTAGIIAHL;SITDLLRGVGNGNDATGL;SITDLLRGVGNGNDATGL+Deamidated (NQ)-N13;HQSAGSITDLLRGVGNGN;HQSAGSITDLLRGVGNGN+Deamidated (NQ)-N18;HQSAGSITDLLRGVGNGN+Deamidated (NQ)-N1…
Cs3	fibroin_HC	[].	369965	1657		36	AGAGAGTGSSGFGPYVAHG;AAVGAGAGAGAAAGSGAGAGAGY;GAGYGAGYGVGAGAGYGAGY;SGAGAGSGAGAGAGAGAGSGAGAGY;AGAGSGAGAGSGAGAGAGSGAGAGY;GAGAGSGAGAGTGAGAGSGAGAGYG;GAGSGAGAGSGAGAGYGAGAGSGAA;GAGSGAGAGSGAGAGSGAGAGAGSGAG;GAGSGAGAGSGAGAGAGSGAGAGSGAG;GAGAGSGAGAGSGAGAGSGAGAGSGAG;AGSGAASGAGAGAGAGAGTGSSGFG;GAGSGAASGAGAGAGAGAGTGSSGF;GAGAGSAAGSGAGAGAGTGAGAGYGAG;AGSGAGSGSGAGAGSGAGAGSGAGAGY;GAGAGSGAGAGSGAGAGYGAGVGAGY;SGAGAGSGAGA…
	Fibroin_LC	[].	27754	726		19	FGHVGQNLNLINQL;FGHVGQNLNLINQL+Deamidated (NQ)-N9;FGHVGQNLNLINQL+Deamidated (NQ)-Q13;VQEILKDMASQGDY;RQSLGPFFGHVGQNL;ITDLLRGVGNGNDATGL;NLINQLVINPGQLRY;YASQASAVAQTAGIIAHL;SITDLLRGVGNGNDATGL;SITDLLRGVGNGNDATGL+Deamidated (NQ)-N13;HQSAGSITDLLRGVGNGN+Deamidated (NQ)-N18;HQSAGSITDLLRGVGNGN+Deamidated (NQ)-N16;GSITDLLRGVGNGNDATGL+Deamidated (NQ)-N14;GSITDLLRGVGNGNDATGL+Deamidated (NQ)-N12|Deamidated (NQ)…
