# Supplementary material for: Silk fibroin-derived polypeptides additives to promote hydroxyapatite nucleation in dense collagen hydrogels
Source: PLoS One. 2019 Jul 15;14(7):e0219429. doi: 10.1371/journal.pone.0219429 (PMC6629059; doi:10.1371/journal.pone.0219429)
Supplement: S5 File — (XLSX) [file pone.0219429.s005.xlsx]

## Sheet: S5 File
2 theta	Intensity	2 theta	Intensity
2\g(q)	a.u.	2\g(q)	a.u.
	Cs in SBF		Cp in SBF
4	0.03655	3.85	0.04878
4.005	0.04439	3.855	0.06098
4.01	0.05483	3.86	0.07317
4.015	0.05222	3.865	0.07927
4.02	0.04439	3.87	0.04878
4.025	0.04439	3.875	0.03049
4.03	0.04961	3.88	0.02439
4.035	0.04439	3.885	0.03659
4.04	0.03916	3.89	0.08537
4.045	0.03655	3.895	0.09756
4.05	0.03916	3.9	0.08537
4.055	0.03916	3.905	0.06707
4.06	0.047	3.91	0.07317
4.065	0.047	3.915	0.09146
4.07	0.04439	3.92	0.09146
4.075	0.03655	3.925	0.09146
4.08	0.03916	3.93	0.10976
4.085	0.04961	3.935	0.08537
4.09	0.05222	3.94	0.07317
4.095	0.04961	3.945	0.06098
4.1	0.03655	3.95	0.07317
4.105	0.03916	3.955	0.08537
4.11	0.05483	3.96	0.06707
4.115	0.06005	3.965	0.05488
4.12	0.05483	3.97	0.07317
4.125	0.047	3.975	0.08537
4.13	0.05222	3.98	0.08537
4.135	0.06527	3.985	0.06707
4.14	0.06789	3.99	0.07317
4.145	0.05744	3.995	0.07927
4.15	0.04178	4	0.05488
4.155	0.02089	4.005	0.05488
4.16	0.01828	4.01	0.07927
4.165	0.01828	4.015	0.09146
4.17	0.03133	4.02	0.09756
4.175	0.03916	4.025	0.11585
4.18	0.047	4.03	0.13415
4.185	0.04178	4.035	0.12805
4.19	0.04439	4.04	0.10976
4.195	0.03655	4.045	0.08537
4.2	0.04439	4.05	0.08537
4.205	0.05222	4.055	0.09146
4.21	0.06005	4.06	0.09146
4.215	0.05222	4.065	0.07317
4.22	0.04178	4.07	0.06098
4.225	0.04178	4.075	0.06098
4.23	0.04439	4.08	0.03659
4.235	0.03916	4.085	0.03659
4.24	0.03133	4.09	0.04878
4.245	0.03133	4.095	0.05488
4.25	0.03655	4.1	0.07317
4.255	0.05222	4.105	0.08537
4.26	0.05744	4.11	0.08537
4.265	0.06266	4.115	0.07317
4.27	0.06005	4.12	0.05488
4.275	0.05483	4.125	0.05488
4.28	0.047	4.13	0.04878
4.285	0.04178	4.135	0.06707
4.29	0.04961	4.14	0.07927
4.295	0.05222	4.145	0.07927
4.3	0.047	4.15	0.07927
4.305	0.03394	4.155	0.07927
4.31	0.02611	4.16	0.07927
4.315	0.03394	4.165	0.07927
4.32	0.03916	4.17	0.06707
4.325	0.04178	4.175	0.04878
4.33	0.04961	4.18	0.04268
4.335	0.05222	4.185	0.04878
4.34	0.047	4.19	0.04878
4.345	0.03916	4.195	0.06098
4.35	0.03916	4.2	0.06707
4.355	0.04439	4.205	0.07927
4.36	0.04178	4.21	0.06707
4.365	0.04439	4.215	0.05488
4.37	0.04178	4.22	0.03659
4.375	0.03655	4.225	0.04268
4.38	0.03655	4.23	0.05488
4.385	0.03655	4.235	0.06707
4.39	0.03655	4.24	0.06707
4.395	0.03655	4.245	0.06098
4.4	0.03916	4.25	0.07317
4.405	0.047	4.255	0.09146
4.41	0.047	4.26	0.09146
4.415	0.04439	4.265	0.07927
4.42	0.04178	4.27	0.05488
4.425	0.04961	4.275	0.04878
4.43	0.05744	4.28	0.05488
4.435	0.05744	4.285	0.06707
4.44	0.05222	4.29	0.07317
4.445	0.04439	4.295	0.07317
4.45	0.04439	4.3	0.07317
4.455	0.047	4.305	0.06707
4.46	0.05222	4.31	0.06098
4.465	0.047	4.315	0.06098
4.47	0.03655	4.32	0.05488
4.475	0.03655	4.325	0.04878
4.48	0.03916	4.33	0.04878
4.485	0.03916	4.335	0.04878
4.49	0.03916	4.34	0.05488
4.495	0.03394	4.345	0.06098
4.5	0.03655	4.35	0.06098
4.505	0.04439	4.355	0.05488
4.51	0.05483	4.36	0.06707
4.515	0.05483	4.365	0.07317
4.52	0.05483	4.37	0.06707
4.525	0.05222	4.375	0.04878
4.53	0.05222	4.38	0.05488
4.535	0.047	4.385	0.04878
4.54	0.03916	4.39	0.04878
4.545	0.03655	4.395	0.04268
4.55	0.04178	4.4	0.04878
4.555	0.047	4.405	0.04878
4.56	0.047	4.41	0.04878
4.565	0.047	4.415	0.05488
4.57	0.04178	4.42	0.06707
4.575	0.04178	4.425	0.07317
4.58	0.04439	4.43	0.07317
4.585	0.047	4.435	0.06098
4.59	0.03916	4.44	0.05488
4.595	0.03655	4.445	0.06098
4.6	0.04439	4.45	0.06098
4.605	0.05483	4.455	0.06707
4.61	0.05222	4.46	0.06707
4.615	0.047	4.465	0.06098
4.62	0.04439	4.47	0.06707
4.625	0.04178	4.475	0.07317
4.63	0.047	4.48	0.06707
4.635	0.05483	4.485	0.06098
4.64	0.06527	4.49	0.04878
4.645	0.06789	4.495	0.05488
4.65	0.06005	4.5	0.06707
4.655	0.04961	4.505	0.06707
4.66	0.04439	4.51	0.06707
4.665	0.04961	4.515	0.05488
4.67	0.04439	4.52	0.06707
4.675	0.03916	4.525	0.06098
4.68	0.03394	4.53	0.06707
4.685	0.03655	4.535	0.06707
4.69	0.03916	4.54	0.06707
4.695	0.03916	4.545	0.07317
4.7	0.04439	4.55	0.06098
4.705	0.04961	4.555	0.06098
4.71	0.05222	4.56	0.06098
4.715	0.04439	4.565	0.06707
4.72	0.03916	4.57	0.05488
4.725	0.04439	4.575	0.04268
4.73	0.05222	4.58	0.04268
4.735	0.05483	4.585	0.04268
4.74	0.05483	4.59	0.05488
4.745	0.05744	4.595	0.06707
4.75	0.05483	4.6	0.06707
4.755	0.05483	4.605	0.05488
4.76	0.047	4.61	0.04878
4.765	0.04178	4.615	0.05488
4.77	0.03655	4.62	0.06098
4.775	0.03655	4.625	0.06707
4.78	0.04178	4.63	0.06707
4.785	0.047	4.635	0.07317
4.79	0.04961	4.64	0.06707
4.795	0.04961	4.645	0.05488
4.8	0.047	4.65	0.04878
4.805	0.05222	4.655	0.05488
4.81	0.05483	4.66	0.07927
4.815	0.06005	4.665	0.09146
4.82	0.06005	4.67	0.09146
4.825	0.05744	4.675	0.07927
4.83	0.04961	4.68	0.06707
4.835	0.047	4.685	0.05488
4.84	0.04961	4.69	0.06707
4.845	0.04961	4.695	0.07927
4.85	0.047	4.7	0.08537
4.855	0.04178	4.705	0.06707
4.86	0.04178	4.71	0.06098
4.865	0.03916	4.715	0.06098
4.87	0.03655	4.72	0.06707
4.875	0.03394	4.725	0.06098
4.88	0.03133	4.73	0.06707
4.885	0.02872	4.735	0.06707
4.89	0.0235	4.74	0.07927
4.895	0.02872	4.745	0.06707
4.9	0.03916	4.75	0.05488
4.905	0.04439	4.755	0.04268
4.91	0.047	4.76	0.05488
4.915	0.04961	4.765	0.05488
4.92	0.05222	4.77	0.06098
4.925	0.05222	4.775	0.05488
4.93	0.047	4.78	0.04878
4.935	0.047	4.785	0.04268
4.94	0.04178	4.79	0.04878
4.945	0.04178	4.795	0.06707
4.95	0.04439	4.8	0.07317
4.955	0.047	4.805	0.06707
4.96	0.047	4.81	0.04878
4.965	0.04961	4.815	0.04878
4.97	0.05483	4.82	0.07317
4.975	0.04961	4.825	0.08537
4.98	0.04439	4.83	0.07927
4.985	0.04439	4.835	0.06707
4.99	0.05222	4.84	0.07317
4.995	0.05483	4.845	0.09146
5	0.05222	4.85	0.09756
5.005	0.04961	4.855	0.07927
5.01	0.04961	4.86	0.06707
5.015	0.04961	4.865	0.06707
5.02	0.04439	4.87	0.07927
5.025	0.04178	4.875	0.07317
5.03	0.03916	4.88	0.07317
5.035	0.04178	4.885	0.06707
5.04	0.04178	4.89	0.06098
5.045	0.04178	4.895	0.04268
5.05	0.03916	4.9	0.03659
5.055	0.04439	4.905	0.04268
5.06	0.04961	4.91	0.04878
5.065	0.05222	4.915	0.04878
5.07	0.047	4.92	0.04268
5.075	0.047	4.925	0.04878
5.08	0.04961	4.93	0.04878
5.085	0.05222	4.935	0.05488
5.09	0.04961	4.94	0.04878
5.095	0.047	4.945	0.05488
5.1	0.04439	4.95	0.06098
5.105	0.04439	4.955	0.06098
5.11	0.04439	4.96	0.06098
5.115	0.04439	4.965	0.04878
5.12	0.047	4.97	0.04878
5.125	0.047	4.975	0.06098
5.13	0.04439	4.98	0.06707
5.135	0.047	4.985	0.06707
5.14	0.04961	4.99	0.06707
5.145	0.047	4.995	0.07927
5.15	0.04439	5	0.07317
5.155	0.04439	5.005	0.06098
5.16	0.04961	5.01	0.04878
5.165	0.05483	5.015	0.05488
5.17	0.05483	5.02	0.04878
5.175	0.047	5.025	0.04878
5.18	0.03655	5.03	0.04268
5.185	0.03916	5.035	0.04268
5.19	0.04439	5.04	0.04878
5.195	0.04961	5.045	0.04268
5.2	0.04961	5.05	0.05488
5.205	0.05483	5.055	0.06098
5.21	0.05744	5.06	0.06707
5.215	0.05483	5.065	0.07317
5.22	0.04961	5.07	0.06707
5.225	0.04961	5.075	0.06098
5.23	0.04961	5.08	0.05488
5.235	0.04961	5.085	0.05488
5.24	0.047	5.09	0.06098
5.245	0.047	5.095	0.06707
5.25	0.04439	5.1	0.07317
5.255	0.04178	5.105	0.07317
5.26	0.03655	5.11	0.06707
5.265	0.03916	5.115	0.05488
5.27	0.04439	5.12	0.05488
5.275	0.047	5.125	0.06707
5.28	0.047	5.13	0.07317
5.285	0.04961	5.135	0.07317
5.29	0.05483	5.14	0.06707
5.295	0.05483	5.145	0.06707
5.3	0.04961	5.15	0.06707
5.305	0.047	5.155	0.06098
5.31	0.04961	5.16	0.05488
5.315	0.05483	5.165	0.05488
5.32	0.05744	5.17	0.05488
5.325	0.05222	5.175	0.05488
5.33	0.04961	5.18	0.05488
5.335	0.047	5.185	0.06707
5.34	0.05483	5.19	0.06707
5.345	0.06527	5.195	0.07317
5.35	0.0705	5.2	0.06707
5.355	0.06789	5.205	0.06098
5.36	0.05483	5.21	0.06098
5.365	0.04439	5.215	0.05488
5.37	0.04178	5.22	0.06098
5.375	0.04961	5.225	0.06098
5.38	0.04961	5.23	0.05488
5.385	0.04439	5.235	0.04878
5.39	0.04439	5.24	0.04268
5.395	0.05222	5.245	0.04878
5.4	0.05483	5.25	0.04268
5.405	0.04961	5.255	0.04268
5.41	0.04439	5.26	0.04268
5.415	0.04961	5.265	0.04878
5.42	0.05222	5.27	0.04878
5.425	0.05483	5.275	0.05488
5.43	0.04961	5.28	0.06098
5.435	0.05222	5.285	0.05488
5.44	0.047	5.29	0.05488
5.445	0.04439	5.295	0.05488
5.45	0.04178	5.3	0.05488
5.455	0.03916	5.305	0.06098
5.46	0.04439	5.31	0.05488
5.465	0.05483	5.315	0.05488
5.47	0.06789	5.32	0.04878
5.475	0.06266	5.325	0.05488
5.48	0.05222	5.33	0.05488
5.485	0.04961	5.335	0.05488
5.49	0.04961	5.34	0.05488
5.495	0.047	5.345	0.05488
5.5	0.047	5.35	0.06098
5.505	0.047	5.355	0.06098
5.51	0.04178	5.36	0.06098
5.515	0.03916	5.365	0.05488
5.52	0.04178	5.37	0.04878
5.525	0.05222	5.375	0.04878
5.53	0.05744	5.38	0.05488
5.535	0.05483	5.385	0.05488
5.54	0.05483	5.39	0.04878
5.545	0.05222	5.395	0.05488
5.55	0.05222	5.4	0.06098
5.555	0.05483	5.405	0.06098
5.56	0.06005	5.41	0.06098
5.565	0.06005	5.415	0.05488
5.57	0.05222	5.42	0.04878
5.575	0.047	5.425	0.04268
5.58	0.04961	5.43	0.04878
5.585	0.047	5.435	0.06098
5.59	0.04439	5.44	0.06098
5.595	0.04439	5.445	0.05488
5.6	0.04961	5.45	0.04268
5.605	0.05222	5.455	0.04878
5.61	0.05483	5.46	0.06098
5.615	0.05222	5.465	0.06707
5.62	0.047	5.47	0.07317
5.625	0.04439	5.475	0.07317
5.63	0.047	5.48	0.07317
5.635	0.05222	5.485	0.06098
5.64	0.05483	5.49	0.04878
5.645	0.05483	5.495	0.04878
5.65	0.05744	5.5	0.04878
5.655	0.05222	5.505	0.05488
5.66	0.05222	5.51	0.06098
5.665	0.04961	5.515	0.07317
5.67	0.05222	5.52	0.07317
5.675	0.05222	5.525	0.05488
5.68	0.05222	5.53	0.04878
5.685	0.047	5.535	0.04878
5.69	0.047	5.54	0.05488
5.695	0.04961	5.545	0.05488
5.7	0.05222	5.55	0.04878
5.705	0.05222	5.555	0.05488
5.71	0.04961	5.56	0.06707
5.715	0.047	5.565	0.07317
5.72	0.04439	5.57	0.06707
5.725	0.03916	5.575	0.05488
5.73	0.04439	5.58	0.05488
5.735	0.04961	5.585	0.05488
5.74	0.04961	5.59	0.05488
5.745	0.04961	5.595	0.06098
5.75	0.05222	5.6	0.06098
5.755	0.05222	5.605	0.06707
5.76	0.04961	5.61	0.06707
5.765	0.04439	5.615	0.07317
5.77	0.04439	5.62	0.06707
5.775	0.04178	5.625	0.05488
5.78	0.04439	5.63	0.03659
5.785	0.04178	5.635	0.04268
5.79	0.047	5.64	0.06098
5.795	0.04961	5.645	0.06707
5.8	0.04961	5.65	0.05488
5.805	0.047	5.655	0.04878
5.81	0.047	5.66	0.04268
5.815	0.05222	5.665	0.04268
5.82	0.05222	5.67	0.04878
5.825	0.05222	5.675	0.04878
5.83	0.05483	5.68	0.06707
5.835	0.05483	5.685	0.06707
5.84	0.05222	5.69	0.06098
5.845	0.05222	5.695	0.04878
5.85	0.04961	5.7	0.04878
5.855	0.04439	5.705	0.05488
5.86	0.03655	5.71	0.06098
5.865	0.03655	5.715	0.05488
5.87	0.03655	5.72	0.04268
5.875	0.04178	5.725	0.04878
5.88	0.05483	5.73	0.06098
5.885	0.06266	5.735	0.06707
5.89	0.06266	5.74	0.06098
5.895	0.06005	5.745	0.06098
5.9	0.05483	5.75	0.06098
5.905	0.04961	5.755	0.06098
5.91	0.04439	5.76	0.04878
5.915	0.047	5.765	0.04878
5.92	0.04961	5.77	0.05488
5.925	0.05222	5.775	0.05488
5.93	0.04961	5.78	0.04878
5.935	0.04439	5.785	0.04878
5.94	0.03916	5.79	0.04878
5.945	0.03916	5.795	0.05488
5.95	0.03655	5.8	0.05488
5.955	0.03655	5.805	0.04878
5.96	0.04439	5.81	0.06098
5.965	0.05222	5.815	0.06098
5.97	0.05222	5.82	0.05488
5.975	0.04961	5.825	0.04268
5.98	0.05222	5.83	0.04878
5.985	0.04961	5.835	0.06098
5.99	0.04961	5.84	0.06098
5.995	0.04961	5.845	0.04878
6	0.047	5.85	0.04878
6.005	0.047	5.855	0.05488
6.01	0.04961	5.86	0.05488
6.015	0.05222	5.865	0.06098
6.02	0.05222	5.87	0.07317
6.025	0.04961	5.875	0.07317
6.03	0.04439	5.88	0.07317
6.035	0.04439	5.885	0.06707
6.04	0.047	5.89	0.06098
6.045	0.04961	5.895	0.04878
6.05	0.04961	5.9	0.05488
6.055	0.05483	5.905	0.06098
6.06	0.05222	5.91	0.06707
6.065	0.04961	5.915	0.06098
6.07	0.04178	5.92	0.05488
6.075	0.03916	5.925	0.04878
6.08	0.04178	5.93	0.04878
6.085	0.04439	5.935	0.05488
6.09	0.04439	5.94	0.04878
6.095	0.03916	5.945	0.04878
6.1	0.04178	5.95	0.04268
6.105	0.047	5.955	0.04878
6.11	0.05222	5.96	0.05488
6.115	0.05222	5.965	0.06098
6.12	0.05222	5.97	0.06098
6.125	0.04961	5.975	0.05488
6.13	0.05222	5.98	0.05488
6.135	0.05483	5.985	0.06098
6.14	0.05744	5.99	0.06098
6.145	0.05744	5.995	0.06098
6.15	0.05222	6	0.06707
6.155	0.047	6.005	0.07317
6.16	0.04178	6.01	0.06707
6.165	0.047	6.015	0.05488
6.17	0.04961	6.02	0.04878
6.175	0.05222	6.025	0.04878
6.18	0.047	6.03	0.06098
6.185	0.04439	6.035	0.07317
6.19	0.04439	6.04	0.07927
6.195	0.04439	6.045	0.06707
6.2	0.04439	6.05	0.04878
6.205	0.04439	6.055	0.03659
6.21	0.04439	6.06	0.04268
6.215	0.04439	6.065	0.05488
6.22	0.04439	6.07	0.05488
6.225	0.04439	6.075	0.04878
6.23	0.04961	6.08	0.03049
6.235	0.05222	6.085	0.03659
6.24	0.047	6.09	0.04268
6.245	0.047	6.095	0.04878
6.25	0.047	6.1	0.04878
6.255	0.047	6.105	0.06098
6.26	0.04439	6.11	0.06707
6.265	0.04178	6.115	0.07317
6.27	0.03916	6.12	0.06098
6.275	0.04178	6.125	0.06098
6.28	0.047	6.13	0.06098
6.285	0.04961	6.135	0.05488
6.29	0.047	6.14	0.06098
6.295	0.047	6.145	0.06098
6.3	0.04961	6.15	0.04878
6.305	0.05222	6.155	0.03659
6.31	0.05222	6.16	0.03659
6.315	0.05222	6.165	0.04268
6.32	0.05222	6.17	0.04878
6.325	0.05483	6.175	0.05488
6.33	0.05744	6.18	0.05488
6.335	0.05222	6.185	0.06098
6.34	0.05222	6.19	0.05488
6.345	0.047	6.195	0.04268
6.35	0.047	6.2	0.04878
6.355	0.04439	6.205	0.05488
6.36	0.04178	6.21	0.05488
6.365	0.03916	6.215	0.04878
6.37	0.03916	6.22	0.04878
6.375	0.04178	6.225	0.04878
6.38	0.03916	6.23	0.05488
6.385	0.04178	6.235	0.04878
6.39	0.047	6.24	0.04878
6.395	0.05222	6.245	0.04878
6.4	0.05483	6.25	0.05488
6.405	0.05483	6.255	0.06707
6.41	0.04961	6.26	0.07317
6.415	0.047	6.265	0.06707
6.42	0.047	6.27	0.05488
6.425	0.04961	6.275	0.05488
6.43	0.04961	6.28	0.05488
6.435	0.05222	6.285	0.06098
6.44	0.05483	6.29	0.06098
6.445	0.05744	6.295	0.06707
6.45	0.05744	6.3	0.06707
6.455	0.05744	6.305	0.06707
6.46	0.05744	6.31	0.06098
6.465	0.06005	6.315	0.06098
6.47	0.05483	6.32	0.05488
6.475	0.05483	6.325	0.05488
6.48	0.05222	6.33	0.05488
6.485	0.047	6.335	0.05488
6.49	0.04439	6.34	0.05488
6.495	0.047	6.345	0.06098
6.5	0.05222	6.35	0.06098
6.505	0.05222	6.355	0.05488
6.51	0.047	6.36	0.05488
6.515	0.04439	6.365	0.05488
6.52	0.047	6.37	0.05488
6.525	0.04439	6.375	0.06098
6.53	0.04439	6.38	0.06098
6.535	0.047	6.385	0.04878
6.54	0.05222	6.39	0.04878
6.545	0.05483	6.395	0.04878
6.55	0.06266	6.4	0.04878
6.555	0.06266	6.405	0.04878
6.56	0.05744	6.41	0.05488
6.565	0.04961	6.415	0.05488
6.57	0.047	6.42	0.04878
6.575	0.047	6.425	0.05488
6.58	0.047	6.43	0.06098
6.585	0.047	6.435	0.07317
6.59	0.04961	6.44	0.06707
6.595	0.04961	6.445	0.06098
6.6	0.04439	6.45	0.06707
6.605	0.04439	6.455	0.06707
6.61	0.04961	6.46	0.06707
6.615	0.05222	6.465	0.05488
6.62	0.05222	6.47	0.05488
6.625	0.04961	6.475	0.05488
6.63	0.05483	6.48	0.05488
6.635	0.05483	6.485	0.05488
6.64	0.05744	6.49	0.04878
6.645	0.05483	6.495	0.04878
6.65	0.047	6.5	0.04878
6.655	0.04439	6.505	0.05488
6.66	0.04439	6.51	0.06098
6.665	0.047	6.515	0.06707
6.67	0.04961	6.52	0.06707
6.675	0.05222	6.525	0.05488
6.68	0.047	6.53	0.04878
6.685	0.04961	6.535	0.05488
6.69	0.05483	6.54	0.06098
6.695	0.05744	6.545	0.05488
6.7	0.05744	6.55	0.04878
6.705	0.05483	6.555	0.04878
6.71	0.05222	6.56	0.05488
6.715	0.04961	6.565	0.05488
6.72	0.05222	6.57	0.05488
6.725	0.05744	6.575	0.04878
6.73	0.06005	6.58	0.04878
6.735	0.05483	6.585	0.05488
6.74	0.05222	6.59	0.06098
6.745	0.047	6.595	0.06098
6.75	0.047	6.6	0.05488
6.755	0.04961	6.605	0.06098
6.76	0.05222	6.61	0.06098
6.765	0.05483	6.615	0.06098
6.77	0.047	6.62	0.06098
6.775	0.03916	6.625	0.06098
6.78	0.03916	6.63	0.05488
6.785	0.03916	6.635	0.06098
6.79	0.047	6.64	0.06098
6.795	0.05222	6.645	0.06707
6.8	0.05222	6.65	0.06098
6.805	0.05222	6.655	0.06707
6.81	0.04961	6.66	0.06707
6.815	0.04961	6.665	0.06098
6.82	0.047	6.67	0.04878
6.825	0.04961	6.675	0.04878
6.83	0.05222	6.68	0.05488
6.835	0.05222	6.685	0.04878
6.84	0.05222	6.69	0.05488
6.845	0.05222	6.695	0.07317
6.85	0.04961	6.7	0.07927
6.855	0.04961	6.705	0.07317
6.86	0.04961	6.71	0.07317
6.865	0.05483	6.715	0.06707
6.87	0.05222	6.72	0.06707
6.875	0.04961	6.725	0.07317
6.88	0.05222	6.73	0.06707
6.885	0.05744	6.735	0.05488
6.89	0.05744	6.74	0.04878
6.895	0.05744	6.745	0.04878
6.9	0.05744	6.75	0.04878
6.905	0.05483	6.755	0.05488
6.91	0.04961	6.76	0.06098
6.915	0.047	6.765	0.06098
6.92	0.05222	6.77	0.06098
6.925	0.05483	6.775	0.06098
6.93	0.05483	6.78	0.06098
6.935	0.05483	6.785	0.06707
6.94	0.05222	6.79	0.06707
6.945	0.04961	6.795	0.06098
6.95	0.05222	6.8	0.05488
6.955	0.05744	6.805	0.06098
6.96	0.05744	6.81	0.06098
6.965	0.05483	6.815	0.05488
6.97	0.04961	6.82	0.04878
6.975	0.04961	6.825	0.04268
6.98	0.04961	6.83	0.04268
6.985	0.05222	6.835	0.04268
6.99	0.05222	6.84	0.04268
6.995	0.05483	6.845	0.04268
7	0.05744	6.85	0.04878
7.005	0.05483	6.855	0.04878
7.01	0.04439	6.86	0.06098
7.015	0.03655	6.865	0.05488
7.02	0.03916	6.87	0.05488
7.025	0.04439	6.875	0.05488
7.03	0.047	6.88	0.05488
7.035	0.047	6.885	0.04878
7.04	0.047	6.89	0.05488
7.045	0.04961	6.895	0.06098
7.05	0.05483	6.9	0.06098
7.055	0.05483	6.905	0.05488
7.06	0.05222	6.91	0.04878
7.065	0.047	6.915	0.05488
7.07	0.047	6.92	0.04878
7.075	0.04961	6.925	0.04268
7.08	0.04961	6.93	0.04878
7.085	0.04961	6.935	0.05488
7.09	0.047	6.94	0.06098
7.095	0.047	6.945	0.04878
7.1	0.047	6.95	0.04268
7.105	0.047	6.955	0.04268
7.11	0.04961	6.96	0.04268
7.115	0.05222	6.965	0.04878
7.12	0.05483	6.97	0.05488
7.125	0.06005	6.975	0.06098
7.13	0.06005	6.98	0.05488
7.135	0.06266	6.985	0.04878
7.14	0.06005	6.99	0.04268
7.145	0.05744	6.995	0.04268
7.15	0.05483	7	0.04268
7.155	0.05222	7.005	0.05488
7.16	0.04961	7.01	0.06707
7.165	0.05222	7.015	0.06707
7.17	0.05483	7.02	0.06098
7.175	0.05222	7.025	0.05488
7.18	0.04961	7.03	0.05488
7.185	0.04961	7.035	0.05488
7.19	0.04961	7.04	0.06098
7.195	0.05222	7.045	0.06098
7.2	0.05222	7.05	0.06098
7.205	0.04961	7.055	0.05488
7.21	0.047	7.06	0.05488
7.215	0.047	7.065	0.06098
7.22	0.04439	7.07	0.05488
7.225	0.04439	7.075	0.05488
7.23	0.04439	7.08	0.04878
7.235	0.047	7.085	0.06098
7.24	0.04961	7.09	0.06098
7.245	0.05222	7.095	0.04878
7.25	0.05222	7.1	0.04268
7.255	0.05222	7.105	0.04878
7.26	0.04961	7.11	0.04878
7.265	0.047	7.115	0.05488
7.27	0.047	7.12	0.05488
7.275	0.047	7.125	0.05488
7.28	0.04961	7.13	0.04878
7.285	0.047	7.135	0.04878
7.29	0.04439	7.14	0.04878
7.295	0.04439	7.145	0.06098
7.3	0.05222	7.15	0.06098
7.305	0.05483	7.155	0.04878
7.31	0.05483	7.16	0.05488
7.315	0.05483	7.165	0.05488
7.32	0.05483	7.17	0.05488
7.325	0.05744	7.175	0.05488
7.33	0.05744	7.18	0.05488
7.335	0.05744	7.185	0.06098
7.34	0.05744	7.19	0.06098
7.345	0.04961	7.195	0.06098
7.35	0.047	7.2	0.04878
7.355	0.04961	7.205	0.04268
7.36	0.05483	7.21	0.04878
7.365	0.05744	7.215	0.05488
7.37	0.05222	7.22	0.06098
7.375	0.04961	7.225	0.06098
7.38	0.04961	7.23	0.06098
7.385	0.05222	7.235	0.06098
7.39	0.05222	7.24	0.06707
7.395	0.05222	7.245	0.06707
7.4	0.05222	7.25	0.06707
7.405	0.05222	7.255	0.06098
7.41	0.05744	7.26	0.06707
7.415	0.06005	7.265	0.07317
7.42	0.05744	7.27	0.07927
7.425	0.04961	7.275	0.07317
7.43	0.04961	7.28	0.06707
7.435	0.05222	7.285	0.05488
7.44	0.05744	7.29	0.05488
7.445	0.05483	7.295	0.05488
7.45	0.05483	7.3	0.04878
7.455	0.05483	7.305	0.04878
7.46	0.05222	7.31	0.06098
7.465	0.04961	7.315	0.06707
7.47	0.04439	7.32	0.06707
7.475	0.047	7.325	0.06098
7.48	0.05222	7.33	0.06098
7.485	0.05483	7.335	0.05488
7.49	0.05483	7.34	0.04878
7.495	0.05744	7.345	0.04878
7.5	0.06005	7.35	0.05488
7.505	0.05744	7.355	0.05488
7.51	0.05222	7.36	0.05488
7.515	0.05222	7.365	0.04878
7.52	0.05222	7.37	0.04878
7.525	0.05483	7.375	0.04878
7.53	0.05483	7.38	0.04878
7.535	0.05483	7.385	0.04268
7.54	0.05222	7.39	0.05488
7.545	0.05222	7.395	0.06707
7.55	0.05222	7.4	0.06707
7.555	0.05222	7.405	0.06707
7.56	0.05483	7.41	0.06098
7.565	0.05222	7.415	0.05488
7.57	0.04961	7.42	0.04878
7.575	0.047	7.425	0.05488
7.58	0.04961	7.43	0.06098
7.585	0.05222	7.435	0.06707
7.59	0.04961	7.44	0.06098
7.595	0.04961	7.445	0.06098
7.6	0.04961	7.45	0.06098
7.605	0.04961	7.455	0.06707
7.61	0.04961	7.46	0.06707
7.615	0.05222	7.465	0.06707
7.62	0.05222	7.47	0.07317
7.625	0.05483	7.475	0.07317
7.63	0.05483	7.48	0.06707
7.635	0.05483	7.485	0.05488
7.64	0.05483	7.49	0.05488
7.645	0.05222	7.495	0.05488
7.65	0.04961	7.5	0.05488
7.655	0.05222	7.505	0.04878
7.66	0.06005	7.51	0.04878
7.665	0.05744	7.515	0.04268
7.67	0.05222	7.52	0.04878
7.675	0.04961	7.525	0.04878
7.68	0.04961	7.53	0.04878
7.685	0.04961	7.535	0.05488
7.69	0.05222	7.54	0.05488
7.695	0.05222	7.545	0.05488
7.7	0.04961	7.55	0.05488
7.705	0.047	7.555	0.06098
7.71	0.05483	7.56	0.06098
7.715	0.05744	7.565	0.06707
7.72	0.05483	7.57	0.06098
7.725	0.04961	7.575	0.05488
7.73	0.04439	7.58	0.05488
7.735	0.047	7.585	0.05488
7.74	0.04961	7.59	0.04878
7.745	0.05483	7.595	0.04268
7.75	0.05483	7.6	0.04268
7.755	0.05744	7.605	0.04878
7.76	0.05744	7.61	0.05488
7.765	0.05744	7.615	0.06098
7.77	0.06005	7.62	0.06098
7.775	0.06266	7.625	0.06098
7.78	0.06005	7.63	0.05488
7.785	0.05744	7.635	0.04878
7.79	0.05222	7.64	0.04878
7.795	0.05483	7.645	0.04878
7.8	0.05744	7.65	0.04878
7.805	0.05744	7.655	0.04878
7.81	0.05222	7.66	0.05488
7.815	0.04961	7.665	0.06098
7.82	0.05222	7.67	0.06098
7.825	0.05483	7.675	0.05488
7.83	0.05483	7.68	0.04878
7.835	0.05483	7.685	0.04268
7.84	0.05222	7.69	0.04878
7.845	0.05483	7.695	0.05488
7.85	0.06005	7.7	0.04878
7.855	0.06527	7.705	0.04268
7.86	0.06527	7.71	0.04268
7.865	0.05744	7.715	0.04878
7.87	0.05222	7.72	0.04878
7.875	0.047	7.725	0.04878
7.88	0.04439	7.73	0.04878
7.885	0.047	7.735	0.05488
7.89	0.04961	7.74	0.06098
7.895	0.05483	7.745	0.06098
7.9	0.05483	7.75	0.06098
7.905	0.05744	7.755	0.06098
7.91	0.05744	7.76	0.06098
7.915	0.06005	7.765	0.06098
7.92	0.06527	7.77	0.06098
7.925	0.06527	7.775	0.06098
7.93	0.06005	7.78	0.06098
7.935	0.05483	7.785	0.06098
7.94	0.05483	7.79	0.05488
7.945	0.05744	7.795	0.05488
7.95	0.06266	7.8	0.05488
7.955	0.06266	7.805	0.06098
7.96	0.05744	7.81	0.06098
7.965	0.05483	7.815	0.06098
7.97	0.05483	7.82	0.06098
7.975	0.05483	7.825	0.06707
7.98	0.05222	7.83	0.06707
7.985	0.05222	7.835	0.06707
7.99	0.04961	7.84	0.06098
7.995	0.05222	7.845	0.05488
8	0.04961	7.85	0.05488
8.005	0.04961	7.855	0.06098
8.01	0.047	7.86	0.06098
8.015	0.04961	7.865	0.06098
8.02	0.04961	7.87	0.05488
8.025	0.04439	7.875	0.04878
8.03	0.047	7.88	0.04878
8.035	0.04961	7.885	0.05488
8.04	0.05483	7.89	0.06098
8.045	0.05744	7.895	0.06098
8.05	0.05483	7.9	0.05488
8.055	0.05483	7.905	0.04878
8.06	0.05483	7.91	0.04268
8.065	0.05483	7.915	0.04268
8.07	0.05222	7.92	0.04878
8.075	0.05222	7.925	0.05488
8.08	0.05222	7.93	0.05488
8.085	0.05222	7.935	0.05488
8.09	0.05483	7.94	0.05488
8.095	0.05744	7.945	0.05488
8.1	0.06005	7.95	0.06098
8.105	0.05744	7.955	0.06707
8.11	0.05483	7.96	0.06707
8.115	0.05483	7.965	0.06707
8.12	0.05222	7.97	0.06098
8.125	0.047	7.975	0.06098
8.13	0.04439	7.98	0.06098
8.135	0.04961	7.985	0.06098
8.14	0.05222	7.99	0.05488
8.145	0.05744	7.995	0.05488
8.15	0.05744	8	0.05488
8.155	0.05744	8.005	0.05488
8.16	0.05222	8.01	0.05488
8.165	0.047	8.015	0.06098
8.17	0.04961	8.02	0.06098
8.175	0.05222	8.025	0.05488
8.18	0.05483	8.03	0.05488
8.185	0.05222	8.035	0.04878
8.19	0.05744	8.04	0.04878
8.195	0.06266	8.045	0.04878
8.2	0.06266	8.05	0.04268
8.205	0.06266	8.055	0.04268
8.21	0.06005	8.06	0.05488
8.215	0.06005	8.065	0.05488
8.22	0.05744	8.07	0.05488
8.225	0.05483	8.075	0.04878
8.23	0.05483	8.08	0.04878
8.235	0.05222	8.085	0.05488
8.24	0.04961	8.09	0.05488
8.245	0.04961	8.095	0.06098
8.25	0.05744	8.1	0.06707
8.255	0.06266	8.105	0.06707
8.26	0.06005	8.11	0.06098
8.265	0.05483	8.115	0.06098
8.27	0.05222	8.12	0.06098
8.275	0.05483	8.125	0.06707
8.28	0.05483	8.13	0.06707
8.285	0.05483	8.135	0.06098
8.29	0.05744	8.14	0.06098
8.295	0.05483	8.145	0.05488
8.3	0.05222	8.15	0.06098
8.305	0.05483	8.155	0.06098
8.31	0.06005	8.16	0.06098
8.315	0.05744	8.165	0.06098
8.32	0.05222	8.17	0.06098
8.325	0.04961	8.175	0.06707
8.33	0.05222	8.18	0.07317
8.335	0.05483	8.185	0.07317
8.34	0.05483	8.19	0.07317
8.345	0.05483	8.195	0.07317
8.35	0.05483	8.2	0.06707
8.355	0.05483	8.205	0.06098
8.36	0.05483	8.21	0.05488
8.365	0.05222	8.215	0.04878
8.37	0.05483	8.22	0.04878
8.375	0.05483	8.225	0.04268
8.38	0.05483	8.23	0.04268
8.385	0.05222	8.235	0.04268
8.39	0.04961	8.24	0.05488
8.395	0.04961	8.245	0.06098
8.4	0.05222	8.25	0.06098
8.405	0.05222	8.255	0.05488
8.41	0.04961	8.26	0.05488
8.415	0.04961	8.265	0.05488
8.42	0.05222	8.27	0.05488
8.425	0.04961	8.275	0.06098
8.43	0.047	8.28	0.06707
8.435	0.047	8.285	0.06707
8.44	0.047	8.29	0.06098
8.445	0.047	8.295	0.06707
8.45	0.04961	8.3	0.06707
8.455	0.05483	8.305	0.07317
8.46	0.05483	8.31	0.06707
8.465	0.05222	8.315	0.06707
8.47	0.047	8.32	0.06707
8.475	0.047	8.325	0.07317
8.48	0.04961	8.33	0.06098
8.485	0.05222	8.335	0.05488
8.49	0.04961	8.34	0.06098
8.495	0.047	8.345	0.07317
8.5	0.047	8.35	0.06707
8.505	0.05222	8.355	0.06098
8.51	0.05744	8.36	0.05488
8.515	0.06266	8.365	0.04878
8.52	0.06266	8.37	0.05488
8.525	0.06266	8.375	0.06098
8.53	0.05483	8.38	0.06098
8.535	0.047	8.385	0.05488
8.54	0.047	8.39	0.05488
8.545	0.05222	8.395	0.05488
8.55	0.05744	8.4	0.05488
8.555	0.06005	8.405	0.05488
8.56	0.05744	8.41	0.05488
8.565	0.05744	8.415	0.06707
8.57	0.06005	8.42	0.07317
8.575	0.06266	8.425	0.07317
8.58	0.06005	8.43	0.06707
8.585	0.05744	8.435	0.06707
8.59	0.05483	8.44	0.06707
8.595	0.05222	8.445	0.06707
8.6	0.05483	8.45	0.06098
8.605	0.06005	8.455	0.05488
8.61	0.06527	8.46	0.06098
8.615	0.06527	8.465	0.06707
8.62	0.06005	8.47	0.06707
8.625	0.05483	8.475	0.07317
8.63	0.05222	8.48	0.06707
8.635	0.05222	8.485	0.06098
8.64	0.05222	8.49	0.05488
8.645	0.05483	8.495	0.04878
8.65	0.05483	8.5	0.04878
8.655	0.05483	8.505	0.05488
8.66	0.05483	8.51	0.06098
8.665	0.05483	8.515	0.06098
8.67	0.05222	8.52	0.06707
8.675	0.05222	8.525	0.06707
8.68	0.05222	8.53	0.06707
8.685	0.05222	8.535	0.06098
8.69	0.05222	8.54	0.06098
8.695	0.05483	8.545	0.06707
8.7	0.05483	8.55	0.06707
8.705	0.05483	8.555	0.06707
8.71	0.05222	8.56	0.06098
8.715	0.05222	8.565	0.06098
8.72	0.05222	8.57	0.06098
8.725	0.05222	8.575	0.06707
8.73	0.05222	8.58	0.06707
8.735	0.05483	8.585	0.06098
8.74	0.05744	8.59	0.05488
8.745	0.05744	8.595	0.04268
8.75	0.05744	8.6	0.04268
8.755	0.05483	8.605	0.04268
8.76	0.05483	8.61	0.05488
8.765	0.05483	8.615	0.06098
8.77	0.05744	8.62	0.06098
8.775	0.05483	8.625	0.06098
8.78	0.05222	8.63	0.05488
8.785	0.04961	8.635	0.05488
8.79	0.04961	8.64	0.06098
8.795	0.05222	8.645	0.06707
8.8	0.05483	8.65	0.06098
8.805	0.05744	8.655	0.06098
8.81	0.06005	8.66	0.06098
8.815	0.06266	8.665	0.05488
8.82	0.06266	8.67	0.06098
8.825	0.06005	8.675	0.06098
8.83	0.05744	8.68	0.06707
8.835	0.05744	8.685	0.06098
8.84	0.05483	8.69	0.05488
8.845	0.04961	8.695	0.06098
8.85	0.05222	8.7	0.06098
8.855	0.05483	8.705	0.06707
8.86	0.05483	8.71	0.06707
8.865	0.05222	8.715	0.06707
8.87	0.05222	8.72	0.06098
8.875	0.05222	8.725	0.05488
8.88	0.05483	8.73	0.05488
8.885	0.05483	8.735	0.05488
8.89	0.05483	8.74	0.06098
8.895	0.05483	8.745	0.06098
8.9	0.05483	8.75	0.06098
8.905	0.05222	8.755	0.06098
8.91	0.047	8.76	0.06707
8.915	0.04439	8.765	0.06707
8.92	0.04439	8.77	0.07317
8.925	0.04439	8.775	0.07317
8.93	0.04439	8.78	0.06707
8.935	0.047	8.785	0.05488
8.94	0.04961	8.79	0.04878
8.945	0.05222	8.795	0.04878
8.95	0.05222	8.8	0.05488
8.955	0.05222	8.805	0.04878
8.96	0.05222	8.81	0.04878
8.965	0.05222	8.815	0.04878
8.97	0.05222	8.82	0.04878
8.975	0.05222	8.825	0.04878
8.98	0.05483	8.83	0.05488
8.985	0.05483	8.835	0.06098
8.99	0.04961	8.84	0.06098
8.995	0.047	8.845	0.05488
9	0.04439	8.85	0.05488
9.005	0.04961	8.855	0.06098
9.01	0.05222	8.86	0.06098
9.015	0.05744	8.865	0.06098
9.02	0.06005	8.87	0.05488
9.025	0.05744	8.875	0.06098
9.03	0.05744	8.88	0.06707
9.035	0.05744	8.885	0.07317
9.04	0.05744	8.89	0.06707
9.045	0.05483	8.895	0.06098
9.05	0.05744	8.9	0.04878
9.055	0.06005	8.905	0.04878
9.06	0.06005	8.91	0.05488
9.065	0.05483	8.915	0.05488
9.07	0.05222	8.92	0.05488
9.075	0.04961	8.925	0.06098
9.08	0.04961	8.93	0.07317
9.085	0.04961	8.935	0.06707
9.09	0.05222	8.94	0.06098
9.095	0.05222	8.945	0.05488
9.1	0.05222	8.95	0.05488
9.105	0.04961	8.955	0.06098
9.11	0.04961	8.96	0.06098
9.115	0.04961	8.965	0.05488
9.12	0.04961	8.97	0.05488
9.125	0.04961	8.975	0.06098
9.13	0.047	8.98	0.06707
9.135	0.04961	8.985	0.07317
9.14	0.05483	8.99	0.07317
9.145	0.06005	8.995	0.06098
9.15	0.06266	9	0.05488
9.155	0.06266	9.005	0.05488
9.16	0.06266	9.01	0.05488
9.165	0.05744	9.015	0.05488
9.17	0.05222	9.02	0.06098
9.175	0.05222	9.025	0.07317
9.18	0.05483	9.03	0.06707
9.185	0.05483	9.035	0.06707
9.19	0.05744	9.04	0.06707
9.195	0.06005	9.045	0.06098
9.2	0.06266	9.05	0.06098
9.205	0.06005	9.055	0.04878
9.21	0.05744	9.06	0.04878
9.215	0.05744	9.065	0.04878
9.22	0.05744	9.07	0.05488
9.225	0.05483	9.075	0.04878
9.23	0.05222	9.08	0.04878
9.235	0.05483	9.085	0.04878
9.24	0.06005	9.09	0.04878
9.245	0.06005	9.095	0.04878
9.25	0.05744	9.1	0.04878
9.255	0.05483	9.105	0.05488
9.26	0.05222	9.11	0.05488
9.265	0.04961	9.115	0.05488
9.27	0.04961	9.12	0.05488
9.275	0.05222	9.125	0.06098
9.28	0.05483	9.13	0.06098
9.285	0.05744	9.135	0.06098
9.29	0.06005	9.14	0.05488
9.295	0.06266	9.145	0.04878
9.3	0.05744	9.15	0.05488
9.305	0.05483	9.155	0.05488
9.31	0.04961	9.16	0.06098
9.315	0.04961	9.165	0.06098
9.32	0.05222	9.17	0.06098
9.325	0.05483	9.175	0.06098
9.33	0.05222	9.18	0.06098
9.335	0.05222	9.185	0.06098
9.34	0.04961	9.19	0.07317
9.345	0.05222	9.195	0.07927
9.35	0.05483	9.2	0.06707
9.355	0.06005	9.205	0.05488
9.36	0.06005	9.21	0.05488
9.365	0.06005	9.215	0.06098
9.37	0.05744	9.22	0.06707
9.375	0.05483	9.225	0.06098
9.38	0.05222	9.23	0.06098
9.385	0.05222	9.235	0.06707
9.39	0.05483	9.24	0.06707
9.395	0.05222	9.245	0.06707
9.4	0.05222	9.25	0.06098
9.405	0.04961	9.255	0.06098
9.41	0.05222	9.26	0.06098
9.415	0.05483	9.265	0.05488
9.42	0.05744	9.27	0.05488
9.425	0.06266	9.275	0.06098
9.43	0.06527	9.28	0.06098
9.435	0.06527	9.285	0.06098
9.44	0.06005	9.29	0.06098
9.445	0.05744	9.295	0.05488
9.45	0.05744	9.3	0.05488
9.455	0.05222	9.305	0.04878
9.46	0.05222	9.31	0.04878
9.465	0.05483	9.315	0.04878
9.47	0.05483	9.32	0.04878
9.475	0.05483	9.325	0.05488
9.48	0.05483	9.33	0.06707
9.485	0.05483	9.335	0.06707
9.49	0.05222	9.34	0.06707
9.495	0.05222	9.345	0.07317
9.5	0.05222	9.35	0.07317
9.505	0.05222	9.355	0.06707
9.51	0.05222	9.36	0.06098
9.515	0.05483	9.365	0.06098
9.52	0.05744	9.37	0.06098
9.525	0.05744	9.375	0.06098
9.53	0.05483	9.38	0.05488
9.535	0.05483	9.385	0.05488
9.54	0.05483	9.39	0.04878
9.545	0.05483	9.395	0.05488
9.55	0.05222	9.4	0.06098
9.555	0.047	9.405	0.06098
9.56	0.047	9.41	0.06098
9.565	0.05222	9.415	0.06098
9.57	0.05483	9.42	0.06098
9.575	0.05744	9.425	0.06098
9.58	0.05744	9.43	0.06098
9.585	0.05483	9.435	0.05488
9.59	0.05222	9.44	0.05488
9.595	0.04961	9.445	0.05488
9.6	0.04961	9.45	0.05488
9.605	0.05222	9.455	0.05488
9.61	0.06005	9.46	0.05488
9.615	0.06005	9.465	0.06098
9.62	0.05744	9.47	0.06098
9.625	0.05222	9.475	0.06707
9.63	0.05222	9.48	0.06707
9.635	0.05483	9.485	0.06098
9.64	0.05483	9.49	0.05488
9.645	0.05222	9.495	0.05488
9.65	0.05222	9.5	0.05488
9.655	0.05483	9.505	0.05488
9.66	0.05744	9.51	0.05488
9.665	0.06005	9.515	0.04878
9.67	0.05744	9.52	0.04878
9.675	0.05744	9.525	0.04878
9.68	0.05222	9.53	0.04878
9.685	0.05222	9.535	0.04878
9.69	0.05222	9.54	0.04878
9.695	0.05483	9.545	0.05488
9.7	0.06005	9.55	0.06098
9.705	0.06005	9.555	0.05488
9.71	0.06005	9.56	0.05488
9.715	0.05483	9.565	0.05488
9.72	0.05483	9.57	0.05488
9.725	0.05483	9.575	0.05488
9.73	0.05744	9.58	0.06098
9.735	0.05744	9.585	0.06707
9.74	0.05744	9.59	0.06707
9.745	0.05744	9.595	0.06098
9.75	0.05744	9.6	0.06098
9.755	0.05483	9.605	0.06098
9.76	0.05222	9.61	0.05488
9.765	0.04961	9.615	0.05488
9.77	0.05222	9.62	0.05488
9.775	0.05744	9.625	0.06098
9.78	0.05744	9.63	0.06098
9.785	0.05744	9.635	0.06098
9.79	0.05483	9.64	0.05488
9.795	0.05222	9.645	0.04878
9.8	0.04961	9.65	0.04878
9.805	0.04961	9.655	0.05488
9.81	0.05222	9.66	0.06098
9.815	0.05222	9.665	0.06707
9.82	0.05222	9.67	0.06707
9.825	0.05483	9.675	0.06098
9.83	0.05483	9.68	0.05488
9.835	0.05744	9.685	0.05488
9.84	0.05744	9.69	0.05488
9.845	0.05744	9.695	0.04878
9.85	0.05483	9.7	0.05488
9.855	0.05483	9.705	0.05488
9.86	0.05483	9.71	0.05488
9.865	0.05483	9.715	0.05488
9.87	0.05744	9.72	0.06098
9.875	0.05744	9.725	0.06707
9.88	0.05744	9.73	0.06707
9.885	0.05483	9.735	0.04878
9.89	0.05483	9.74	0.04268
9.895	0.05483	9.745	0.04878
9.9	0.05744	9.75	0.05488
9.905	0.05744	9.755	0.06098
9.91	0.06266	9.76	0.06098
9.915	0.06005	9.765	0.06098
9.92	0.05744	9.77	0.05488
9.925	0.05483	9.775	0.05488
9.93	0.05483	9.78	0.05488
9.935	0.05483	9.785	0.05488
9.94	0.05744	9.79	0.05488
9.945	0.05483	9.795	0.05488
9.95	0.05483	9.8	0.06098
9.955	0.05483	9.805	0.06098
9.96	0.05744	9.81	0.06098
9.965	0.06005	9.815	0.06707
9.97	0.05744	9.82	0.06098
9.975	0.05483	9.825	0.06098
9.98	0.05222	9.83	0.05488
9.985	0.05222	9.835	0.05488
9.99	0.05483	9.84	0.06707
9.995	0.05744	9.845	0.07317
10	0.05744	9.85	0.07317
10.005	0.05744	9.855	0.06098
10.01	0.05483	9.86	0.06098
10.015	0.05483	9.865	0.06707
10.02	0.05483	9.87	0.06707
10.025	0.05483	9.875	0.06098
10.03	0.05222	9.88	0.06707
10.035	0.05483	9.885	0.07317
10.04	0.05483	9.89	0.07317
10.045	0.05483	9.895	0.06707
10.05	0.05483	9.9	0.06098
10.055	0.05483	9.905	0.06098
10.06	0.06005	9.91	0.06098
10.065	0.06005	9.915	0.06098
10.07	0.05744	9.92	0.05488
10.075	0.05744	9.925	0.05488
10.08	0.05483	9.93	0.05488
10.085	0.05483	9.935	0.06098
10.09	0.05744	9.94	0.06098
10.095	0.05744	9.945	0.06707
10.1	0.06005	9.95	0.06707
10.105	0.05744	9.955	0.06707
10.11	0.05483	9.96	0.06707
10.115	0.05222	9.965	0.06707
10.12	0.05483	9.97	0.06098
10.125	0.05483	9.975	0.06098
10.13	0.05483	9.98	0.05488
10.135	0.05222	9.985	0.05488
10.14	0.05222	9.99	0.05488
10.145	0.05222	9.995	0.05488
10.15	0.05222	10	0.05488
10.155	0.05222	10.005	0.05488
10.16	0.05483	10.01	0.05488
10.165	0.05483	10.015	0.06098
10.17	0.05483	10.02	0.06707
10.175	0.05744	10.025	0.06098
10.18	0.06005	10.03	0.06098
10.185	0.05744	10.035	0.05488
10.19	0.05744	10.04	0.05488
10.195	0.05744	10.045	0.04878
10.2	0.05744	10.05	0.05488
10.205	0.05222	10.055	0.05488
10.21	0.047	10.06	0.06098
10.215	0.04961	10.065	0.06098
10.22	0.05483	10.07	0.06098
10.225	0.05483	10.075	0.06098
10.23	0.05744	10.08	0.06098
10.235	0.05744	10.085	0.06098
10.24	0.05744	10.09	0.05488
10.245	0.05483	10.095	0.05488
10.25	0.05744	10.1	0.06098
10.255	0.06266	10.105	0.06098
10.26	0.06266	10.11	0.05488
10.265	0.06005	10.115	0.04878
10.27	0.05744	10.12	0.05488
10.275	0.05744	10.125	0.06098
10.28	0.05483	10.13	0.06707
10.285	0.05222	10.135	0.06098
10.29	0.05483	10.14	0.05488
10.295	0.05483	10.145	0.05488
10.3	0.05483	10.15	0.06098
10.305	0.04961	10.155	0.06098
10.31	0.05222	10.16	0.06098
10.315	0.05483	10.165	0.06098
10.32	0.05744	10.17	0.06707
10.325	0.05744	10.175	0.06707
10.33	0.05483	10.18	0.06098
10.335	0.05483	10.185	0.05488
10.34	0.05483	10.19	0.05488
10.345	0.05483	10.195	0.06098
10.35	0.05222	10.2	0.06098
10.355	0.04961	10.205	0.06098
10.36	0.05222	10.21	0.06098
10.365	0.05744	10.215	0.05488
10.37	0.06266	10.22	0.05488
10.375	0.06266	10.225	0.06098
10.38	0.06005	10.23	0.06098
10.385	0.06005	10.235	0.06707
10.39	0.06005	10.24	0.06707
10.395	0.06005	10.245	0.06707
10.4	0.05744	10.25	0.06098
10.405	0.05483	10.255	0.06707
10.41	0.05744	10.26	0.06707
10.415	0.06005	10.265	0.06098
10.42	0.06266	10.27	0.06098
10.425	0.06266	10.275	0.06098
10.43	0.06005	10.28	0.06098
10.435	0.05744	10.285	0.05488
10.44	0.05483	10.29	0.04268
10.445	0.05483	10.295	0.03659
10.45	0.05483	10.3	0.04268
10.455	0.05744	10.305	0.04878
10.46	0.05483	10.31	0.05488
10.465	0.05744	10.315	0.04878
10.47	0.06005	10.32	0.04878
10.475	0.06266	10.325	0.04878
10.48	0.06266	10.33	0.05488
10.485	0.06266	10.335	0.05488
10.49	0.06005	10.34	0.05488
10.495	0.05483	10.345	0.05488
10.5	0.05222	10.35	0.05488
10.505	0.05483	10.355	0.05488
10.51	0.05744	10.36	0.06098
10.515	0.05744	10.365	0.06098
10.52	0.05483	10.37	0.06098
10.525	0.05483	10.375	0.06098
10.53	0.05483	10.38	0.06098
10.535	0.05483	10.385	0.05488
10.54	0.06005	10.39	0.04878
10.545	0.06266	10.395	0.05488
10.55	0.06005	10.4	0.05488
10.555	0.06005	10.405	0.06098
10.56	0.06266	10.41	0.06707
10.565	0.06527	10.415	0.06707
10.57	0.06789	10.42	0.06707
10.575	0.0705	10.425	0.06098
10.58	0.07311	10.43	0.06098
10.585	0.0705	10.435	0.06707
10.59	0.06789	10.44	0.05488
10.595	0.06266	10.445	0.04878
10.6	0.06266	10.45	0.05488
10.605	0.06266	10.455	0.06098
10.61	0.06527	10.46	0.06098
10.615	0.06789	10.465	0.05488
10.62	0.0705	10.47	0.05488
10.625	0.07311	10.475	0.05488
10.63	0.07311	10.48	0.06098
10.635	0.0705	10.485	0.06098
10.64	0.0705	10.49	0.06098
10.645	0.06527	10.495	0.06098
10.65	0.06527	10.5	0.05488
10.655	0.06266	10.505	0.04878
10.66	0.06527	10.51	0.05488
10.665	0.06789	10.515	0.05488
10.67	0.0705	10.52	0.05488
10.675	0.07311	10.525	0.05488
10.68	0.07311	10.53	0.05488
10.685	0.07311	10.535	0.06098
10.69	0.07311	10.54	0.05488
10.695	0.07311	10.545	0.05488
10.7	0.0705	10.55	0.06098
10.705	0.0705	10.555	0.06098
10.71	0.06789	10.56	0.06707
10.715	0.0705	10.565	0.06098
10.72	0.07833	10.57	0.06098
10.725	0.08616	10.575	0.06098
10.73	0.08877	10.58	0.06098
10.735	0.08616	10.585	0.06707
10.74	0.08616	10.59	0.06707
10.745	0.08616	10.595	0.06707
10.75	0.08877	10.6	0.06098
10.755	0.08877	10.605	0.05488
10.76	0.08877	10.61	0.05488
10.765	0.09138	10.615	0.06098
10.77	0.09138	10.62	0.06098
10.775	0.08877	10.625	0.05488
10.78	0.08877	10.63	0.04878
10.785	0.09138	10.635	0.04268
10.79	0.08877	10.64	0.04878
10.795	0.08094	10.645	0.05488
10.8	0.07572	10.65	0.06707
10.805	0.08094	10.655	0.06707
10.81	0.08355	10.66	0.06707
10.815	0.08355	10.665	0.06707
10.82	0.08355	10.67	0.06098
10.825	0.08355	10.675	0.05488
10.83	0.08094	10.68	0.06098
10.835	0.08355	10.685	0.06098
10.84	0.08094	10.69	0.06707
10.845	0.08094	10.695	0.06707
10.85	0.07833	10.7	0.06707
10.855	0.07572	10.705	0.06707
10.86	0.07833	10.71	0.06098
10.865	0.07833	10.715	0.06098
10.87	0.07833	10.72	0.06707
10.875	0.07572	10.725	0.07927
10.88	0.07311	10.73	0.07927
10.885	0.06527	10.735	0.06707
10.89	0.06789	10.74	0.06098
10.895	0.0705	10.745	0.05488
10.9	0.07311	10.75	0.05488
10.905	0.0705	10.755	0.06098
10.91	0.06789	10.76	0.06098
10.915	0.06527	10.765	0.06098
10.92	0.06266	10.77	0.06098
10.925	0.06266	10.775	0.06707
10.93	0.06789	10.78	0.06707
10.935	0.0705	10.785	0.06707
10.94	0.0705	10.79	0.06098
10.945	0.06789	10.795	0.06098
10.95	0.06266	10.8	0.06098
10.955	0.06266	10.805	0.06098
10.96	0.06266	10.81	0.06098
10.965	0.06789	10.815	0.06098
10.97	0.0705	10.82	0.06098
10.975	0.0705	10.825	0.06098
10.98	0.06789	10.83	0.06098
10.985	0.06527	10.835	0.06098
10.99	0.06527	10.84	0.06707
10.995	0.06789	10.845	0.06707
11	0.06266	10.85	0.06707
11.005	0.05483	10.855	0.05488
11.01	0.05222	10.86	0.06098
11.015	0.05483	10.865	0.06098
11.02	0.05744	10.87	0.06098
11.025	0.05483	10.875	0.06098
11.03	0.05483	10.88	0.05488
11.035	0.05483	10.885	0.06098
11.04	0.05744	10.89	0.05488
11.045	0.05744	10.895	0.05488
11.05	0.05744	10.9	0.05488
11.055	0.05744	10.905	0.06098
11.06	0.06005	10.91	0.05488
11.065	0.06266	10.915	0.05488
11.07	0.06527	10.92	0.05488
11.075	0.06789	10.925	0.06098
11.08	0.06527	10.93	0.06098
11.085	0.06266	10.935	0.06098
11.09	0.05744	10.94	0.06098
11.095	0.05744	10.945	0.06098
11.1	0.05744	10.95	0.06098
11.105	0.06266	10.955	0.06098
11.11	0.06266	10.96	0.06098
11.115	0.06266	10.965	0.05488
11.12	0.06266	10.97	0.04878
11.125	0.06527	10.975	0.04878
11.13	0.06527	10.98	0.04268
11.135	0.06005	10.985	0.04268
11.14	0.05744	10.99	0.04878
11.145	0.06005	10.995	0.05488
11.15	0.06005	11	0.05488
11.155	0.05744	11.005	0.05488
11.16	0.05744	11.01	0.05488
11.165	0.06266	11.015	0.05488
11.17	0.06789	11.02	0.04878
11.175	0.06789	11.025	0.05488
11.18	0.06789	11.03	0.06098
11.185	0.06266	11.035	0.06098
11.19	0.06005	11.04	0.06098
11.195	0.05744	11.045	0.06707
11.2	0.05483	11.05	0.07317
11.205	0.05744	11.055	0.07317
11.21	0.06005	11.06	0.06098
11.215	0.06266	11.065	0.05488
11.22	0.06266	11.07	0.04878
11.225	0.06266	11.075	0.05488
11.23	0.06266	11.08	0.06098
11.235	0.06005	11.085	0.06707
11.24	0.05483	11.09	0.07317
11.245	0.05744	11.095	0.07317
11.25	0.05744	11.1	0.07317
11.255	0.06005	11.105	0.06707
11.26	0.05744	11.11	0.06707
11.265	0.05744	11.115	0.06707
11.27	0.05744	11.12	0.06707
11.275	0.06005	11.125	0.06098
11.28	0.06266	11.13	0.06098
11.285	0.06527	11.135	0.06098
11.29	0.06266	11.14	0.06098
11.295	0.06005	11.145	0.05488
11.3	0.06005	11.15	0.05488
11.305	0.05744	11.155	0.06098
11.31	0.05483	11.16	0.06098
11.315	0.05222	11.165	0.06098
11.32	0.05222	11.17	0.06098
11.325	0.05483	11.175	0.06098
11.33	0.06005	11.18	0.06098
11.335	0.06266	11.185	0.06707
11.34	0.06005	11.19	0.06707
11.345	0.05744	11.195	0.06098
11.35	0.05744	11.2	0.06098
11.355	0.05483	11.205	0.05488
11.36	0.05744	11.21	0.05488
11.365	0.06005	11.215	0.05488
11.37	0.06005	11.22	0.05488
11.375	0.06005	11.225	0.06098
11.38	0.06005	11.23	0.06098
11.385	0.06005	11.235	0.06098
11.39	0.06005	11.24	0.06707
11.395	0.05483	11.245	0.06098
11.4	0.05483	11.25	0.06098
11.405	0.05483	11.255	0.05488
11.41	0.05483	11.26	0.04878
11.415	0.05744	11.265	0.04878
11.42	0.05744	11.27	0.04878
11.425	0.06266	11.275	0.05488
11.43	0.06527	11.28	0.06098
11.435	0.06527	11.285	0.06098
11.44	0.06005	11.29	0.06098
11.445	0.05483	11.295	0.06098
11.45	0.05483	11.3	0.06098
11.455	0.05744	11.305	0.06098
11.46	0.06266	11.31	0.06098
11.465	0.06266	11.315	0.06098
11.47	0.06005	11.32	0.05488
11.475	0.05744	11.325	0.05488
11.48	0.05744	11.33	0.05488
11.485	0.06005	11.335	0.05488
11.49	0.06266	11.34	0.05488
11.495	0.06266	11.345	0.05488
11.5	0.06266	11.35	0.04878
11.505	0.06789	11.355	0.04878
11.51	0.06789	11.36	0.04878
11.515	0.06527	11.365	0.05488
11.52	0.06266	11.37	0.06098
11.525	0.06005	11.375	0.05488
11.53	0.06005	11.38	0.04878
11.535	0.06266	11.385	0.04878
11.54	0.06266	11.39	0.04878
11.545	0.05744	11.395	0.05488
11.55	0.05483	11.4	0.06098
11.555	0.05483	11.405	0.06707
11.56	0.05744	11.41	0.06707
11.565	0.06005	11.415	0.06098
11.57	0.06005	11.42	0.05488
11.575	0.05744	11.425	0.05488
11.58	0.05744	11.43	0.05488
11.585	0.05744	11.435	0.05488
11.59	0.06005	11.44	0.05488
11.595	0.06266	11.445	0.05488
11.6	0.06266	11.45	0.04878
11.605	0.06005	11.455	0.05488
11.61	0.05744	11.46	0.06098
11.615	0.05483	11.465	0.05488
11.62	0.05222	11.47	0.05488
11.625	0.05483	11.475	0.04878
11.63	0.05744	11.48	0.04878
11.635	0.06005	11.485	0.05488
11.64	0.06005	11.49	0.06098
11.645	0.05744	11.495	0.06098
11.65	0.06005	11.5	0.06098
11.655	0.05744	11.505	0.06098
11.66	0.05744	11.51	0.05488
11.665	0.06005	11.515	0.05488
11.67	0.06266	11.52	0.05488
11.675	0.06266	11.525	0.05488
11.68	0.06266	11.53	0.06098
11.685	0.06527	11.535	0.06098
11.69	0.06266	11.54	0.06098
11.695	0.06005	11.545	0.06098
11.7	0.05483	11.55	0.06098
11.705	0.05222	11.555	0.06707
11.71	0.05222	11.56	0.06707
11.715	0.05222	11.565	0.06098
11.72	0.05744	11.57	0.06098
11.725	0.06266	11.575	0.05488
11.73	0.06266	11.58	0.06098
11.735	0.06266	11.585	0.06098
11.74	0.06005	11.59	0.06098
11.745	0.06005	11.595	0.06098
11.75	0.05744	11.6	0.06098
11.755	0.05744	11.605	0.06098
11.76	0.05744	11.61	0.06098
11.765	0.06005	11.615	0.06098
11.77	0.05744	11.62	0.06098
11.775	0.05483	11.625	0.06098
11.78	0.05483	11.63	0.06098
11.785	0.05483	11.635	0.05488
11.79	0.05744	11.64	0.04878
11.795	0.05744	11.645	0.04268
11.8	0.05744	11.65	0.04878
11.805	0.05744	11.655	0.04878
11.81	0.05744	11.66	0.05488
11.815	0.05222	11.665	0.05488
11.82	0.05222	11.67	0.06098
11.825	0.05744	11.675	0.05488
11.83	0.06005	11.68	0.05488
11.835	0.06266	11.685	0.05488
11.84	0.05744	11.69	0.05488
11.845	0.05744	11.695	0.06098
11.85	0.05744	11.7	0.06098
11.855	0.06266	11.705	0.05488
11.86	0.06266	11.71	0.05488
11.865	0.05744	11.715	0.05488
11.87	0.05483	11.72	0.05488
11.875	0.05483	11.725	0.05488
11.88	0.05483	11.73	0.05488
11.885	0.05483	11.735	0.06098
11.89	0.05483	11.74	0.06707
11.895	0.05744	11.745	0.06707
11.9	0.05483	11.75	0.06707
11.905	0.05222	11.755	0.06098
11.91	0.05222	11.76	0.06098
11.915	0.05222	11.765	0.06098
11.92	0.05222	11.77	0.06098
11.925	0.04961	11.775	0.06707
11.93	0.05222	11.78	0.06707
11.935	0.05222	11.785	0.06707
11.94	0.05222	11.79	0.05488
11.945	0.05222	11.795	0.05488
11.95	0.05483	11.8	0.05488
11.955	0.05744	11.805	0.05488
11.96	0.05744	11.81	0.04878
11.965	0.05744	11.815	0.05488
11.97	0.05744	11.82	0.06098
11.975	0.05744	11.825	0.05488
11.98	0.06005	11.83	0.05488
11.985	0.06005	11.835	0.04878
11.99	0.06527	11.84	0.05488
11.995	0.06527	11.845	0.05488
12	0.06266	11.85	0.05488
12.005	0.06005	11.855	0.05488
12.01	0.05744	11.86	0.05488
12.015	0.05483	11.865	0.06098
12.02	0.05744	11.87	0.06707
12.025	0.06005	11.875	0.06707
12.03	0.06005	11.88	0.06098
12.035	0.06005	11.885	0.05488
12.04	0.05744	11.89	0.05488
12.045	0.05744	11.895	0.05488
12.05	0.06005	11.9	0.06098
12.055	0.06266	11.905	0.05488
12.06	0.06266	11.91	0.04878
12.065	0.05744	11.915	0.04268
12.07	0.05483	11.92	0.04268
12.075	0.05744	11.925	0.04878
12.08	0.05744	11.93	0.06098
12.085	0.06266	11.935	0.06707
12.09	0.06527	11.94	0.06707
12.095	0.06789	11.945	0.06707
12.1	0.06789	11.95	0.06098
12.105	0.06527	11.955	0.06098
12.11	0.06266	11.96	0.05488
12.115	0.06005	11.965	0.05488
12.12	0.05744	11.97	0.04878
12.125	0.05744	11.975	0.04878
12.13	0.05744	11.98	0.04878
12.135	0.05744	11.985	0.04878
12.14	0.05483	11.99	0.05488
12.145	0.05483	11.995	0.05488
12.15	0.05222	12	0.05488
12.155	0.05222	12.005	0.06098
12.16	0.05483	12.01	0.06707
12.165	0.05222	12.015	0.06098
12.17	0.05483	12.02	0.05488
12.175	0.05744	12.025	0.05488
12.18	0.06005	12.03	0.06098
12.185	0.05744	12.035	0.06098
12.19	0.05744	12.04	0.04878
12.195	0.06005	12.045	0.04268
12.2	0.06005	12.05	0.04268
12.205	0.06266	12.055	0.04878
12.21	0.06005	12.06	0.05488
12.215	0.06005	12.065	0.05488
12.22	0.05744	12.07	0.06098
12.225	0.05744	12.075	0.06098
12.23	0.06005	12.08	0.06098
12.235	0.06005	12.085	0.05488
12.24	0.06005	12.09	0.05488
12.245	0.05483	12.095	0.05488
12.25	0.05483	12.1	0.05488
12.255	0.05483	12.105	0.05488
12.26	0.05483	12.11	0.06098
12.265	0.05222	12.115	0.06707
12.27	0.04961	12.12	0.06707
12.275	0.04961	12.125	0.06098
12.28	0.05222	12.13	0.05488
12.285	0.05483	12.135	0.05488
12.29	0.05744	12.14	0.05488
12.295	0.05483	12.145	0.04878
12.3	0.05483	12.15	0.04878
12.305	0.05483	12.155	0.04878
12.31	0.05483	12.16	0.05488
12.315	0.05744	12.165	0.05488
12.32	0.05744	12.17	0.05488
12.325	0.05744	12.175	0.05488
12.33	0.06005	12.18	0.05488
12.335	0.06005	12.185	0.05488
12.34	0.06266	12.19	0.05488
12.345	0.06266	12.195	0.04878
12.35	0.06005	12.2	0.05488
12.355	0.06005	12.205	0.06098
12.36	0.05744	12.21	0.06707
12.365	0.05744	12.215	0.06098
12.37	0.05744	12.22	0.05488
12.375	0.05744	12.225	0.04878
12.38	0.05483	12.23	0.04878
12.385	0.05483	12.235	0.05488
12.39	0.05483	12.24	0.05488
12.395	0.05744	12.245	0.05488
12.4	0.06005	12.25	0.04878
12.405	0.05744	12.255	0.05488
12.41	0.05483	12.26	0.06098
12.415	0.05222	12.265	0.06098
12.42	0.05222	12.27	0.05488
12.425	0.05222	12.275	0.05488
12.43	0.05483	12.28	0.05488
12.435	0.05483	12.285	0.05488
12.44	0.05222	12.29	0.06098
12.445	0.05483	12.295	0.06098
12.45	0.06005	12.3	0.06098
12.455	0.06266	12.305	0.06098
12.46	0.06005	12.31	0.06098
12.465	0.05483	12.315	0.06098
12.47	0.05483	12.32	0.05488
12.475	0.05483	12.325	0.05488
12.48	0.05744	12.33	0.05488
12.485	0.05483	12.335	0.05488
12.49	0.05483	12.34	0.05488
12.495	0.05483	12.345	0.05488
12.5	0.05744	12.35	0.06098
12.505	0.05744	12.355	0.06098
12.51	0.05483	12.36	0.06098
12.515	0.05483	12.365	0.05488
12.52	0.05483	12.37	0.05488
12.525	0.05744	12.375	0.05488
12.53	0.05744	12.38	0.05488
12.535	0.05744	12.385	0.05488
12.54	0.05222	12.39	0.05488
12.545	0.05222	12.395	0.05488
12.55	0.05222	12.4	0.05488
12.555	0.05744	12.405	0.05488
12.56	0.05744	12.41	0.05488
12.565	0.05483	12.415	0.05488
12.57	0.05222	12.42	0.04878
12.575	0.05483	12.425	0.05488
12.58	0.05483	12.43	0.05488
12.585	0.05744	12.435	0.06098
12.59	0.05744	12.44	0.05488
12.595	0.05744	12.445	0.05488
12.6	0.05483	12.45	0.05488
12.605	0.05744	12.455	0.04878
12.61	0.05744	12.46	0.05488
12.615	0.05744	12.465	0.05488
12.62	0.05744	12.47	0.05488
12.625	0.05744	12.475	0.06098
12.63	0.05744	12.48	0.06098
12.635	0.05483	12.485	0.06707
12.64	0.05222	12.49	0.06098
12.645	0.05222	12.495	0.06098
12.65	0.05222	12.5	0.06098
12.655	0.04961	12.505	0.05488
12.66	0.05222	12.51	0.05488
12.665	0.05483	12.515	0.06098
12.67	0.05483	12.52	0.06098
12.675	0.05744	12.525	0.05488
12.68	0.05483	12.53	0.05488
12.685	0.05222	12.535	0.06098
12.69	0.04961	12.54	0.06707
12.695	0.05222	12.545	0.06707
12.7	0.05744	12.55	0.06098
12.705	0.06266	12.555	0.06098
12.71	0.06266	12.56	0.05488
12.715	0.06266	12.565	0.05488
12.72	0.06005	12.57	0.06098
12.725	0.06005	12.575	0.06098
12.73	0.05744	12.58	0.06098
12.735	0.05483	12.585	0.06098
12.74	0.05483	12.59	0.06707
12.745	0.05483	12.595	0.06707
12.75	0.06005	12.6	0.06098
12.755	0.06266	12.605	0.06098
12.76	0.06527	12.61	0.05488
12.765	0.06266	12.615	0.05488
12.77	0.06266	12.62	0.05488
12.775	0.06266	12.625	0.05488
12.78	0.06266	12.63	0.05488
12.785	0.06005	12.635	0.04878
12.79	0.05744	12.64	0.04878
12.795	0.06005	12.645	0.04878
12.8	0.06005	12.65	0.04878
12.805	0.06005	12.655	0.05488
12.81	0.05744	12.66	0.05488
12.815	0.05744	12.665	0.05488
12.82	0.05483	12.67	0.05488
12.825	0.05744	12.675	0.05488
12.83	0.05744	12.68	0.04878
12.835	0.05744	12.685	0.04878
12.84	0.05744	12.69	0.04878
12.845	0.05744	12.695	0.05488
12.85	0.05483	12.7	0.06098
12.855	0.05222	12.705	0.06098
12.86	0.05744	12.71	0.06098
12.865	0.06005	12.715	0.06098
12.87	0.06005	12.72	0.06098
12.875	0.06005	12.725	0.05488
12.88	0.06005	12.73	0.05488
12.885	0.06266	12.735	0.05488
12.89	0.06266	12.74	0.05488
12.895	0.06005	12.745	0.04878
12.9	0.05744	12.75	0.05488
12.905	0.05483	12.755	0.05488
12.91	0.06005	12.76	0.05488
12.915	0.06266	12.765	0.05488
12.92	0.06005	12.77	0.05488
12.925	0.05744	12.775	0.05488
12.93	0.05222	12.78	0.05488
12.935	0.05222	12.785	0.05488
12.94	0.05222	12.79	0.05488
12.945	0.05744	12.795	0.05488
12.95	0.05744	12.8	0.05488
12.955	0.05483	12.805	0.05488
12.96	0.05744	12.81	0.05488
12.965	0.06005	12.815	0.05488
12.97	0.06005	12.82	0.05488
12.975	0.05744	12.825	0.06098
12.98	0.05483	12.83	0.06098
12.985	0.05222	12.835	0.04878
12.99	0.04961	12.84	0.04878
12.995	0.04961	12.845	0.04878
13	0.05222	12.85	0.04878
13.005	0.05744	12.855	0.04268
13.01	0.05744	12.86	0.04268
13.015	0.05744	12.865	0.05488
13.02	0.05483	12.87	0.06707
13.025	0.05483	12.875	0.06707
13.03	0.05744	12.88	0.05488
13.035	0.06266	12.885	0.04878
13.04	0.06266	12.89	0.05488
13.045	0.05744	12.895	0.05488
13.05	0.05222	12.9	0.05488
13.055	0.05222	12.905	0.05488
13.06	0.05222	12.91	0.05488
13.065	0.05483	12.915	0.06098
13.07	0.05483	12.92	0.05488
13.075	0.05744	12.925	0.05488
13.08	0.05744	12.93	0.05488
13.085	0.06005	12.935	0.06098
13.09	0.06266	12.94	0.06098
13.095	0.06527	12.945	0.06098
13.1	0.06005	12.95	0.06098
13.105	0.06005	12.955	0.06098
13.11	0.05744	12.96	0.06098
13.115	0.06005	12.965	0.06098
13.12	0.06005	12.97	0.05488
13.125	0.05483	12.975	0.05488
13.13	0.05483	12.98	0.06098
13.135	0.05483	12.985	0.05488
13.14	0.05483	12.99	0.05488
13.145	0.05744	12.995	0.04878
13.15	0.06005	13	0.04878
13.155	0.06266	13.005	0.04878
13.16	0.06005	13.01	0.04878
13.165	0.05483	13.015	0.04878
13.17	0.05222	13.02	0.04878
13.175	0.05483	13.025	0.05488
13.18	0.05744	13.03	0.05488
13.185	0.05744	13.035	0.05488
13.19	0.05744	13.04	0.05488
13.195	0.05483	13.045	0.05488
13.2	0.05483	13.05	0.05488
13.205	0.05744	13.055	0.05488
13.21	0.05744	13.06	0.05488
13.215	0.05222	13.065	0.05488
13.22	0.047	13.07	0.05488
13.225	0.047	13.075	0.04878
13.23	0.04961	13.08	0.04878
13.235	0.04961	13.085	0.05488
13.24	0.05222	13.09	0.05488
13.245	0.05483	13.095	0.05488
13.25	0.05744	13.1	0.05488
13.255	0.05744	13.105	0.04878
13.26	0.05744	13.11	0.04268
13.265	0.06005	13.115	0.04878
13.27	0.06005	13.12	0.05488
13.275	0.06266	13.125	0.06098
13.28	0.06005	13.13	0.05488
13.285	0.06005	13.135	0.05488
13.29	0.05744	13.14	0.05488
13.295	0.05744	13.145	0.05488
13.3	0.05744	13.15	0.05488
13.305	0.04961	13.155	0.06098
13.31	0.047	13.16	0.06098
13.315	0.04961	13.165	0.06098
13.32	0.05483	13.17	0.05488
13.325	0.05744	13.175	0.05488
13.33	0.05744	13.18	0.05488
13.335	0.05744	13.185	0.06098
13.34	0.05483	13.19	0.06098
13.345	0.05483	13.195	0.05488
13.35	0.05744	13.2	0.05488
13.355	0.05744	13.205	0.05488
13.36	0.05744	13.21	0.06098
13.365	0.05483	13.215	0.06098
13.37	0.05744	13.22	0.06098
13.375	0.05744	13.225	0.05488
13.38	0.05744	13.23	0.06098
13.385	0.05744	13.235	0.06707
13.39	0.05483	13.24	0.06098
13.395	0.05222	13.245	0.05488
13.4	0.05222	13.25	0.05488
13.405	0.05483	13.255	0.05488
13.41	0.05744	13.26	0.05488
13.415	0.05744	13.265	0.04878
13.42	0.05483	13.27	0.04878
13.425	0.05744	13.275	0.04878
13.43	0.05744	13.28	0.05488
13.435	0.05744	13.285	0.05488
13.44	0.05744	13.29	0.05488
13.445	0.06005	13.295	0.04878
13.45	0.06266	13.3	0.05488
13.455	0.06005	13.305	0.06098
13.46	0.06005	13.31	0.06098
13.465	0.05744	13.315	0.05488
13.47	0.06005	13.32	0.05488
13.475	0.05744	13.325	0.05488
13.48	0.06005	13.33	0.04878
13.485	0.05744	13.335	0.04878
13.49	0.05483	13.34	0.04878
13.495	0.05483	13.345	0.04878
13.5	0.05483	13.35	0.04878
13.505	0.05483	13.355	0.04878
13.51	0.05744	13.36	0.05488
13.515	0.05744	13.365	0.06098
13.52	0.06005	13.37	0.06098
13.525	0.06005	13.375	0.05488
13.53	0.05744	13.38	0.04878
13.535	0.05744	13.385	0.05488
13.54	0.05483	13.39	0.05488
13.545	0.05483	13.395	0.05488
13.55	0.05483	13.4	0.04878
13.555	0.05744	13.405	0.04878
13.56	0.05483	13.41	0.04878
13.565	0.05744	13.415	0.04878
13.57	0.05744	13.42	0.05488
13.575	0.05744	13.425	0.05488
13.58	0.05483	13.43	0.05488
13.585	0.05744	13.435	0.05488
13.59	0.05744	13.44	0.04878
13.595	0.06005	13.445	0.04878
13.6	0.05744	13.45	0.05488
13.605	0.05744	13.455	0.05488
13.61	0.05744	13.46	0.06098
13.615	0.05744	13.465	0.06098
13.62	0.05744	13.47	0.05488
13.625	0.05483	13.475	0.05488
13.63	0.05483	13.48	0.05488
13.635	0.05744	13.485	0.05488
13.64	0.05744	13.49	0.04878
13.645	0.05744	13.495	0.04878
13.65	0.05744	13.5	0.04878
13.655	0.06005	13.505	0.05488
13.66	0.06005	13.51	0.05488
13.665	0.05744	13.515	0.04878
13.67	0.06005	13.52	0.04878
13.675	0.06005	13.525	0.05488
13.68	0.06005	13.53	0.05488
13.685	0.05744	13.535	0.05488
13.69	0.05483	13.54	0.04878
13.695	0.05483	13.545	0.04878
13.7	0.05483	13.55	0.04878
13.705	0.05744	13.555	0.04878
13.71	0.05483	13.56	0.04878
13.715	0.05483	13.565	0.04878
13.72	0.05744	13.57	0.04878
13.725	0.05744	13.575	0.05488
13.73	0.06005	13.58	0.05488
13.735	0.06005	13.585	0.05488
13.74	0.06005	13.59	0.05488
13.745	0.06005	13.595	0.05488
13.75	0.05744	13.6	0.05488
13.755	0.06005	13.605	0.05488
13.76	0.06266	13.61	0.06098
13.765	0.06266	13.615	0.05488
13.77	0.06005	13.62	0.04878
13.775	0.05744	13.625	0.04878
13.78	0.05744	13.63	0.04878
13.785	0.05744	13.635	0.05488
13.79	0.05744	13.64	0.05488
13.795	0.05744	13.645	0.06098
13.8	0.06005	13.65	0.06098
13.805	0.05744	13.655	0.05488
13.81	0.05744	13.66	0.04878
13.815	0.05744	13.665	0.04878
13.82	0.05744	13.67	0.04878
13.825	0.06005	13.675	0.04878
13.83	0.06266	13.68	0.04878
13.835	0.06266	13.685	0.04878
13.84	0.06266	13.69	0.05488
13.845	0.06266	13.695	0.05488
13.85	0.06266	13.7	0.05488
13.855	0.06527	13.705	0.04878
13.86	0.06789	13.71	0.05488
13.865	0.06789	13.715	0.05488
13.87	0.06527	13.72	0.05488
13.875	0.06005	13.725	0.05488
13.88	0.05744	13.73	0.05488
13.885	0.05744	13.735	0.06098
13.89	0.06005	13.74	0.06098
13.895	0.06266	13.745	0.05488
13.9	0.06527	13.75	0.05488
13.905	0.06266	13.755	0.04878
13.91	0.06266	13.76	0.04878
13.915	0.06266	13.765	0.05488
13.92	0.06527	13.77	0.05488
13.925	0.06789	13.775	0.05488
13.93	0.06789	13.78	0.04878
13.935	0.06789	13.785	0.04878
13.94	0.06527	13.79	0.04878
13.945	0.06789	13.795	0.04878
13.95	0.06789	13.8	0.04878
13.955	0.06527	13.805	0.04878
13.96	0.06266	13.81	0.06098
13.965	0.06266	13.815	0.06098
13.97	0.06527	13.82	0.06098
13.975	0.06789	13.825	0.05488
13.98	0.0705	13.83	0.04878
[truncated: 18,050 more rows]
