# Supplementary material for: Silk fibroin-derived polypeptides additives to promote hydroxyapatite nucleation in dense collagen hydrogels
Source: PLoS One. 2019 Jul 15;14(7):e0219429. doi: 10.1371/journal.pone.0219429 (PMC6629059; doi:10.1371/journal.pone.0219429)
Supplement: S6 File — (XLSX) [file pone.0219429.s006.xlsx]

## Sheet: S6 File
	DC					DC-Cs					DC-Cp
	Day 0	Day 3	Day 7	Day 10	Day 14	Day 0	Day 3	Day 7	Day 10	Day 14	Day 0	Day 3	Day 7	Day 10	Day 14
Wavenumber	Absorbance	Absorbance	Absorbance	Absorbance	Absorbance	Absorbance	Absorbance	Absorbance	Absorbance	Absorbance	Absorbance	Absorbance	Absorbance	Absorbance	Absorbance
cm\+(-1)	a.u	a.u	a.u	a.u	a.u	a.u	a.u	a.u	a.u	a.u	a.u	a.u	a.u	a.u	a.u
4000	0.00103	0.0034	0.05347	0.0098	0.00516	0.00244	0.00451	0.00413	0.00638	0.0035	0.00276	0.00187	0.0916	0.0082	0.00323
3999.5	0.00108	0.00362	0.05337	0.01031	0.00517	0.00269	0.00448	0.00425	0.00664	0.00362	0.0027	0.00187	0.09169	0.00863	0.00325
3999	0.00107	0.00379	0.05329	0.01064	0.00515	0.00301	0.00462	0.00444	0.00683	0.00373	0.00263	0.0018	0.09177	0.00903	0.00327
3998.5	0.00101	0.00383	0.05334	0.01059	0.00524	0.00325	0.00498	0.00473	0.00694	0.00384	0.00259	0.00169	0.09175	0.00924	0.00322
3998	0.00096	0.00374	0.0534	0.01022	0.00555	0.00326	0.00549	0.00505	0.00698	0.00394	0.00257	0.00158	0.09164	0.00924	0.00318
3997.5	0.000993	0.00357	0.05332	0.00979	0.00606	0.00304	0.00594	0.00529	0.00701	0.00406	0.00257	0.0015	0.09147	0.00917	0.00323
3997	0.00106	0.00338	0.0531	0.0095	0.00665	0.0027	0.00617	0.00538	0.00707	0.00421	0.00258	0.0014	0.09132	0.00912	0.0034
3996.5	0.00106	0.0032	0.05296	0.00939	0.00712	0.0024	0.00611	0.00531	0.00713	0.00434	0.00257	0.00138	0.09128	0.00909	0.00364
3996	0.000942	0.00303	0.05311	0.00939	0.00733	0.00225	0.00579	0.00514	0.00713	0.0044	0.00253	0.00136	0.09135	0.009	0.00381
3995.5	0.000771	0.00292	0.05358	0.0094	0.00725	0.00228	0.00531	0.00494	0.00706	0.00435	0.00247	0.00136	0.09144	0.00888	0.00383
3995	0.000654	0.00285	0.05413	0.00949	0.00699	0.00242	0.00478	0.00476	0.00697	0.00424	0.0024	0.00139	0.0914	0.00886	0.0037
3994.5	0.000641	0.00285	0.05443	0.00975	0.00672	0.00262	0.0043	0.00464	0.0069	0.00417	0.00234	0.00145	0.09125	0.00904	0.00352
3994	0.000692	0.00289	0.05433	0.01008	0.00657	0.00284	0.00388	0.00466	0.00688	0.00417	0.0023	0.00151	0.09112	0.00937	0.0034
3993.5	0.000753	0.00297	0.05394	0.01028	0.00653	0.0031	0.00356	0.00488	0.00691	0.00418	0.00229	0.00155	0.09115	0.00966	0.00337
3993	0.000822	0.00307	0.05353	0.01026	0.00653	0.00339	0.0035	0.00525	0.00702	0.00415	0.00232	0.00158	0.09141	0.00977	0.00341
3992.5	0.000925	0.00317	0.0533	0.01011	0.00649	0.00368	0.00384	0.00557	0.00722	0.00407	0.00242	0.00165	0.09181	0.00972	0.00348
3992	0.00106	0.00325	0.05326	0.00996	0.00641	0.00387	0.00443	0.00564	0.00741	0.00402	0.00253	0.00174	0.09216	0.00958	0.00356
3991.5	0.00117	0.00331	0.05336	0.00979	0.00628	0.00386	0.0049	0.00545	0.00751	0.00406	0.00261	0.00183	0.09227	0.00941	0.00364
3991	0.00117	0.00335	0.05351	0.00951	0.00617	0.00364	0.00503	0.00517	0.00742	0.00415	0.00261	0.00187	0.09202	0.0092	0.0037
3990.5	0.00103	0.00335	0.05356	0.00912	0.00607	0.00332	0.00495	0.00499	0.00721	0.0042	0.00251	0.00186	0.09152	0.00899	0.00371
3990	0.000825	0.00333	0.05339	0.0088	0.00598	0.00307	0.0049	0.00492	0.00701	0.00412	0.00238	0.00179	0.09099	0.00882	0.00367
3989.5	0.000664	0.00324	0.05299	0.00871	0.00587	0.00295	0.00496	0.00491	0.00694	0.00392	0.00227	0.0017	0.09064	0.00871	0.00357
3989	0.000628	0.00312	0.05261	0.00887	0.00572	0.00288	0.005	0.0049	0.007	0.00369	0.0022	0.0016	0.09053	0.00865	0.00344
3988.5	0.000686	0.00301	0.05252	0.00916	0.00556	0.0028	0.0049	0.00491	0.00707	0.00353	0.00214	0.00149	0.09063	0.00861	0.0033
3988	0.000746	0.00299	0.0528	0.00941	0.00546	0.00273	0.00469	0.00491	0.007	0.00348	0.00206	0.00137	0.09086	0.00856	0.00321
3987.5	0.000772	0.00307	0.05327	0.00958	0.00541	0.00275	0.00443	0.00488	0.00675	0.00354	0.002	0.00128	0.09108	0.00849	0.00319
3987	0.000812	0.00319	0.0537	0.00971	0.0054	0.00283	0.00421	0.0048	0.00646	0.00366	0.00204	0.00126	0.09116	0.00843	0.00324
3986.5	0.000918	0.00327	0.05398	0.00984	0.00541	0.00285	0.00407	0.00472	0.00629	0.00381	0.00219	0.00133	0.09113	0.00839	0.00331
3986	0.00108	0.00331	0.05411	0.00997	0.00549	0.00271	0.00404	0.00469	0.00635	0.00394	0.00235	0.00148	0.09111	0.00841	0.00336
3985.5	0.00125	0.00333	0.05409	0.01004	0.00565	0.00242	0.00409	0.00473	0.00664	0.00404	0.00242	0.00165	0.09123	0.00851	0.00339
3985	0.00138	0.00337	0.05389	0.01003	0.00586	0.0021	0.00422	0.0048	0.00703	0.00407	0.00235	0.00181	0.09151	0.00866	0.00338
3984.5	0.00148	0.0034	0.05352	0.00998	0.00601	0.0019	0.0044	0.00485	0.00731	0.00405	0.00221	0.00194	0.09181	0.00879	0.0034
3984	0.00153	0.0034	0.05311	0.00995	0.00607	0.00189	0.00458	0.00485	0.00733	0.00403	0.00211	0.00202	0.09198	0.00886	0.00348
3983.5	0.00152	0.00335	0.05289	0.00998	0.00608	0.00205	0.00463	0.00483	0.00709	0.00407	0.00211	0.00204	0.09194	0.00887	0.00364
3983	0.00143	0.00324	0.05291	0.01001	0.00607	0.00227	0.00456	0.0048	0.00677	0.00413	0.00222	0.00198	0.09175	0.00887	0.00379
3982.5	0.00129	0.00311	0.05302	0.00996	0.00601	0.00248	0.00456	0.00471	0.00657	0.00414	0.00238	0.00189	0.09149	0.00888	0.00383
3982	0.00114	0.00297	0.05301	0.00975	0.00582	0.00269	0.00477	0.00455	0.00655	0.00406	0.0025	0.0018	0.09119	0.00889	0.00372
3981.5	0.00104	0.00289	0.05284	0.00944	0.00549	0.00295	0.00502	0.00439	0.00657	0.0039	0.00257	0.00174	0.09085	0.00886	0.00347
3981	0.000993	0.0029	0.05266	0.00911	0.00509	0.00324	0.00508	0.00435	0.00652	0.00373	0.0026	0.00171	0.09057	0.00877	0.00316
3980.5	0.000979	0.00298	0.05255	0.00888	0.00473	0.00348	0.00498	0.00448	0.00643	0.00357	0.00265	0.0017	0.09047	0.00865	0.00286
3980	0.000982	0.00309	0.05247	0.00879	0.00449	0.00359	0.00496	0.00469	0.0064	0.00345	0.00272	0.0017	0.09055	0.00856	0.00268
3979.5	0.00103	0.00318	0.05236	0.00878	0.00441	0.00354	0.00509	0.00482	0.00649	0.0034	0.00279	0.00171	0.09061	0.00856	0.00267
3979	0.00114	0.00321	0.05233	0.00878	0.00451	0.0034	0.00511	0.00477	0.00661	0.00347	0.0028	0.00172	0.09044	0.00865	0.0028
3978.5	0.00131	0.00322	0.05252	0.00876	0.00475	0.00328	0.00479	0.00457	0.00666	0.00364	0.0027	0.00173	0.09007	0.00878	0.00294
3978	0.00146	0.00323	0.05293	0.00874	0.00508	0.00321	0.00429	0.00433	0.00659	0.00382	0.0025	0.00176	0.0898	0.00885	0.00301
3977.5	0.00154	0.00326	0.05332	0.00876	0.00541	0.00316	0.00394	0.00418	0.00645	0.0039	0.00227	0.00182	0.08986	0.00883	0.003
3977	0.00155	0.00328	0.05348	0.00884	0.00566	0.00306	0.00391	0.00417	0.00631	0.00383	0.00212	0.00191	0.09017	0.00873	0.00295
3976.5	0.00152	0.00324	0.05338	0.00898	0.00577	0.00292	0.00409	0.00424	0.00619	0.00369	0.00212	0.00198	0.09049	0.00861	0.00293
3976	0.00144	0.00317	0.05321	0.00918	0.00575	0.00282	0.00432	0.00428	0.00604	0.00359	0.0022	0.00198	0.09073	0.00848	0.00296
3975.5	0.00134	0.00311	0.05313	0.00938	0.00566	0.0028	0.00457	0.00421	0.00587	0.0036	0.00229	0.00192	0.09099	0.00837	0.00302
3975	0.00127	0.0031	0.05313	0.00952	0.00552	0.0028	0.00487	0.00405	0.0058	0.00365	0.00233	0.00184	0.09135	0.0083	0.00303
3974.5	0.00127	0.00311	0.05302	0.00956	0.00536	0.00273	0.00517	0.0039	0.00593	0.00365	0.00234	0.00182	0.0917	0.00826	0.00299
3974	0.00137	0.00314	0.05278	0.00951	0.0052	0.00258	0.00535	0.00385	0.00623	0.00357	0.00237	0.00185	0.09185	0.00821	0.00295
3973.5	0.00151	0.00317	0.05264	0.00939	0.00505	0.00242	0.00521	0.00394	0.00656	0.0035	0.00241	0.00186	0.09169	0.00813	0.00296
3973	0.00163	0.00318	0.05287	0.00925	0.00493	0.00239	0.00473	0.00416	0.00681	0.00351	0.00248	0.0018	0.09138	0.00802	0.00302
3972.5	0.00168	0.00318	0.05346	0.00917	0.00484	0.00249	0.00418	0.00441	0.00692	0.00354	0.00256	0.00169	0.09117	0.00793	0.00306
3972	0.00161	0.00319	0.05404	0.00923	0.0048	0.00266	0.00389	0.00458	0.00689	0.00351	0.00261	0.00158	0.09121	0.0079	0.00304
3971.5	0.00143	0.00319	0.05425	0.00937	0.00484	0.00281	0.00393	0.00459	0.00672	0.0034	0.00261	0.00147	0.09136	0.00793	0.00297
3971	0.00119	0.00317	0.05412	0.00941	0.00488	0.00287	0.00398	0.00444	0.00645	0.00325	0.00255	0.00137	0.09138	0.00796	0.00288
3970.5	0.000976	0.00309	0.05383	0.0092	0.00485	0.00286	0.00377	0.00428	0.00612	0.00313	0.00245	0.00129	0.0912	0.00795	0.00282
3970	0.000884	0.00301	0.05347	0.0088	0.0047	0.00279	0.00347	0.0042	0.00579	0.00304	0.00236	0.00128	0.09102	0.00788	0.00277
3969.5	0.000936	0.00299	0.05296	0.00844	0.00454	0.00268	0.00351	0.00421	0.00547	0.00298	0.0023	0.00136	0.09104	0.00778	0.00271
3969	0.00107	0.00309	0.05234	0.00833	0.00444	0.00252	0.00403	0.00427	0.0052	0.00294	0.00224	0.00153	0.09115	0.00766	0.00263
3968.5	0.00117	0.00329	0.05194	0.00846	0.00444	0.00234	0.00468	0.00433	0.00507	0.00294	0.00216	0.0017	0.09109	0.00759	0.00257
3968	0.00118	0.0035	0.05209	0.00865	0.00454	0.00224	0.00499	0.00438	0.00518	0.00303	0.00204	0.00179	0.09073	0.00762	0.00259
3967.5	0.00111	0.00364	0.05278	0.00871	0.00471	0.00233	0.00482	0.00442	0.00551	0.00324	0.00195	0.00178	0.09031	0.00776	0.00271
3967	0.00104	0.00366	0.05356	0.00863	0.00494	0.00259	0.00446	0.00438	0.00592	0.00347	0.00197	0.00168	0.09014	0.00793	0.00289
3966.5	0.000988	0.00356	0.05389	0.00851	0.00511	0.00288	0.00428	0.00419	0.00621	0.0036	0.00209	0.00159	0.09029	0.00801	0.00302
3966	0.000915	0.00336	0.05363	0.0085	0.00513	0.00305	0.00446	0.00388	0.00629	0.00354	0.00223	0.00157	0.09046	0.00798	0.00306
3965.5	0.000795	0.00307	0.05308	0.00861	0.00499	0.00308	0.00487	0.00359	0.00619	0.00337	0.00229	0.00158	0.0903	0.00793	0.003
3965	0.000674	0.00271	0.05262	0.0087	0.0048	0.00305	0.00517	0.00343	0.00602	0.00322	0.00227	0.00156	0.0898	0.00795	0.00292
3964.5	0.000641	0.00237	0.05239	0.00871	0.0047	0.00302	0.00516	0.00342	0.00585	0.00314	0.00222	0.00146	0.08938	0.00801	0.00286
3964	0.000746	0.00218	0.05232	0.00867	0.00475	0.00301	0.00494	0.00346	0.00565	0.00316	0.00217	0.00133	0.08946	0.00798	0.00288
3963.5	0.000949	0.00222	0.0523	0.00868	0.00496	0.00294	0.00482	0.00349	0.00539	0.00325	0.00211	0.00125	0.09008	0.0078	0.00297
3963	0.00116	0.00246	0.05235	0.00877	0.00524	0.00273	0.00503	0.00351	0.00508	0.00336	0.002	0.00126	0.09083	0.00758	0.00309
3962.5	0.00128	0.00275	0.05248	0.00888	0.00547	0.00237	0.00547	0.00362	0.00486	0.00345	0.00187	0.00131	0.09122	0.00746	0.00314
3962	0.00132	0.00298	0.05257	0.00891	0.00557	0.00197	0.00581	0.0038	0.00483	0.00347	0.00178	0.00136	0.09115	0.00745	0.0031
3961.5	0.00133	0.00306	0.0525	0.00886	0.00552	0.00173	0.00581	0.004	0.00502	0.00348	0.00181	0.00137	0.09084	0.00748	0.00298
3961	0.00135	0.00299	0.05226	0.00875	0.00537	0.0018	0.00541	0.00414	0.00531	0.00349	0.00192	0.00134	0.09058	0.00751	0.00288
3960.5	0.0014	0.00283	0.05203	0.00864	0.00515	0.00215	0.0048	0.0042	0.00554	0.00353	0.00203	0.0013	0.09046	0.00759	0.00284
3960	0.00141	0.00265	0.05193	0.0086	0.00492	0.00251	0.00424	0.00416	0.00562	0.00357	0.00204	0.00127	0.0905	0.00778	0.00284
3959.5	0.00133	0.00255	0.05201	0.00866	0.00473	0.00263	0.00396	0.00405	0.00557	0.00359	0.00195	0.00125	0.09068	0.00804	0.00285
3959	0.00119	0.00256	0.05221	0.00878	0.00467	0.00243	0.00402	0.00395	0.00547	0.00358	0.00182	0.00126	0.091	0.00822	0.00286
3958.5	0.00108	0.00262	0.05239	0.00891	0.00471	0.00212	0.00425	0.00394	0.00544	0.00352	0.00176	0.00125	0.0914	0.00819	0.00287
3958	0.00103	0.00265	0.05245	0.00894	0.00478	0.00199	0.00443	0.00403	0.00551	0.00345	0.00179	0.00122	0.09181	0.00793	0.00288
3957.5	0.00104	0.00264	0.05232	0.00884	0.00482	0.00219	0.00448	0.00414	0.00565	0.00335	0.0019	0.00114	0.09209	0.00756	0.00285
3957	0.00103	0.00258	0.05207	0.0086	0.00487	0.00258	0.00451	0.00415	0.0058	0.00328	0.00205	0.00105	0.09209	0.00727	0.0028
3956.5	0.000977	0.00247	0.05184	0.00833	0.00498	0.00291	0.00467	0.00409	0.00588	0.00323	0.0022	0.000966	0.0918	0.00714	0.00275
3956	0.000894	0.00234	0.05177	0.00816	0.00517	0.00304	0.00494	0.00405	0.00586	0.00323	0.0023	0.000926	0.09139	0.00713	0.00276
3955.5	0.000833	0.00223	0.05191	0.00817	0.00534	0.00298	0.00518	0.00409	0.00576	0.00327	0.00233	0.000942	0.09111	0.00718	0.00278
3955	0.000836	0.00219	0.05227	0.00826	0.00533	0.00282	0.00525	0.00417	0.00566	0.00328	0.00231	0.00101	0.09102	0.00727	0.00272
3954.5	0.00091	0.00225	0.0528	0.00829	0.00508	0.00261	0.00507	0.00419	0.00557	0.00323	0.00229	0.00111	0.09103	0.00741	0.00253
3954	0.00104	0.0024	0.05336	0.00827	0.00475	0.00239	0.00463	0.00409	0.00547	0.00312	0.00226	0.00121	0.09099	0.00761	0.00227
3953.5	0.00118	0.00257	0.05373	0.0083	0.00457	0.0022	0.00416	0.00389	0.00529	0.00304	0.0022	0.00128	0.09093	0.00783	0.00211
3953	0.00129	0.0027	0.05375	0.00849	0.00468	0.00209	0.00399	0.00368	0.00505	0.00304	0.00212	0.00133	0.09096	0.00798	0.00215
3952.5	0.00131	0.00274	0.05348	0.00875	0.00495	0.00205	0.00433	0.00353	0.00484	0.00309	0.00204	0.00136	0.09112	0.00801	0.00236
3952	0.00122	0.00267	0.05315	0.0089	0.00521	0.00208	0.00493	0.00345	0.00478	0.00312	0.00203	0.00138	0.09135	0.00794	0.00259
3951.5	0.00103	0.00249	0.053	0.00882	0.00534	0.00216	0.00528	0.00338	0.00485	0.00314	0.00211	0.00137	0.09148	0.00789	0.00273
3951	0.000857	0.00223	0.05305	0.0086	0.00542	0.00228	0.00505	0.00328	0.00493	0.00318	0.00224	0.00131	0.09149	0.00794	0.00274
3950.5	0.000812	0.00196	0.05308	0.00846	0.00545	0.00241	0.00443	0.00319	0.00495	0.00321	0.00235	0.00123	0.09145	0.00806	0.00266
3950	0.000916	0.00175	0.05281	0.00855	0.00537	0.00247	0.00389	0.00317	0.00492	0.00315	0.00241	0.0012	0.09147	0.00812	0.00254
3949.5	0.00108	0.00171	0.05221	0.00879	0.00507	0.00242	0.00373	0.00326	0.00492	0.00299	0.00243	0.00125	0.09148	0.008	0.00244
3949	0.0012	0.00186	0.05151	0.00899	0.00462	0.00232	0.00381	0.0034	0.00501	0.00279	0.00242	0.00136	0.09128	0.00775	0.00236
3948.5	0.00121	0.00211	0.05102	0.00899	0.00416	0.00226	0.00382	0.0035	0.00513	0.00267	0.00236	0.00144	0.09083	0.0075	0.00232
3948	0.00114	0.00231	0.05088	0.0088	0.00381	0.0023	0.00362	0.00354	0.00524	0.00266	0.00224	0.00141	0.09032	0.00738	0.00229
3947.5	0.00105	0.00238	0.05105	0.00851	0.00365	0.00237	0.00328	0.00353	0.00535	0.0027	0.00212	0.00132	0.09007	0.00739	0.0023
3947	0.000997	0.00233	0.05139	0.00825	0.00371	0.00239	0.00298	0.00356	0.00545	0.00272	0.00204	0.00125	0.09018	0.0074	0.00236
3946.5	0.00101	0.00225	0.05184	0.00805	0.00398	0.00241	0.00287	0.00367	0.00552	0.00274	0.00202	0.00127	0.09056	0.00736	0.00248
3946	0.00108	0.0022	0.05231	0.00792	0.00441	0.00252	0.00298	0.00382	0.00547	0.00283	0.00202	0.00136	0.09103	0.00736	0.00265
3945.5	0.0012	0.00219	0.05261	0.00783	0.00485	0.00276	0.00324	0.00395	0.00528	0.00302	0.00197	0.00142	0.09143	0.00753	0.00281
3945	0.00132	0.00219	0.05256	0.00776	0.00515	0.00291	0.00352	0.004	0.00507	0.00321	0.00193	0.00139	0.09155	0.00787	0.00291
3944.5	0.00134	0.00221	0.05209	0.00769	0.0052	0.00277	0.00373	0.004	0.00494	0.00328	0.00195	0.0013	0.09125	0.00822	0.00292
3944	0.00123	0.00229	0.05145	0.00764	0.00502	0.00233	0.00388	0.004	0.00494	0.00324	0.00205	0.00121	0.09068	0.00832	0.00284
3943.5	0.00104	0.00247	0.05101	0.00764	0.00474	0.00188	0.00397	0.00402	0.00501	0.00317	0.00212	0.00115	0.09029	0.00809	0.00268
3943	0.000886	0.00267	0.051	0.00768	0.00446	0.00169	0.00397	0.00403	0.00507	0.00315	0.00205	0.00109	0.09042	0.00765	0.0025
3942.5	0.000849	0.00278	0.05128	0.00767	0.00422	0.0017	0.00387	0.00401	0.00513	0.0031	0.00188	0.000999	0.09095	0.00726	0.00234
3942	0.000916	0.00273	0.05153	0.00757	0.00405	0.00169	0.00375	0.00395	0.00524	0.00291	0.00171	0.000893	0.09146	0.00709	0.00223
3941.5	0.00102	0.00255	0.05156	0.00747	0.00398	0.00153	0.00383	0.00386	0.00534	0.00262	0.00163	0.000822	0.09162	0.00709	0.00217
3941	0.00111	0.00236	0.05137	0.00746	0.00402	0.00142	0.00417	0.00377	0.00536	0.00235	0.00162	0.00083	0.0914	0.00711	0.00216
3940.5	0.00114	0.00223	0.05105	0.00756	0.00415	0.00159	0.00461	0.00368	0.00524	0.00224	0.00162	0.000915	0.09098	0.00703	0.00216
3940	0.00106	0.00221	0.05061	0.00768	0.00428	0.00211	0.00485	0.00361	0.00505	0.00231	0.00162	0.00103	0.09059	0.00685	0.0022
3939.5	0.00089	0.00229	0.05016	0.00773	0.00435	0.00275	0.00481	0.00356	0.00487	0.0025	0.00167	0.00113	0.09032	0.00669	0.00229
3939	0.000714	0.0024	0.04996	0.00766	0.00435	0.00321	0.00467	0.00352	0.00479	0.0027	0.00178	0.00119	0.09014	0.00668	0.00238
3938.5	0.00064	0.00246	0.05028	0.00747	0.00429	0.00339	0.00464	0.00347	0.00479	0.00284	0.00191	0.00121	0.09	0.00681	0.00243
3938	0.000706	0.00244	0.05106	0.00725	0.00425	0.0033	0.00463	0.00333	0.0048	0.00288	0.00198	0.00119	0.08987	0.00696	0.00241
3937.5	0.000852	0.00232	0.05185	0.00711	0.0043	0.00298	0.00437	0.00308	0.00474	0.00286	0.00197	0.00114	0.08969	0.00696	0.00237
3937	0.000983	0.00217	0.05219	0.00714	0.00446	0.00242	0.00375	0.0028	0.00459	0.00282	0.00191	0.00106	0.08947	0.00681	0.00237
3936.5	0.00105	0.00205	0.05199	0.00731	0.00464	0.00173	0.00306	0.00264	0.00444	0.00281	0.00187	0.000962	0.08927	0.00662	0.00243
3936	0.00105	0.00199	0.05159	0.00752	0.00468	0.00118	0.00275	0.00274	0.00437	0.00284	0.00184	0.000902	0.0893	0.00654	0.00247
3935.5	0.00101	0.002	0.05137	0.0076	0.00456	0.00104	0.00303	0.00305	0.00445	0.00286	0.00178	0.000904	0.08969	0.00666	0.00238
3935	0.000942	0.0021	0.05148	0.00749	0.00436	0.00131	0.00372	0.00342	0.00463	0.00278	0.00169	0.000973	0.09035	0.00692	0.00214
3934.5	0.000867	0.00227	0.05175	0.00729	0.00418	0.00171	0.00443	0.00367	0.00481	0.00253	0.00159	0.0011	0.09098	0.00719	0.00186
3934	0.000803	0.00245	0.05198	0.00713	0.00409	0.00194	0.00487	0.00376	0.00487	0.00221	0.00157	0.00125	0.09129	0.0073	0.0017
3933.5	0.000781	0.00256	0.05213	0.00706	0.00409	0.00193	0.00494	0.00372	0.00478	0.00199	0.00163	0.00134	0.0912	0.00721	0.00177
3933	0.00082	0.00251	0.05221	0.00703	0.00409	0.00184	0.00471	0.00358	0.00462	0.00198	0.00172	0.00129	0.09079	0.00698	0.00197
3932.5	0.000891	0.00234	0.05224	0.00704	0.00405	0.00186	0.0043	0.00341	0.00456	0.00208	0.0018	0.00113	0.09028	0.00672	0.0021
3932	0.000936	0.00218	0.05219	0.00713	0.00393	0.00198	0.00383	0.00325	0.0047	0.00216	0.00187	0.000974	0.08993	0.00647	0.00205
3931.5	0.000928	0.00209	0.05208	0.00738	0.00383	0.00216	0.0034	0.00314	0.00494	0.00221	0.00194	0.000933	0.08986	0.00627	0.00193
3931	0.000903	0.00204	0.05197	0.00773	0.00385	0.00233	0.00318	0.0031	0.00517	0.0023	0.00201	0.00102	0.08994	0.00616	0.00188
3930.5	0.000918	0.00195	0.05188	0.00803	0.00402	0.00246	0.00332	0.00311	0.00528	0.00248	0.00201	0.00116	0.08986	0.00618	0.00194
3930	0.000975	0.00185	0.05185	0.00815	0.00424	0.00248	0.0038	0.00312	0.00525	0.00269	0.00195	0.00124	0.08955	0.00635	0.00204
3929.5	0.00101	0.00179	0.05187	0.00806	0.00436	0.00233	0.00444	0.0031	0.00507	0.00289	0.00188	0.00119	0.08921	0.00662	0.00208
3929	0.000986	0.00186	0.05189	0.00788	0.0043	0.00204	0.00496	0.00308	0.00478	0.00301	0.00183	0.00109	0.089	0.00687	0.00209
3928.5	0.000931	0.00202	0.0518	0.00773	0.00411	0.00176	0.00518	0.00313	0.00448	0.00305	0.00179	0.00101	0.08893	0.007	0.0021
3928	0.000916	0.0022	0.05156	0.00766	0.00391	0.00164	0.00507	0.00334	0.00434	0.00299	0.00173	0.000994	0.0889	0.00698	0.00214
3927.5	0.000975	0.00233	0.05134	0.00765	0.0038	0.0017	0.00469	0.00367	0.00446	0.00283	0.00163	0.00103	0.08893	0.0069	0.00218
3927	0.00106	0.00238	0.05137	0.00766	0.00384	0.00186	0.00422	0.00397	0.00477	0.00258	0.00154	0.00105	0.08908	0.00681	0.00217
3926.5	0.00107	0.00234	0.05179	0.00767	0.00398	0.00203	0.00392	0.00411	0.00507	0.00233	0.00151	0.00101	0.08936	0.00677	0.0021
3926	0.000929	0.00224	0.05242	0.00765	0.00411	0.00222	0.00395	0.00401	0.00511	0.00221	0.00152	0.000884	0.08969	0.00676	0.002
3925.5	0.000674	0.00216	0.0529	0.00761	0.00416	0.0024	0.00424	0.00372	0.00485	0.00229	0.00155	0.00069	0.08992	0.00674	0.00187
3925	0.000452	0.00215	0.05284	0.00754	0.00408	0.00246	0.00456	0.00336	0.00451	0.00249	0.00157	0.000531	0.08994	0.00666	0.00177
3924.5	0.000402	0.00224	0.05219	0.0074	0.00397	0.00231	0.00478	0.00307	0.00439	0.00265	0.00157	0.000525	0.08971	0.00646	0.00174
3924	0.000541	0.00239	0.05128	0.0072	0.00394	0.00199	0.00496	0.00293	0.00454	0.00272	0.00157	0.000704	0.08943	0.00624	0.0018
3923.5	0.000782	0.00251	0.05057	0.00696	0.00411	0.00169	0.00513	0.00289	0.00473	0.00279	0.00156	0.000966	0.08936	0.00615	0.00193
3923	0.00103	0.00252	0.05034	0.00671	0.00438	0.00155	0.00515	0.00288	0.00468	0.00285	0.00157	0.00117	0.08957	0.00631	0.00205
3922.5	0.00123	0.00244	0.05049	0.00653	0.00451	0.00158	0.00483	0.0028	0.00432	0.00283	0.00162	0.00124	0.08987	0.00664	0.00208
3922	0.00137	0.00232	0.05078	0.00645	0.00436	0.00175	0.0042	0.00264	0.00384	0.00267	0.00172	0.0012	0.09006	0.007	0.00203
3921.5	0.00142	0.00224	0.05101	0.00654	0.00404	0.00208	0.0035	0.00249	0.0035	0.00246	0.00182	0.00111	0.09018	0.00721	0.00196
3921	0.00132	0.00218	0.05119	0.00677	0.0038	0.00256	0.00304	0.00241	0.00345	0.00239	0.00184	0.000985	0.09042	0.00722	0.00192
3920.5	0.00109	0.00212	0.05133	0.00703	0.00379	0.003	0.00299	0.00243	0.00358	0.0025	0.00176	0.000871	0.09083	0.00705	0.00192
3920	0.000825	0.00205	0.05132	0.00716	0.00387	0.00316	0.00337	0.00246	0.00373	0.00259	0.00164	0.000824	0.09116	0.0068	0.00191
3919.5	0.000666	0.00202	0.05105	0.00711	0.00383	0.00298	0.0039	0.00241	0.00373	0.00248	0.00153	0.000881	0.09118	0.00653	0.00189
3919	0.000687	0.00204	0.05051	0.00693	0.00365	0.00261	0.00422	0.0023	0.00359	0.00218	0.00145	0.00101	0.0909	0.00629	0.00189
3918.5	0.000856	0.00203	0.04997	0.00674	0.00347	0.00231	0.00411	0.00225	0.00341	0.00184	0.00137	0.0011	0.09054	0.0061	0.00192
3918	0.00103	0.00196	0.04986	0.00659	0.00342	0.00226	0.00368	0.0024	0.00331	0.00169	0.00126	0.00107	0.09034	0.00602	0.00194
3917.5	0.00104	0.00187	0.05037	0.0065	0.00349	0.00239	0.0033	0.00266	0.00333	0.00182	0.00117	0.000925	0.09033	0.00608	0.00189
3917	0.000909	0.00188	0.0511	0.00646	0.0035	0.00247	0.00322	0.00279	0.00343	0.00206	0.00117	0.000852	0.09026	0.00623	0.00176
3916.5	0.000761	0.00203	0.05146	0.00646	0.00339	0.00231	0.00346	0.00265	0.00351	0.00219	0.00126	0.000963	0.08999	0.00634	0.00164
3916	0.000718	0.00223	0.05129	0.00652	0.00327	0.00198	0.00382	0.00237	0.00355	0.00223	0.00136	0.00118	0.08978	0.00638	0.00162
3915.5	0.000803	0.00233	0.05085	0.00665	0.00329	0.00166	0.00407	0.0022	0.00358	0.00231	0.00141	0.00132	0.08988	0.00639	0.00176
3915	0.00096	0.00225	0.05052	0.00681	0.00347	0.00149	0.00404	0.00232	0.00372	0.00251	0.00142	0.00131	0.09018	0.0064	0.00199
3914.5	0.00111	0.00206	0.05046	0.00691	0.00364	0.00152	0.00374	0.00268	0.00401	0.0027	0.00141	0.00121	0.09031	0.00642	0.00219
3914	0.0012	0.00189	0.05066	0.0069	0.00365	0.00172	0.00335	0.00308	0.00437	0.00275	0.00143	0.00118	0.09009	0.00638	0.00226
3913.5	0.00123	0.00187	0.05098	0.00682	0.00352	0.00197	0.00303	0.00328	0.00459	0.00267	0.00145	0.00124	0.08973	0.00629	0.00218
3913	0.00121	0.00201	0.05127	0.00675	0.00341	0.00212	0.00278	0.00323	0.00455	0.00257	0.00147	0.00134	0.08957	0.0062	0.00202
3912.5	0.00116	0.00221	0.05143	0.00676	0.00343	0.00211	0.00255	0.00303	0.00432	0.0025	0.00146	0.00141	0.08965	0.00617	0.00183
3912	0.00107	0.00233	0.05151	0.00686	0.00356	0.002	0.00243	0.00288	0.00413	0.00246	0.00145	0.00139	0.08984	0.00621	0.00165
3911.5	0.000936	0.00228	0.05157	0.007	0.0037	0.00193	0.00266	0.00288	0.00411	0.00241	0.00144	0.00131	0.09	0.00627	0.00149
3911	0.000789	0.00202	0.05162	0.00706	0.00377	0.00193	0.00331	0.00301	0.00427	0.00238	0.00144	0.00119	0.09007	0.00627	0.0014
3910.5	0.000669	0.00167	0.0516	0.007	0.00375	0.00187	0.00414	0.00318	0.00449	0.00239	0.00145	0.00108	0.09009	0.00621	0.00143
3910	0.000614	0.0014	0.05147	0.00686	0.00364	0.00169	0.00475	0.00329	0.00462	0.00246	0.00144	0.001	0.09009	0.00614	0.00158
3909.5	0.000629	0.00131	0.05128	0.00676	0.00344	0.00148	0.0049	0.00322	0.00454	0.00255	0.00137	0.000989	0.09008	0.00611	0.00177
3909	0.000686	0.00141	0.05109	0.00676	0.00315	0.00139	0.00465	0.00298	0.00419	0.00257	0.00125	0.00103	0.09003	0.00612	0.0019
3908.5	0.000743	0.00158	0.0509	0.00682	0.00281	0.0015	0.00425	0.00266	0.00369	0.00249	0.00117	0.00108	0.08989	0.00613	0.00189
3908	0.000772	0.0017	0.05074	0.00688	0.00252	0.00174	0.00396	0.0024	0.00323	0.00237	0.00122	0.0011	0.08969	0.0061	0.00181
3907.5	0.000773	0.00173	0.05072	0.00689	0.00241	0.00202	0.00392	0.00232	0.00301	0.00234	0.00137	0.00104	0.08958	0.00608	0.00171
3907	0.000767	0.00166	0.05099	0.00683	0.00254	0.00231	0.00405	0.00238	0.00304	0.00238	0.00148	0.000853	0.08966	0.00612	0.00162
3906.5	0.000782	0.00156	0.05156	0.00668	0.00281	0.00251	0.00412	0.00248	0.00317	0.00234	0.00141	0.000586	0.08982	0.00618	0.00152
3906	0.000836	0.0015	0.05216	0.00645	0.00306	0.00248	0.00402	0.00248	0.00325	0.0021	0.00119	0.000397	0.08988	0.0062	0.00142
3905.5	0.000923	0.00149	0.05251	0.00616	0.00321	0.00222	0.00381	0.00236	0.00319	0.0018	0.000953	0.000408	0.08991	0.00618	0.00141
3905	0.00102	0.00147	0.05251	0.00586	0.00325	0.00192	0.0036	0.00223	0.00301	0.00168	0.000849	0.000548	0.09004	0.00622	0.00147
3904.5	0.00113	0.00138	0.05212	0.0056	0.00313	0.00177	0.00347	0.00223	0.00284	0.00166	0.000892	0.000632	0.09008	0.00632	0.00152
3904	0.0012	0.00131	0.05137	0.00545	0.0028	0.00171	0.00342	0.00235	0.00281	0.00143	0.00103	0.000607	0.0897	0.00637	0.00144
3903.5	0.00118	0.00137	0.0504	0.00547	0.00239	0.00157	0.00347	0.00245	0.00294	0.000954	0.00123	0.0006	0.08896	0.00625	0.00133
3903	0.00109	0.00159	0.04954	0.00567	0.0022	0.00134	0.0036	0.00248	0.00312	0.000525	0.00143	0.000707	0.0883	0.00598	0.00132
3902.5	0.00102	0.00179	0.04914	0.00595	0.00243	0.00121	0.00376	0.00253	0.00325	0.00053	0.00152	0.000832	0.08808	0.00573	0.00146
3902	0.00103	0.0019	0.04921	0.00617	0.00292	0.00133	0.00391	0.00269	0.00331	0.000956	0.00143	0.000825	0.08817	0.00561	0.00158
3901.5	0.00112	0.00194	0.04934	0.00626	0.00329	0.00151	0.00398	0.00287	0.00337	0.0014	0.00128	0.000716	0.08815	0.00558	0.00155
3901	0.00122	0.00198	0.04922	0.00624	0.00335	0.00152	0.00392	0.0029	0.00341	0.00152	0.00123	0.000657	0.08792	0.00555	0.00138
3900.5	0.00129	0.00201	0.0491	0.00618	0.00322	0.00139	0.0037	0.00278	0.00338	0.00138	0.00127	0.000694	0.08786	0.00557	0.00121
3900	0.00129	0.00192	0.04964	0.00617	0.00324	0.0014	0.00336	0.00265	0.00321	0.00133	0.00129	0.000688	0.08839	0.00579	0.00113
3899.5	0.0012	0.00174	0.05101	0.00622	0.00357	0.00165	0.00308	0.00259	0.00297	0.0016	0.00119	0.000523	0.0894	0.00617	0.00117
3899	0.00103	0.00157	0.0524	0.00633	0.00395	0.00185	0.00309	0.00253	0.0028	0.00197	0.00107	0.00034	0.09013	0.00643	0.00126
3898.5	0.00086	0.00151	0.05296	0.00645	0.00403	0.00172	0.00349	0.00241	0.00276	0.00209	0.00107	0.000353	0.09021	0.00641	0.00132
3898	0.000728	0.00155	0.05271	0.00661	0.00379	0.00143	0.00412	0.00226	0.00275	0.00192	0.00119	0.00058	0.09005	0.00624	0.00135
3897.5	0.000641	0.00166	0.05213	0.00681	0.00346	0.00134	0.00465	0.00218	0.00268	0.00175	0.00131	0.00087	0.09016	0.00612	0.00135
3897	0.000609	0.0018	0.05162	0.007	0.00323	0.00157	0.0048	0.00221	0.00262	0.00176	0.00133	0.00106	0.09053	0.00606	0.00136
3896.5	0.000662	0.00189	0.05115	0.00708	0.00313	0.00192	0.00452	0.0023	0.0027	0.00188	0.00126	0.0011	0.09074	0.00591	0.0014
3896	0.000822	0.00187	0.05065	0.007	0.00302	0.00211	0.004	0.00235	0.00293	0.00187	0.00114	0.00104	0.09054	0.00561	0.00142
3895.5	0.00103	0.00177	0.05032	0.00685	0.00286	0.00212	0.00353	0.00231	0.00314	0.00171	0.00102	0.000961	0.09016	0.00529	0.0014
3895	0.00114	0.00164	0.05044	0.0067	0.0028	0.00214	0.00329	0.00219	0.0032	0.00159	0.000928	0.000905	0.08999	0.00513	0.00133
3894.5	0.00106	0.00155	0.05093	0.00653	0.00295	0.00226	0.00328	0.00212	0.00317	0.00161	0.000868	0.000857	0.08997	0.00513	0.00124
3894	0.000795	0.00154	0.0514	0.00631	0.00319	0.00237	0.0034	0.00222	0.00322	0.00167	0.000847	0.000788	0.08979	0.00519	0.00115
3893.5	0.000475	0.00165	0.05154	0.00608	0.00332	0.00238	0.00353	0.00251	0.0034	0.00166	0.000867	0.000706	0.0895	0.00528	0.00109
3893	0.000204	0.00187	0.05144	0.00597	0.00326	0.00233	0.00354	0.00282	0.00361	0.00162	0.000924	0.000651	0.08954	0.00542	0.0011
3892.5	3.5e-05	0.0021	0.05136	0.00605	0.00317	0.00238	0.00335	0.00292	0.00367	0.00169	0.000989	0.000631	0.09021	0.00566	0.00122
3892	0	0.00215	0.05142	0.00626	0.00326	0.00257	0.00302	0.00268	0.00347	0.00195	0.00102	0.000575	0.09117	0.00595	0.00142
3891.5	0.000139	0.00199	0.05134	0.00645	0.00344	0.00258	0.00278	0.00228	0.0031	0.00216	0.00102	0.000463	0.09157	0.00609	0.00159
3891	0.000427	0.00177	0.05085	0.00648	0.00346	0.00213	0.00292	0.00198	0.00281	0.00212	0.00106	0.000393	0.0911	0.00594	0.00164
3890.5	0.000721	0.00165	0.05023	0.00635	0.0032	0.0014	0.00342	0.00186	0.00269	0.00186	0.00115	0.000466	0.09026	0.00562	0.0016
3890	0.000897	0.00168	0.04993	0.00615	0.00283	0.000901	0.00397	0.00185	0.00268	0.00161	0.00125	0.000694	0.08961	0.00539	0.00154
3889.5	0.000925	0.00176	0.05012	0.00602	0.00259	0.000919	0.00421	0.00185	0.00271	0.00154	0.00131	0.000996	0.08933	0.00542	0.00156
3889	0.000834	0.00176	0.05059	0.00597	0.00261	0.00133	0.00404	0.00181	0.00278	0.00169	0.0013	0.00124	0.08931	0.00568	0.00163
3888.5	0.000678	0.00162	0.05089	0.00595	0.00282	0.00167	0.00367	0.00175	0.00284	0.00189	0.00126	0.00133	0.08935	0.00593	0.00168
3888	0.000535	0.00144	0.05068	0.00585	0.00294	0.00152	0.00326	0.00174	0.00291	0.00193	0.00125	0.00133	0.08922	0.00595	0.00168
3887.5	0.000485	0.00137	0.05004	0.00564	0.00281	0.000852	0.00285	0.00185	0.003	0.00172	0.00129	0.00139	0.08888	0.00566	0.00164
3887	0.000553	0.00147	0.0496	0.00534	0.0025	0.000127	0.00244	0.00203	0.00307	0.00143	0.00135	0.0015	0.08858	0.00527	0.00162
3886.5	0.00065	0.00161	0.05007	0.00509	0.00234	0	0.00211	0.00212	0.00301	0.00137	0.00133	0.00146	0.08867	0.00519	0.0016
3886	0.000703	0.00165	0.05124	0.00504	0.00239	0.000541	0.00204	0.00207	0.00283	0.00149	0.00124	0.00113	0.08901	0.00547	0.00152
3885.5	0.00074	0.00168	0.05212	0.00518	0.00239	0.00114	0.00231	0.00205	0.00281	0.0015	0.00119	0.000785	0.08905	0.00567	0.00138
3885	0.000773	0.0018	0.05231	0.00537	0.00225	0.00139	0.00277	0.00218	0.00303	0.00136	0.00123	0.000683	0.08874	0.0055	0.00127
3884.5	0.000805	0.00197	0.05214	0.00541	0.00214	0.00139	0.00326	0.00236	0.00321	0.00128	0.0013	0.000825	0.08846	0.00511	0.00128
3884	0.000892	0.002	0.052	0.00529	0.00218	0.00138	0.00375	0.00248	0.00316	0.00137	0.00127	0.00101	0.08847	0.00482	0.00137
3883.5	0.00108	0.0018	0.05194	0.00515	0.00238	0.00149	0.00425	0.00247	0.00293	0.00158	0.00111	0.00102	0.08871	0.00485	0.00142
3883	0.00135	0.00149	0.05173	0.00512	0.00261	0.00161	0.00465	0.00238	0.00275	0.00172	0.000875	0.000848	0.08885	0.00516	0.00138
3882.5	0.0016	0.00132	0.05112	0.00522	0.00281	0.00156	0.0048	0.00233	0.00279	0.00167	0.000624	0.000661	0.0886	0.00547	0.00133
3882	0.00171	0.00145	0.0502	0.00535	0.003	0.00125	0.00462	0.0024	0.00304	0.00149	0.000399	0.000608	0.08802	0.0056	0.00138
3881.5	0.00159	0.0018	0.04956	0.00535	0.00322	0.000836	0.00426	0.00254	0.00329	0.00142	0.000207	0.000665	0.08758	0.00563	0.00157
3881	0.00129	0.0021	0.04977	0.00521	0.00338	0.000623	0.00395	0.00254	0.00326	0.00156	5.3e-05	0.000671	0.08766	0.00579	0.00175
3880.5	0.00103	0.00212	0.05054	0.00507	0.00331	0.000694	0.00381	0.00236	0.00296	0.00171	0	0.000601	0.0879	0.00605	0.00178
3880	0.00102	0.00192	0.05095	0.00506	0.00292	0.000893	0.00377	0.00224	0.00279	0.00161	0.000133	0.00061	0.08771	0.00615	0.00165
3879.5	0.00119	0.00168	0.05067	0.00518	0.00239	0.00114	0.00368	0.00233	0.00295	0.00132	0.000432	0.000775	0.08716	0.006	0.00149
3879	0.00134	0.00149	0.05012	0.00533	0.00197	0.00146	0.00348	0.00256	0.00326	0.0011	0.000763	0.000997	0.08676	0.00569	0.00139
3878.5	0.00139	0.00135	0.04984	0.00539	0.00178	0.00184	0.00323	0.0027	0.00349	0.00112	0.000992	0.00113	0.0869	0.00534	0.00132
3878	0.00134	0.00122	0.0501	0.00534	0.00184	0.00218	0.00306	0.00266	0.00357	0.00137	0.00107	0.00113	0.08753	0.00499	0.00126
3877.5	0.00124	0.0011	0.05078	0.00526	0.00212	0.00241	0.00299	0.0025	0.00355	0.00175	0.00103	0.00101	0.0883	0.00466	0.00123
3877	0.00117	0.00101	0.05152	0.00528	0.00248	0.00247	0.00297	0.00239	0.00345	0.00205	0.000943	0.00088	0.08878	0.00442	0.00126
3876.5	0.00117	0.000987	0.05195	0.00547	0.00274	0.00236	0.00293	0.00245	0.00324	0.00213	0.000848	0.000787	0.08875	0.0043	0.00132
3876	0.00121	0.00109	0.0519	0.00578	0.00275	0.0021	0.00287	0.00265	0.00294	0.00196	0.000773	0.000758	0.08833	0.00427	0.00132
3875.5	0.0012	0.00132	0.05144	0.00603	0.00256	0.00179	0.0029	0.00284	0.00267	0.0017	0.000719	0.000769	0.08799	0.00429	0.00123
3875	0.0011	0.00154	0.05095	0.00605	0.0024	0.00166	0.00307	0.00286	0.00256	0.00164	0.000652	0.000727	0.08816	0.00443	0.00114
3874.5	0.000975	0.00165	0.0507	0.00576	0.00244	0.00178	0.00334	0.00269	0.00259	0.00181	0.000558	0.000592	0.08867	0.00473	0.00113
3874	0.000999	0.00162	0.05067	0.00534	0.00255	0.00203	0.00365	0.00251	0.00277	0.00201	0.000509	0.000463	0.08893	0.00499	0.00121
3873.5	0.00119	0.00154	0.05078	0.00498	0.00262	0.00222	0.00391	0.00246	0.00308	0.00211	0.000584	0.000443	0.08875	0.005	0.00134
3873	0.00143	0.00148	0.05101	0.00475	0.00276	0.00232	0.00408	0.00251	0.00342	0.00216	0.000759	0.0005	0.0884	0.00475	0.00146
3872.5	0.00156	0.00144	0.05121	0.00462	0.00304	0.00226	0.00417	0.00257	0.00364	0.00216	0.000955	0.000531	0.08819	0.00442	0.00159
3872	0.00153	0.00136	0.0511	0.00456	0.00339	0.00198	0.0042	0.00256	0.00369	0.00202	0.00113	0.000493	0.08816	0.00416	0.00169
3871.5	0.00138	0.00122	0.05055	0.00455	0.00357	0.0015	0.00419	0.00249	0.00363	0.00168	0.00131	0.000459	0.08818	0.00402	0.00172
3871	0.00116	0.000985	0.05003	0.00456	0.00345	0.00112	0.00414	0.00243	0.00353	0.00127	0.00145	0.00052	0.08828	0.00402	0.00162
3870.5	0.000928	0.000719	0.05022	0.00466	0.00315	0.00123	0.00395	0.00243	0.00338	0.00109	0.00144	0.000648	0.08861	0.00422	0.00141
3870	0.000798	0.000601	0.051	0.00487	0.00291	0.0017	0.00351	0.00245	0.00314	0.00115	0.00124	0.000754	0.08904	0.00454	0.00117
3869.5	0.000817	0.00071	0.05152	0.00512	0.00279	0.00205	0.00286	0.00242	0.0029	0.00124	0.001	0.000826	0.08924	0.00483	0.00102
3869	0.000907	0.000916	0.05141	0.00529	0.00274	0.00214	0.00229	0.00226	0.00272	0.00125	0.000896	0.000887	0.08918	0.00503	0.001
3868.5	0.000975	0.00106	0.05092	0.00534	0.00274	0.00213	0.00215	0.00199	0.00256	0.00125	0.000942	0.000942	0.08894	0.00516	0.00108
3868	0.000974	0.00113	0.05039	0.0053	0.00278	0.00214	0.00258	0.00173	0.00238	0.00132	0.00104	0.00096	0.08862	0.00525	0.00116
3867.5	0.000896	0.0012	0.05004	0.00519	0.0029	0.00214	0.00335	0.00156	0.00224	0.00149	0.0011	0.000921	0.08832	0.00532	0.00123
3867	0.000784	0.00139	0.04987	0.00502	0.00308	0.00201	0.00409	0.00145	0.00216	0.00169	0.00105	0.000856	0.08818	0.00531	0.00133
3866.5	0.000738	0.00167	0.04982	0.00477	0.00324	0.00172	0.00447	0.00132	0.00217	0.00177	0.000936	0.00084	0.08824	0.00519	0.00152
3866	0.000844	0.00188	0.04999	0.00456	0.00323	0.00147	0.00437	0.00118	0.00226	0.00177	0.000803	0.000894	0.08859	0.00503	0.00173
3865.5	0.00108	0.00189	0.05048	0.00456	0.00301	0.00149	0.00387	0.00106	0.00232	0.00181	0.000712	0.000938	0.08915	0.00501	0.00181
3865	0.00133	0.0017	0.05103	0.00473	0.00266	0.0017	0.00319	0.00101	0.00231	0.00194	0.000704	0.000906	0.08953	0.00514	0.00168
3864.5	0.00145	0.00144	0.05118	0.00482	0.00235	0.00187	0.00265	0.00105	0.00229	0.00203	0.000787	0.000834	0.08933	0.00522	0.00144
3864	0.00139	0.00116	0.05086	0.00467	0.00219	0.00192	0.00252	0.00116	0.00236	0.00198	0.000907	0.000786	0.08866	0.00515	0.00123
3863.5	0.00121	0.000946	0.05028	0.00434	0.00222	0.00191	0.00295	0.0013	0.00249	0.00185	0.000963	0.000799	0.08805	0.00495	0.00118
3863	0.00101	0.000825	0.04978	0.00409	0.0024	0.00189	0.0037	0.00139	0.00259	0.00184	0.000854	0.00086	0.08801	0.00477	0.00124
3862.5	0.000914	0.000783	0.04952	0.00409	0.00267	0.00183	0.0043	0.00142	0.0026	0.00202	0.000567	0.000911	0.08855	0.00469	0.00132
3862	0.00095	0.000753	0.04938	0.00431	0.00288	0.00167	0.00437	0.00148	0.00257	0.00215	0.000242	0.000915	0.08898	0.00466	0.00134
3861.5	0.00107	0.000714	0.04926	0.0046	0.00289	0.00143	0.00398	0.00166	0.00261	0.00201	7.6e-05	0.000905	0.0887	0.00455	0.00127
3861	0.00119	0.00073	0.04938	0.00484	0.00269	0.00124	0.00346	0.0019	0.0027	0.00163	0.000152	0.000931	0.08785	0.00436	0.00116
3860.5	0.00126	0.000872	0.05001	0.00503	0.00244	0.00118	0.00314	0.00208	0.00276	0.00128	0.000401	0.00101	0.08703	0.00419	0.00107
3860	0.00131	0.00111	0.05104	0.00522	0.00229	0.00126	0.00317	0.00214	0.00279	0.00115	0.000697	0.00112	0.08663	0.00414	0.00102
3859.5	0.00138	0.00132	0.05203	0.00537	0.0023	0.00146	0.00343	0.00215	0.0029	0.00123	0.000956	0.00117	0.08669	0.0042	0.000974
3859	0.00144	0.00134	0.05259	0.00541	0.00243	0.00176	0.00366	0.00219	0.00316	0.0014	0.00115	0.00112	0.08709	0.00434	0.000913
3858.5	0.00141	0.00115	0.05268	0.00528	0.00259	0.00213	0.00359	0.00225	0.00346	0.00158	0.00124	0.000972	0.08777	0.00446	0.000862
3858	0.00126	0.000909	0.05263	0.00506	0.00274	0.00247	0.00321	0.00226	0.00356	0.00179	0.00122	0.000778	0.08873	0.00453	0.000881
3857.5	0.00105	0.000761	0.05281	0.00493	0.00295	0.0027	0.00278	0.00216	0.00332	0.00211	0.00108	0.000591	0.08981	0.00458	0.001
3857	0.000851	0.000694	0.05323	0.00498	0.00324	0.00282	0.00256	0.00196	0.00277	0.00247	0.000874	0.000393	0.09072	0.0047	0.00118
3856.5	0.00068	0.000617	0.05361	0.0052	0.00354	0.00287	0.00249	0.0017	0.00201	0.00271	0.000685	0.000161	0.09129	0.00496	0.00135
3856	0.000549	0.000581	0.05348	0.00554	0.00369	0.00281	0.00239	0.00141	0.00122	0.00269	0.000565	0	0.09147	0.0052	0.00147
3855.5	0.000505	0.000759	0.05256	0.00599	0.00357	0.00254	0.0022	0.0012	0.000694	0.00244	0.000529	9.4e-05	0.09137	0.00516	0.00147
3855	0.000496	0.00108	0.05161	0.00643	0.00329	0.00223	0.00208	0.00121	0.000723	0.00236	0.000514	0.000364	0.0916	0.0049	0.00122
3854.5	0.000461	0.00128	0.05157	0.00675	0.00303	0.00221	0.0022	0.00158	0.00127	0.00254	0.000447	0.000415	0.09217	0.00474	0.000787
3854	0.000583	0.00132	0.0515	0.0069	0.00254	0.00204	0.00263	0.00217	0.00206	0.00211	0.000417	0.000358	0.09136	0.0045	0.000396
3853.5	0.000846	0.00132	0.05067	0.00688	0.0019	0.00141	0.00327	0.00261	0.0027	0.00104	0.000515	0.000587	0.08903	0.00391	0.000251
3853	0.00111	0.00132	0.04995	0.00659	0.00154	0.00081	0.00394	0.00277	0.00294	0.000206	0.00063	0.00101	0.08681	0.00326	0.000416
3852.5	0.00137	0.00129	0.04993	0.0061	0.00156	0.000643	0.00441	0.00286	0.00287	0.00012	0.000648	0.00129	0.08575	0.00292	0.000709
3852	0.00163	0.00122	0.05021	0.00558	0.00169	0.00078	0.00445	0.00298	0.00284	0.000506	0.000622	0.0013	0.08562	0.00292	0.000851
3851.5	0.00176	0.00116	0.05016	0.00514	0.00168	0.000902	0.00405	0.00299	0.00299	0.000842	0.000654	0.00121	0.08577	0.00303	0.000788
3851	0.00172	0.00114	0.04985	0.0048	0.00162	0.000914	0.00347	0.00275	0.00312	0.000958	0.000752	0.0012	0.08602	0.0031	0.000681
3850.5	0.00158	0.00117	0.04971	0.00461	0.00169	0.000961	0.00305	0.00233	0.00305	0.001	0.000832	0.00129	0.08648	0.00317	0.000685
3850	0.00147	0.00125	0.0499	0.00467	0.00197	0.00118	0.00286	0.00195	0.00276	0.00114	0.000834	0.00139	0.08709	0.00336	0.000833
3849.5	0.00145	0.00134	0.05015	0.00497	0.00238	0.00153	0.00275	0.00175	0.00243	0.00139	0.000789	0.00145	0.08751	0.00367	0.00108
3849	0.00151	0.00138	0.05008	0.0053	0.00273	0.00178	0.00256	0.00174	0.00223	0.00165	0.000775	0.00148	0.0875	0.00398	0.00135
3848.5	0.0016	0.00133	0.04971	0.00539	0.00288	0.00178	0.00228	0.00183	0.00221	0.00184	0.000823	0.00153	0.08719	0.00415	0.00161
3848	0.00167	0.00125	0.04944	0.00515	0.00283	0.00158	0.00209	0.00195	0.00233	0.00198	0.000917	0.00157	0.08698	0.00417	0.00178
3847.5	0.00171	0.00123	0.04956	0.00477	0.0027	0.00136	0.00221	0.00201	0.00248	0.00208	0.00105	0.00155	0.08718	0.00411	0.0018
3847	0.00168	0.00126	0.04995	0.00449	0.0026	0.00131	0.00267	0.00193	0.00259	0.00213	0.0012	0.00146	0.08772	0.00403	0.00164
3846.5	0.00165	0.00129	0.05022	0.00436	0.00252	0.00152	0.00334	0.00177	0.00266	0.00206	0.0013	0.00135	0.08823	0.00396	0.00133
3846	0.00167	0.0013	0.05005	0.00424	0.00244	0.00186	0.00399	0.00171	0.00276	0.00188	0.00131	0.00132	0.08831	0.00388	0.000984
3845.5	0.00176	0.00134	0.0495	0.00405	0.00234	0.00214	0.00449	0.00189	0.00296	0.0017	0.00124	0.00141	0.08792	0.00381	0.000786
3845	0.00185	0.00143	0.04887	0.00389	0.00237	0.00223	0.00471	0.00223	0.00316	0.00169	0.00115	0.00155	0.08738	0.00379	0.000867
3844.5	0.00184	0.00146	0.04852	0.00398	0.00261	0.0022	0.00455	0.00248	0.00321	0.00187	0.00109	0.00158	0.08712	0.00386	0.00117
3844	0.00174	0.00132	0.04848	0.00435	0.00293	0.00219	0.00405	0.00244	0.00298	0.00206	0.00104	0.00141	0.08712	0.00398	0.00146
3843.5	0.00166	0.00103	0.04847	0.00479	0.00307	0.00218	0.00347	0.00215	0.00257	0.00209	0.000992	0.00113	0.08705	0.00406	0.00154
3843	0.00167	0.000703	0.04837	0.00502	0.0029	0.00202	0.00308	0.00177	0.00212	0.00196	0.00096	0.000914	0.08664	0.00399	0.00144
3842.5	0.00177	0.000485	0.04828	0.00495	0.00256	0.00164	0.00289	0.00144	0.0017	0.00182	0.000942	0.000849	0.08594	0.00378	0.00133
3842	0.00194	0.00046	0.04839	0.00473	0.00234	0.00118	0.00272	0.00126	0.00144	0.00182	0.000919	0.000906	0.08527	0.00352	0.00135
3841.5	0.00209	0.000625	0.04882	0.00459	0.0025	0.000962	0.00248	0.00127	0.00152	0.002	0.000869	0.000951	0.08511	0.00337	0.00146
3841	0.00216	0.000857	0.04942	0.00463	0.00301	0.00119	0.00239	0.00142	0.00196	0.00226	0.000778	0.000861	0.08558	0.00349	0.00151
3840.5	0.00216	0.000992	0.0498	0.00477	0.0035	0.00165	0.00272	0.00161	0.00255	0.00234	0.000669	0.000673	0.08613	0.00377	0.00136
3840	0.00214	0.00099	0.04974	0.00483	0.00362	0.002	0.00336	0.00181	0.00312	0.00213	0.000583	0.000558	0.08628	0.00397	0.00103
3839.5	0.00212	0.000973	0.04943	0.00471	0.00328	0.00209	0.00394	0.00198	0.00359	0.00174	0.000525	0.000676	0.08612	0.0039	0.000701
3839	0.00208	0.00105	0.04943	0.00437	0.0027	0.00206	0.00414	0.00208	0.00391	0.00152	0.00046	0.00101	0.08632	0.00358	0.00052
3838.5	0.00194	0.00112	0.05019	0.00388	0.00231	0.00222	0.00394	0.00201	0.00394	0.00169	0.000366	0.00128	0.08732	0.0033	0.000522
3838	0.00176	0.00109	0.05113	0.00346	0.0022	0.0025	0.00359	0.00185	0.00362	0.00199	0.000311	0.00125	0.08828	0.00326	0.000586
3837.5	0.00163	0.000969	0.05126	0.00328	0.00216	0.00258	0.00346	0.00178	0.00318	0.00198	0.000395	0.00105	0.08822	0.00334	0.000594
3837	0.00155	0.000845	0.05064	0.00329	0.0021	0.00243	0.00369	0.00179	0.00272	0.00174	0.000596	0.000927	0.08747	0.00345	0.00061
3836.5	0.00153	0.000735	0.04989	0.00337	0.00204	0.00224	0.00404	0.00184	0.00224	0.0015	0.000786	0.000987	0.08695	0.00354	0.000749
3836	0.0016	0.000651	0.0496	0.00347	0.00205	0.00222	0.00405	0.00189	0.00182	0.00145	0.000833	0.00113	0.08721	0.00364	0.000983
3835.5	0.00171	0.00066	0.05001	0.00365	0.00221	0.00245	0.00362	0.00183	0.00157	0.00162	0.000713	0.00119	0.08811	0.00379	0.00118
3835	0.0018	0.000829	0.05057	0.00388	0.00242	0.0027	0.00317	0.00162	0.0016	0.00183	0.000565	0.00112	0.08877	0.00393	0.00124
3834.5	0.00188	0.00111	0.05064	0.00408	0.00248	0.00272	0.00306	0.00137	0.00195	0.00185	0.000519	0.00106	0.08864	0.00393	0.00116
3834	0.00194	0.00137	0.05025	0.00418	0.00235	0.0025	0.00309	0.00124	0.00246	0.00169	0.000549	0.00111	0.08805	0.00384	0.00108
3833.5	0.00198	0.0015	0.04984	0.00419	0.00216	0.00217	0.00294	0.0013	0.00291	0.00151	0.000566	0.00128	0.08766	0.00384	0.00108
3833	0.00197	0.00146	0.04984	0.00416	0.00205	0.00187	0.00267	0.00151	0.00317	0.00147	0.000538	0.00148	0.08784	0.00402	0.0012
3832.5	0.00187	0.00124	0.05042	0.00414	0.00213	0.00178	0.00254	0.00167	0.0031	0.00165	0.000495	0.00155	0.08848	0.00437	0.00131
3832	0.00167	0.000951	0.05121	0.00412	0.00228	0.00194	0.00266	0.00166	0.00272	0.00192	0.000485	0.00144	0.08893	0.00462	0.0013
3831.5	0.00152	0.000731	0.05165	0.00416	0.00239	0.00216	0.00291	0.00153	0.0023	0.00208	0.000528	0.00128	0.08873	0.0045	0.00116
3831	0.00148	0.000655	0.05159	0.00432	0.00247	0.00225	0.0031	0.00141	0.0021	0.00213	0.000601	0.00122	0.08811	0.00405	0.00104
3830.5	0.00154	0.000685	0.05118	0.00462	0.00266	0.00218	0.00313	0.00137	0.00217	0.00216	0.00067	0.0013	0.0875	0.00354	0.00105
3830	0.00167	0.000739	0.05055	0.005	0.00289	0.00201	0.00303	0.00136	0.00231	0.00217	0.000718	0.0014	0.08706	0.00321	0.00116
3829.5	0.0018	0.000772	0.04979	0.00534	0.00298	0.00184	0.00293	0.00135	0.00231	0.00211	0.000748	0.00143	0.08678	0.0031	0.00121
3829	0.0019	0.000803	0.04908	0.0055	0.00277	0.00173	0.00293	0.00131	0.0021	0.00194	0.000763	0.00136	0.08669	0.0031	0.00112
3828.5	0.00197	0.000877	0.04873	0.00542	0.00234	0.00169	0.003	0.00124	0.00176	0.00169	0.00077	0.00128	0.08688	0.00301	0.000921
3828	0.00205	0.001	0.049	0.00515	0.00197	0.00174	0.00297	0.00118	0.00146	0.00146	0.000773	0.00127	0.08736	0.0028	0.000786
3827.5	0.00215	0.00114	0.04985	0.00485	0.00192	0.00195	0.00271	0.00118	0.00129	0.00137	0.000776	0.00132	0.08791	0.00263	0.000834
3827	0.00225	0.00123	0.0508	0.00468	0.00221	0.00226	0.00236	0.0012	0.00124	0.00143	0.000778	0.0014	0.08819	0.00264	0.00101
3826.5	0.00228	0.00122	0.05124	0.00465	0.00259	0.00249	0.00219	0.0012	0.00132	0.00154	0.00077	0.00147	0.08803	0.00283	0.00115
3826	0.00219	0.00113	0.051	0.00462	0.00282	0.00248	0.00234	0.0012	0.00156	0.00158	0.000761	0.00155	0.08757	0.0031	0.00117
3825.5	0.00202	0.00104	0.05047	0.0045	0.00281	0.0023	0.00271	0.00124	0.00192	0.00152	0.000781	0.00164	0.08715	0.00337	0.0011
3825	0.00184	0.00101	0.05013	0.00422	0.00261	0.0022	0.00314	0.00135	0.00225	0.00141	0.000848	0.0017	0.08701	0.00366	0.000995
3824.5	0.00173	0.00103	0.05015	0.00384	0.00234	0.00234	0.00349	0.00147	0.00236	0.00129	0.000934	0.00169	0.08714	0.00394	0.000871
3824	0.00172	0.00104	0.05023	0.00353	0.00208	0.00259	0.00363	0.00153	0.00226	0.00113	0.001	0.00162	0.08721	0.00414	0.000726
3823.5	0.00181	0.000995	0.04995	0.00346	0.00187	0.00267	0.00347	0.00153	0.00212	0.000842	0.00104	0.00158	0.08683	0.00413	0.000588
3823	0.00197	0.000878	0.0492	0.00366	0.00175	0.0024	0.00308	0.00149	0.00217	0.000449	0.00106	0.00163	0.08579	0.00377	0.000503
3822.5	0.00209	0.000687	0.04846	0.00391	0.00179	0.00195	0.00274	0.00147	0.00241	0.000174	0.00103	0.00166	0.08443	0.00306	0.000485
3822	0.00201	0.00043	0.04845	0.00384	0.00204	0.00172	0.00271	0.00143	0.00259	0.000275	0.000885	0.00148	0.08356	0.0023	0.000497
3821.5	0.00177	0.000212	0.04918	0.00338	0.00228	0.00174	0.00308	0.00129	0.00247	0.000637	0.000606	0.00109	0.08356	0.0019	0.000497
3821	0.00166	0.000156	0.04982	0.00286	0.00221	0.00155	0.00369	0.00112	0.0022	0.000871	0.000345	0.000804	0.08401	0.00206	0.000482
3820.5	0.00179	0.000266	0.05001	0.00264	0.00184	0.00108	0.00425	0.00106	0.00213	0.000909	0.000255	0.0008	0.08462	0.00263	0.000507
3820	0.00206	0.00044	0.04996	0.00277	0.00147	0.000664	0.00453	0.00112	0.00222	0.000935	0.00034	0.000986	0.08545	0.00326	0.000616
3819.5	0.00233	0.000564	0.0499	0.00317	0.00132	0.000608	0.00442	0.00126	0.00225	0.00108	0.000517	0.00119	0.08645	0.00364	0.000754
3819	0.00249	0.00058	0.04987	0.00373	0.00145	0.00095	0.00402	0.00144	0.00213	0.00133	0.00071	0.00126	0.08739	0.0037	0.000824
3818.5	0.00254	0.000515	0.04985	0.00435	0.00172	0.0015	0.00353	0.00162	0.00189	0.00156	0.000886	0.00119	0.08794	0.0036	0.000804
3818	0.00252	0.000453	0.04966	0.0049	0.0019	0.00195	0.00309	0.00184	0.00165	0.00163	0.00105	0.00107	0.08788	0.00345	0.000771
3817.5	0.00253	0.000446	0.0492	0.0052	0.00181	0.00209	0.00275	0.00215	0.00158	0.0015	0.0012	0.00107	0.08726	0.00317	0.000815
3817	0.00261	0.000404	0.04878	0.00505	0.00153	0.00195	0.00255	0.00253	0.00173	0.00134	0.00125	0.00119	0.08657	0.00278	0.000932
3816.5	0.00269	0.000246	0.04886	0.00454	0.00133	0.00178	0.00257	0.00271	0.0019	0.00138	0.00112	0.00126	0.08632	0.00255	0.000993
3816	0.00275	0.000133	0.04903	0.00404	0.00125	0.00158	0.00286	0.00253	0.00201	0.00145	0.000902	0.00124	0.08619	0.00258	0.000902
3815.5	0.00275	0.00025	0.04883	0.00382	0.00125	0.00132	0.00331	0.00208	0.00216	0.00141	0.000773	0.00128	0.08587	0.00276	0.000762
3815	0.00263	0.000566	0.04854	0.00381	0.00139	0.00122	0.00366	0.00151	0.0023	0.00138	0.000756	0.00142	0.08564	0.00298	0.000749
3814.5	0.00245	0.000921	0.04858	0.00386	0.00166	0.00142	0.00361	0.00104	0.00235	0.00145	0.000763	0.00161	0.08574	0.0032	0.000867
3814	0.00231	0.00116	0.04904	0.00392	0.00195	0.00183	0.00303	0.000794	0.0023	0.00159	0.000735	0.00176	0.08609	0.00341	0.000968
3813.5	0.00227	0.00123	0.0496	0.00397	0.00218	0.0022	0.0022	0.000764	0.00226	0.00169	0.000697	0.00186	0.08649	0.00358	0.000959
3813	0.00236	0.0012	0.04986	0.00405	0.00229	0.00232	0.00169	0.000906	0.00228	0.00173	0.000717	0.00191	0.08691	0.00367	0.000888
3812.5	0.00258	0.00119	0.04976	0.00417	0.00234	0.00218	0.00189	0.00117	0.00234	0.00174	0.000812	0.00197	0.08736	0.0036	0.000868
3812	0.00284	0.00125	0.04961	0.00426	0.00238	0.00194	0.00257	0.00149	0.00237	0.00178	0.000915	0.00201	0.08774	0.00341	0.000945
3811.5	0.00301	0.00134	0.0497	0.00423	0.00242	0.00178	0.00318	0.00173	0.00228	0.00185	0.000941	0.002	0.08772	0.00323	0.00106
3811	0.00301	0.00134	0.0499	0.004	0.00239	0.00179	0.00331	0.00178	0.00209	0.00187	0.000858	0.00194	0.08708	0.00318	0.00113
3810.5	0.00285	0.00121	0.04988	0.00364	0.00229	0.00195	0.00294	0.0016	0.00188	0.00183	0.000694	0.00182	0.08609	0.00328	0.00111
3810	0.00262	0.000988	0.04945	0.00331	0.00215	0.00218	0.00235	0.00129	0.00168	0.00178	0.000509	0.00166	0.08527	0.00348	0.00105
3809.5	0.00239	0.000767	0.04875	0.00315	0.00202	0.0024	0.00196	0.000958	0.0015	0.00174	0.000381	0.0015	0.08492	0.00364	0.000972
3809	0.00221	0.000609	0.04806	0.00315	0.00189	0.00246	0.00222	0.000684	0.00133	0.00167	0.000386	0.0014	0.08492	0.00365	0.000938
3808.5	0.00214	0.000483	0.0477	0.00322	0.00173	0.00234	0.00309	0.000524	0.0012	0.00152	0.000567	0.00143	0.08496	0.00343	0.00098
3808	0.00224	0.000295	0.048	0.00332	0.00158	0.00222	0.00393	0.000559	0.00118	0.00134	0.000853	0.00153	0.08515	0.00309	0.00108
3807.5	0.00245	6.5e-05	0.04901	0.00351	0.00152	0.00234	0.00427	0.000826	0.00123	0.00121	0.00107	0.00155	0.08589	0.0029	0.00112
3807	0.00268	0	0.05001	0.00375	0.00148	0.00255	0.00418	0.0012	0.00132	0.0011	0.00113	0.00147	0.08704	0.00288	0.00101
3806.5	0.00279	0.000206	0.05029	0.00392	0.00136	0.00253	0.00396	0.00144	0.00148	0.000924	0.00113	0.00146	0.08794	0.00277	0.000794
3806	0.00273	0.000584	0.05	0.00394	0.00121	0.00226	0.0039	0.00142	0.00164	0.00073	0.00118	0.00164	0.08828	0.00246	0.000669
3805.5	0.00266	0.000991	0.04961	0.00394	0.00119	0.00187	0.00408	0.00123	0.00169	0.000609	0.00124	0.00193	0.08812	0.00211	0.00075
3805	0.00271	0.00132	0.04951	0.00407	0.00131	0.00153	0.00415	0.00105	0.00165	0.00065	0.00126	0.00223	0.08782	0.00191	0.000957
3804.5	0.00293	0.00147	0.04978	0.00424	0.00152	0.00136	0.00374	0.000967	0.00153	0.0009	0.0012	0.00236	0.08771	0.00198	0.00109
3804	0.0032	0.0014	0.05026	0.0042	0.00167	0.00142	0.00316	0.000916	0.00138	0.00128	0.00104	0.00224	0.08785	0.00227	0.001
3803.5	0.00342	0.00117	0.0506	0.00382	0.00162	0.00164	0.00294	0.000864	0.00128	0.0016	0.000889	0.00194	0.08795	0.00259	0.000753
3803	0.00354	0.000968	0.05052	0.00323	0.00139	0.00181	0.0031	0.000871	0.00135	0.00171	0.000814	0.00169	0.08768	0.00276	0.000527
3802.5	0.00355	0.000873	0.05009	0.00272	0.00125	0.00179	0.00343	0.000992	0.00157	0.00169	0.000811	0.00164	0.08717	0.00271	0.000492
3802	0.00349	0.000756	0.04968	0.00249	0.00152	0.00166	0.0037	0.00116	0.00168	0.00172	0.000765	0.00174	0.08684	0.00252	0.000643
3801.5	0.00346	0.000519	0.0494	0.00252	0.00204	0.00159	0.00371	0.00128	0.00153	0.00171	0.000632	0.00178	0.08665	0.00223	0.000791
3801	0.00348	0.000283	0.04923	0.00263	0.00241	0.00167	0.00337	0.00138	0.0014	0.00158	0.000521	0.00174	0.08635	0.00195	0.00081
3800.5	0.00344	0.000181	0.04933	0.00274	0.00253	0.00193	0.00278	0.00144	0.00146	0.00144	0.000507	0.00167	0.08602	0.00186	0.000776
3800	0.00328	0.000203	0.04968	0.0028	0.00245	0.00224	0.00205	0.00148	0.00162	0.00138	0.00055	0.00163	0.08582	0.00203	0.000791
3799.5	0.00309	0.000271	0.05001	0.00283	0.00226	0.00243	0.00148	0.00147	0.00171	0.00141	0.00057	0.00162	0.08572	0.00238	0.000843
3799	0.00294	0.000349	0.05007	0.00284	0.00204	0.00247	0.00149	0.00137	0.00164	0.00146	0.000535	0.00163	0.08561	0.0028	0.000877
3798.5	0.00286	0.000486	0.0498	0.00281	0.0019	0.0024	0.002	0.00115	0.00148	0.00148	0.000496	0.0017	0.08539	0.00314	0.000867
3798	0.00288	0.000746	0.04935	0.00273	0.00187	0.00233	0.00244	0.000939	0.00143	0.00144	0.000527	0.00192	0.08513	0.00332	0.000823
3797.5	0.00298	0.00109	0.04907	0.00269	0.00195	0.00231	0.00252	0.000873	0.00156	0.00145	0.000631	0.00225	0.08507	0.0033	0.000771
3797	0.0031	0.00135	0.04922	0.00278	0.0021	0.00232	0.00237	0.000955	0.00176	0.00153	0.000731	0.00248	0.08547	0.00314	0.000726
3796.5	0.00325	0.00138	0.04969	0.00301	0.00218	0.00225	0.0023	0.00107	0.0019	0.00158	0.000774	0.00246	0.08618	0.00292	0.000699
3796	0.00339	0.00121	0.05012	0.00325	0.00207	0.00206	0.00244	0.00118	0.002	0.00146	0.000791	0.00226	0.08675	0.00268	0.000706
3795.5	0.00349	0.00101	0.0503	0.00334	0.00183	0.00189	0.00264	0.00128	0.00211	0.00126	0.000839	0.00208	0.08685	0.0025	0.00078
3795	0.00351	0.000945	0.0503	0.00331	0.00171	0.00188	0.00265	0.00136	0.00211	0.00124	0.000934	0.00204	0.08651	0.00241	0.000943
3794.5	0.00342	0.00105	0.05032	0.00328	0.00187	0.00202	0.00239	0.00134	0.00186	0.00155	0.00105	0.00212	0.08605	0.00241	0.00117
3794	0.00327	0.00122	0.05058	0.00343	0.00222	0.00215	0.00209	0.00114	0.00138	0.00204	0.00117	0.00222	0.08586	0.00249	0.0014
3793.5	0.00314	0.0013	0.05106	0.00376	0.00246	0.00219	0.00197	0.000849	0.00094	0.00241	0.00128	0.0023	0.0861	0.0026	0.00154
3793	0.00314	0.00121	0.05159	0.0041	0.00238	0.00218	0.00199	0.000624	0.000766	0.00246	0.00136	0.00236	0.08657	0.00273	0.00156
3792.5	0.00328	0.000984	0.05188	0.0042	0.00212	0.00224	0.00199	0.000541	0.000834	0.00228	0.0014	0.00236	0.08683	0.00288	0.00148
3792	0.0035	0.000713	0.05173	0.004	0.00193	0.00231	0.00199	0.000551	0.000905	0.00208	0.00136	0.00228	0.08661	0.00299	0.00138
3791.5	0.00366	0.000511	0.05115	0.00365	0.00193	0.0023	0.00219	0.000594	0.000821	0.00195	0.00126	0.00214	0.08597	0.00303	0.00133
3791	0.00367	0.000472	0.05035	0.00339	0.00199	0.00218	0.00269	0.000683	0.000644	0.00185	0.00113	0.00205	0.08528	0.00301	0.00131
3790.5	0.00357	0.000626	0.04963	0.00331	0.00196	0.00209	0.00323	0.000843	0.000543	0.00176	0.00102	0.00207	0.08499	0.00302	0.00129
3790	0.00341	0.0009	0.04922	0.00333	0.00186	0.0021	0.00341	0.00102	0.000592	0.00172	0.000959	0.00222	0.08521	0.00306	0.00123
3789.5	0.00327	0.00115	0.04918	0.00333	0.00177	0.00216	0.00316	0.00109	0.000732	0.00179	0.000926	0.0024	0.08572	0.00306	0.00113
3789	0.00321	0.00125	0.04935	0.00326	0.00174	0.00219	0.00278	0.00104	0.000872	0.00196	0.000891	0.00253	0.08614	0.00299	0.00103
3788.5	0.0032	0.0012	0.04951	0.00318	0.00173	0.00221	0.00259	0.000944	0.00097	0.00213	0.000851	0.00258	0.08629	0.00289	0.000944
3788	0.00324	0.0011	0.04954	0.00311	0.00178	0.00232	0.00265	0.000924	0.00102	0.00224	0.000836	0.00255	0.08621	0.00288	0.000908
3787.5	0.0033	0.00102	0.04955	0.00301	0.00197	0.00248	0.00275	0.00103	0.00101	0.00228	0.000867	0.00245	0.08608	0.00296	0.000953
3787	0.00337	0.001	0.04974	0.00287	0.00232	0.00252	0.00278	0.00119	0.000989	0.00234	0.000935	0.00236	0.08602	0.00303	0.0011
3786.5	0.00342	0.00103	0.05013	0.00277	0.00272	0.00228	0.0027	0.00127	0.001	0.00241	0.001	0.00233	0.08606	0.00297	0.00132
3786	0.00342	0.00109	0.05055	0.0028	0.00295	0.00184	0.0026	0.00123	0.00107	0.00244	0.00103	0.00239	0.08615	0.00283	0.0015
3785.5	0.00343	0.00116	0.05076	0.00298	0.00298	0.00147	0.00261	0.00112	0.00117	0.00234	0.00102	0.00248	0.08634	0.00278	0.00154
3785	0.00348	0.00123	0.0507	0.00321	0.0029	0.0014	0.00284	0.00108	0.0012	0.00215	0.00099	0.00253	0.08658	0.00292	0.00143
3784.5	0.00358	0.00129	0.05049	0.00335	0.00278	0.0016	0.00332	0.00114	0.00115	0.00195	0.000968	0.00257	0.08673	0.00314	0.00128
3784	0.00367	0.00134	0.05027	0.00338	0.0026	0.00192	0.0037	0.00125	0.00108	0.00185	0.000969	0.00263	0.08658	0.00327	0.00121
3783.5	0.00374	0.00141	0.05008	0.0034	0.00235	0.00215	0.00359	0.00129	0.00107	0.00187	0.000998	0.00275	0.08604	0.00328	0.00125
3783	0.00385	0.00147	0.04991	0.00351	0.00215	0.00222	0.00321	0.00126	0.00119	0.00201	0.00104	0.00284	0.08525	0.00328	0.00133
3782.5	0.00406	0.00146	0.04978	0.00364	0.00212	0.00209	0.00298	0.00121	0.00143	0.00222	0.00108	0.00283	0.08448	0.00334	0.00136
3782	0.00432	0.00138	0.04973	0.00366	0.00226	0.00178	0.00291	0.00118	0.0017	0.00242	0.00104	0.00272	0.08395	0.00334	0.00134
3781.5	0.00456	0.00131	0.04963	0.00343	0.00243	0.00139	0.00293	0.00115	0.00189	0.00247	0.000919	0.00262	0.08368	0.00309	0.00131
3781	0.00467	0.0013	0.04931	0.00299	0.0025	0.00109	0.00303	0.00109	0.00189	0.00234	0.000722	0.00264	0.08371	0.00252	0.00126
3780.5	0.00464	0.00135	0.04875	0.00255	0.00244	0.0012	0.00311	0.00102	0.00169	0.00212	0.000544	0.00276	0.08414	0.0019	0.00116
3780	0.00449	0.00134	0.04821	0.00238	0.00227	0.00183	0.00307	0.000933	0.00133	0.0019	0.000515	0.00282	0.08493	0.00161	0.00103
3779.5	0.00429	0.00125	0.04797	0.00256	0.00201	0.0027	0.00291	0.000865	0.000947	0.00171	0.000714	0.00277	0.08572	0.00174	0.00092
3779	0.00414	0.00115	0.0481	0.00297	0.00173	0.00329	0.00275	0.000858	0.000739	0.00153	0.00107	0.00268	0.08607	0.00203	0.000927
3778.5	0.00406	0.00111	0.04842	0.00336	0.00159	0.00339	0.00262	0.000971	0.000806	0.00143	0.00138	0.00264	0.08599	0.00223	0.00104
3778	0.00402	0.00115	0.04866	0.00361	0.00169	0.00313	0.00256	0.00122	0.00111	0.00149	0.00148	0.00265	0.08579	0.00226	0.00118
3777.5	0.00401	0.00123	0.04866	0.00373	0.00192	0.00278	0.00259	0.00152	0.00152	0.00168	0.00131	0.0027	0.08579	0.00225	0.00124
3777	0.00404	0.00131	0.04854	0.00383	0.00209	0.00251	0.00272	0.00167	0.00183	0.00184	0.00102	0.00276	0.08599	0.00231	0.00121
3776.5	0.00417	0.00134	0.04851	0.00394	0.00209	0.00231	0.00288	0.00156	0.00191	0.00185	0.000772	0.00283	0.0861	0.00247	0.00114
3776	0.0044	0.00133	0.04867	0.00397	0.002	0.00211	0.00294	0.00128	0.00174	0.00173	0.000666	0.00291	0.08591	0.00268	0.00108
3775.5	0.00466	0.00128	0.0489	0.00384	0.00192	0.00196	0.00296	0.00107	0.0015	0.00163	0.000703	0.00297	0.08558	0.00288	0.00103
3775	0.00485	0.00125	0.04897	0.00358	0.00187	0.00195	0.0031	0.0011	0.00138	0.00164	0.000821	0.00302	0.08538	0.00301	0.000992
3774.5	0.00494	0.00129	0.04881	0.00331	0.00183	0.0021	0.00346	0.00129	0.00145	0.00172	0.000937	0.00308	0.08544	0.00305	0.000978
3774	0.00497	0.00137	0.04855	0.00319	0.00189	0.00229	0.00389	0.00149	0.00161	0.00183	0.000985	0.00316	0.08562	0.00301	0.00101
3773.5	0.00498	0.00144	0.04837	0.00327	0.0021	0.00237	0.00409	0.00155	0.00173	0.00196	0.000963	0.00321	0.08572	0.00289	0.00109
3773	0.00496	0.00144	0.04834	0.00344	0.00235	0.00232	0.00379	0.00148	0.00173	0.00207	0.000923	0.00322	0.0857	0.00273	0.00115
3772.5	0.00487	0.00137	0.04841	0.0035	0.00238	0.0022	0.00318	0.00138	0.00161	0.00209	0.000927	0.00317	0.08556	0.00257	0.00111
3772	0.00474	0.00131	0.04845	0.00333	0.00211	0.00208	0.00307	0.00134	0.00142	0.00196	0.001	0.00314	0.08527	0.00243	0.00101
3771.5	0.00462	0.00129	0.04838	0.003	0.00175	0.00202	0.00362	0.00137	0.00126	0.00175	0.00114	0.00318	0.08487	0.00233	0.000941
3771	0.00453	0.00125	0.0483	0.00263	0.00165	0.0021	0.00405	0.0014	0.00117	0.00165	0.00128	0.00328	0.08461	0.00229	0.000975
3770.5	0.00448	0.00113	0.04845	0.00232	0.00182	0.00234	0.00402	0.00132	0.00107	0.00171	0.00135	0.00332	0.0848	0.00235	0.00106
3770	0.00448	0.000987	0.04889	0.00211	0.00193	0.00262	0.00372	0.00112	0.000885	0.00172	0.00135	0.00322	0.08541	0.00247	0.00109
3769.5	0.00455	0.000932	0.04931	0.00202	0.00169	0.00275	0.00341	0.000883	0.000746	0.00153	0.00137	0.00306	0.08606	0.00253	0.00103
3769	0.00469	0.00102	0.04941	0.0021	0.00133	0.00275	0.00317	0.000703	0.000764	0.00127	0.00146	0.00295	0.08641	0.00254	0.000968
3768.5	0.00486	0.0012	0.0491	0.00228	0.00115	0.00275	0.00293	0.000594	0.000911	0.00111	0.00153	0.00295	0.08629	0.0025	0.000925
3768	0.00503	0.00144	0.04853	0.00241	0.0012	0.00279	0.00261	0.000559	0.00108	0.00108	0.00151	0.00305	0.08564	0.00242	0.000838
3767.5	0.00512	0.00171	0.04806	0.00236	0.0013	0.00279	0.00229	0.000596	0.00116	0.0011	0.00138	0.00322	0.08467	0.00225	0.000685
3767	0.0051	0.00193	0.04804	0.00212	0.00138	0.00271	0.00214	0.000684	0.00105	0.00116	0.00123	0.00341	0.08396	0.00208	0.000562
3766.5	0.00504	0.00194	0.04847	0.00192	0.0015	0.00262	0.0022	0.000799	0.000709	0.00129	0.00113	0.0035	0.08401	0.00206	0.000595
3766	0.00508	0.00172	0.04888	0.002	0.00172	0.00269	0.0023	0.000927	0.000296	0.00151	0.00109	0.00345	0.08478	0.00225	0.000797
3765.5	0.00532	0.00146	0.04877	0.00236	0.00193	0.00291	0.00226	0.00108	0.000133	0.00168	0.00107	0.00335	0.08562	0.00249	0.00105
3765	0.00567	0.00137	0.04816	0.00276	0.00202	0.0031	0.00208	0.00126	0.000441	0.00175	0.00107	0.00333	0.08599	0.00258	0.00125
3764.5	0.00593	0.00149	0.04754	0.00295	0.00203	0.00314	0.0019	0.00146	0.00111	0.00178	0.00113	0.00342	0.0859	0.00253	0.0014
3764	0.00596	0.00167	0.04742	0.00286	0.00204	0.00305	0.00184	0.00165	0.0018	0.0019	0.00125	0.00354	0.08569	0.0025	0.0015
3763.5	0.00578	0.00172	0.04796	0.00262	0.00208	0.00294	0.00197	0.00178	0.00223	0.00211	0.00138	0.00356	0.08569	0.00257	0.00154
3763	0.00554	0.0016	0.04898	0.0024	0.00207	0.00288	0.00234	0.00181	0.00228	0.00234	0.00149	0.00351	0.08596	0.00266	0.00154
3762.5	0.00539	0.00143	0.05002	0.00233	0.00201	0.00289	0.00295	0.00175	0.00208	0.00244	0.00155	0.00348	0.08628	0.00262	0.00152
3762	0.0054	0.00137	0.05059	0.00245	0.00199	0.00291	0.00346	0.00161	0.00183	0.00238	0.00159	0.00359	0.08641	0.0024	0.00152
3761.5	0.00552	0.00151	0.05041	0.0027	0.0021	0.00294	0.00336	0.00142	0.00168	0.00223	0.00166	0.00384	0.08626	0.00207	0.00157
3761	0.00563	0.00178	0.04961	0.00293	0.00229	0.00303	0.0027	0.00122	0.00172	0.00209	0.00178	0.00415	0.08594	0.00181	0.00159
3760.5	0.00567	0.00201	0.04882	0.003	0.00238	0.00327	0.00207	0.00112	0.00186	0.002	0.00185	0.00433	0.08578	0.00184	0.00149
3760	0.00567	0.00205	0.04866	0.00292	0.00223	0.00354	0.00177	0.00113	0.00191	0.00191	0.0018	0.00435	0.08594	0.00221	0.00125
3759.5	0.00574	0.0019	0.04912	0.00277	0.00187	0.00358	0.00175	0.0012	0.00182	0.00173	0.00165	0.0043	0.08623	0.00269	0.000958
3759	0.00586	0.00169	0.04978	0.00254	0.00152	0.00326	0.00194	0.00127	0.00171	0.00152	0.00153	0.00431	0.08639	0.00297	0.000762
3758.5	0.00595	0.00153	0.05037	0.00213	0.00138	0.00275	0.00224	0.00132	0.00169	0.00141	0.00149	0.00437	0.08637	0.00293	0.000745
3758	0.00595	0.00143	0.05083	0.00161	0.00151	0.00234	0.0025	0.00139	0.00176	0.00151	0.00146	0.0044	0.0863	0.00265	0.000889
3757.5	0.00588	0.00135	0.05115	0.00124	0.0018	0.00229	0.00266	0.00145	0.00181	0.00178	0.00134	0.00432	0.08631	0.00235	0.00109
3757	0.00581	0.00122	0.05125	0.00125	0.00203	0.00261	0.00279	0.00141	0.00173	0.00207	0.00114	0.00413	0.08633	0.00225	0.00121
3756.5	0.00581	0.00108	0.05099	0.00158	0.00204	0.003	0.00297	0.00124	0.00153	0.00217	0.000949	0.00392	0.08612	0.00232	0.0012
3756	0.00594	0.000998	0.05049	0.00187	0.00189	0.00312	0.00316	0.00104	0.00142	0.00206	0.000907	0.0038	0.08569	0.00235	0.00111
3755.5	0.00617	0.000986	0.05007	0.0019	0.00178	0.00297	0.0032	0.000917	0.00148	0.00191	0.00101	0.0038	0.08544	0.00225	0.00102
3755	0.00648	0.001	0.04996	0.00172	0.00185	0.00275	0.00302	0.000885	0.00162	0.00183	0.00114	0.00383	0.08571	0.00217	0.000965
3754.5	0.00681	0.000996	0.05	0.00161	0.002	0.00267	0.00277	0.000856	0.00163	0.00173	0.00124	0.00379	0.08641	0.00226	0.000897
3754	0.00706	0.000978	0.04974	0.00176	0.00198	0.00269	0.00264	0.000786	0.00144	0.00142	0.00134	0.00371	0.087	0.00249	0.000823
3753.5	0.00714	0.000981	0.04898	0.00207	0.00166	0.00268	0.00269	0.000778	0.0012	0.000893	0.00153	0.00371	0.08688	0.00265	0.000803
3753	0.00696	0.000954	0.04835	0.00226	0.00131	0.00269	0.00286	0.000985	0.00111	0.000583	0.0018	0.00379	0.08616	0.0026	0.000861
3752.5	0.00668	0.00089	0.04858	0.00218	0.00126	0.00279	0.00298	0.00137	0.0012	0.000754	0.00196	0.00383	0.08548	0.00245	0.000859
3752	0.00654	0.000885	0.04919	0.00196	0.00132	0.00284	0.00289	0.00169	0.00137	0.00097	0.00191	0.00378	0.08501	0.00229	0.00062
3751.5	0.00648	0.000965	0.04946	0.00173	0.00119	0.00269	0.00258	0.00174	0.00152	0.000857	0.00178	0.00376	0.08466	0.0021	0.000236
3751	0.0064	0.00107	0.04916	0.00151	0.000832	0.00238	0.00224	0.00162	0.00171	0.000508	0.0017	0.00384	0.08431	0.00176	0
3750.5	0.00635	0.00113	0.04866	0.00133	0.000472	0.00208	0.00212	0.0016	0.00208	0.000342	0.00174	0.00398	0.08394	0.00128	6.8e-05
3750	0.00642	0.00109	0.04874	0.00128	0.000477	0.00207	0.00226	0.00171	0.00245	0.000735	0.00182	0.00395	0.08383	0.00108	0.000334
3749.5	0.0067	0.0011	0.04929	0.00138	0.000679	0.00223	0.0024	0.00186	0.00262	0.00125	0.00186	0.00379	0.08384	0.00131	0.000512
3749	0.00714	0.00129	0.04941	0.00155	0.000608	0.00223	0.00242	0.00199	0.00271	0.00125	0.00193	0.0038	0.08355	0.00161	0.000497
3748.5	0.00746	0.00153	0.04907	0.00163	0.000375	0.00216	0.0025	0.00207	0.00279	0.000992	0.00201	0.00404	0.0833	0.00177	0.000479
3748	0.00756	0.0016	0.04875	0.00157	0.000341	0.00228	0.00274	0.00213	0.00281	0.000973	0.00205	0.00432	0.08353	0.00186	0.000614
3747.5	0.00751	0.00145	0.04872	0.00151	0.00063	0.00263	0.00299	0.00218	0.00275	0.0013	0.002	0.00439	0.08423	0.00205	0.000836
3747	0.00739	0.0012	0.04896	0.00169	0.00108	0.00304	0.00299	0.00217	0.00253	0.00171	0.00183	0.00424	0.08504	0.00242	0.00101
3746.5	0.00731	0.0011	0.04916	0.00224	0.00138	0.00326	0.00261	0.0021	0.00219	0.00181	0.00157	0.00406	0.08541	0.00281	0.00112
3746	0.00736	0.00124	0.04897	0.00303	0.00134	0.00316	0.00205	0.0021	0.00199	0.00141	0.00132	0.00419	0.08494	0.00288	0.00125
3745.5	0.00737	0.00134	0.04893	0.0036	0.00133	0.00312	0.00171	0.00219	0.00203	0.00104	0.00116	0.00456	0.08446	0.0026	0.0015
3745	0.00706	0.00098	0.04993	0.00359	0.00194	0.00365	0.00187	0.00205	0.00182	0.00138	0.00112	0.00453	0.08543	0.00252	0.00175
3744.5	0.00679	0.000554	0.05054	0.00333	0.00257	0.00396	0.00241	0.0017	0.00131	0.00171	0.00122	0.00417	0.08641	0.00248	0.00174
3744	0.00687	0.000513	0.04995	0.0032	0.00253	0.00353	0.00295	0.00148	0.00122	0.00152	0.00149	0.00406	0.0861	0.00213	0.00143
3743.5	0.00705	0.000758	0.04944	0.0031	0.0022	0.00302	0.0032	0.00127	0.00135	0.00119	0.00173	0.00417	0.08534	0.00181	0.00112
3743	0.00725	0.00105	0.04952	0.00289	0.00185	0.00278	0.00327	0.001	0.00137	0.00101	0.00185	0.00435	0.08492	0.00163	0.000957
3742.5	0.0075	0.00128	0.04989	0.0026	0.00152	0.00285	0.00341	0.000749	0.00138	0.00104	0.00187	0.00454	0.08507	0.00157	0.000911
3742	0.00774	0.00142	0.04996	0.00228	0.00131	0.00318	0.00364	0.000592	0.00151	0.00128	0.00183	0.00472	0.0855	0.0016	0.000891
3741.5	0.00786	0.00147	0.04935	0.00198	0.00128	0.0036	0.00372	0.000649	0.0017	0.00159	0.00178	0.00486	0.08556	0.00175	0.000859
3741	0.00789	0.00143	0.04818	0.00174	0.00135	0.00389	0.00352	0.00095	0.00187	0.00178	0.00179	0.00494	0.08489	0.00194	0.000869
3740.5	0.00793	0.00133	0.04701	0.00154	0.00144	0.00385	0.00336	0.00134	0.00199	0.00178	0.00189	0.00496	0.08381	0.00205	0.000976
3740	0.00806	0.00116	0.04645	0.00146	0.00156	0.00356	0.00324	0.0016	0.00211	0.00164	0.00201	0.00498	0.08307	0.00199	0.00114
3739.5	0.00826	0.000942	0.04675	0.00155	0.00174	0.00329	0.00289	0.00164	0.00231	0.00149	0.00206	0.00502	0.08316	0.00181	0.00124
3739	0.00845	0.000772	0.04759	0.00184	0.0019	0.0033	0.00242	0.0016	0.0026	0.00138	0.00198	0.00508	0.08396	0.00169	0.00122
3738.5	0.00857	0.000752	0.04822	0.00214	0.00194	0.00355	0.00211	0.00165	0.00286	0.00125	0.00183	0.00517	0.08486	0.00177	0.00114
3738	0.00863	0.000913	0.04795	0.00216	0.0018	0.00372	0.00198	0.0018	0.0029	0.000994	0.00171	0.00525	0.08521	0.00202	0.00112
3737.5	0.00868	0.00114	0.04672	0.00179	0.00157	0.00351	0.00184	0.00191	0.00262	0.000615	0.00168	0.0053	0.08475	0.00223	0.00122
3737	0.00877	0.00128	0.04522	0.00122	0.00137	0.00293	0.00167	0.00186	0.00206	0.000225	0.00169	0.00528	0.08369	0.00224	0.00132
3736.5	0.00888	0.00124	0.04433	0.000803	0.00133	0.00229	0.0016	0.00165	0.00146	0	0.00166	0.0052	0.08267	0.00207	0.00133
3736	0.00893	0.00112	0.04442	0.00078	0.00148	0.00196	0.00172	0.00141	0.00109	0.000104	0.00157	0.00514	0.08237	0.00191	0.00125
3735.5	0.00888	0.00103	0.0452	0.0011	0.00177	0.0021	0.002	0.00124	0.00103	0.000572	0.00146	0.00511	0.08305	0.00189	0.00121
3735	0.00878	0.000988	0.04603	0.00148	0.00196	0.00249	0.00233	0.00124	0.00125	0.00118	0.00139	0.00507	0.08426	0.00194	0.0012
3734.5	0.00869	0.000967	0.04648	0.00166	0.00179	0.00281	0.00257	0.00133	0.00162	0.00158	0.00138	0.005	0.08521	0.00187	0.00112
3734	0.00865	0.000937	0.04644	0.00156	0.00123	0.00288	0.00264	0.00131	0.00186	0.0016	0.00144	0.00495	0.08537	0.00159	0.000937
3733.5	0.00872	0.000897	0.04593	0.00131	0.000486	0.00277	0.0025	0.00106	0.00172	0.00132	0.00155	0.00501	0.08462	0.00117	0.000714
3733	0.0089	0.000833	0.04526	0.00112	0	0.00273	0.00221	0.000664	0.00128	0.00113	0.00166	0.00516	0.08342	0.000873	0.000592
3732.5	0.00905	0.00077	0.04496	0.00117	7.8e-05	0.00294	0.00184	0.000371	0.000867	0.00132	0.00174	0.00525	0.08256	0.000918	0.000675
3732	0.00906	0.000799	0.04513	0.00137	0.000466	0.00315	0.0014	0.000325	0.000858	0.00168	0.00179	0.00528	0.08229	0.0011	0.000877
3731.5	0.00895	0.000968	0.04563	0.00146	0.000705	0.00312	0.00096	0.000421	0.00118	0.00182	0.00179	0.00539	0.08231	0.00112	0.00103
3731	0.00885	0.00124	0.04647	0.00129	0.000666	0.00305	0.000831	0.000473	0.00138	0.00165	0.00173	0.00561	0.08247	0.00103	0.00105
3730.5	0.00891	0.00152	0.04766	0.000987	0.000487	0.00319	0.00137	0.000416	0.00117	0.00131	0.00159	0.00584	0.0829	0.00108	0.000961
3730	0.00915	0.00174	0.04895	0.000779	0.000395	0.00355	0.00225	0.000273	0.00066	0.00102	0.00144	0.00599	0.08374	0.0014	0.000814
3729.5	0.00942	0.00187	0.04993	0.000767	0.000561	0.00386	0.00279	0.000106	0.000192	0.000877	0.00138	0.00605	0.08481	0.00189	0.000679
3729	0.00959	0.00197	0.05029	0.000889	0.000968	0.00388	0.00278	0	0	0.000875	0.0015	0.00609	0.08563	0.00231	0.000606
3728.5	0.00962	0.00209	0.05006	0.00104	0.00144	0.00362	0.00247	4.5e-05	7.7e-05	0.000947	0.00173	0.0062	0.08581	0.00246	0.000612
3728	0.0096	0.00218	0.0496	0.00115	0.00175	0.00331	0.00219	0.000283	0.000278	0.00106	0.00194	0.00634	0.0854	0.00229	0.000683
3727.5	0.00968	0.00212	0.04918	0.00121	0.00171	0.00313	0.00212	0.000617	0.000464	0.00118	0.00199	0.00642	0.08485	0.00196	0.000784
3727	0.0099	0.00181	0.04878	0.00125	0.00141	0.00311	0.00227	0.000871	0.000572	0.00126	0.00193	0.00637	0.08451	0.0017	0.000904
3726.5	0.0102	0.00138	0.04826	0.00131	0.00112	0.00315	0.00252	0.000918	0.0006	0.00135	0.0019	0.00626	0.08444	0.00169	0.00107
3726	0.01042	0.00111	0.04767	0.00146	0.00113	0.00324	0.00275	0.000783	0.000578	0.00152	0.00197	0.00619	0.08449	0.0019	0.00128
3725.5	0.01046	0.00115	0.04732	0.00171	0.00147	0.00339	0.0028	0.000625	0.000582	0.00179	0.00201	0.00621	0.08455	0.00215	0.00147
3725	0.01037	0.00143	0.04751	0.00197	0.00189	0.00358	0.00253	0.00059	0.000659	0.00202	0.00185	0.00629	0.08464	0.00224	0.00154
3724.5	0.01025	0.00175	0.04813	0.0021	0.00214	0.00372	0.00206	0.000681	0.000764	0.00204	0.00151	0.00637	0.08481	0.00209	0.00144
3724	0.0102	0.00199	0.04886	0.00197	0.00215	0.00369	0.00171	0.000811	0.000806	0.00186	0.00119	0.00643	0.08505	0.00174	0.00126
3723.5	0.01027	0.00208	0.04942	0.00162	0.0021	0.00352	0.00168	0.000924	0.000758	0.0017	0.00111	0.00652	0.08529	0.00141	0.00115
3723	0.01047	0.00204	0.04976	0.00134	0.00217	0.00339	0.00184	0.00104	0.000683	0.00177	0.00122	0.00661	0.08536	0.00137	0.00121
3722.5	0.01073	0.00192	0.04996	0.0014	0.0024	0.00341	0.00208	0.00121	0.000684	0.00203	0.00135	0.00667	0.0851	0.00167	0.00137
3722	0.01102	0.00172	0.05003	0.00177	0.00261	0.00352	0.0024	0.00144	0.000855	0.00219	0.00141	0.00671	0.08457	0.002	0.00149
3721.5	0.01129	0.00149	0.04993	0.00209	0.00263	0.00359	0.00277	0.00165	0.00119	0.0021	0.0015	0.00674	0.08404	0.00205	0.00152
3721	0.0115	0.00129	0.04969	0.00202	0.00252	0.00358	0.00306	0.00174	0.00154	0.00184	0.00169	0.00677	0.08374	0.00186	0.00149
3720.5	0.01165	0.0012	0.04946	0.00158	0.00233	0.00356	0.00314	0.00165	0.00171	0.00165	0.00194	0.00681	0.08365	0.00167	0.00147
3720	0.01178	0.00118	0.04944	0.00105	0.00211	0.0036	0.00297	0.00137	0.00155	0.00162	0.00211	0.00685	0.08369	0.0017	0.00146
3719.5	0.01189	0.00116	0.04978	0.000791	0.00188	0.00375	0.00269	0.00102	0.00112	0.00172	0.00215	0.00688	0.08386	0.0019	0.00141
3719	0.01202	0.00109	0.05022	0.000908	0.00177	0.00392	0.00253	0.000821	0.000708	0.0018	0.00213	0.00699	0.08416	0.00204	0.00131
3718.5	0.01215	0.00105	0.05035	0.00127	0.00189	0.00403	0.00254	0.000894	0.000619	0.00183	0.00212	0.0072	0.08445	0.00199	0.00127
3718	0.01225	0.00115	0.04993	0.00167	0.00221	0.00408	0.00257	0.00116	0.000867	0.00189	0.00212	0.00751	0.08446	0.00181	0.00135
3717.5	0.01232	0.0014	0.04914	0.00197	0.00258	0.00412	0.00245	0.00139	0.00121	0.00202	0.00209	0.0078	0.084	0.0016	0.00155
3717	0.01238	0.00172	0.0484	0.00209	0.00279	0.00412	0.00226	0.00146	0.00143	0.00217	0.00204	0.00797	0.08326	0.00143	0.00176
3716.5	0.01248	0.00198	0.04807	0.00198	0.00276	0.00397	0.00217	0.0014	0.00147	0.0023	0.00205	0.00801	0.08279	0.00133	0.00186
3716	0.01266	0.00209	0.04812	0.00168	0.00253	0.00364	0.00223	0.00131	0.00141	0.0024	0.00215	0.00799	0.08293	0.00134	0.00177
3715.5	0.01292	0.00202	0.04835	0.00134	0.00224	0.00331	0.00226	0.00126	0.00131	0.00252	0.00229	0.00796	0.08356	0.00148	0.00157
3715	0.01322	0.0018	0.04859	0.00116	0.00199	0.00329	0.00214	0.00126	0.00118	0.00264	0.00237	0.00794	0.08414	0.00167	0.00136
3714.5	0.01346	0.00153	0.04862	0.00123	0.00176	0.00361	0.00213	0.00125	0.00103	0.00264	0.00233	0.00791	0.08421	0.00176	0.00122
3714	0.0136	0.00138	0.04819	0.00143	0.00153	0.00393	0.00242	0.00123	0.00101	0.00238	0.00219	0.00797	0.08363	0.00157	0.00119
3713.5	0.01372	0.00148	0.04733	0.00143	0.00139	0.00394	0.00282	0.00124	0.00122	0.00193	0.00208	0.00821	0.08272	0.0011	0.00127
3713	0.01393	0.00179	0.04662	0.00106	0.00153	0.00381	0.00295	0.00122	0.00148	0.00165	0.00199	0.00849	0.08214	0.000678	0.00141
3712.5	0.01425	0.0021	0.04668	0.000528	0.00206	0.004	0.00264	0.0011	0.00143	0.00179	0.00185	0.00859	0.08217	0.000665	0.00153
3712	0.01468	0.00224	0.04709	0.000252	0.00258	0.00454	0.00213	0.000928	0.00107	0.00204	0.00173	0.0085	0.08213	0.000949	0.00156
3711.5	0.01514	0.00224	0.04707	0.000343	0.00266	0.00505	0.00183	0.000745	0.000814	0.002	0.00173	0.00847	0.08148	0.00113	0.0015
3711	0.01553	0.0022	0.04649	0.000581	0.00223	0.00528	0.00198	0.000601	0.000875	0.00166	0.00188	0.00862	0.08048	0.00105	0.0014
3710.5	0.01581	0.0022	0.04586	0.000767	0.00159	0.00517	0.00226	0.000637	0.00128	0.00135	0.00211	0.00887	0.07984	0.000853	0.00131
3710	0.01591	0.00223	0.04586	0.000872	0.0012	0.00489	0.00232	0.000932	0.00185	0.00143	0.00232	0.00901	0.08017	0.000828	0.00131
3709.5	0.01583	0.00223	0.04659	0.000968	0.00131	0.00458	0.0022	0.00137	0.0023	0.00188	0.00242	0.00898	0.08131	0.00102	0.00148
3709	0.01576	0.00217	0.04753	0.00111	0.00179	0.00429	0.0034	0.00173	0.00252	0.00233	0.00249	0.00895	0.08251	0.00116	0.00182
3708.5	0.01586	0.00207	0.04831	0.00126	0.00235	0.00413	0.00572	0.00188	0.00252	0.00259	0.00257	0.00908	0.08337	0.00105	0.0022
3708	0.01608	0.002	0.04888	0.00132	0.00271	0.00418	0.00685	0.00181	0.00232	0.0027	0.00265	0.00933	0.0839	0.000829	0.00243
3707.5	0.01631	0.00199	0.04918	0.00126	0.00277	0.00439	0.00631	0.00169	0.00197	0.00278	0.00265	0.00957	0.08424	0.000741	0.00238
3707	0.01651	0.0021	0.04922	0.00115	0.00261	0.00464	0.00556	0.00166	0.0016	0.00286	0.00259	0.00971	0.08451	0.000939	0.00218
3706.5	0.01674	0.00226	0.04904	0.00114	0.00236	0.00489	0.00526	0.00169	0.00126	0.00295	0.00254	0.00982	0.08482	0.00129	0.00207
3706	0.01704	0.0024	0.04872	0.00131	0.0021	0.00513	0.0053	0.00165	0.00102	0.00301	0.00254	0.00998	0.08515	0.00152	0.0022
3705.5	0.01738	0.00246	0.04841	0.00156	0.00193	0.00533	0.00493	0.00148	0.000916	0.00305	0.00258	0.01024	0.08544	0.0015	0.00248
3705	0.0177	0.00242	0.04832	0.00169	0.00191	0.00546	0.00403	0.00127	0.001	0.00309	0.00264	0.01055	0.08567	0.00136	0.00275
3704.5	0.01797	0.00237	0.04847	0.00153	0.00205	0.00553	0.00349	0.00115	0.00123	0.00311	0.00269	0.01083	0.08585	0.0013	0.0029
3704	0.01821	0.00241	0.04871	0.00111	0.00237	0.0055	0.00338	0.00117	0.00152	0.00308	0.0027	0.01105	0.08593	0.00135	0.00293
3703.5	0.01843	0.00258	0.04891	0.000613	0.00282	0.00532	0.00303	0.00125	0.0018	0.003	0.00271	0.01119	0.08586	0.00146	0.00288
3703	0.01861	0.00275	0.04907	0.000277	0.00317	0.00507	0.00256	0.00127	0.00201	0.00298	0.00275	0.01124	0.08561	0.0015	0.00282
3702.5	0.01877	0.00273	0.04929	0.000193	0.00326	0.00489	0.00239	0.00114	0.00199	0.00311	0.0028	0.01121	0.08527	0.00143	0.00274
3702	0.01904	0.00249	0.04948	0.000274	0.00311	0.00488	0.00259	0.000944	0.00172	0.00329	0.00278	0.01117	0.08485	0.00126	0.00267
3701.5	0.01948	0.00219	0.0494	0.000427	0.00286	0.00497	0.00284	0.000878	0.0014	0.00332	0.00277	0.01127	0.08438	0.00105	0.00265
3701	0.01999	0.00201	0.04898	0.000662	0.00264	0.00507	0.00288	0.000972	0.00119	0.00318	0.00284	0.0115	0.08399	0.00089	0.00266
3700.5	0.02042	0.00204	0.04849	0.00102	0.00252	0.00518	0.00266	0.00113	0.00112	0.003	0.00298	0.01177	0.08373	0.000865	0.00269
3700	0.0208	0.00224	0.04825	0.00143	0.00256	0.00531	0.0023	0.00129	0.0011	0.00296	0.00311	0.01196	0.08349	0.000961	0.00278
3699.5	0.02124	0.00251	0.04835	0.00173	0.00272	0.0055	0.00188	0.00144	0.00109	0.00307	0.00315	0.01207	0.08319	0.00107	0.00293
3699	0.02179	0.00275	0.04854	0.00178	0.00287	0.0057	0.00156	0.00156	0.00103	0.0032	0.00317	0.01215	0.08293	0.00109	0.00308
3698.5	0.02239	0.00288	0.04852	0.00157	0.00283	0.00583	0.00151	0.00156	0.00086	0.00319	0.00322	0.01226	0.08296	0.00103	0.00311
3698	0.02292	0.00291	0.04829	0.00129	0.00264	0.00587	0.00179	0.00144	0.000635	0.00308	0.00329	0.0124	0.08341	0.00103	0.00301
3697.5	0.02334	0.00289	0.04808	0.00119	0.00251	0.00589	0.00218	0.00134	0.000494	0.00304	0.00329	0.01255	0.08402	0.00121	0.00287
3697	0.02372	0.00284	0.04815	0.00135	0.00265	0.00598	0.00239	0.00143	0.000577	0.00319	0.00319	0.01271	0.0844	0.00154	0.00283
3696.5	0.02408	0.00278	0.04854	0.00167	0.00299	0.00616	0.00227	0.00168	0.000867	0.00346	0.00305	0.0129	0.08445	0.00186	0.00287
3696	0.02438	0.00273	0.0492	0.00191	0.00334	0.00637	0.00192	0.0019	0.00122	0.00364	0.003	0.01314	0.08448	0.00202	0.00289
3695.5	0.02459	0.00273	0.04997	0.00196	0.00355	0.00657	0.00152	0.00191	0.00147	0.00367	0.00312	0.01338	0.0848	0.00196	0.00286
3695	0.02474	0.00274	0.05054	0.00182	0.00362	0.00667	0.00122	0.00173	0.00156	0.00364	0.00335	0.01361	0.08528	0.0017	0.00284
3694.5	0.0249	0.00268	0.05056	0.0016	0.00367	0.00661	0.0011	0.00155	0.00148	0.00366	0.00357	0.0138	0.08552	0.0014	0.00285
3694	0.02518	0.00254	0.05001	0.00137	0.00381	0.0064	0.00113	0.00158	0.00132	0.00374	0.00372	0.01399	0.08533	0.00121	0.00292
3693.5	0.02558	0.00239	0.04922	0.00116	0.004	0.00617	0.00121	0.00183	0.00125	0.00378	0.00385	0.01421	0.08489	0.00117	0.00302
3693	0.02604	0.00234	0.04852	0.000917	0.00402	0.0061	0.00133	0.00217	0.00141	0.00372	0.00401	0.01448	0.08442	0.00115	0.00314
3692.5	0.02648	0.00245	0.04809	0.000623	0.0038	0.00634	0.00157	0.00245	0.00185	0.00367	0.00415	0.01479	0.08405	0.000967	0.00323
3692	0.02688	0.00264	0.04815	0.000317	0.00357	0.00704	0.00198	0.00262	0.0024	0.00388	0.0042	0.01505	0.08392	0.000688	0.00328
3691.5	0.02727	0.00277	0.04876	0.000121	0.00356	0.0081	0.00242	0.00261	0.00271	0.00445	0.00415	0.01517	0.08404	0.000512	0.0033
3691	0.02765	0.00287	0.0495	0.000118	0.00369	0.009	0.00273	0.00245	0.0026	0.00502	0.00403	0.0152	0.08409	0.000466	0.00327
3690.5	0.02803	0.00311	0.0499	0.000273	0.00369	0.00918	0.00283	0.00222	0.00222	0.0052	0.00395	0.01531	0.08375	0.000395	0.00323
3690	0.02851	0.00361	0.04983	0.000498	0.00346	0.00849	0.0028	0.00208	0.00184	0.00492	0.00407	0.01568	0.08309	0.000189	0.00326
3689.5	0.02919	0.00421	0.04955	0.000709	0.00303	0.00741	0.00265	0.00208	0.00158	0.00443	0.00444	0.01632	0.08261	0	0.00336
3689	0.03003	0.00448	0.04952	0.000824	0.00267	0.00691	0.00226	0.00205	0.00134	0.00412	0.00487	0.01691	0.08289	0.000173	0.00341
3688.5	0.03089	0.00427	0.0496	0.000839	0.00258	0.00732	0.00158	0.00188	0.00113	0.00402	0.00511	0.01717	0.08353	0.000686	0.00329
3688	0.03168	0.0039	0.04931	0.000846	0.00264	0.00802	0.00102	0.00172	0.00119	0.00388	0.00516	0.01727	0.08377	0.00111	0.0031
3687.5	0.03233	0.00368	0.04869	0.000907	0.00267	0.00846	0.00106	0.00168	0.00156	0.00375	0.00514	0.01745	0.08353	0.00123	0.00302
3687	0.0328	0.00371	0.04809	0.00105	0.00258	0.00852	0.00165	0.00179	0.00197	0.00374	0.0051	0.01778	0.08315	0.0011	0.00308
3686.5	0.03314	0.004	0.04788	0.00134	0.00249	0.0083	0.00238	0.00207	0.00216	0.0039	0.00505	0.0182	0.0828	0.000866	0.00323
3686	0.03347	0.00443	0.04845	0.00176	0.00267	0.00804	0.00287	0.00241	0.00202	0.00424	0.00508	0.01864	0.08258	0.000715	0.00347
3685.5	0.03388	0.00486	0.04971	0.00219	0.00316	0.00802	0.00301	0.00267	0.00165	0.00468	0.0052	0.01906	0.08253	0.000763	0.00382
3685	0.03438	0.00514	0.05105	0.00241	0.00382	0.00834	0.00289	0.00275	0.00134	0.00507	0.00536	0.01949	0.08258	0.000972	0.00422
3684.5	0.03491	0.00527	0.05191	0.00224	0.00447	0.00887	0.00266	0.00271	0.0013	0.00525	0.00555	0.01992	0.08268	0.00122	0.00458
3684	0.03544	0.00532	0.0522	0.00169	0.00503	0.0094	0.00234	0.00262	0.00156	0.00526	0.00583	0.02034	0.08281	0.00138	0.00482
3683.5	0.03599	0.00529	0.0521	0.00101	0.00538	0.00974	0.00195	0.00253	0.0019	0.00528	0.0062	0.02071	0.08298	0.00137	0.00493
3683	0.03661	0.00517	0.05178	0.000525	0.00542	0.00978	0.00173	0.00246	0.00208	0.00542	0.00658	0.02098	0.08316	0.00125	0.00493
3682.5	0.03732	0.00496	0.05141	0.000386	0.00522	0.00963	0.00207	0.00242	0.00206	0.00569	0.00686	0.02116	0.08332	0.00116	0.00487
3682	0.0381	0.00474	0.05116	0.000545	0.00499	0.00952	0.00287	0.00242	0.00195	0.00597	0.00704	0.02131	0.08339	0.00123	0.00479
3681.5	0.03887	0.00462	0.05105	0.000824	0.00485	0.00957	0.00353	0.00244	0.00191	0.00613	0.00716	0.02152	0.08329	0.00137	0.00476
3681	0.03958	0.00464	0.05101	0.00106	0.00483	0.00967	0.00356	0.00245	0.00206	0.00617	0.00722	0.02183	0.08301	0.00146	0.0048
3680.5	0.04026	0.0048	0.05114	0.00123	0.00491	0.00969	0.00314	0.00256	0.00239	0.00618	0.00724	0.02223	0.08278	0.00147	0.00493
3680	0.04102	0.00502	0.05152	0.00137	0.00501	0.0097	0.00273	0.00284	0.00276	0.00626	0.00727	0.02271	0.08291	0.00146	0.00512
3679.5	0.04191	0.00525	0.05191	0.00152	0.00506	0.00987	0.00259	0.00324	0.00303	0.00634	0.00738	0.02323	0.08337	0.00143	0.00532
3679	0.04283	0.00543	0.05189	0.00164	0.00512	0.01027	0.00276	0.00364	0.00317	0.00634	0.00752	0.02374	0.08369	0.00135	0.00548
3678.5	0.04365	0.00556	0.05131	0.00173	0.00538	0.0108	0.00332	0.00398	0.00329	0.00628	0.00766	0.02415	0.0835	0.00133	0.00566
3678	0.04435	0.00563	0.05046	0.0018	0.00585	0.01131	0.00431	0.00426	0.00342	0.00631	0.00783	0.0245	0.08279	0.00146	0.00591
3677.5	0.04505	0.00567	0.04966	0.00174	0.00626	0.01157	0.00539	0.00451	0.00356	0.00639	0.0081	0.02487	0.08181	0.00166	0.00614
3677	0.04591	0.00567	0.04917	0.00134	0.0062	0.01139	0.00558	0.00475	0.00376	0.00637	0.00844	0.02533	0.08092	0.00164	0.00613
3676.5	0.0469	0.00568	0.04938	0.000589	0.0057	0.01084	0.00464	0.00496	0.00411	0.00624	0.00873	0.02584	0.08068	0.00137	0.00578
3676	0.04781	0.00586	0.0504	0	0.0053	0.01041	0.00376	0.00506	0.0044	0.00625	0.00883	0.02624	0.0813	0.00121	0.00541
3675.5	0.04851	0.00633	0.05134	6.5e-05	0.00544	0.01038	0.00329	0.00499	0.0043	0.0065	0.00873	0.0266	0.08196	0.00137	0.00543
3675	0.04919	0.00694	0.05152	0.000573	0.00592	0.0106	0.00282	0.00497	0.00404	0.00688	0.00864	0.02713	0.08209	0.00158	0.00584
3674.5	0.05	0.00739	0.05133	0.00106	0.0064	0.01103	0.00248	0.00515	0.00408	0.00729	0.00873	0.02778	0.082	0.00159	0.00639
3674	0.05098	0.00753	0.05141	0.00137	0.00676	0.01165	0.00231	0.00547	0.00439	0.00766	0.00895	0.0284	0.0821	0.00147	0.00684
3673.5	0.05201	0.00742	0.05188	0.00161	0.00694	0.01239	0.00213	0.00577	0.00465	0.00793	0.00923	0.02886	0.08245	0.00142	0.00709
3673	0.05294	0.00725	0.05243	0.00182	0.0069	0.01308	0.00184	0.00589	0.00456	0.00808	0.00946	0.02922	0.08282	0.0016	0.00715
3672.5	0.05369	0.00728	0.05255	0.00195	0.00669	0.01349	0.00169	0.00581	0.00417	0.0081	0.00961	0.02966	0.08294	0.00191	0.00709
3672	0.0544	0.00763	0.05209	0.00194	0.00646	0.01357	0.00198	0.00565	0.00384	0.0081	0.00977	0.03035	0.08283	0.00222	0.00698
3671.5	0.05523	0.00816	0.05154	0.00188	0.00648	0.01363	0.00263	0.00555	0.00396	0.00828	0.00997	0.03115	0.08291	0.00242	0.00684
3671	0.05619	0.0086	0.05147	0.00194	0.00674	0.01404	0.00305	0.00556	0.00437	0.00861	0.01018	0.0318	0.08339	0.0025	0.00672
3670.5	0.05709	0.00884	0.05175	0.00206	0.00693	0.01471	0.00287	0.0056	0.0046	0.00878	0.01036	0.03225	0.08389	0.00242	0.00668
3670	0.05779	0.00892	0.052	0.00206	0.00688	0.01526	0.00235	0.0056	0.00451	0.00869	0.01058	0.0327	0.08406	0.0022	0.00675
3669.5	0.0584	0.00897	0.05221	0.00194	0.0068	0.01556	0.0017	0.0056	0.00432	0.00857	0.01089	0.03328	0.08411	0.00202	0.00691
3669	0.05921	0.00905	0.05248	0.0019	0.00689	0.0157	0.00104	0.00568	0.00431	0.00873	0.01123	0.03388	0.08433	0.00204	0.00707
3668.5	0.06034	0.00919	0.05278	0.00202	0.00712	0.01582	0.000622	0.00584	0.0045	0.00917	0.01151	0.03446	0.08467	0.00225	0.00723
3668	0.06167	0.00934	0.05315	0.00224	0.00736	0.01603	0.000594	0.00596	0.00472	0.00969	0.01171	0.03507	0.08493	0.00248	0.00743
3667.5	0.063	0.00942	0.05374	0.00251	0.00755	0.01637	0.000909	0.00601	0.00479	0.01013	0.0119	0.03577	0.08509	0.00264	0.00772
3667	0.06419	0.00941	0.05461	0.00287	0.00777	0.01684	0.0014	0.00607	0.00475	0.01045	0.01213	0.0365	0.08526	0.00278	0.00804
3666.5	0.06525	0.00941	0.05545	0.00329	0.00802	0.01729	0.00198	0.00623	0.00479	0.01065	0.01239	0.03716	0.08547	0.00291	0.0083
3666	0.06631	0.00954	0.05576	0.0036	0.00814	0.01761	0.00265	0.00654	0.00501	0.01076	0.01266	0.03774	0.08555	0.00296	0.00847
3665.5	0.0675	0.00985	0.05539	0.00359	0.008	0.01783	0.00338	0.00695	0.00532	0.01084	0.01293	0.03834	0.08533	0.0029	0.00861
3665	0.06887	0.01025	0.05473	0.00335	0.00772	0.01805	0.00398	0.00736	0.00555	0.01098	0.01317	0.03904	0.085	0.00281	0.0088
3664.5	0.07027	0.01066	0.05431	0.00312	0.00759	0.01834	0.00418	0.00762	0.0056	0.01124	0.01337	0.0398	0.085	0.00283	0.00907
3664	0.07149	0.01103	0.05436	0.003	0.00782	0.01862	0.00409	0.00763	0.00556	0.0116	0.01359	0.04054	0.08551	0.003	0.00937
3663.5	0.07247	0.01142	0.05471	0.00289	0.00835	0.01886	0.00403	0.00743	0.00559	0.01196	0.01389	0.04122	0.08618	0.00326	0.00965
3663	0.07331	0.01187	0.05503	0.00275	0.00897	0.01913	0.00392	0.00721	0.0058	0.0123	0.01431	0.04184	0.08645	0.00353	0.00986
3662.5	0.07415	0.01233	0.05516	0.00277	0.00948	0.01944	0.00353	0.00717	0.00617	0.01263	0.01479	0.04245	0.08615	0.00378	0.00996
3662	0.07508	0.01265	0.05519	0.00315	0.00976	0.01972	0.00289	0.00738	0.00658	0.01289	0.01526	0.04306	0.08565	0.00401	0.00995
3661.5	0.07608	0.01273	0.05539	0.00386	0.00972	0.01993	0.00223	0.00781	0.00695	0.01294	0.01564	0.04365	0.08546	0.00418	0.00988
3661	0.07713	0.01264	0.05592	0.00463	0.00941	0.02021	0.0018	0.0083	0.00719	0.01276	0.01592	0.04425	0.08584	0.00427	0.00983
3660.5	0.0782	0.01256	0.05659	0.00522	0.00901	0.02078	0.0017	0.0087	0.00724	0.01252	0.01616	0.04486	0.0867	0.00432	0.0099
3660	0.07928	0.0126	0.05697	0.00549	0.00879	0.02163	0.00186	0.00887	0.00715	0.01242	0.0164	0.0455	0.0877	0.00436	0.01014
3659.5	0.0804	0.01276	0.05683	0.00544	0.00884	0.02246	0.0022	0.00881	0.00701	0.01256	0.01665	0.04617	0.08851	0.00444	0.01048
3659	0.08155	0.013	0.05643	0.00512	0.00901	0.02295	0.00263	0.00867	0.00694	0.01285	0.01688	0.04687	0.08894	0.00457	0.01077
3658.5	0.08271	0.01334	0.05618	0.00469	0.00906	0.02303	0.00304	0.00862	0.00696	0.01313	0.01706	0.0476	0.08886	0.00467	0.01092
3658	0.08386	0.01379	0.05622	0.00432	0.00893	0.02288	0.00327	0.00882	0.00711	0.0133	0.01727	0.04838	0.08824	0.00463	0.01093
3657.5	0.08499	0.0143	0.05652	0.00408	0.00876	0.0228	0.00319	0.00932	0.00741	0.01337	0.01763	0.04924	0.08724	0.00442	0.01092
3657	0.08611	0.0147	0.05705	0.00405	0.00879	0.02304	0.00285	0.00998	0.0078	0.01348	0.01816	0.05013	0.08637	0.00425	0.01097
3656.5	0.08722	0.01494	0.05766	0.00435	0.00908	0.02357	0.00253	0.01057	0.00813	0.01368	0.01868	0.05097	0.08603	0.00434	0.01106
3656	0.08835	0.01514	0.05795	0.00497	0.00936	0.0241	0.00237	0.01092	0.0084	0.01387	0.01902	0.05182	0.08603	0.00458	0.01113
3655.5	0.08949	0.01538	0.05776	0.00559	0.00947	0.02452	0.00226	0.01102	0.00864	0.01404	0.01921	0.05274	0.08604	0.00477	0.01122
3655	0.09065	0.01564	0.05732	0.00588	0.00954	0.02492	0.00196	0.01095	0.00878	0.0143	0.0194	0.05368	0.08597	0.00483	0.01142
3654.5	0.09185	0.01583	0.05701	0.00573	0.00975	0.02534	0.00147	0.01088	0.00878	0.01472	0.01965	0.05453	0.08588	0.00484	0.01176
3654	0.09305	0.01593	0.05714	0.00534	0.01016	0.02574	0.00119	0.01091	0.00876	0.01526	0.01989	0.05521	0.08587	0.00493	0.01215
3653.5	0.09421	0.016	0.05768	0.00505	0.01063	0.02609	0.0014	0.01105	0.00888	0.01571	0.02007	0.05576	0.08593	0.00509	0.01247
3653	0.09535	0.01609	0.05831	0.00497	0.01094	0.02644	0.00186	0.01122	0.0093	0.01594	0.02024	0.05637	0.08595	0.00519	0.01266
3652.5	0.09656	0.01621	0.05867	0.00496	0.01104	0.02687	0.00223	0.01139	0.01	0.01599	0.02058	0.05711	0.08591	0.00511	0.01277
3652	0.09782	0.0163	0.05876	0.00485	0.01111	0.02744	0.00235	0.01158	0.01074	0.01611	0.02115	0.05788	0.08602	0.00492	0.01289
3651.5	0.09906	0.01638	0.05883	0.0047	0.0113	0.02804	0.00225	0.01185	0.01125	0.01634	0.02185	0.05852	0.08646	0.00477	0.013
3651	0.10022	0.01655	0.05908	0.00473	0.0115	0.02851	0.00194	0.01222	0.01145	0.0165	0.02247	0.0591	0.08709	0.00473	0.01307
3650.5	0.10135	0.01691	0.05951	0.00503	0.01153	0.02882	0.00144	0.01264	0.01146	0.01646	0.02295	0.05984	0.0877	0.0047	0.01311
3650	0.10253	0.01742	0.05987	0.00545	0.01139	0.02911	0.00083	0.01306	0.01143	0.01637	0.02332	0.06078	0.08818	0.00466	0.01315
3649.5	0.1038	0.01799	0.05985	0.00577	0.0112	0.02932	0.00033	0.01343	0.01144	0.01641	0.02363	0.06172	0.08846	0.00468	0.01327
3649	0.10513	0.01855	0.05944	0.00589	0.01104	0.02926	0.000163	0.01376	0.01153	0.01652	0.02386	0.06254	0.08855	0.0048	0.01347
3648.5	0.10651	0.01908	0.05919	0.00596	0.01097	0.0291	0.000393	0.01407	0.01166	0.0167	0.02404	0.0633	0.08878	0.00503	0.01375
3648	0.10793	0.01951	0.05972	0.0062	0.01115	0.02941	0.000867	0.01432	0.01172	0.01711	0.02422	0.06407	0.08946	0.0054	0.01408
3647.5	0.10934	0.01979	0.06088	0.00683	0.0117	0.03056	0.00134	0.01443	0.01161	0.01788	0.0244	0.06485	0.09033	0.00592	0.0144
3647	0.11066	0.01994	0.06167	0.00772	0.01244	0.03215	0.00167	0.01441	0.01149	0.01875	0.02461	0.06561	0.09058	0.00645	0.01464
3646.5	0.11185	0.02004	0.06149	0.00851	0.01304	0.03336	0.00194	0.01444	0.01169	0.01939	0.02492	0.06645	0.08987	0.00672	0.01484
3646	0.11289	0.02019	0.06084	0.00886	0.01335	0.03382	0.0023	0.01465	0.01222	0.01977	0.02535	0.06744	0.08877	0.00665	0.0151
3645.5	0.11381	0.02043	0.06062	0.00877	0.01348	0.03373	0.00281	0.01504	0.01285	0.02009	0.02588	0.06855	0.08813	0.00639	0.01548
3645	0.1147	0.02078	0.06113	0.00853	0.01354	0.03355	0.00328	0.01551	0.01335	0.02051	0.02643	0.06967	0.08833	0.00623	0.01589
3644.5	0.11567	0.0212	0.0619	0.00851	0.01359	0.03361	0.00344	0.01595	0.01367	0.02098	0.02693	0.0707	0.08895	0.00634	0.01623
3644	0.11683	0.02159	0.06233	0.00881	0.01361	0.03401	0.00338	0.01628	0.01388	0.02134	0.02734	0.07159	0.0893	0.00665	0.01641
3643.5	0.11817	0.02192	0.06233	0.00927	0.01367	0.03471	0.0034	0.0165	0.01399	0.02155	0.02765	0.07237	0.08914	0.00697	0.01645
3643	0.11958	0.02223	0.06226	0.0096	0.01382	0.03557	0.00339	0.01664	0.01396	0.02174	0.02788	0.0731	0.08886	0.00715	0.01648
3642.5	0.12099	0.02261	0.06236	0.00971	0.01402	0.03641	0.00303	0.01671	0.01381	0.02199	0.02813	0.07389	0.089	0.00724	0.01661
3642	0.12239	0.02303	0.06255	0.00971	0.01415	0.03713	0.00244	0.01678	0.01367	0.02223	0.02851	0.0748	0.08966	0.00735	0.01683
3641.5	0.12381	0.0234	0.06269	0.00977	0.0142	0.03778	0.00202	0.01688	0.01369	0.02236	0.02907	0.07582	0.09053	0.00754	0.01708
3641	0.1252	0.02366	0.06286	0.00991	0.0143	0.03848	0.00191	0.01699	0.01387	0.0224	0.02974	0.07683	0.09128	0.00782	0.01734
3640.5	0.12646	0.02383	0.06323	0.01002	0.01455	0.03929	0.00203	0.01713	0.01417	0.02245	0.03034	0.07776	0.09179	0.00811	0.01761
3640	0.12755	0.024	0.06381	0.01006	0.0149	0.0401	0.00229	0.01738	0.01457	0.02261	0.03082	0.07862	0.09204	0.00836	0.01789
3639.5	0.12858	0.02421	0.06442	0.01008	0.01517	0.0407	0.00254	0.01781	0.01507	0.02291	0.03123	0.0795	0.09201	0.00856	0.01812
3639	0.12969	0.02451	0.06489	0.01022	0.01533	0.04101	0.00268	0.01835	0.01559	0.02331	0.03164	0.08043	0.09177	0.00874	0.01829
3638.5	0.13095	0.02493	0.06519	0.01054	0.01553	0.04107	0.00281	0.01885	0.016	0.02379	0.03203	0.08138	0.09157	0.009	0.01851
3638	0.13233	0.02548	0.06539	0.01097	0.01594	0.04109	0.00308	0.01922	0.01627	0.02433	0.03234	0.08232	0.09163	0.00927	0.01885
3637.5	0.1337	0.02609	0.06557	0.01138	0.01656	0.0413	0.0034	0.01951	0.01646	0.02488	0.03263	0.08325	0.09194	0.00943	0.01926
3637	0.13494	0.02668	0.0658	0.0117	0.01721	0.04183	0.00353	0.01976	0.01666	0.02541	0.03299	0.08416	0.09231	0.00941	0.01961
3636.5	0.13606	0.02713	0.0661	0.01194	0.01769	0.04261	0.00333	0.01995	0.01691	0.02585	0.03349	0.08504	0.09259	0.00933	0.01982
3636	0.13722	0.02746	0.06643	0.01215	0.01791	0.04339	0.00294	0.02006	0.01722	0.02614	0.03406	0.08593	0.09283	0.00938	0.0199
3635.5	0.13854	0.02777	0.06676	0.01235	0.0179	0.04395	0.00263	0.02016	0.01765	0.02629	0.03459	0.0869	0.09314	0.00957	0.01996
3635	0.14	0.02814	0.06705	0.01258	0.01778	0.0443	0.00258	0.02038	0.0182	0.02643	0.03505	0.08801	0.09356	0.00974	0.02006
3634.5	0.14144	0.02857	0.06731	0.01284	0.01773	0.04463	0.00271	0.02075	0.01873	0.0267	0.03544	0.08916	0.09404	0.00982	0.02025
3634	0.14272	0.02897	0.06757	0.0131	0.01784	0.04513	0.00274	0.02114	0.01903	0.02711	0.03583	0.09024	0.09448	0.00992	0.02056
3633.5	0.1439	0.02931	0.0678	0.01327	0.01811	0.04573	0.00229	0.02143	0.01906	0.02751	0.03627	0.09124	0.09479	0.01012	0.02097
3633	0.14505	0.0296	0.06796	0.0133	0.01846	0.0463	0.00165	0.02169	0.01899	0.02782	0.03673	0.09222	0.09491	0.0104	0.02139
3632.5	0.14618	0.0298	0.068	0.01325	0.01881	0.04684	0.00176	0.02201	0.01895	0.02807	0.03709	0.09312	0.09483	0.01069	0.02173
3632	0.14719	0.02985	0.06786	0.01321	0.01918	0.04747	0.00235	0.02242	0.01893	0.02837	0.0373	0.09386	0.0947	0.01096	0.02198
3631.5	0.14806	0.02972	0.06757	0.01321	0.01954	0.04822	0.0026	0.02282	0.01887	0.0287	0.03745	0.09444	0.09484	0.01115	0.0222
3631	0.14893	0.02953	0.06727	0.01313	0.01988	0.04909	0.00249	0.02314	0.01882	0.02895	0.03776	0.09505	0.0954	0.01113	0.0224
3630.5	0.15	0.02953	0.06722	0.0129	0.02024	0.04998	0.00224	0.02342	0.019	0.02903	0.0384	0.09593	0.09612	0.01086	0.02255
3630	0.15132	0.0299	0.06769	0.0126	0.02071	0.05076	0.00199	0.02371	0.01956	0.02913	0.0393	0.09704	0.09645	0.01066	0.02272
3629.5	0.15276	0.0306	0.06847	0.01256	0.02129	0.0512	0.00176	0.02396	0.02023	0.02948	0.04013	0.09808	0.09595	0.01098	0.023
3629	0.15417	0.03138	0.0688	0.01291	0.0216	0.05108	0.00156	0.02413	0.02067	0.02993	0.04065	0.09894	0.09479	0.01167	0.02341
3628.5	0.15552	0.03203	0.06856	0.0135	0.02136	0.05072	0.00144	0.02438	0.02098	0.03025	0.04096	0.09982	0.09383	0.01217	0.02382
3628	0.15678	0.03255	0.06846	0.01419	0.02084	0.0507	0.0014	0.02473	0.02131	0.03049	0.04122	0.10082	0.09375	0.01229	0.02415
3627.5	0.15799	0.03303	0.06899	0.01494	0.02051	0.05118	0.00147	0.02506	0.02164	0.03087	0.04155	0.10193	0.09447	0.01227	0.02446
3627	0.15922	0.03353	0.07006	0.01558	0.02064	0.05193	0.00162	0.02525	0.02193	0.0315	0.04198	0.1031	0.09545	0.01235	0.02482
3626.5	0.16052	0.03409	0.07124	0.01592	0.02118	0.05267	0.00182	0.02532	0.02219	0.03224	0.04253	0.10426	0.09616	0.01261	0.02524
3626	0.16186	0.03463	0.07214	0.01589	0.02183	0.05338	0.00201	0.0254	0.02242	0.03288	0.04316	0.10539	0.09637	0.01296	0.02563
3625.5	0.16315	0.03507	0.07262	0.01573	0.0223	0.05414	0.0021	0.02561	0.02255	0.03328	0.04379	0.10647	0.09628	0.01327	0.0259
3625	0.16438	0.03538	0.07282	0.0157	0.02256	0.05493	0.002	0.02605	0.02262	0.03353	0.04438	0.1075	0.09628	0.0135	0.02608
3624.5	0.16558	0.03562	0.07303	0.01583	0.02271	0.05558	0.00167	0.02671	0.02271	0.03382	0.04486	0.10847	0.09662	0.01365	0.02624
3624	0.16682	0.03592	0.07347	0.01597	0.0229	0.05601	0.00127	0.02748	0.02296	0.03424	0.04519	0.10935	0.09725	0.01378	0.02642
3623.5	0.16811	0.03634	0.07403	0.01602	0.02322	0.05636	0.00102	0.0282	0.02343	0.03475	0.04542	0.11017	0.09789	0.01389	0.02661
3623	0.16945	0.03685	0.0745	0.01611	0.02368	0.05691	0.00107	0.0287	0.02402	0.03528	0.04574	0.11102	0.09844	0.01404	0.02683
3622.5	0.17073	0.03734	0.07483	0.01644	0.02426	0.05778	0.00125	0.02901	0.02458	0.03585	0.04625	0.11188	0.09895	0.01431	0.02715
3622	0.1719	0.03777	0.07517	0.01702	0.02489	0.05889	0.00132	0.02925	0.025	0.03646	0.04689	0.11272	0.09949	0.01468	0.02759
3621.5	0.17301	0.0382	0.0756	0.01769	0.02542	0.06003	0.00122	0.0295	0.02527	0.03706	0.04752	0.1135	0.09997	0.01501	0.02805
3621	0.17419	0.0387	0.07596	0.01822	0.02577	0.06105	0.00116	0.02973	0.02545	0.0376	0.04804	0.11428	0.10024	0.0151	0.02833
3620.5	0.17555	0.0393	0.07606	0.01854	0.02591	0.0619	0.0014	0.0299	0.02567	0.03802	0.04854	0.11512	0.10035	0.01493	0.02838
3620	0.17701	0.03992	0.076	0.01883	0.02587	0.0625	0.00192	0.03011	0.02606	0.03825	0.0491	0.11605	0.10051	0.01473	0.02832
3619.5	0.17837	0.04046	0.07599	0.01923	0.02574	0.06281	0.00248	0.03051	0.02662	0.03818	0.04975	0.11709	0.10072	0.01466	0.02841
3619	0.17955	0.0409	0.07614	0.01976	0.02577	0.06296	0.00281	0.03116	0.0272	0.03796	0.05045	0.11821	0.10074	0.01481	0.02876
3618.5	0.18064	0.04127	0.0764	0.02032	0.02619	0.06325	0.00286	0.03192	0.02758	0.03796	0.05115	0.11937	0.10041	0.01519	0.02932
3618	0.18178	0.04164	0.07667	0.02088	0.02693	0.06378	0.00277	0.03262	0.02772	0.03846	0.05177	0.12049	0.09986	0.01579	0.02995
3617.5	0.18302	0.04202	0.07692	0.02141	0.02764	0.06432	0.00268	0.03319	0.02782	0.0393	0.0523	0.12152	0.09934	0.01642	0.03048
3617	0.18437	0.04242	0.0772	0.02181	0.02798	0.0646	0.00269	0.03365	0.0281	0.04007	0.0528	0.12254	0.09907	0.01685	0.03088
3616.5	0.1858	0.04287	0.07757	0.02204	0.028	0.06469	0.0028	0.03409	0.0286	0.04052	0.05335	0.12364	0.09917	0.01698	0.03121
3616	0.1873	0.04342	0.07814	0.02215	0.02801	0.06498	0.00292	0.03454	0.02922	0.04072	0.05396	0.12482	0.09969	0.01695	0.03152
3615.5	0.18878	0.04406	0.07896	0.0223	0.02818	0.06583	0.00296	0.035	0.02979	0.0409	0.05451	0.12598	0.10051	0.017	0.0318
3615	0.19016	0.04472	0.07978	0.02255	0.02843	0.06706	0.00289	0.03537	0.03018	0.0411	0.05495	0.12702	0.10128	0.01723	0.032
3614.5	0.19145	0.04531	0.08026	0.02277	0.02849	0.06819	0.00296	0.03562	0.03039	0.0413	0.05535	0.12803	0.10161	0.01754	0.03217
3614	0.19276	0.04583	0.08033	0.02277	0.02832	0.06892	0.00312	0.0358	0.03055	0.04156	0.05587	0.1291	0.1016	0.01783	0.03242
3613.5	0.19413	0.04626	0.08044	0.02264	0.02823	0.06945	0.0029	0.03601	0.03079	0.04211	0.05654	0.1302	0.10174	0.01813	0.03285
3613	0.19546	0.04658	0.08104	0.02266	0.02854	0.07008	0.00239	0.03632	0.03112	0.04301	0.05725	0.13118	0.10241	0.01851	0.03336
3612.5	0.19666	0.04679	0.08194	0.02298	0.02927	0.07081	0.00203	0.03665	0.03151	0.04401	0.05787	0.13196	0.10324	0.01891	0.03376
3612	0.19776	0.04695	0.08262	0.02343	0.03014	0.07144	0.002	0.03695	0.0319	0.04472	0.05838	0.13267	0.10362	0.01928	0.03398
3611.5	0.19886	0.04716	0.08296	0.02377	0.03085	0.07198	0.00215	0.03723	0.03227	0.04504	0.05885	0.13348	0.10342	0.01965	0.03416
3611	0.20005	0.04751	0.08321	0.02401	0.03119	0.07259	0.0023	0.03764	0.03263	0.04506	0.05935	0.13449	0.10294	0.02002	0.03445
3610.5	0.20133	0.04808	0.08373	0.02433	0.03114	0.07332	0.00239	0.03837	0.03306	0.04501	0.05989	0.13568	0.10262	0.02034	0.03488
3610	0.20266	0.04877	0.08464	0.02488	0.03094	0.07403	0.00247	0.03942	0.03358	0.04519	0.06049	0.13687	0.1027	0.02055	0.03534
3609.5	0.20398	0.04941	0.08549	0.02552	0.03091	0.07446	0.00253	0.04048	0.03408	0.04561	0.06112	0.1379	0.10291	0.02059	0.03572
3609	0.20532	0.04998	0.08573	0.02595	0.03121	0.07457	0.00261	0.04121	0.03447	0.04607	0.06179	0.13886	0.10279	0.02048	0.03601
3608.5	0.20672	0.05061	0.08548	0.02607	0.03184	0.07467	0.00275	0.04152	0.03478	0.04652	0.06254	0.13991	0.10249	0.0204	0.03641
3608	0.20815	0.05137	0.08525	0.02608	0.03267	0.07511	0.00286	0.04156	0.03502	0.04711	0.06337	0.14105	0.10244	0.02057	0.037
3607.5	0.20956	0.05215	0.08535	0.02625	0.03343	0.07596	0.00281	0.04157	0.03524	0.04791	0.06412	0.14219	0.10278	0.021	0.03764
3607	0.21089	0.05268	0.08579	0.02664	0.03393	0.07703	0.00252	0.04171	0.0355	0.0487	0.06467	0.14325	0.1032	0.02147	0.03811
3606.5	0.2122	0.05289	0.0864	0.02715	0.03418	0.07808	0.00215	0.04201	0.03582	0.04928	0.06506	0.14429	0.10346	0.02179	0.03836
3606	0.21352	0.05298	0.08705	0.02761	0.03444	0.07906	0.00204	0.04232	0.03621	0.0497	0.06541	0.14542	0.1037	0.02197	0.03856
3605.5	0.21486	0.0532	0.08765	0.02797	0.03497	0.07995	0.00232	0.04254	0.03668	0.05022	0.06585	0.14662	0.10413	0.02216	0.0389
3605	0.2162	0.05366	0.08807	0.02829	0.03578	0.08074	0.00302	0.04278	0.03729	0.05094	0.06641	0.14782	0.10473	0.02236	0.03941
3604.5	0.21751	0.05424	0.08816	0.02871	0.03659	0.08145	0.00408	0.04321	0.03805	0.05173	0.06708	0.14898	0.10522	0.02248	0.03998
3604	0.21875	0.0548	0.0881	0.0293	0.03718	0.0821	0.00509	0.04388	0.03883	0.05233	0.06778	0.15009	0.10542	0.02249	0.0404
3603.5	0.21994	0.05528	0.08828	0.02997	0.03755	0.08271	0.00547	0.04467	0.0394	0.05268	0.0685	0.15114	0.10543	0.02254	0.04064
3603	0.22107	0.05574	0.08892	0.03055	0.03784	0.08326	0.005	0.04537	0.03972	0.05292	0.06925	0.15216	0.10545	0.02279	0.04077
3602.5	0.22212	0.05626	0.08989	0.03086	0.03811	0.08379	0.00368	0.04591	0.04001	0.05322	0.07	0.15317	0.10569	0.02321	0.04095
3602	0.22315	0.0569	0.09089	0.03084	0.03839	0.08446	0.00213	0.04642	0.04058	0.05369	0.07075	0.15425	0.10624	0.02369	0.0413
3601.5	0.22428	0.05764	0.09186	0.03067	0.03873	0.08541	0.00118	0.04706	0.04151	0.05433	0.07147	0.15544	0.10717	0.02416	0.04186
3601	0.22563	0.0584	0.09279	0.03062	0.03908	0.08657	0.000989	0.04779	0.04256	0.05506	0.0721	0.15668	0.1083	0.02461	0.0425
3600.5	0.22722	0.05908	0.09358	0.03086	0.03939	0.08758	0.00109	0.04853	0.04338	0.0557	0.07257	0.15792	0.10926	0.02498	0.04301
3600	0.22892	0.0597	0.0941	0.03136	0.03964	0.08825	0.00107	0.0492	0.0438	0.0562	0.07297	0.15913	0.10983	0.02525	0.04334
3599.5	0.2306	0.06028	0.0944	0.03198	0.03993	0.0887	0.000957	0.04975	0.04393	0.05666	0.07344	0.16029	0.11012	0.02547	0.04362
3599	0.23217	0.06085	0.09461	0.03255	0.04033	0.0892	0.000952	0.0501	0.04396	0.05721	0.07408	0.1614	0.11039	0.02574	0.04399
3598.5	0.23358	0.06141	0.09477	0.03294	0.04086	0.08983	0.0011	0.05024	0.04408	0.05779	0.07479	0.16243	0.11065	0.02613	0.04453
3598	0.2349	0.06193	0.09474	0.03311	0.04131	0.0905	0.00128	0.05028	0.04434	0.05828	0.0755	0.16341	0.1107	0.02657	0.04516
3597.5	0.23621	0.06244	0.09442	0.03316	0.04148	0.09109	0.00134	0.05038	0.04463	0.0586	0.0762	0.16442	0.11046	0.02695	0.04569
3597	0.23758	0.06296	0.09401	0.03326	0.04138	0.09167	0.00117	0.05066	0.04479	0.05888	0.07698	0.16551	0.1102	0.0272	0.04603
3596.5	0.23905	0.06353	0.09399	0.03353	0.04131	0.09241	0.000793	0.05117	0.04484	0.05933	0.07788	0.16666	0.11035	0.02737	0.04624
3596	0.24057	0.06412	0.09467	0.03399	0.04162	0.09338	0.000409	0.0519	0.04505	0.06004	0.07878	0.16779	0.1111	0.0276	0.0465
3595.5	0.24203	0.0647	0.09575	0.0346	0.04236	0.09447	0.000303	0.05283	0.04572	0.06084	0.07952	0.1689	0.11203	0.028	0.04693
3595	0.2434	0.06527	0.09667	0.03527	0.04325	0.0955	0.000634	0.05382	0.04682	0.06144	0.08008	0.17006	0.11258	0.02849	0.04751
3594.5	0.24478	0.06581	0.09728	0.03591	0.04398	0.09641	0.00133	0.05466	0.04793	0.06179	0.0806	0.17132	0.11257	0.02896	0.04815
3594	0.2463	0.06633	0.09789	0.03632	0.04446	0.09729	0.00207	0.05514	0.0486	0.06206	0.0812	0.17259	0.11225	0.02928	0.04874
3593.5	0.24791	0.06684	0.09883	0.03643	0.0448	0.09822	0.00259	0.05526	0.04875	0.06249	0.08194	0.17372	0.11197	0.02949	0.04923
3593	0.24943	0.06739	0.09993	0.03639	0.04515	0.09913	0.00282	0.05524	0.04878	0.06314	0.08276	0.1747	0.11189	0.02963	0.04964
3592.5	0.25075	0.06798	0.10078	0.03653	0.04561	0.09989	0.00268	0.05543	0.04912	0.06387	0.08359	0.17567	0.11198	0.02975	0.05002
3592	0.25192	0.06856	0.10118	0.037	0.04623	0.10043	0.00212	0.056	0.04979	0.06452	0.08429	0.17673	0.11218	0.02991	0.05045
3591.5	0.25309	0.06903	0.10124	0.03764	0.04696	0.10083	0.00139	0.05675	0.05045	0.06502	0.0848	0.17785	0.11244	0.03016	0.05089
3591	0.25436	0.06934	0.10114	0.0382	0.04769	0.10122	0.000853	0.05735	0.05081	0.06532	0.08517	0.17894	0.11264	0.0305	0.0513
3590.5	0.25578	0.0696	0.10099	0.0386	0.04829	0.10178	0.000709	0.0577	0.05091	0.06549	0.08565	0.18003	0.11274	0.03082	0.05171
3590	0.25734	0.06997	0.10103	0.03901	0.04876	0.10271	0.000807	0.05807	0.0511	0.06577	0.08642	0.18116	0.11289	0.03109	0.05227
3589.5	0.25899	0.07049	0.10147	0.0396	0.04915	0.10404	0.000854	0.05877	0.05159	0.06642	0.0874	0.1823	0.11338	0.03136	0.05299
3589	0.2606	0.07106	0.10208	0.04037	0.04946	0.10535	0.000749	0.05979	0.05236	0.06733	0.08829	0.18332	0.11409	0.03169	0.05371
3588.5	0.26212	0.07156	0.10226	0.04116	0.04963	0.10613	0.00068	0.06081	0.05323	0.06806	0.08893	0.18426	0.11452	0.03199	0.05418
3588	0.26361	0.07204	0.10194	0.04184	0.04969	0.10634	0.000851	0.06162	0.05406	0.06837	0.08951	0.18531	0.11441	0.03208	0.05441
3587.5	0.26511	0.07262	0.10192	0.04233	0.04982	0.10656	0.00116	0.06221	0.0547	0.06854	0.09025	0.18653	0.11424	0.032	0.05455
3587	0.26653	0.07336	0.10302	0.04259	0.05017	0.10726	0.00126	0.06274	0.0551	0.06899	0.09113	0.1878	0.1147	0.03198	0.05475
3586.5	0.26784	0.07412	0.10495	0.04265	0.05068	0.10827	0.000913	0.06334	0.0555	0.06974	0.09204	0.189	0.1158	0.03218	0.05502
3586	0.26915	0.07475	0.10659	0.0427	0.05113	0.10914	0.000346	0.06402	0.0562	0.0705	0.0929	0.19017	0.11688	0.03261	0.05536
3585.5	0.27059	0.07529	0.10726	0.04296	0.05153	0.10978	0	0.06469	0.0572	0.07115	0.09369	0.1914	0.1174	0.0332	0.05578
3585	0.27215	0.07587	0.10724	0.04346	0.0521	0.11044	8.9e-05	0.06523	0.05817	0.07184	0.09436	0.19271	0.11732	0.03386	0.05634
3584.5	0.27373	0.07659	0.10724	0.04406	0.053	0.11139	0.000426	0.06565	0.05886	0.0727	0.0949	0.19402	0.11699	0.03447	0.05703
3584	0.27526	0.07741	0.10765	0.04457	0.05405	0.11264	0.000711	0.06603	0.05927	0.07362	0.09542	0.1953	0.1168	0.03491	0.05772
3583.5	0.27671	0.07824	0.10829	0.04495	0.05492	0.11393	0.000881	0.06646	0.05958	0.07441	0.096	0.19656	0.11693	0.03513	0.05824
3583	0.27809	0.07902	0.10891	0.04531	0.05549	0.11504	0.0011	0.06692	0.05994	0.07499	0.09671	0.19782	0.11738	0.03528	0.05856
3582.5	0.27943	0.07978	0.1095	0.04578	0.05593	0.11588	0.00145	0.06741	0.06035	0.07549	0.09749	0.19906	0.11818	0.03555	0.05882
3582	0.28077	0.08053	0.11019	0.04634	0.05638	0.11648	0.00184	0.06791	0.06083	0.07604	0.09822	0.20032	0.11919	0.03595	0.05919
3581.5	0.2822	0.08127	0.11094	0.04682	0.0569	0.11694	0.00217	0.06845	0.06142	0.07666	0.0988	0.20157	0.12007	0.03634	0.05972
3581	0.28376	0.08195	0.11172	0.0471	0.05744	0.11746	0.00238	0.06904	0.06215	0.07731	0.09926	0.2028	0.12052	0.03671	0.06037
3580.5	0.28539	0.08252	0.11258	0.04729	0.05796	0.11823	0.00246	0.06958	0.06291	0.078	0.09978	0.20395	0.12056	0.03712	0.06107
3580	0.287	0.08303	0.11352	0.04754	0.0584	0.11925	0.00235	0.07002	0.06352	0.07866	0.10052	0.20503	0.12054	0.03765	0.06175
3579.5	0.28857	0.08361	0.11438	0.0479	0.05876	0.12027	0.00206	0.07044	0.06397	0.07922	0.10144	0.2061	0.12072	0.03819	0.06238
3579	0.29019	0.08438	0.11493	0.04828	0.05914	0.12105	0.00175	0.071	0.06445	0.07971	0.10242	0.2073	0.12109	0.03861	0.06298
3578.5	0.29186	0.08529	0.11506	0.04868	0.0596	0.12159	0.00166	0.07182	0.06511	0.08024	0.10332	0.20864	0.1215	0.03889	0.06357
3578	0.29351	0.08614	0.11491	0.04922	0.06013	0.12212	0.00176	0.07281	0.06589	0.08088	0.10409	0.21005	0.12195	0.03916	0.06409
3577.5	0.29506	0.08682	0.11481	0.04997	0.06067	0.1229	0.00181	0.07379	0.06657	0.08156	0.10473	0.21138	0.12246	0.03957	0.06449
3577	0.29653	0.08733	0.11504	0.05078	0.06127	0.12398	0.00166	0.07456	0.06702	0.08223	0.10533	0.2126	0.12298	0.04005	0.06482
3576.5	0.298	0.08781	0.11564	0.05147	0.06195	0.12517	0.00145	0.07508	0.06733	0.08289	0.10602	0.21378	0.12336	0.04046	0.06522
3576	0.29947	0.08832	0.11643	0.05202	0.06266	0.12632	0.00147	0.07543	0.06777	0.08358	0.10686	0.21502	0.12359	0.0407	0.06574
3575.5	0.30092	0.08885	0.11729	0.05257	0.06327	0.12734	0.0018	0.07583	0.06846	0.08428	0.10783	0.21632	0.12384	0.04088	0.06633
3575	0.30238	0.08941	0.1183	0.05324	0.06371	0.12832	0.00218	0.07642	0.06935	0.08496	0.10881	0.21763	0.12421	0.04116	0.06687
3574.5	0.30388	0.09002	0.1195	0.05398	0.064	0.12929	0.00231	0.07719	0.07017	0.08559	0.10969	0.21887	0.12465	0.04158	0.06736
3574	0.30542	0.09072	0.12072	0.0547	0.06423	0.13025	0.00212	0.07801	0.07077	0.08619	0.11044	0.22006	0.12504	0.04203	0.06789
3573.5	0.30697	0.0915	0.12166	0.05536	0.06454	0.13112	0.00183	0.07878	0.07117	0.08675	0.11115	0.22128	0.12534	0.04242	0.06856
3573	0.30848	0.09235	0.12218	0.05595	0.06504	0.13184	0.00166	0.07954	0.07155	0.08724	0.11195	0.22262	0.12567	0.04278	0.06931
3572.5	0.30999	0.09327	0.12241	0.05641	0.06573	0.13247	0.00167	0.08036	0.07203	0.08772	0.11286	0.22406	0.1261	0.04315	0.07002
3572	0.31157	0.09423	0.12249	0.05677	0.06649	0.13311	0.0017	0.08121	0.07266	0.08829	0.11383	0.22552	0.12662	0.04351	0.0706
3571.5	0.31324	0.09513	0.12255	0.05713	0.0672	0.13385	0.0016	0.08204	0.07343	0.08901	0.11474	0.22686	0.12719	0.04385	0.07109
3571	0.31498	0.09583	0.1226	0.05771	0.06778	0.13464	0.00131	0.08279	0.0743	0.08981	0.11549	0.22803	0.12771	0.04426	0.07157
3570.5	0.3167	0.09626	0.12261	0.05852	0.06825	0.13531	0.000943	0.08349	0.07521	0.09048	0.11611	0.22903	0.12806	0.04477	0.07206
3570	0.31839	0.09655	0.12249	0.05933	0.06859	0.13575	0.000746	0.08418	0.07614	0.09089	0.11674	0.23002	0.12821	0.04533	0.07251
3569.5	0.32006	0.0969	0.12229	0.05977	0.06883	0.13606	0.000929	0.08495	0.07705	0.09115	0.11752	0.23111	0.12831	0.04584	0.07293
3569	0.32171	0.0975	0.1223	0.05972	0.06914	0.13663	0.0015	0.08582	0.07796	0.09147	0.11851	0.23235	0.12853	0.04632	0.07337
3568.5	0.32328	0.09835	0.12281	0.05947	0.06966	0.13773	0.00224	0.08668	0.07884	0.09198	0.11962	0.23371	0.1288	0.04682	0.07394
3568	0.32475	0.09934	0.1238	0.05949	0.07037	0.13927	0.00284	0.08738	0.0796	0.09262	0.12072	0.23516	0.12888	0.04732	0.07465
3567.5	0.32619	0.10027	0.12508	0.05996	0.0711	0.14091	0.00307	0.08789	0.08015	0.09333	0.12173	0.23668	0.1288	0.04775	0.07543
3567	0.32774	0.10104	0.12666	0.06066	0.07185	0.14245	0.00286	0.08837	0.08047	0.09421	0.12263	0.23818	0.12895	0.04819	0.07618
3566.5	0.32938	0.1017	0.12849	0.06131	0.07269	0.14371	0.00229	0.08894	0.08068	0.09528	0.1234	0.23953	0.12952	0.04873	0.0768
3566	0.33107	0.10236	0.13018	0.0618	0.0736	0.14457	0.00158	0.08959	0.08104	0.09635	0.12407	0.24074	0.13022	0.0493	0.07726
3565.5	0.33279	0.10312	0.13123	0.0623	0.07438	0.14508	0.000969	0.09022	0.0817	0.09722	0.12476	0.24195	0.13075	0.04969	0.07765
3565	0.33457	0.10395	0.13159	0.06298	0.07491	0.14558	0.000619	0.09075	0.08257	0.09789	0.12557	0.24322	0.13121	0.04987	0.07806
3564.5	0.33635	0.1048	0.13163	0.06387	0.07523	0.1464	0.000553	0.09125	0.08346	0.09854	0.12653	0.24455	0.13186	0.04998	0.0786
3564	0.33803	0.10563	0.1318	0.06485	0.07557	0.14764	0.000695	0.09183	0.08429	0.09929	0.12753	0.24589	0.13276	0.05019	0.07928
3563.5	0.33957	0.10644	0.1322	0.06573	0.07611	0.1491	0.000971	0.09261	0.08506	0.10012	0.12845	0.24726	0.1336	0.05055	0.08001
3563	0.34106	0.10727	0.13265	0.06643	0.07683	0.1505	0.00132	0.09358	0.08578	0.10092	0.12926	0.24869	0.13412	0.05097	0.0807
3562.5	0.3426	0.10811	0.13309	0.06702	0.07762	0.15165	0.00162	0.09461	0.08647	0.10167	0.13	0.25014	0.13435	0.0514	0.08133
3562	0.34421	0.10895	0.13367	0.06758	0.07842	0.15244	0.00179	0.09554	0.08715	0.10238	0.13075	0.25157	0.13449	0.05185	0.08193
3561.5	0.34582	0.10974	0.13457	0.06819	0.07929	0.15294	0.00187	0.09623	0.08791	0.1031	0.1315	0.25299	0.13473	0.05231	0.0826
3561	0.34745	0.11042	0.13579	0.06888	0.08023	0.1534	0.00198	0.09669	0.08876	0.10386	0.13221	0.2544	0.1352	0.05275	0.08336
3560.5	0.34917	0.11096	0.13712	0.06959	0.08113	0.15413	0.00211	0.09709	0.08959	0.10465	0.13291	0.25575	0.13583	0.05316	0.08415
3560	0.35098	0.11147	0.1384	0.07025	0.08183	0.15524	0.00202	0.09759	0.09031	0.10542	0.13364	0.25704	0.13643	0.05355	0.08486
3559.5	0.35283	0.11211	0.1396	0.0708	0.08232	0.15655	0.00171	0.0983	0.09092	0.1061	0.13445	0.25835	0.13675	0.0539	0.08543
3559	0.35463	0.11297	0.14077	0.07132	0.08277	0.15784	0.00147	0.09917	0.09152	0.10674	0.13531	0.25978	0.13671	0.05426	0.08594
3558.5	0.3563	0.11393	0.14187	0.0719	0.08334	0.15903	0.00142	0.10011	0.09222	0.10746	0.13614	0.26127	0.13653	0.0547	0.08649
3558	0.35784	0.11483	0.14277	0.07254	0.08405	0.16008	0.00148	0.10102	0.09302	0.10832	0.13693	0.26265	0.13662	0.05533	0.08715
3557.5	0.35936	0.11556	0.14331	0.07318	0.0848	0.16098	0.00149	0.10183	0.09391	0.10921	0.13768	0.26385	0.13725	0.05613	0.08792
3557	0.36098	0.11619	0.14345	0.07382	0.08554	0.1617	0.00144	0.10255	0.09482	0.11002	0.13847	0.26501	0.13828	0.05691	0.08871
3556.5	0.36276	0.11682	0.14334	0.07456	0.08629	0.16231	0.00141	0.10321	0.09569	0.1107	0.13932	0.26629	0.13924	0.05749	0.08948
3556	0.36463	0.11745	0.14319	0.07544	0.08706	0.16289	0.00139	0.1039	0.09648	0.11132	0.14025	0.26773	0.13972	0.0578	0.0902
3555.5	0.3665	0.11809	0.14319	0.07629	0.08779	0.16351	0.00128	0.10469	0.09724	0.11192	0.14124	0.26916	0.13973	0.05802	0.0909
3555	0.36837	0.11875	0.14342	0.07686	0.08844	0.16418	0.00104	0.10556	0.09802	0.11252	0.14225	0.27043	0.1397	0.05838	0.09157
3554.5	0.37027	0.11947	0.14394	0.07715	0.089	0.16493	0.000907	0.10642	0.09885	0.11314	0.14328	0.27157	0.14001	0.05901	0.09219
3554	0.37219	0.12025	0.14472	0.0774	0.08951	0.16585	0.00109	0.10713	0.09964	0.11387	0.14429	0.27269	0.14066	0.05978	0.09273
3553.5	0.37406	0.1211	0.14562	0.07786	0.09003	0.16704	0.00147	0.10767	0.10034	0.11475	0.14526	0.27394	0.14136	0.06047	0.09325
3553	0.37585	0.12204	0.1465	0.07857	0.09069	0.16848	0.00163	0.10821	0.10101	0.11574	0.14616	0.27535	0.14186	0.06098	0.09381
3552.5	0.37755	0.12309	0.14728	0.07945	0.09158	0.16995	0.00131	0.10895	0.10182	0.11676	0.14699	0.27689	0.14216	0.06143	0.09447
3552	0.37915	0.12422	0.14792	0.08045	0.09264	0.17117	0.000671	0.10994	0.10284	0.11768	0.14777	0.27848	0.14235	0.06197	0.09518
3551.5	0.38065	0.12529	0.14842	0.08154	0.09359	0.172	0.000233	0.11106	0.10397	0.11843	0.14854	0.28006	0.14249	0.0626	0.09588
3551	0.38213	0.1262	0.14885	0.08264	0.09421	0.17261	0.000365	0.11217	0.10499	0.11904	0.14936	0.28159	0.14274	0.06314	0.09652
3550.5	0.38368	0.12694	0.14934	0.0836	0.09455	0.17323	0.001	0.11316	0.10579	0.11958	0.15026	0.28303	0.14331	0.06345	0.09713
3550	0.38537	0.1276	0.14991	0.08428	0.09487	0.17393	0.00172	0.11397	0.10641	0.12014	0.15127	0.28437	0.14427	0.0636	0.09778
3549.5	0.38719	0.12822	0.15048	0.08469	0.09542	0.17459	0.00209	0.11461	0.10702	0.12074	0.15234	0.28562	0.14535	0.06376	0.09852
3549	0.38908	0.12881	0.15095	0.08495	0.09626	0.17518	0.00196	0.11512	0.10774	0.12132	0.15341	0.28683	0.14615	0.06411	0.09938
3548.5	0.39093	0.12939	0.15143	0.08521	0.09725	0.17583	0.00149	0.1156	0.10853	0.1219	0.15444	0.28813	0.14651	0.06469	0.10029
3548	0.39268	0.13009	0.15223	0.08563	0.09819	0.17669	0.000978	0.1162	0.10933	0.12255	0.15539	0.28958	0.14667	0.06545	0.10114
3547.5	0.3943	0.13106	0.15352	0.08623	0.0989	0.17767	0.000677	0.11701	0.11018	0.12332	0.15622	0.29121	0.14696	0.06629	0.10184
3547	0.39588	0.13231	0.15511	0.08696	0.09937	0.17864	0.00068	0.11803	0.11119	0.12412	0.15698	0.29293	0.14751	0.06709	0.10236
3546.5	0.39753	0.1336	0.15657	0.08771	0.09973	0.17965	0.000927	0.11917	0.11238	0.12485	0.15775	0.29457	0.14819	0.06781	0.10279
3546	0.39929	0.13463	0.15763	0.08847	0.1002	0.18086	0.00127	0.1203	0.11354	0.12555	0.15864	0.29599	0.1488	0.06843	0.10323
3545.5	0.40111	0.13526	0.15838	0.0893	0.10089	0.18225	0.00161	0.1213	0.11436	0.12635	0.15963	0.2972	0.14936	0.06891	0.10379
3545	0.40293	0.13564	0.15912	0.09017	0.10173	0.18359	0.00193	0.12214	0.11483	0.12728	0.16069	0.29836	0.15008	0.06922	0.10449
3544.5	0.40471	0.13611	0.16007	0.09102	0.10261	0.18471	0.0022	0.12291	0.11516	0.12825	0.16175	0.29965	0.15105	0.06941	0.10528
3544	0.40643	0.1369	0.16117	0.09181	0.10341	0.18567	0.00229	0.12373	0.11563	0.12909	0.16278	0.30108	0.15204	0.06965	0.10606
3543.5	0.40802	0.13797	0.16213	0.09255	0.10414	0.18657	0.00204	0.12463	0.1163	0.12977	0.16373	0.30256	0.15267	0.07008	0.10676
3543	0.40948	0.13907	0.16281	0.09327	0.10484	0.18747	0.00153	0.12556	0.11711	0.13041	0.16454	0.30398	0.15283	0.07064	0.1074
3542.5	0.4109	0.13998	0.16336	0.09401	0.10562	0.18837	0.00108	0.12644	0.11799	0.13116	0.16522	0.30531	0.15283	0.07113	0.10808
3542	0.41242	0.14066	0.16409	0.09476	0.10653	0.18939	0.00101	0.12725	0.11898	0.1321	0.16587	0.30659	0.15304	0.07149	0.10887
3541.5	0.41413	0.14128	0.16508	0.09549	0.10756	0.19062	0.00135	0.12805	0.12007	0.13313	0.16656	0.30789	0.15348	0.07183	0.10976
3541	0.41597	0.14204	0.16617	0.09614	0.1086	0.19202	0.00174	0.12892	0.12122	0.1341	0.16734	0.30925	0.15388	0.07233	0.11062
3540.5	0.41787	0.14296	0.16712	0.09671	0.1095	0.19338	0.0019	0.1299	0.12236	0.13489	0.16818	0.31068	0.15407	0.07301	0.11133
3540	0.41978	0.14392	0.16796	0.09725	0.11012	0.19453	0.00207	0.13093	0.12346	0.13555	0.16905	0.31216	0.15413	0.07372	0.1119
3539.5	0.42168	0.14474	0.16881	0.09785	0.1105	0.19547	0.00232	0.1319	0.12446	0.1362	0.16998	0.31367	0.1543	0.07434	0.11246
3539	0.42355	0.14541	0.16967	0.0986	0.11081	0.19633	0.00244	0.1327	0.12526	0.13691	0.17099	0.31516	0.15469	0.07487	0.11311
3538.5	0.42535	0.14607	0.17033	0.09954	0.11129	0.19721	0.00244	0.13331	0.12588	0.13765	0.17205	0.31659	0.15525	0.07537	0.11386
3538	0.4271	0.1469	0.17066	0.10062	0.11199	0.19813	0.00238	0.13386	0.12644	0.13838	0.1731	0.31799	0.15577	0.07586	0.11462
3537.5	0.42889	0.14792	0.17085	0.1017	0.11276	0.19901	0.00226	0.13449	0.12707	0.13909	0.17401	0.31945	0.15608	0.0763	0.11529
3537	0.43075	0.14898	0.17137	0.10265	0.11341	0.19983	0.00198	0.13529	0.12783	0.13985	0.17477	0.32103	0.15618	0.07669	0.11583
3536.5	0.4326	0.14984	0.17243	0.1034	0.11392	0.20067	0.00152	0.13619	0.12866	0.14068	0.17545	0.32265	0.15626	0.07711	0.11635
3536	0.43435	0.15042	0.17374	0.104	0.11447	0.20171	0.00103	0.13705	0.12958	0.14156	0.17618	0.32417	0.15647	0.07763	0.11695
3535.5	0.43603	0.15086	0.17475	0.10454	0.11522	0.203	0.000792	0.13783	0.13062	0.14242	0.17703	0.3255	0.15688	0.07831	0.1177
3535	0.43778	0.15143	0.17523	0.10504	0.11618	0.20439	0.000952	0.13859	0.13179	0.14327	0.17796	0.32672	0.1575	0.07913	0.11857
3534.5	0.43967	0.15228	0.17553	0.1055	0.11717	0.2056	0.00145	0.13945	0.13297	0.14408	0.17894	0.32795	0.15835	0.08001	0.11945
3534	0.44158	0.15332	0.17619	0.10601	0.11805	0.20648	0.00206	0.14046	0.13403	0.14482	0.17996	0.32927	0.15933	0.08082	0.12026
3533.5	0.44337	0.15438	0.17742	0.1067	0.11878	0.20707	0.00254	0.14151	0.13495	0.14543	0.18102	0.33069	0.16021	0.0814	0.12101
3533	0.44504	0.15535	0.17886	0.10764	0.11945	0.20757	0.00262	0.14245	0.13583	0.146	0.18201	0.33213	0.16084	0.08167	0.12175
3532.5	0.44671	0.15625	0.18002	0.10874	0.12013	0.2082	0.00219	0.14323	0.13678	0.14667	0.18286	0.33352	0.1613	0.08178	0.12253
3532	0.44849	0.15714	0.18067	0.1098	0.12082	0.20909	0.00155	0.14398	0.13783	0.14749	0.18358	0.33482	0.16173	0.08199	0.1233
3531.5	0.45033	0.15801	0.18096	0.11068	0.1215	0.21022	0.00115	0.14489	0.13892	0.14834	0.18434	0.33609	0.16217	0.08249	0.12402
3531	0.45211	0.15885	0.18118	0.11137	0.1222	0.21147	0.00109	0.14592	0.1399	0.14912	0.18523	0.33745	0.16259	0.08327	0.1247
3530.5	0.45376	0.15967	0.18157	0.11203	0.12301	0.21268	0.00126	0.14687	0.14065	0.1499	0.18621	0.33893	0.16311	0.08414	0.12542
3530	0.4553	0.16053	0.18226	0.11275	0.12397	0.21381	0.00151	0.1476	0.14121	0.15081	0.18718	0.34045	0.16381	0.08495	0.12619
3529.5	0.45688	0.16138	0.18317	0.1135	0.12502	0.21486	0.00171	0.14824	0.14173	0.15191	0.18815	0.34187	0.16452	0.08561	0.12697
3529	0.45859	0.16216	0.18408	0.11416	0.12607	0.21585	0.0018	0.14905	0.14243	0.15309	0.18918	0.34315	0.16497	0.08611	0.12769
3528.5	0.46045	0.16286	0.18479	0.11474	0.12704	0.21676	0.00183	0.15018	0.14339	0.15418	0.19027	0.34436	0.1652	0.0865	0.12833
3528	0.46238	0.16362	0.18529	0.11548	0.12795	0.21762	0.00188	0.15149	0.14459	0.15509	0.19128	0.34564	0.16549	0.08687	0.12895
3527.5	0.46429	0.16458	0.18585	0.11654	0.12873	0.21858	0.00199	0.15275	0.14595	0.15576	0.19204	0.3471	0.16603	0.08734	0.12965
3527	0.4661	0.16568	0.18675	0.1178	0.12931	0.21967	0.00209	0.15384	0.1474	0.15625	0.19262	0.3487	0.16671	0.08793	0.13046
3526.5	0.46778	0.1667	0.18804	0.11898	0.12975	0.22078	0.00209	0.15482	0.14884	0.15669	0.19324	0.35032	0.1674	0.08859	0.13135
3526	0.46938	0.16749	0.18954	0.11992	0.13029	0.22173	0.00195	0.1558	0.15013	0.15726	0.19414	0.35185	0.16821	0.08921	0.13224
3525.5	0.471	0.1681	0.19091	0.12065	0.13109	0.22254	0.0018	0.15674	0.15115	0.15805	0.19535	0.3533	0.16933	0.08982	0.13306
3525	0.4727	0.16874	0.19191	0.12127	0.13211	0.22334	0.00176	0.15754	0.15195	0.159	0.1967	0.35474	0.17068	0.09047	0.13382
3524.5	0.47452	0.1695	0.19251	0.12181	0.13318	0.22423	0.00179	0.15816	0.15263	0.15999	0.19793	0.35617	0.17192	0.09116	0.13458
3524	0.47637	0.17035	0.19291	0.12229	0.13414	0.22513	0.00175	0.15874	0.15333	0.161	0.19886	0.3575	0.17268	0.09179	0.13537
3523.5	0.47819	0.17118	0.19334	0.12286	0.135	0.22593	0.00153	0.15951	0.15405	0.16198	0.19951	0.35867	0.17284	0.09237	0.13616
3523	0.47992	0.17202	0.19392	0.12359	0.1358	0.22667	0.00133	0.16061	0.15476	0.1629	0.20007	0.35979	0.17255	0.09301	0.13691
3522.5	0.48153	0.17291	0.19463	0.12438	0.13658	0.22748	0.00142	0.1619	0.15552	0.1637	0.20075	0.36098	0.17221	0.09376	0.13761
3522	0.48305	0.1738	0.19553	0.12511	0.13738	0.22852	0.0019	0.16316	0.15642	0.16446	0.20167	0.36228	0.17224	0.09454	0.13828
3521.5	0.48463	0.1746	0.1968	0.12579	0.13822	0.22974	0.00252	0.16423	0.15751	0.1653	0.20277	0.36366	0.17281	0.09521	0.13897
3521	0.48637	0.17526	0.19852	0.12653	0.1391	0.23101	0.00289	0.16512	0.1587	0.16629	0.20389	0.36505	0.17373	0.09577	0.13971
3520.5	0.48823	0.17584	0.20034	0.1274	0.13997	0.23215	0.00277	0.16587	0.15979	0.1673	0.20489	0.36639	0.17458	0.09628	0.14051
3520	0.49006	0.17646	0.20164	0.12834	0.14082	0.2331	0.00234	0.16662	0.16072	0.16815	0.20572	0.36767	0.17505	0.0968	0.14136
3519.5	0.49183	0.17721	0.20199	0.12933	0.14166	0.23399	0.00189	0.16747	0.16154	0.16878	0.20646	0.36889	0.17516	0.09727	0.14219
3519	0.4936	0.17809	0.20165	0.13031	0.14245	0.23496	0.00151	0.16849	0.16239	0.16929	0.20722	0.37015	0.17518	0.09771	0.14293
3518.5	0.49542	0.17905	0.20144	0.13125	0.14311	0.236	0.00133	0.16962	0.16334	0.16977	0.20805	0.37151	0.1754	0.09823	0.14353
3518	0.49722	0.18	0.20199	0.13215	0.14364	0.23697	0.00145	0.17074	0.16437	0.17028	0.20892	0.37299	0.17588	0.09889	0.14398
3517.5	0.49891	0.1809	0.20327	0.13307	0.14416	0.23785	0.00175	0.17178	0.16541	0.17082	0.20981	0.37456	0.17642	0.09963	0.14436
3517	0.5005	0.18172	0.20477	0.13409	0.14481	0.23882	0.00195	0.17281	0.16643	0.17143	0.21074	0.37617	0.17679	0.10023	0.14479
3516.5	0.50207	0.18249	0.20606	0.13515	0.14557	0.23999	0.0019	0.17386	0.16743	0.17213	0.21168	0.37776	0.177	0.1006	0.14534
3516	0.5037	0.18325	0.20706	0.13617	0.14633	0.24125	0.00168	0.17487	0.16844	0.17289	0.2126	0.37923	0.17732	0.1008	0.14602
3515.5	0.50539	0.18408	0.20786	0.13706	0.14703	0.24238	0.0015	0.17572	0.16945	0.17364	0.21349	0.38057	0.17791	0.10104	0.1468
3515	0.50715	0.18503	0.20847	0.13785	0.14776	0.24329	0.00145	0.17644	0.1704	0.17433	0.21436	0.38186	0.17856	0.10145	0.14765
3514.5	0.50892	0.18608	0.20886	0.13856	0.1486	0.2441	0.00144	0.17718	0.17126	0.17499	0.21522	0.38318	0.17887	0.10206	0.14856
3514	0.51062	0.18717	0.20921	0.13921	0.14953	0.24494	0.00136	0.17812	0.1721	0.17571	0.21608	0.38456	0.17872	0.10281	0.1495
3513.5	0.51221	0.1882	0.20982	0.13985	0.15049	0.24587	0.00128	0.17922	0.17309	0.17654	0.21696	0.38591	0.17849	0.1036	0.15044
3513	0.51374	0.18911	0.21076	0.14058	0.15146	0.24693	0.00128	0.18033	0.17427	0.17745	0.21789	0.38722	0.17867	0.10438	0.15139
3512.5	0.51532	0.18989	0.21178	0.14142	0.15248	0.24808	0.00133	0.18134	0.17556	0.17831	0.21884	0.38854	0.1794	0.10512	0.15231
3512	0.51703	0.19064	0.21255	0.14229	0.15347	0.24918	0.00139	0.18227	0.17683	0.17901	0.21974	0.38992	0.18033	0.10582	0.15314
3511.5	0.51888	0.19146	0.2131	0.14314	0.15434	0.25003	0.00151	0.1832	0.17802	0.17965	0.22053	0.39136	0.181	0.10646	0.15387
3511	0.52075	0.19238	0.21375	0.14402	0.15507	0.25059	0.00169	0.18409	0.17912	0.18047	0.22123	0.39281	0.18123	0.10705	0.15453
3510.5	0.52253	0.19334	0.21483	0.14504	0.15581	0.25107	0.00182	0.18488	0.18013	0.18161	0.22193	0.39422	0.18127	0.10764	0.1552
3510	0.52411	0.1942	0.21622	0.14613	0.15672	0.2518	0.00175	0.18566	0.18109	0.18295	0.22269	0.39554	0.18152	0.10827	0.15591
3509.5	0.52553	0.1949	0.21745	0.14714	0.15775	0.2529	0.00155	0.18657	0.18218	0.18413	0.22349	0.39683	0.1822	0.10891	0.15664
3509	0.52695	0.19548	0.21824	0.14803	0.15867	0.25424	0.00153	0.18765	0.18347	0.1849	0.22427	0.3981	0.18327	0.10944	0.15736
3508.5	0.52854	0.19604	0.21878	0.14889	0.15934	0.25556	0.00199	0.18878	0.18482	0.18529	0.225	0.3994	0.18453	0.10982	0.15807
3508	0.53035	0.19668	0.21949	0.14983	0.15989	0.25665	0.00284	0.18983	0.18597	0.18559	0.2257	0.4007	0.18575	0.11009	0.1588
3507.5	0.53229	0.19746	0.22048	0.15079	0.1606	0.25737	0.00379	0.1908	0.18683	0.18607	0.22647	0.40204	0.18665	0.11038	0.15958
3507	0.53423	0.19837	0.22141	0.15162	0.16166	0.25774	0.00464	0.19179	0.18754	0.18687	0.2274	0.40342	0.18695	0.11078	0.16039
3506.5	0.53602	0.19931	0.22198	0.15226	0.16299	0.25795	0.00531	0.19282	0.1883	0.18784	0.22845	0.40478	0.1867	0.11132	0.16118
3506	0.53765	0.2002	0.2223	0.15277	0.16428	0.25828	0.00548	0.19381	0.1892	0.18874	0.22949	0.40606	0.1864	0.11196	0.16189
3505.5	0.53924	0.20099	0.22279	0.15331	0.16529	0.25892	0.00487	0.19472	0.19025	0.18945	0.23039	0.40725	0.18658	0.11271	0.16252
3505	0.54094	0.20171	0.22371	0.15398	0.16595	0.25991	0.00426	0.19559	0.19142	0.19005	0.23116	0.40846	0.18737	0.11352	0.16313
3504.5	0.54275	0.20241	0.22502	0.15487	0.16646	0.26109	0.00409	0.19652	0.19264	0.19073	0.23188	0.40981	0.1884	0.11431	0.16381
3504	0.54456	0.20316	0.22653	0.15604	0.16701	0.26227	0.00361	0.19755	0.19376	0.19156	0.23264	0.41127	0.18924	0.11503	0.16458
3503.5	0.54622	0.20401	0.22799	0.15751	0.16777	0.26335	0.00281	0.19867	0.1947	0.1924	0.23345	0.41272	0.18974	0.11566	0.16536
3503	0.54774	0.20493	0.22909	0.15915	0.16872	0.26435	0.00222	0.19976	0.19556	0.19314	0.2343	0.41406	0.18996	0.11624	0.16613
3502.5	0.54924	0.20587	0.22962	0.16068	0.16973	0.26532	0.00208	0.20074	0.19653	0.19378	0.23514	0.41531	0.19003	0.11684	0.16689
3502	0.55088	0.2068	0.22986	0.16186	0.17067	0.26624	0.00226	0.20159	0.19763	0.19444	0.236	0.41658	0.19013	0.11749	0.16767
3501.5	0.55276	0.20768	0.23042	0.16267	0.17153	0.26702	0.00259	0.20239	0.19872	0.19516	0.23691	0.41795	0.19053	0.11818	0.16844
3501	0.55487	0.2085	0.23167	0.16333	0.17242	0.26765	0.00294	0.20327	0.19971	0.19595	0.23792	0.41937	0.19135	0.11889	0.16913
3500.5	0.55701	0.20924	0.23331	0.16411	0.17345	0.26826	0.00319	0.20424	0.20068	0.19678	0.23896	0.42077	0.19236	0.1196	0.16977
3500	0.55897	0.20992	0.23463	0.16511	0.17457	0.26902	0.00299	0.2052	0.20172	0.19766	0.23986	0.42206	0.19314	0.12027	0.17043
3499.5	0.56066	0.21063	0.23531	0.16615	0.17567	0.26996	0.0027	0.20609	0.20278	0.19857	0.24054	0.42328	0.19356	0.12087	0.1712
3499	0.56222	0.21144	0.23558	0.16701	0.17667	0.27093	0.00291	0.20697	0.2037	0.19946	0.24112	0.42453	0.19384	0.12133	0.17207
3498.5	0.56376	0.21241	0.23585	0.16759	0.17756	0.27178	0.00291	0.20798	0.2045	0.2003	0.24182	0.42593	0.19427	0.12167	0.17299
3498	0.56529	0.21346	0.23639	0.16807	0.17832	0.27251	0.00235	0.20918	0.20536	0.20114	0.24276	0.42744	0.19486	0.122	0.17383
3497.5	0.56678	0.21448	0.23726	0.16867	0.17893	0.27327	0.00185	0.21045	0.20652	0.202	0.24383	0.42898	0.19537	0.12247	0.17451
3497	0.56829	0.21536	0.23839	0.16952	0.17949	0.27421	0.00166	0.21153	0.20793	0.2029	0.24485	0.43046	0.19568	0.12313	0.17509
3496.5	0.56995	0.21604	0.23956	0.17052	0.1802	0.27531	0.00155	0.21228	0.20933	0.20377	0.24571	0.43185	0.1959	0.12386	0.1757
3496	0.57179	0.21657	0.24054	0.17149	0.18111	0.27642	0.00135	0.21279	0.21047	0.20453	0.24648	0.4331	0.19627	0.12452	0.17643
3495.5	0.57367	0.2171	0.24122	0.17231	0.18203	0.27747	0.00123	0.21331	0.21134	0.20516	0.24729	0.43423	0.19687	0.12512	0.17721
3495	0.57544	0.21776	0.2417	0.17296	0.18271	0.27851	0.00145	0.21409	0.21217	0.20569	0.24817	0.43532	0.19756	0.12573	0.17794
3494.5	0.57706	0.2186	0.24211	0.17354	0.18309	0.27963	0.00198	0.21515	0.21318	0.20621	0.24909	0.43647	0.19817	0.12637	0.17857
3494	0.5786	0.21955	0.24256	0.17422	0.18343	0.28084	0.00253	0.21634	0.21434	0.20681	0.24999	0.4377	0.19867	0.12699	0.17919
3493.5	0.58016	0.2205	0.24315	0.17514	0.18407	0.282	0.00294	0.21749	0.21548	0.20756	0.25082	0.43897	0.19914	0.12757	0.17991
3493	0.58179	0.22141	0.24396	0.17628	0.18504	0.28291	0.00331	0.2185	0.21643	0.20841	0.25157	0.44025	0.19956	0.12815	0.18076
3492.5	0.58349	0.22224	0.24498	0.17741	0.18612	0.28349	0.00376	0.21941	0.21723	0.20928	0.2523	0.44152	0.19977	0.12877	0.18165
3492	0.5852	0.22297	0.24601	0.17831	0.18703	0.28381	0.00422	0.22033	0.21804	0.21006	0.25306	0.44282	0.19976	0.12941	0.18247
3491.5	0.58688	0.22355	0.24683	0.17898	0.18776	0.28412	0.00433	0.22136	0.21905	0.21077	0.25385	0.44414	0.19981	0.12998	0.18316
3491	0.58854	0.22399	0.24741	0.17969	0.18855	0.2846	0.00372	0.22247	0.22023	0.21148	0.25462	0.44543	0.20026	0.13046	0.18381
3490.5	0.59024	0.22434	0.24792	0.18073	0.18963	0.28528	0.00268	0.22356	0.22147	0.21226	0.25529	0.44669	0.20106	0.13092	0.18457
3490	0.59195	0.22476	0.24866	0.18213	0.19092	0.28602	0.00287	0.22456	0.22269	0.21315	0.25585	0.44794	0.20181	0.13145	0.18548
3489.5	0.59362	0.22538	0.24981	0.18366	0.1922	0.28675	0.00449	0.22554	0.22398	0.21411	0.25637	0.44923	0.20216	0.13209	0.18649
3489	0.59521	0.22623	0.25128	0.18501	0.19331	0.28759	0.00542	0.22659	0.2254	0.21507	0.25694	0.45059	0.20218	0.13284	0.18748
3488.5	0.59671	0.22725	0.25278	0.18603	0.19423	0.28871	0.00488	0.22773	0.22686	0.21593	0.25761	0.45199	0.2022	0.1336	0.18839
3488	0.59817	0.22837	0.25394	0.18673	0.195	0.29007	0.00391	0.22883	0.22814	0.21658	0.25839	0.4534	0.20237	0.13421	0.18921
3487.5	0.59971	0.22953	0.25459	0.18728	0.19556	0.29134	0.0032	0.2298	0.22917	0.21703	0.25929	0.4548	0.20262	0.13459	0.18992
3487	0.60137	0.23061	0.25478	0.18788	0.19601	0.29225	0.00282	0.23065	0.23007	0.21744	0.26028	0.45612	0.20283	0.13484	0.19051
3486.5	0.60316	0.23147	0.25478	0.18864	0.1966	0.29284	0.00258	0.23145	0.231	0.21801	0.26135	0.45727	0.20307	0.13521	0.19101
3486	0.605	0.23207	0.25501	0.18956	0.19762	0.29343	0.00234	0.23228	0.23199	0.21882	0.26242	0.45819	0.20352	0.13586	0.19154
3485.5	0.60681	0.23252	0.25581	0.19055	0.19899	0.29427	0.00208	0.23312	0.23297	0.21975	0.26347	0.45901	0.20424	0.13676	0.1922
3485	0.60856	0.23301	0.25719	0.19154	0.20025	0.29532	0.00184	0.23399	0.23385	0.22058	0.26447	0.45998	0.20507	0.13776	0.19297
3484.5	0.61024	0.23362	0.25881	0.19252	0.20099	0.29634	0.00175	0.23492	0.23467	0.22121	0.2654	0.46124	0.20577	0.13872	0.19371
3484	0.61183	0.23433	0.26029	0.19353	0.20124	0.29719	0.00188	0.23597	0.23558	0.22171	0.26622	0.46272	0.20625	0.13962	0.1943
3483.5	0.61336	0.23514	0.26158	0.19454	0.20141	0.29802	0.00216	0.23712	0.23668	0.22226	0.26691	0.46427	0.20669	0.14046	0.19474
3483	0.61491	0.23605	0.26291	0.19547	0.20197	0.29908	0.00242	0.23827	0.23796	0.22295	0.26748	0.46575	0.20739	0.14122	0.19522
3482.5	0.61654	0.23699	0.26433	0.19625	0.20303	0.30033	0.0025	0.23926	0.23929	0.22376	0.26805	0.46712	0.20841	0.14185	0.19592
3482	0.6183	0.23789	0.26558	0.19697	0.20438	0.30145	0.00234	0.24008	0.24054	0.22458	0.26874	0.46845	0.20945	0.14233	0.19683
3481.5	0.62019	0.23878	0.26642	0.19781	0.2057	0.30211	0.00199	0.24094	0.24166	0.22536	0.26963	0.46983	0.21007	0.14274	0.19781
3481	0.62212	0.23981	0.26691	0.19889	0.20683	0.30239	0.00162	0.24204	0.2427	0.22612	0.27064	0.4713	0.21017	0.14317	0.19873
3480.5	0.62394	0.24096	0.26732	0.20017	0.20777	0.30266	0.00145	0.24334	0.24374	0.22691	0.2716	0.47273	0.21	0.14368	0.19953
3480	0.62557	0.24207	0.26774	0.20153	0.2086	0.30327	0.00163	0.24459	0.24482	0.22773	0.27244	0.47403	0.20989	0.14429	0.20021
3479.5	0.62709	0.24302	0.2681	0.2029	0.2093	0.30419	0.00213	0.24562	0.24596	0.22853	0.27321	0.47524	0.20998	0.14497	0.20081
3479	0.62866	0.24387	0.26848	0.20424	0.2099	0.3052	0.00271	0.24648	0.24713	0.22935	0.27405	0.47649	0.21023	0.14568	0.20141
3478.5	0.6303	0.24474	0.26915	0.20538	0.21057	0.30609	0.00306	0.24732	0.24831	0.23027	0.27498	0.4778	0.21059	0.14636	0.20213
3478	0.63193	0.24559	0.27027	0.20616	0.2115	0.30682	0.00298	0.24821	0.24944	0.23127	0.27589	0.47907	0.21105	0.14695	0.20304
3477.5	0.63348	0.24633	0.27164	0.20667	0.21266	0.3075	0.0026	0.24917	0.25053	0.23222	0.27669	0.48021	0.21155	0.14747	0.20402
3477	0.63505	0.24696	0.27288	0.20724	0.21383	0.30822	0.00232	0.25021	0.25165	0.23298	0.27738	0.48134	0.21207	0.14798	0.20489
3476.5	0.63673	0.24762	0.27381	0.20815	0.2148	0.30898	0.00243	0.25132	0.25281	0.23353	0.27802	0.48259	0.21267	0.14857	0.2056
3476	0.6385	0.24839	0.27463	0.20936	0.2156	0.3097	0.00293	0.25246	0.25396	0.23399	0.27866	0.48398	0.21343	0.14927	0.20625
3475.5	0.64029	0.24924	0.27562	0.21057	0.21637	0.31037	0.00361	0.25357	0.25507	0.23455	0.27934	0.48537	0.21426	0.15006	0.20696
3475	0.6421	0.25007	0.27686	0.21159	0.21723	0.31107	0.00408	0.25456	0.25616	0.23528	0.28011	0.48666	0.21484	0.15086	0.20774
3474.5	0.64387	0.25081	0.27805	0.21248	0.21817	0.31184	0.00398	0.25539	0.2573	0.23614	0.28095	0.48784	0.21493	0.15163	0.20854
3474	0.64551	0.25144	0.27887	0.21339	0.21914	0.31264	0.00367	0.25605	0.25849	0.23704	0.2818	0.48893	0.21468	0.15238	0.2093
3473.5	0.647	0.252	0.27927	0.21438	0.22007	0.3134	0.00377	0.25668	0.25973	0.23791	0.28265	0.48994	0.21456	0.15312	0.21001
3473	0.64844	0.25257	0.27959	0.21543	0.22097	0.31419	0.0042	0.25746	0.26104	0.23878	0.28356	0.49096	0.21496	0.15382	0.21069
3472.5	0.64998	0.25321	0.28026	0.21656	0.22187	0.31512	0.00461	0.25854	0.26243	0.23971	0.28455	0.49209	0.21591	0.15441	0.21139
3472	0.65166	0.25398	0.28138	0.21778	0.22287	0.31614	0.0047	0.2599	0.26385	0.24067	0.28554	0.49337	0.21712	0.15495	0.21217
3471.5	0.65341	0.2549	0.28264	0.21909	0.22397	0.317	0.00432	0.26138	0.26524	0.24155	0.28646	0.49477	0.21828	0.15555	0.21304
3471	0.65514	0.25592	0.28363	0.22043	0.225	0.31755	0.00375	0.26284	0.26652	0.24226	0.2873	0.49622	0.21927	0.15633	0.21395
3470.5	0.65685	0.2569	0.28422	0.2217	0.22577	0.31791	0.00341	0.26416	0.26763	0.24283	0.28811	0.49766	0.22014	0.15722	0.21485
3470	0.6586	0.25772	0.28455	0.22284	0.22635	0.31838	0.00335	0.26527	0.26854	0.24331	0.28891	0.49906	0.22092	0.15807	0.21568
3469.5	0.66044	0.25838	0.28491	0.22383	0.227	0.3192	0.00343	0.26619	0.26943	0.24378	0.28969	0.50042	0.22159	0.15878	0.21642
3469	0.66236	0.25903	0.28544	0.22474	0.22785	0.32035	0.00349	0.26704	0.27053	0.24428	0.29045	0.50175	0.2221	0.15941	0.21708
3468.5	0.66422	0.25986	0.28617	0.2257	0.22881	0.32165	0.00338	0.26789	0.27192	0.24494	0.29119	0.50305	0.2225	0.16002	0.2177
3468	0.66592	0.26091	0.28712	0.22674	0.22972	0.3229	0.00302	0.26873	0.27331	0.24586	0.29192	0.50429	0.22281	0.16059	0.21838
3467.5	0.66744	0.26205	0.28833	0.22781	0.23062	0.32395	0.00247	0.26957	0.27428	0.247	0.29269	0.50545	0.22298	0.16112	0.21918
3467	0.66886	0.26311	0.2897	0.22888	0.23166	0.32475	0.00196	0.27052	0.27482	0.24815	0.29353	0.50658	0.22289	0.16161	0.22009
3466.5	0.67024	0.26398	0.29096	0.22998	0.2328	0.32534	0.00171	0.27173	0.27536	0.24909	0.29445	0.50768	0.22259	0.16215	0.221
3466	0.67168	0.26463	0.29191	0.23114	0.23389	0.32588	0.00181	0.27311	0.27637	0.24976	0.29533	0.50876	0.22231	0.16283	0.22185
3465.5	0.67329	0.2651	0.2926	0.23235	0.23482	0.32653	0.00204	0.27438	0.27791	0.25027	0.29607	0.50984	0.22237	0.16362	0.22269
3465	0.67511	0.2655	0.29324	0.23352	0.23573	0.32737	0.00224	0.27533	0.27964	0.25081	0.29673	0.51093	0.22293	0.16449	0.22356
3464.5	0.677	0.26593	0.29395	0.23466	0.23671	0.32834	0.00265	0.27601	0.28115	0.25145	0.29746	0.51199	0.22383	0.16534	0.22445
3464	0.67871	0.26645	0.29475	0.23582	0.23772	0.32928	0.00309	0.2767	0.28231	0.25216	0.2984	0.51298	0.2248	0.1661	0.22529
3463.5	0.6801	0.26707	0.29572	0.23699	0.23862	0.33005	0.00318	0.2776	0.28326	0.25292	0.29946	0.51392	0.22567	0.16675	0.22602
3463	0.68128	0.26783	0.29696	0.23813	0.23938	0.33065	0.00298	0.27875	0.28416	0.25373	0.30047	0.51492	0.22643	0.1674	0.22667
3462.5	0.68252	0.26872	0.29836	0.23923	0.24014	0.33117	0.0027	0.27999	0.28511	0.2546	0.30137	0.51603	0.22711	0.16813	0.22732
3462	0.68402	0.26964	0.29957	0.24034	0.24101	0.33167	0.00255	0.2812	0.28613	0.25548	0.30217	0.51724	0.22767	0.16892	0.22804
3461.5	0.68584	0.27051	0.30029	0.24149	0.24198	0.33219	0.00269	0.28241	0.2873	0.25625	0.30297	0.51849	0.22809	0.16966	0.22882
3461	0.68785	0.27137	0.30056	0.24259	0.24297	0.33275	0.00316	0.28366	0.28868	0.25686	0.3038	0.5198	0.22841	0.17025	0.22965
3460.5	0.68978	0.2723	0.30076	0.24345	0.24396	0.33345	0.0037	0.28499	0.29025	0.2574	0.30466	0.52118	0.22869	0.17071	0.23047
3460	0.69142	0.27332	0.30127	0.24401	0.24497	0.33431	0.00383	0.28629	0.29188	0.258	0.30545	0.52257	0.22894	0.17116	0.23128
3459.5	0.6928	0.27434	0.3023	0.24444	0.24595	0.33522	0.0033	0.28749	0.29339	0.25871	0.30613	0.52388	0.22913	0.17173	0.23206
3459	0.69416	0.27524	0.3038	0.24504	0.24686	0.33602	0.0023	0.28854	0.29471	0.25946	0.30673	0.52509	0.22928	0.17247	0.23283
3458.5	0.69568	0.27598	0.30538	0.24604	0.2477	0.33667	0.00134	0.28947	0.29584	0.26016	0.30732	0.52625	0.2296	0.17334	0.23358
3458	0.69736	0.27663	0.30659	0.24741	0.24857	0.33727	0.000877	0.29031	0.29685	0.26084	0.30801	0.52746	0.23036	0.17426	0.23428
3457.5	0.69909	0.27729	0.30728	0.24889	0.2495	0.33806	0.00103	0.29111	0.29785	0.2616	0.30884	0.52874	0.23159	0.17516	0.23495
3457	0.70078	0.27802	0.30772	0.25018	0.25041	0.33921	0.00147	0.29198	0.29889	0.26247	0.30976	0.53008	0.23288	0.17603	0.2356
3456.5	0.70241	0.27887	0.30829	0.25115	0.25127	0.34063	0.00181	0.29297	0.30001	0.2634	0.31072	0.53137	0.23375	0.1769	0.23628
3456	0.70399	0.27981	0.30907	0.25194	0.25216	0.342	0.00184	0.29401	0.30121	0.26433	0.31167	0.5325	0.23402	0.1777	0.23702
3455.5	0.70566	0.28078	0.30997	0.25284	0.25318	0.34298	0.00165	0.29507	0.30252	0.26525	0.31259	0.53349	0.23409	0.1784	0.23779
3455	0.70758	0.28168	0.31099	0.25404	0.25426	0.34352	0.0015	0.29617	0.30394	0.26615	0.31351	0.53446	0.2345	0.17899	0.23855
3454.5	0.70967	0.28247	0.31226	0.25549	0.2552	0.34389	0.0016	0.29732	0.3054	0.26699	0.3144	0.53555	0.23538	0.17955	0.2393
3454	0.71166	0.28317	0.31369	0.25697	0.256	0.34443	0.00192	0.29842	0.30675	0.2678	0.31523	0.53671	0.23634	0.18016	0.24006
3453.5	0.71327	0.28378	0.31501	0.25831	0.25688	0.34527	0.00232	0.29935	0.30794	0.26865	0.31601	0.53784	0.23681	0.18087	0.24089
3453	0.71449	0.28441	0.31605	0.25947	0.25799	0.34629	0.00272	0.3002	0.30902	0.26959	0.31682	0.53888	0.23662	0.18164	0.24179
3452.5	0.71553	0.28517	0.31695	0.2605	0.25917	0.3473	0.0031	0.30121	0.3101	0.2705	0.31768	0.53992	0.23604	0.18246	0.24269
3452	0.71669	0.2861	0.31791	0.26137	0.26013	0.34818	0.00343	0.30251	0.31122	0.27125	0.31852	0.54105	0.23556	0.1833	0.24356
3451.5	0.71817	0.28706	0.31899	0.26208	0.26083	0.34897	0.00341	0.30397	0.31241	0.27185	0.31926	0.54229	0.23548	0.18414	0.24442
3451	0.72003	0.28787	0.32013	0.26273	0.26155	0.34979	0.00282	0.30533	0.31374	0.27245	0.3199	0.54356	0.23589	0.18491	0.24532
3450.5	0.72212	0.28847	0.32127	0.26352	0.26249	0.35064	0.00197	0.3065	0.3152	0.27316	0.32053	0.54477	0.23667	0.18556	0.2462
3450	0.72417	0.28896	0.32235	0.26448	0.26359	0.35141	0.00151	0.30756	0.31671	0.27387	0.32126	0.54588	0.2377	0.18608	0.24698
3449.5	0.72599	0.28955	0.32323	0.26552	0.26464	0.35197	0.00181	0.30861	0.31814	0.27448	0.3221	0.54703	0.23886	0.18655	0.24764
3449	0.72759	0.29035	0.32388	0.26664	0.26559	0.35235	0.00251	0.30969	0.31945	0.275	0.32307	0.5483	0.24002	0.18712	0.24833
3448.5	0.72907	0.29135	0.3245	0.26796	0.26657	0.3528	0.00294	0.31075	0.32072	0.27562	0.32416	0.54962	0.24099	0.18789	0.24918
3448	0.73049	0.29251	0.32538	0.26954	0.26774	0.35351	0.0028	0.31172	0.32195	0.27647	0.32532	0.55085	0.24156	0.18887	0.25016
3447.5	0.73187	0.2937	0.32658	0.27119	0.26908	0.35442	0.00242	0.31264	0.3231	0.27755	0.32645	0.55196	0.24169	0.18992	0.25113
3447	0.7333	0.29478	0.32782	0.27261	0.27037	0.3553	0.00241	0.31357	0.32418	0.27872	0.32745	0.55306	0.24162	0.19086	0.25199
3446.5	0.73484	0.29567	0.32878	0.27371	0.27142	0.35608	0.00288	0.31461	0.3253	0.27982	0.32835	0.55423	0.24166	0.1916	0.25276
3446	0.73641	0.29644	0.32936	0.27471	0.27218	0.35684	0.00331	0.31578	0.32652	0.28075	0.32926	0.55537	0.24198	0.19222	0.25346
3445.5	0.73793	0.29725	0.32973	0.27583	0.2728	0.35764	0.00311	0.31706	0.32776	0.28148	0.33027	0.55643	0.24257	0.19289	0.25408
3445	0.73936	0.29814	0.33021	0.27708	0.27348	0.35841	0.00251	0.3184	0.32896	0.28206	0.33138	0.55745	0.2433	0.19373	0.25461
3444.5	0.74074	0.29907	0.33105	0.27829	0.27432	0.35906	0.00214	0.31974	0.33019	0.28265	0.33247	0.55849	0.24413	0.19462	0.25515
3444	0.74214	0.29991	0.33233	0.27933	0.27531	0.35964	0.00221	0.321	0.33154	0.28336	0.33343	0.55955	0.24509	0.19534	0.2558
3443.5	0.74366	0.30066	0.3339	0.28024	0.27641	0.3603	0.0024	0.32215	0.333	0.28425	0.33424	0.56061	0.24612	0.19585	0.25662
3443	0.74537	0.30137	0.33553	0.28122	0.27761	0.36115	0.00243	0.32318	0.33442	0.28524	0.33497	0.56167	0.24704	0.19631	0.25759
3442.5	0.74718	0.30208	0.33707	0.28242	0.27887	0.36217	0.00227	0.32413	0.33572	0.28621	0.33576	0.56272	0.2477	0.19686	0.25862
3442	0.74891	0.30277	0.3385	0.28382	0.28005	0.36327	0.00199	0.325	0.33693	0.28708	0.33668	0.56371	0.2481	0.19755	0.25967
3441.5	0.75046	0.30344	0.33985	0.28521	0.28105	0.36433	0.00164	0.32589	0.33812	0.28789	0.3377	0.56462	0.24843	0.1983	0.26066
3441	0.75193	0.30414	0.34102	0.28642	0.28192	0.3653	0.00134	0.32693	0.33932	0.28867	0.33872	0.56554	0.24886	0.19912	0.26154
3440.5	0.75348	0.30492	0.34192	0.28747	0.28282	0.36621	0.0013	0.32822	0.34055	0.28943	0.33959	0.56658	0.24943	0.20002	0.26232
3440	0.75515	0.3058	0.34263	0.28856	0.28379	0.36711	0.00163	0.32972	0.34191	0.29011	0.34032	0.56775	0.25007	0.20094	0.26304
3439.5	0.75684	0.30671	0.3433	0.28987	0.2847	0.36793	0.00211	0.3312	0.34343	0.29071	0.34107	0.56896	0.25071	0.2018	0.26376
3439	0.75845	0.30758	0.34401	0.29139	0.28541	0.36858	0.00242	0.33241	0.34499	0.2913	0.34197	0.57017	0.25128	0.20262	0.26454
3438.5	0.75991	0.30831	0.34468	0.293	0.28592	0.36904	0.00246	0.33326	0.34634	0.29192	0.34302	0.5713	0.25169	0.20344	0.26536
3438	0.76126	0.30889	0.34524	0.29454	0.28643	0.36942	0.00246	0.3339	0.34736	0.29261	0.34407	0.57233	0.25196	0.20423	0.26618
3437.5	0.76264	0.30951	0.34584	0.2959	0.28718	0.36988	0.00256	0.33459	0.34816	0.29338	0.34498	0.57326	0.25228	0.20489	0.26694
3437	0.76419	0.31034	0.34673	0.29698	0.28828	0.37052	0.00266	0.33545	0.34896	0.29424	0.3458	0.57419	0.25295	0.2054	0.26767
3436.5	0.76599	0.31139	0.34799	0.29779	0.28966	0.37129	0.00263	0.33646	0.3499	0.29514	0.34667	0.5752	0.25407	0.20595	0.26843
3436	0.76791	0.31247	0.34944	0.2985	0.2911	0.37212	0.00244	0.33748	0.35104	0.29599	0.34765	0.57632	0.25537	0.20672	0.26923
3435.5	0.76974	0.3134	0.35081	0.29932	0.29238	0.37299	0.00217	0.33855	0.35239	0.29677	0.34877	0.5775	0.25634	0.20774	0.27005
3435	0.77136	0.31418	0.35203	0.30035	0.29342	0.37398	0.00189	0.33978	0.35391	0.29758	0.34992	0.57865	0.25667	0.20886	0.27085
3434.5	0.77277	0.31492	0.35314	0.30155	0.2943	0.37515	0.00167	0.34117	0.35545	0.29849	0.35098	0.57965	0.25642	0.2099	0.27168
3434	0.77406	0.31572	0.35409	0.30283	0.29514	0.37639	0.00149	0.34251	0.35683	0.29941	0.35187	0.5805	0.256	0.21079	0.27254
3433.5	0.77537	0.31654	0.35481	0.30408	0.29597	0.3774	0.0013	0.34367	0.35805	0.30018	0.35267	0.58134	0.25598	0.2116	0.27338
3433	0.7768	0.31736	0.35534	0.30515	0.29679	0.37794	0.00099	0.34471	0.35933	0.30076	0.35354	0.58235	0.25667	0.21242	0.27409
3432.5	0.77832	0.31817	0.35592	0.30598	0.29766	0.37802	0.00059	0.34584	0.36081	0.30132	0.3546	0.58353	0.25799	0.21321	0.27469
3432	0.7798	0.31901	0.35676	0.30666	0.29878	0.37792	0.000264	0.34709	0.36236	0.30203	0.35581	0.58469	0.25949	0.21395	0.27534
3431.5	0.78114	0.31991	0.35782	0.30742	0.30026	0.37799	0.000201	0.3483	0.3637	0.30292	0.35703	0.58566	0.2607	0.21471	0.27619
3431	0.78237	0.32088	0.3588	0.30839	0.302	0.3784	0.000468	0.34936	0.3648	0.30388	0.35813	0.58648	0.26154	0.21566	0.27721
3430.5	0.78365	0.32185	0.35953	0.30957	0.3036	0.37911	0.000968	0.35032	0.36589	0.30479	0.35907	0.58723	0.26214	0.21685	0.27825
3430	0.78513	0.3227	0.36012	0.31086	0.30473	0.38007	0.00148	0.3513	0.36721	0.30562	0.35986	0.58797	0.26264	0.21802	0.27913
3429.5	0.78684	0.32337	0.36091	0.31219	0.30541	0.38127	0.00179	0.35232	0.36872	0.30642	0.36051	0.5887	0.26298	0.21882	0.27986
3429	0.78862	0.32389	0.36213	0.31347	0.3059	0.38266	0.00183	0.35336	0.37022	0.30731	0.36109	0.58947	0.26313	0.2192	0.2806
3428.5	0.79022	0.32443	0.36368	0.31462	0.30647	0.3841	0.00176	0.35437	0.37161	0.30826	0.36172	0.59033	0.26317	0.21946	0.28142
3428	0.79154	0.32512	0.3652	0.31569	0.3071	0.38534	0.00189	0.35535	0.3729	0.30917	0.3625	0.59129	0.26333	0.21996	0.28226
3427.5	0.79269	0.32598	0.36636	0.31687	0.3077	0.3862	0.00243	0.35629	0.3741	0.30993	0.36347	0.59233	0.26376	0.22082	0.283
3427	0.79393	0.32689	0.36713	0.31826	0.30833	0.38674	0.0033	0.35724	0.37518	0.31062	0.36456	0.59341	0.26449	0.22184	0.28362
3426.5	0.79533	0.32772	0.36781	0.31968	0.30914	0.38728	0.00415	0.35829	0.37618	0.31136	0.36564	0.59444	0.26535	0.22281	0.28424
3426	0.79679	0.32843	0.36868	0.3208	0.3102	0.38817	0.00443	0.35952	0.37726	0.31219	0.36662	0.59535	0.26609	0.22361	0.28499
3425.5	0.7982	0.32912	0.36973	0.32157	0.31134	0.38944	0.00382	0.36082	0.37857	0.31305	0.36758	0.59616	0.26654	0.2243	0.28587
3425	0.79956	0.32989	0.37065	0.32225	0.31238	0.39078	0.00305	0.36202	0.38003	0.31383	0.36863	0.597	0.26677	0.22503	0.28681
3424.5	0.80086	0.3308	0.37125	0.32312	0.3133	0.39182	0.00295	0.36307	0.38141	0.31453	0.36974	0.59796	0.26715	0.22589	0.28772
3424	0.80203	0.33177	0.37174	0.32426	0.31424	0.39237	0.00311	0.36409	0.38258	0.31522	0.3708	0.59896	0.26798	0.22689	0.28854
3423.5	0.80308	0.33275	0.37254	0.32555	0.31528	0.39254	0.00291	0.36523	0.38361	0.31601	0.37168	0.59983	0.26925	0.22786	0.28926
3423	0.80417	0.33365	0.37387	0.32686	0.31636	0.39258	0.00239	0.36656	0.3847	0.31694	0.3725	0.6005	0.27064	0.2287	0.28989
3422.5	0.80545	0.33444	0.37546	0.32804	0.3174	0.39271	0.00189	0.36797	0.38593	0.31795	0.37343	0.60109	0.27173	0.22941	0.29051
3422	0.80694	0.33511	0.37688	0.32903	0.31841	0.39306	0.00176	0.36927	0.38731	0.31892	0.37453	0.60176	0.27234	0.23017	0.29123
3421.5	0.80855	0.33575	0.37785	0.32996	0.31944	0.39359	0.00207	0.37036	0.38872	0.31978	0.37568	0.60262	0.27258	0.2311	0.29205
3421	0.81015	0.33646	0.37846	0.33111	0.32044	0.39417	0.00264	0.37126	0.39009	0.32058	0.37672	0.60356	0.27271	0.23213	0.29293
3420.5	0.81164	0.33725	0.37904	0.33264	0.32134	0.3947	0.00308	0.37208	0.39134	0.32136	0.3776	0.60443	0.27296	0.23301	0.29378
3420	0.81297	0.33801	0.37986	0.33438	0.32212	0.39525	0.00286	0.37296	0.39247	0.32214	0.37838	0.60512	0.27343	0.23363	0.29458
3419.5	0.8142	0.33867	0.38103	0.33596	0.32287	0.39597	0.00205	0.37394	0.39359	0.32292	0.3792	0.60574	0.27408	0.23414	0.29541
3419	0.81549	0.33931	0.38244	0.33713	0.32371	0.3969	0.00144	0.37506	0.39483	0.32372	0.38014	0.60646	0.27482	0.23475	0.29628
3418.5	0.81693	0.34004	0.38387	0.33796	0.32469	0.39788	0.00147	0.37633	0.39619	0.32458	0.38122	0.60737	0.27551	0.23555	0.29714
3418	0.81847	0.34091	0.38514	0.33875	0.32576	0.39877	0.00189	0.37761	0.39756	0.32547	0.38231	0.6084	0.276	0.23642	0.29793
3417.5	0.82	0.34188	0.38621	0.33976	0.32691	0.39948	0.00222	0.37871	0.3988	0.3263	0.3833	0.60943	0.27623	0.23721	0.29862
3417	0.82143	0.34285	0.38708	0.34106	0.32811	0.40007	0.00215	0.37952	0.39994	0.32701	0.38421	0.61042	0.27626	0.23796	0.29923
3416.5	0.82268	0.34372	0.38771	0.34252	0.32928	0.40062	0.00183	0.38022	0.40109	0.32765	0.38514	0.61131	0.2763	0.2387	0.29984
3416	0.82374	0.34444	0.38809	0.34389	0.33032	0.40117	0.00169	0.38116	0.40233	0.32833	0.38614	0.61206	0.27656	0.23942	0.30046
3415.5	0.82473	0.34505	0.38845	0.34502	0.33124	0.40175	0.00199	0.38254	0.4037	0.3291	0.38716	0.61275	0.27717	0.24008	0.30116
3415	0.82584	0.34563	0.38914	0.34591	0.33211	0.40233	0.00247	0.38417	0.40513	0.32995	0.38811	0.61349	0.27808	0.24075	0.30193
3414.5	0.82716	0.34628	0.39029	0.34671	0.33299	0.40294	0.00264	0.38567	0.40655	0.33086	0.38898	0.61432	0.27906	0.24157	0.30275
3414	0.82858	0.34704	0.39165	0.34758	0.33389	0.40372	0.00241	0.38677	0.40787	0.33177	0.38983	0.61511	0.27993	0.24255	0.30355
3413.5	0.82993	0.34791	0.39283	0.34864	0.33476	0.40477	0.00212	0.38748	0.40913	0.33267	0.3908	0.61582	0.28072	0.24355	0.30431
3413	0.83109	0.3489	0.39374	0.34988	0.33568	0.40597	0.00208	0.38801	0.41039	0.33358	0.39187	0.61646	0.2816	0.24451	0.30509
3412.5	0.83205	0.34994	0.39453	0.35115	0.33666	0.40701	0.00226	0.38853	0.41165	0.33454	0.39295	0.61709	0.28267	0.24547	0.30589
3412	0.83291	0.3509	0.39538	0.35227	0.3377	0.4077	0.00246	0.38916	0.41279	0.33551	0.39393	0.6177	0.28373	0.24647	0.3067
3411.5	0.83389	0.3517	0.39631	0.35316	0.33874	0.40817	0.00253	0.38999	0.41373	0.33639	0.39484	0.61832	0.28446	0.24739	0.3075
3411	0.83518	0.3524	0.39728	0.35396	0.33981	0.40873	0.00245	0.39103	0.41457	0.33707	0.39576	0.61903	0.28471	0.24813	0.30832
3410.5	0.83675	0.35312	0.39832	0.35485	0.34097	0.4095	0.00226	0.39224	0.41551	0.3376	0.3967	0.61989	0.28467	0.24871	0.30919
3410	0.83833	0.35394	0.39952	0.35597	0.3422	0.41037	0.00198	0.3935	0.4167	0.33808	0.39759	0.6208	0.28476	0.24926	0.31006
3409.5	0.83973	0.35485	0.4009	0.35727	0.34343	0.41114	0.00167	0.39477	0.41807	0.33861	0.39837	0.62166	0.2853	0.24984	0.31087
3409	0.84091	0.35577	0.40242	0.35858	0.34458	0.41169	0.00144	0.39602	0.41945	0.3392	0.39911	0.62244	0.28628	0.2505	0.31158
3408.5	0.84192	0.35659	0.40399	0.35975	0.34566	0.41202	0.00145	0.39721	0.42072	0.33989	0.39992	0.62311	0.28738	0.25134	0.31226
3408	0.84284	0.3573	0.40546	0.36071	0.34669	0.41228	0.00169	0.39829	0.42197	0.34072	0.40084	0.6237	0.2882	0.25246	0.31298
3407.5	0.84379	0.35799	0.40659	0.36151	0.34769	0.41266	0.00196	0.39935	0.42336	0.34172	0.40189	0.62427	0.28853	0.25377	0.31379
3407	0.84487	0.35875	0.4072	0.36227	0.34859	0.41327	0.00207	0.40049	0.42489	0.34278	0.40305	0.62496	0.2885	0.255	0.31467
3406.5	0.846	0.35961	0.4074	0.36309	0.34937	0.41402	0.00201	0.40169	0.42641	0.34378	0.40428	0.6258	0.28844	0.25595	0.31556
3406	0.84704	0.36044	0.4075	0.36399	0.3501	0.41472	0.00196	0.40277	0.42771	0.34464	0.40551	0.62665	0.28856	0.2567	0.31638
3405.5	0.84807	0.36118	0.40785	0.36499	0.35089	0.41534	0.00201	0.40368	0.42878	0.34537	0.40669	0.62734	0.28892	0.25744	0.31707
3405	0.84931	0.36188	0.40853	0.36617	0.3518	0.41603	0.00205	0.40456	0.42981	0.34604	0.4078	0.62787	0.2895	0.25831	0.31768
3404.5	0.85081	0.36267	0.40939	0.36768	0.35277	0.41688	0.00188	0.40561	0.43104	0.34671	0.40885	0.62832	0.29029	0.25923	0.31826
3404	0.85239	0.3636	0.41021	0.36948	0.35365	0.41777	0.00159	0.40684	0.43251	0.34744	0.40976	0.62883	0.29125	0.26008	0.3189
3403.5	0.85384	0.36459	0.41102	0.37132	0.35441	0.41861	0.00154	0.40805	0.434	0.34826	0.41049	0.6295	0.29226	0.26081	0.31964
3403	0.85511	0.36547	0.412	0.37287	0.3552	0.41943	0.00174	0.40899	0.43523	0.3492	0.4111	0.63036	0.29314	0.26146	0.32047
3402.5	0.85616	0.36614	0.41321	0.37395	0.35619	0.42027	0.00192	0.40968	0.4361	0.35026	0.41174	0.63125	0.29383	0.2622	0.32131
3402	0.85692	0.36661	0.41445	0.37467	0.35735	0.42106	0.00194	0.41034	0.43685	0.35137	0.41252	0.63194	0.29448	0.26313	0.32209
3401.5	0.85749	0.36704	0.41538	0.37529	0.35852	0.42165	0.00187	0.41125	0.43783	0.35243	0.41349	0.63238	0.29523	0.26422	0.32282
3401	0.85813	0.36761	0.41595	0.37608	0.35955	0.42202	0.0018	0.41251	0.43917	0.3533	0.4146	0.63273	0.29603	0.26528	0.32359
3400.5	0.85907	0.36841	0.41644	0.37712	0.36044	0.42237	0.00184	0.41404	0.4407	0.35398	0.4158	0.63319	0.29653	0.26614	0.32444
3400	0.86023	0.36935	0.41723	0.37835	0.3613	0.4229	0.00201	0.4156	0.44215	0.35455	0.41697	0.63376	0.29648	0.26686	0.32531
3399.5	0.86141	0.37032	0.41838	0.37965	0.36227	0.4236	0.00229	0.41697	0.44344	0.35515	0.41808	0.63436	0.29611	0.26764	0.32611
3399	0.86252	0.37121	0.41968	0.38088	0.36343	0.42428	0.0026	0.41813	0.44468	0.35587	0.41912	0.63496	0.29602	0.26859	0.32684
3398.5	0.86359	0.37198	0.42092	0.38198	0.36473	0.42478	0.00281	0.4192	0.44601	0.35671	0.42008	0.63554	0.29666	0.2696	0.32759
3398	0.86459	0.3727	0.42216	0.38295	0.36605	0.42517	0.00276	0.42029	0.44745	0.35763	0.42097	0.63599	0.29788	0.27044	0.32843
3397.5	0.86547	0.37349	0.42355	0.38391	0.36724	0.42568	0.00241	0.42144	0.4489	0.35855	0.42185	0.63628	0.29918	0.27104	0.32933
3397	0.86629	0.37447	0.42498	0.385	0.36821	0.42649	0.00191	0.42254	0.45027	0.3594	0.4228	0.63656	0.30015	0.27155	0.33022
3396.5	0.86718	0.37558	0.42607	0.38629	0.36905	0.42752	0.00153	0.4235	0.4515	0.36018	0.42382	0.63697	0.30073	0.27216	0.33108
3396	0.86816	0.37661	0.4266	0.38768	0.37	0.42843	0.00144	0.42436	0.45261	0.36097	0.42483	0.63753	0.30112	0.27295	0.33193
3395.5	0.86926	0.37743	0.42677	0.38901	0.37114	0.42896	0.00154	0.42528	0.45367	0.36186	0.42577	0.6381	0.30155	0.27388	0.33279
3395	0.87046	0.3781	0.42704	0.39015	0.37236	0.42914	0.00157	0.42634	0.45476	0.36277	0.42668	0.63861	0.30222	0.27487	0.33361
3394.5	0.87171	0.37879	0.42766	0.39108	0.37338	0.42928	0.00138	0.42746	0.45592	0.36352	0.42762	0.63909	0.30305	0.27584	0.33442
3394	0.87288	0.37964	0.42862	0.39193	0.37414	0.42966	0.00113	0.42849	0.45717	0.36411	0.42861	0.63968	0.30372	0.27674	0.33524
3393.5	0.87385	0.3806	0.42979	0.3929	0.3748	0.43031	0.00107	0.42941	0.45854	0.36473	0.4296	0.64041	0.304	0.27751	0.33607
3393	0.87465	0.38151	0.43103	0.39411	0.37557	0.43114	0.00124	0.43041	0.45999	0.36557	0.43056	0.64125	0.30411	0.27817	0.33686
3392.5	0.87533	0.38232	0.4322	0.39554	0.37645	0.43198	0.00139	0.43161	0.46141	0.36656	0.43143	0.642	0.30452	0.27882	0.33756
3392	0.87593	0.38304	0.43325	0.39702	0.37736	0.43275	0.00135	0.43297	0.46271	0.36754	0.43219	0.6425	0.30536	0.27964	0.33823
3391.5	0.87648	0.38375	0.43429	0.39841	0.37833	0.43337	0.00128	0.43437	0.46402	0.36843	0.43288	0.64278	0.30629	0.28065	0.33904
3391	0.87705	0.38448	0.43552	0.39962	0.37949	0.43388	0.00149	0.43572	0.46554	0.36932	0.43367	0.64302	0.30696	0.28171	0.34011
3390.5	0.87769	0.38525	0.43689	0.40064	0.38084	0.43441	0.00205	0.43701	0.46727	0.37029	0.43472	0.64334	0.30745	0.28268	0.34138
3390	0.87839	0.38608	0.43809	0.40153	0.38221	0.43514	0.0027	0.43824	0.46899	0.37126	0.43601	0.64376	0.30802	0.28354	0.34266
3389.5	0.87914	0.38706	0.4388	0.40243	0.38341	0.43612	0.00305	0.43938	0.4705	0.37213	0.43742	0.64424	0.30875	0.2844	0.34378
3389	0.88001	0.38821	0.43914	0.40352	0.38445	0.43715	0.00298	0.44048	0.47181	0.37291	0.43879	0.64482	0.3095	0.28539	0.34468
3388.5	0.88104	0.38942	0.43942	0.4048	0.38546	0.43804	0.0026	0.44157	0.47304	0.37367	0.4401	0.64547	0.31023	0.28651	0.34541
3388	0.88213	0.39054	0.43991	0.4061	0.38652	0.43881	0.00218	0.44274	0.47425	0.37453	0.44133	0.64615	0.31103	0.2877	0.34607
3387.5	0.88316	0.3915	0.44067	0.40722	0.38761	0.43962	0.00189	0.44399	0.47544	0.37557	0.44248	0.64679	0.31184	0.28887	0.34678
3387	0.88406	0.39234	0.44174	0.40814	0.3887	0.44054	0.00183	0.44528	0.47664	0.37679	0.44348	0.64741	0.31251	0.28993	0.34766
3386.5	0.88482	0.39316	0.44318	0.40894	0.38981	0.44143	0.00201	0.44648	0.47787	0.37807	0.44438	0.64804	0.31304	0.29079	0.3487
3386	0.88548	0.39404	0.44492	0.40979	0.39094	0.4421	0.00236	0.44748	0.47915	0.37926	0.44524	0.64868	0.31357	0.29152	0.34977
3385.5	0.88614	0.39503	0.44665	0.41081	0.39218	0.44264	0.00272	0.44834	0.48047	0.38032	0.4462	0.64927	0.31418	0.29225	0.35074
3385	0.88694	0.39608	0.448	0.41207	0.39359	0.44326	0.00297	0.44926	0.48189	0.38133	0.44733	0.64977	0.3147	0.29307	0.35161
3384.5	0.88787	0.39705	0.4488	0.41348	0.39513	0.44411	0.0031	0.45043	0.48342	0.3824	0.44858	0.65016	0.31499	0.29399	0.35246
3384	0.88875	0.39787	0.4492	0.41482	0.39659	0.44506	0.00314	0.4518	0.48501	0.38351	0.4498	0.65047	0.31515	0.2949	0.35339
3383.5	0.88947	0.39864	0.44958	0.41596	0.39776	0.44591	0.00314	0.45319	0.4866	0.38455	0.4509	0.65082	0.31552	0.2958	0.35441
3383	0.89013	0.39956	0.45027	0.417	0.39864	0.44656	0.00311	0.45449	0.48816	0.38543	0.45191	0.65134	0.31628	0.29668	0.35544
3382.5	0.8909	0.40071	0.45134	0.41809	0.3994	0.44711	0.00299	0.45581	0.4897	0.38617	0.45288	0.65197	0.31731	0.29757	0.3564
3382	0.89181	0.40193	0.4526	0.41929	0.40028	0.44774	0.00282	0.4573	0.49127	0.38691	0.45384	0.65256	0.31836	0.29849	0.35732
3381.5	0.8928	0.40308	0.45383	0.42057	0.40138	0.44855	0.0028	0.45899	0.49285	0.38777	0.45482	0.65305	0.31929	0.29949	0.35831
3381	0.8938	0.40412	0.45491	0.42191	0.40266	0.44944	0.0031	0.46074	0.49441	0.38881	0.45591	0.65354	0.32012	0.30059	0.35951
3380.5	0.89471	0.40512	0.45594	0.42337	0.40398	0.45022	0.00361	0.46234	0.49592	0.38995	0.45717	0.65407	0.32091	0.30177	0.36088
3380	0.89542	0.40608	0.45712	0.42497	0.40526	0.45082	0.00415	0.46372	0.49747	0.39107	0.45856	0.65458	0.32164	0.30295	0.36223
3379.5	0.89594	0.40699	0.45864	0.42667	0.40653	0.45144	0.00468	0.46494	0.49919	0.39214	0.45995	0.65507	0.32227	0.3041	0.36346
3379	0.89648	0.4079	0.46053	0.42842	0.40784	0.45236	0.00525	0.46613	0.50107	0.39323	0.46126	0.65563	0.32289	0.30521	0.36458
3378.5	0.89722	0.40889	0.4626	0.43011	0.40922	0.45371	0.00575	0.46729	0.50289	0.3944	0.46249	0.65631	0.32366	0.30629	0.36568
3378	0.89817	0.40996	0.46449	0.43165	0.41063	0.45533	0.00568	0.46846	0.50448	0.39565	0.46364	0.65698	0.32455	0.30736	0.36681
3377.5	0.8992	0.41109	0.46605	0.43296	0.41203	0.45683	0.0052	0.46976	0.50596	0.39696	0.46476	0.65753	0.32528	0.30844	0.36796
3377	0.90021	0.41234	0.46742	0.43405	0.4134	0.45787	0.0049	0.4713	0.50761	0.39828	0.4659	0.65804	0.32563	0.30951	0.36916
3376.5	0.90116	0.41374	0.46885	0.43499	0.41472	0.45845	0.00453	0.47302	0.50949	0.39953	0.46717	0.65868	0.32575	0.31051	0.37039
3376	0.90207	0.41522	0.47033	0.43591	0.41597	0.45892	0.00387	0.47467	0.51137	0.40069	0.46864	0.65942	0.32609	0.31139	0.37161
3375.5	0.90296	0.41658	0.47166	0.43696	0.41721	0.45971	0.00318	0.47613	0.51309	0.40183	0.47027	0.66015	0.32696	0.31225	0.37283
3375	0.90387	0.41767	0.47279	0.43828	0.41856	0.46088	0.00255	0.47752	0.51476	0.40302	0.47191	0.66082	0.32827	0.31322	0.37411
3374.5	0.90479	0.41857	0.47389	0.43992	0.42013	0.46213	0.00199	0.47902	0.51655	0.40425	0.4734	0.66146	0.32974	0.31438	0.37549
3374	0.90568	0.41952	0.47512	0.44178	0.42187	0.46316	0.00151	0.48063	0.51843	0.40545	0.47463	0.66215	0.33119	0.31569	0.37689
3373.5	0.90654	0.42074	0.47641	0.44364	0.42362	0.46397	0.00121	0.4822	0.52028	0.40668	0.47568	0.66295	0.33257	0.31708	0.37822
3373	0.90743	0.42226	0.4776	0.44539	0.42525	0.46478	0.00119	0.48366	0.52206	0.40803	0.47669	0.66388	0.33389	0.31846	0.3795
3372.5	0.90837	0.42389	0.47869	0.44703	0.42667	0.46569	0.00147	0.48506	0.52386	0.40947	0.47785	0.66482	0.33505	0.31973	0.38084
3372	0.90934	0.4254	0.47982	0.44863	0.42784	0.46668	0.00204	0.48649	0.52567	0.41089	0.47922	0.66559	0.336	0.32084	0.38225
3371.5	0.91039	0.42675	0.48116	0.45018	0.42889	0.46772	0.0027	0.48801	0.52746	0.41219	0.48081	0.66621	0.33674	0.32184	0.38365
3371	0.9116	0.42809	0.48279	0.45165	0.4301	0.46883	0.00314	0.48966	0.52931	0.41338	0.48253	0.66684	0.33738	0.32287	0.38499
3370.5	0.91289	0.42957	0.48467	0.453	0.43167	0.46996	0.00312	0.49148	0.53131	0.41452	0.48425	0.66761	0.3381	0.324	0.38634
3370	0.91407	0.43117	0.48667	0.45424	0.43358	0.47101	0.00273	0.49337	0.53344	0.41564	0.48582	0.66849	0.33897	0.32519	0.38782
3369.5	0.91504	0.4328	0.48846	0.45548	0.4356	0.47204	0.00234	0.4952	0.53556	0.41682	0.4872	0.66938	0.33992	0.32637	0.38945
3369	0.9159	0.4344	0.48984	0.45692	0.43755	0.47322	0.00225	0.49693	0.53765	0.41817	0.48849	0.67034	0.34083	0.32748	0.39114
3368.5	0.91673	0.436	0.49088	0.45867	0.43933	0.47462	0.00245	0.49868	0.5398	0.41967	0.48985	0.67141	0.34165	0.32851	0.39276
3368	0.91756	0.43761	0.49193	0.46062	0.44089	0.47615	0.00275	0.50059	0.54212	0.4212	0.49135	0.67253	0.34245	0.3295	0.39424
3367.5	0.91844	0.43924	0.49332	0.46249	0.44232	0.47771	0.00294	0.50268	0.54458	0.42263	0.49298	0.67356	0.34327	0.33054	0.39569
3367	0.91951	0.44092	0.49507	0.46413	0.44387	0.47928	0.00299	0.50479	0.54707	0.42407	0.4947	0.67451	0.34414	0.33175	0.39727
3366.5	0.92081	0.44261	0.49706	0.4656	0.4458	0.48086	0.00294	0.50671	0.54941	0.42572	0.49646	0.67545	0.34507	0.33315	0.39908
3366	0.92217	0.44423	0.49921	0.46713	0.44808	0.4823	0.00287	0.50838	0.55155	0.4276	0.49816	0.6764	0.34614	0.33465	0.40104
3365.5	0.92343	0.4457	0.50152	0.46885	0.45037	0.48348	0.00287	0.51	0.55363	0.42946	0.49977	0.67735	0.34739	0.33614	0.40294
3365	0.92461	0.44701	0.50391	0.47074	0.45234	0.48442	0.00294	0.51179	0.55583	0.43109	0.50135	0.67835	0.34876	0.3376	0.40467
3364.5	0.92578	0.44827	0.50617	0.47264	0.45394	0.48532	0.00307	0.51376	0.5582	0.4325	0.50297	0.67947	0.35013	0.33909	0.40629
3364	0.9269	0.44961	0.50812	0.4744	0.45544	0.48639	0.00318	0.51568	0.56054	0.43393	0.50463	0.68068	0.35142	0.34062	0.40798
3363.5	0.92797	0.45109	0.50983	0.47598	0.45714	0.48779	0.0032	0.5174	0.56271	0.43555	0.50627	0.68192	0.35267	0.34219	0.40986
3363	0.92905	0.45271	0.51155	0.47748	0.45914	0.48951	0.00314	0.51908	0.56479	0.43733	0.50789	0.6831	0.35393	0.34376	0.41183
3362.5	0.93022	0.45441	0.51336	0.4791	0.46122	0.49139	0.00321	0.52097	0.567	0.43913	0.50955	0.68419	0.35516	0.34523	0.41373
3362	0.93149	0.45612	0.51511	0.48099	0.46311	0.49317	0.00368	0.52317	0.56946	0.44088	0.51126	0.68518	0.35619	0.34647	0.41546
3361.5	0.93281	0.45788	0.51662	0.48312	0.46472	0.49475	0.00458	0.52549	0.57206	0.44261	0.51302	0.68615	0.35689	0.34751	0.41709
3361	0.93421	0.45974	0.51797	0.48529	0.4662	0.4962	0.00556	0.52772	0.5747	0.44436	0.51482	0.68728	0.35732	0.34853	0.41875
3360.5	0.93568	0.4617	0.51933	0.48734	0.46783	0.49767	0.006	0.52983	0.57732	0.44611	0.51662	0.68868	0.35775	0.34975	0.42047
3360	0.93723	0.46372	0.5208	0.48926	0.46969	0.4992	0.00554	0.53194	0.57987	0.4478	0.51833	0.6903	0.3584	0.3512	0.42224
3359.5	0.93882	0.4658	0.52238	0.49112	0.47171	0.50079	0.00454	0.53414	0.58234	0.44948	0.51993	0.69206	0.35934	0.3527	0.42407
3359	0.94039	0.46794	0.52417	0.49301	0.47374	0.50248	0.00374	0.53645	0.5848	0.45124	0.52153	0.69385	0.36054	0.35411	0.42604
3358.5	0.94183	0.47004	0.52635	0.49499	0.47574	0.50432	0.00352	0.53878	0.5874	0.45304	0.52327	0.69557	0.36209	0.35541	0.42818
3358	0.94306	0.47195	0.52897	0.49706	0.47771	0.50629	0.00373	0.54108	0.59015	0.45479	0.52514	0.69705	0.36407	0.35673	0.4304
3357.5	0.94427	0.47368	0.53184	0.4992	0.47973	0.50831	0.00411	0.54329	0.59289	0.45647	0.52704	0.69827	0.36634	0.35817	0.43251
3357	0.94573	0.47536	0.53461	0.50129	0.48184	0.51026	0.00444	0.54538	0.59547	0.45815	0.52888	0.69938	0.36851	0.35975	0.43444
3356.5	0.94744	0.4771	0.53699	0.50326	0.48407	0.51196	0.00456	0.54734	0.5979	0.45994	0.53068	0.70054	0.37027	0.36144	0.43624
3356	0.94915	0.47884	0.53893	0.5052	0.48639	0.5133	0.00442	0.54924	0.60035	0.46184	0.53249	0.70179	0.37158	0.36316	0.43801
3355.5	0.95066	0.48048	0.54067	0.50722	0.48872	0.51441	0.00419	0.55128	0.60297	0.46375	0.53426	0.70314	0.37259	0.36481	0.43987
3355	0.95204	0.48209	0.54253	0.5093	0.49101	0.51558	0.00417	0.55357	0.60574	0.46552	0.53598	0.70466	0.37336	0.36633	0.44183
3354.5	0.95348	0.48378	0.54458	0.51133	0.49324	0.51706	0.00464	0.55603	0.60852	0.46708	0.53773	0.7064	0.37394	0.36772	0.44388
3354	0.95507	0.48554	0.54658	0.51328	0.49541	0.51887	0.00558	0.55845	0.61115	0.4685	0.53958	0.70822	0.37454	0.36913	0.44595
3353.5	0.95678	0.48729	0.54826	0.51532	0.49746	0.52086	0.00658	0.56063	0.61357	0.46993	0.54153	0.70995	0.37551	0.3707	0.44797
3353	0.95856	0.48902	0.54966	0.51755	0.49933	0.52295	0.00695	0.56258	0.61583	0.47146	0.54346	0.71161	0.37704	0.37242	0.44991
3352.5	0.96031	0.49079	0.55112	0.51982	0.50101	0.52504	0.00665	0.56446	0.61809	0.47308	0.54528	0.71327	0.37891	0.37408	0.4518
3352	0.96194	0.49264	0.55295	0.52193	0.50265	0.52698	0.00649	0.56652	0.62052	0.47476	0.54696	0.71498	0.38074	0.37549	0.45369
3351.5	0.96357	0.49459	0.5553	0.52385	0.50451	0.52862	0.00678	0.56892	0.62318	0.4766	0.54861	0.71673	0.38233	0.37669	0.45568
3351	0.9654	0.49666	0.55814	0.52577	0.50678	0.53002	0.00722	0.57155	0.62605	0.47868	0.55032	0.71852	0.3838	0.37791	0.45784
3350.5	0.96748	0.49882	0.56123	0.5279	0.50936	0.53142	0.00724	0.57418	0.62901	0.48092	0.55214	0.72034	0.38538	0.37934	0.46015
3350	0.96955	0.50098	0.56413	0.53027	0.51197	0.53296	0.0068	0.57661	0.63195	0.48314	0.55403	0.72216	0.3871	0.38099	0.46245
3349.5	0.97142	0.50298	0.56643	0.53281	0.51441	0.5346	0.00617	0.57888	0.63487	0.48519	0.55598	0.72397	0.38872	0.3828	0.46465
3349	0.97314	0.50478	0.56813	0.5354	0.51668	0.53623	0.00553	0.58111	0.63772	0.48703	0.55794	0.72578	0.39001	0.38472	0.46678
3348.5	0.97488	0.50646	0.56969	0.53784	0.51888	0.53784	0.00496	0.58337	0.64043	0.4887	0.55986	0.72757	0.391	0.38672	0.46889
3348	0.97668	0.50823	0.57146	0.53997	0.52101	0.53951	0.00449	0.58563	0.64301	0.4903	0.56166	0.72928	0.39198	0.38864	0.47098
3347.5	0.97854	0.51025	0.5734	0.54178	0.52298	0.54132	0.00416	0.58797	0.64559	0.49194	0.56338	0.73088	0.39318	0.39038	0.47299
3347	0.98047	0.51257	0.57529	0.54347	0.52477	0.54329	0.00411	0.59048	0.64829	0.49363	0.56515	0.73245	0.39454	0.39192	0.47492
3346.5	0.98242	0.51494	0.57713	0.54528	0.52654	0.54536	0.00445	0.59305	0.65108	0.49529	0.567	0.73406	0.3958	0.39335	0.47681
3346	0.9843	0.517	0.57918	0.54729	0.52842	0.54738	0.00505	0.59538	0.65376	0.49686	0.56883	0.7357	0.39694	0.39473	0.47877
3345.5	0.98612	0.51862	0.58154	0.54938	0.53043	0.54922	0.00562	0.59732	0.65626	0.49848	0.57055	0.73734	0.3982	0.39613	0.48084
3345	0.98804	0.51999	0.584	0.55143	0.53241	0.55089	0.006	0.59905	0.65866	0.50031	0.57219	0.73904	0.39972	0.39764	0.48299
3344.5	0.99008	0.52147	0.58625	0.55342	0.53419	0.55252	0.00628	0.60086	0.66103	0.50233	0.57382	0.74083	0.40133	0.39933	0.48508
3344	0.99207	0.52322	0.58817	0.5554	0.53579	0.55427	0.0066	0.60288	0.66337	0.50435	0.57549	0.74267	0.40285	0.4012	0.48704
3343.5	0.99386	0.52512	0.58983	0.55744	0.53743	0.55616	0.00701	0.60512	0.66574	0.50621	0.57722	0.74447	0.40436	0.40314	0.4889
3343	0.99561	0.52702	0.59137	0.55949	0.53933	0.55805	0.00734	0.60754	0.66831	0.50797	0.57905	0.74624	0.40607	0.40502	0.49082
3342.5	0.99752	0.52886	0.59303	0.56147	0.54154	0.55981	0.0073	0.61005	0.67112	0.50968	0.58098	0.74803	0.40795	0.4068	0.49286
3342	0.99954	0.53063	0.59504	0.56336	0.54387	0.56137	0.007	0.61247	0.67396	0.51135	0.58292	0.74986	0.40967	0.40848	0.49491
3341.5	1.00151	0.53234	0.59738	0.56532	0.5461	0.56282	0.00665	0.61465	0.67661	0.51297	0.58475	0.75176	0.41094	0.41005	0.49684
3341	1.00341	0.53398	0.59969	0.56747	0.54814	0.56431	0.00616	0.61665	0.67897	0.51458	0.5864	0.75372	0.41183	0.41153	0.49866
3340.5	1.00536	0.53561	0.60159	0.56972	0.55003	0.56592	0.00581	0.61863	0.68113	0.51618	0.58791	0.75566	0.41261	0.41293	0.50045
3340	1.00736	0.5373	0.60309	0.57177	0.55181	0.56758	0.00604	0.62065	0.68314	0.51771	0.58932	0.75749	0.41354	0.41429	0.50229
3339.5	1.0093	0.53909	0.60461	0.57346	0.55349	0.56917	0.00677	0.62267	0.68514	0.51918	0.59074	0.75924	0.41473	0.41574	0.50419
3339	1.01111	0.54096	0.60651	0.57496	0.55513	0.57061	0.00756	0.62469	0.68734	0.5207	0.59229	0.76104	0.41612	0.41742	0.50614
3338.5	1.01282	0.5428	0.60872	0.5766	0.55679	0.57193	0.0079	0.62675	0.68986	0.52233	0.59401	0.76292	0.4176	0.41934	0.50813
3338	1.01452	0.54454	0.61089	0.57852	0.55852	0.57326	0.00772	0.62885	0.69254	0.52407	0.59585	0.76474	0.41905	0.42136	0.51013
3337.5	1.01638	0.54623	0.61277	0.58058	0.56031	0.57479	0.00734	0.63099	0.69514	0.52585	0.59775	0.76646	0.42042	0.42335	0.51208
3337	1.01851	0.54794	0.6144	0.58261	0.56209	0.57659	0.00701	0.63316	0.6976	0.52762	0.5997	0.76821	0.42173	0.42523	0.51394
3336.5	1.02086	0.54966	0.6159	0.5846	0.56376	0.57857	0.0069	0.63525	0.70002	0.52931	0.60168	0.7701	0.42304	0.42698	0.51569
3336	1.02321	0.55124	0.61735	0.58665	0.56529	0.58058	0.0071	0.63713	0.70241	0.53085	0.60356	0.77201	0.42436	0.42857	0.51736
3335.5	1.02538	0.55269	0.61888	0.58881	0.5668	0.58253	0.00748	0.63875	0.70463	0.53226	0.60523	0.77374	0.42575	0.43012	0.51904
3335	1.02733	0.55417	0.62067	0.59099	0.56849	0.58436	0.00776	0.64031	0.70658	0.53365	0.60672	0.7753	0.42726	0.43179	0.52079
3334.5	1.0291	0.55585	0.62268	0.59302	0.5704	0.58603	0.00776	0.64205	0.70832	0.53509	0.60814	0.77682	0.42891	0.43371	0.5226
3334	1.0307	0.55768	0.62462	0.59473	0.57235	0.58753	0.00751	0.64396	0.71003	0.5365	0.60962	0.77842	0.43061	0.43586	0.52431
3333.5	1.03225	0.55944	0.62609	0.59607	0.57413	0.58902	0.00716	0.64585	0.71179	0.53783	0.61117	0.7801	0.43221	0.43806	0.52584
3333	1.03394	0.56093	0.62705	0.59713	0.57574	0.59065	0.00696	0.64756	0.7136	0.53918	0.61277	0.78179	0.43359	0.44013	0.52722
3332.5	1.03574	0.56218	0.62786	0.59812	0.57737	0.59239	0.00706	0.64913	0.71547	0.54067	0.61433	0.78341	0.43476	0.44201	0.52856
3332	1.03747	0.56329	0.62901	0.59927	0.57914	0.594	0.00744	0.65068	0.71744	0.5423	0.61575	0.78488	0.43588	0.44372	0.53
3331.5	1.03906	0.56446	0.6307	0.60073	0.581	0.59528	0.00777	0.65231	0.71951	0.54398	0.61703	0.78626	0.4372	0.44537	0.53158
3331	1.04062	0.5658	0.63269	0.60247	0.58279	0.59635	0.00777	0.65402	0.72159	0.54561	0.61829	0.78769	0.43881	0.44705	0.53329
3330.5	1.04226	0.56731	0.63455	0.60434	0.58443	0.5975	0.00743	0.65578	0.72354	0.54708	0.61965	0.78925	0.44046	0.44877	0.53502
3330	1.04394	0.56887	0.63603	0.60617	0.58594	0.59889	0.00709	0.65751	0.72525	0.54834	0.62116	0.79083	0.4418	0.4505	0.53665
3329.5	1.04568	0.57039	0.63725	0.60787	0.58735	0.60034	0.00707	0.65915	0.72673	0.54944	0.62274	0.79229	0.44277	0.45227	0.53814
3329	1.0476	0.57188	0.63855	0.6094	0.58864	0.60157	0.00736	0.6607	0.7281	0.5505	0.62428	0.79363	0.44368	0.45414	0.53963
3328.5	1.04968	0.57337	0.64004	0.61066	0.58976	0.60242	0.0076	0.66216	0.72947	0.55153	0.62565	0.79492	0.44486	0.45613	0.54112
3328	1.05162	0.57481	0.64147	0.61157	0.59068	0.60304	0.00748	0.66359	0.73092	0.55249	0.62678	0.7962	0.44632	0.45806	0.54249
3327.5	1.05316	0.57613	0.64255	0.61225	0.59151	0.60365	0.0071	0.66503	0.73249	0.55338	0.62779	0.79745	0.44789	0.45978	0.54362
3327	1.05442	0.57729	0.64333	0.61297	0.59248	0.60444	0.00688	0.66655	0.73414	0.55429	0.62894	0.79868	0.44954	0.46132	0.54461
3326.5	1.05573	0.57827	0.64415	0.61408	0.59377	0.60551	0.0071	0.66812	0.73575	0.55531	0.63038	0.79991	0.45126	0.46289	0.5457
3326	1.05721	0.57907	0.64516	0.61573	0.59539	0.60684	0.00763	0.66965	0.73719	0.55641	0.63202	0.80112	0.45296	0.4646	0.54702
3325.5	1.05876	0.57974	0.64624	0.6178	0.59715	0.60835	0.00807	0.67107	0.73845	0.55759	0.63363	0.80228	0.45442	0.46642	0.54847
3325	1.06028	0.58041	0.6472	0.61993	0.59873	0.60987	0.00826	0.67243	0.73965	0.55888	0.63506	0.80345	0.45558	0.46819	0.54986
3324.5	1.06174	0.58126	0.64812	0.62171	0.59993	0.61118	0.00838	0.67378	0.74087	0.56027	0.63629	0.80463	0.45672	0.46986	0.5511
3324	1.06311	0.58238	0.64913	0.62292	0.60082	0.61219	0.00862	0.67518	0.74209	0.56164	0.63735	0.80579	0.45813	0.47146	0.55225
3323.5	1.06437	0.58372	0.65027	0.6237	0.60173	0.61297	0.00883	0.67661	0.7433	0.56288	0.63828	0.80691	0.45988	0.47304	0.55342
3323	1.06553	0.58516	0.65133	0.62444	0.60294	0.61371	0.00872	0.67804	0.74453	0.564	0.63918	0.80803	0.46181	0.47464	0.55466
3322.5	1.06668	0.58655	0.65218	0.62535	0.6044	0.61455	0.00825	0.67939	0.74584	0.56503	0.64012	0.80912	0.46374	0.4763	0.55596
3322	1.06783	0.58773	0.65287	0.62639	0.60585	0.61559	0.0077	0.68059	0.74728	0.56595	0.64117	0.81011	0.46553	0.47809	0.55727
3321.5	1.06896	0.58868	0.65361	0.62737	0.60712	0.61686	0.00734	0.68168	0.74883	0.56673	0.64232	0.81097	0.46708	0.48007	0.55855
3321	1.07005	0.58948	0.6546	0.6282	0.60824	0.6183	0.00722	0.6828	0.75042	0.56749	0.64353	0.81184	0.46832	0.48218	0.55977
3320.5	1.07109	0.59026	0.6558	0.62888	0.60934	0.61966	0.00737	0.68405	0.75192	0.56836	0.64475	0.8128	0.46924	0.48428	0.56088
3320	1.0721	0.5911	0.65695	0.62948	0.61042	0.62068	0.00784	0.68537	0.75316	0.56932	0.6459	0.81387	0.47006	0.48625	0.56186
3319.5	1.07316	0.59202	0.65776	0.63009	0.61143	0.62133	0.00853	0.68658	0.7541	0.57027	0.64695	0.815	0.47111	0.48813	0.56273
3319	1.07432	0.59301	0.65818	0.63082	0.6123	0.62185	0.00916	0.68756	0.75474	0.57108	0.64793	0.81615	0.47262	0.49	0.56348
3318.5	1.07549	0.59394	0.6584	0.63173	0.61304	0.62251	0.00945	0.6883	0.75514	0.57174	0.64889	0.81721	0.47444	0.49187	0.56411
3318	1.07652	0.59465	0.65873	0.63272	0.61368	0.62345	0.00945	0.68897	0.75545	0.57231	0.64988	0.81801	0.47617	0.49366	0.56468
3317.5	1.07741	0.59511	0.65931	0.63367	0.61432	0.62457	0.00943	0.68975	0.75592	0.57298	0.65096	0.8186	0.47759	0.49541	0.56538
3317	1.07828	0.59551	0.66006	0.63449	0.61509	0.62565	0.00953	0.69067	0.75672	0.57393	0.65212	0.81918	0.47884	0.49724	0.56635
3316.5	1.07912	0.59611	0.66087	0.63519	0.61598	0.62645	0.00965	0.69163	0.75781	0.5751	0.65326	0.81988	0.48018	0.49926	0.56747
3316	1.07977	0.59698	0.66158	0.63582	0.61686	0.62692	0.00963	0.69244	0.75901	0.57623	0.65425	0.82063	0.48165	0.50145	0.56845
3315.5	1.0802	0.59797	0.6621	0.63642	0.61764	0.62717	0.00951	0.69308	0.76013	0.57709	0.65511	0.82131	0.48315	0.50367	0.56915
3315	1.08063	0.59887	0.6624	0.63697	0.6184	0.62737	0.0094	0.6937	0.76113	0.57773	0.65598	0.82193	0.48472	0.50575	0.56971
3314.5	1.08132	0.59953	0.66255	0.63743	0.61925	0.62756	0.00935	0.69442	0.76199	0.57829	0.65696	0.82254	0.48648	0.50763	0.57029
3314	1.08225	0.59999	0.66273	0.63781	0.62014	0.62779	0.00934	0.69526	0.76272	0.57882	0.65793	0.82311	0.48838	0.50927	0.57091
3313.5	1.08322	0.60042	0.66304	0.63817	0.62098	0.62812	0.00945	0.6962	0.76335	0.57933	0.65879	0.82361	0.49014	0.51078	0.57153
3313	1.08404	0.6009	0.66344	0.63865	0.62167	0.62858	0.00996	0.69717	0.76389	0.57986	0.65952	0.82412	0.49161	0.5123	0.57218
3312.5	1.08466	0.60133	0.66387	0.63933	0.62226	0.62909	0.0107	0.69805	0.76422	0.58046	0.66018	0.82466	0.493	0.51392	0.57288
3312	1.08512	0.60156	0.66426	0.64014	0.62282	0.62956	0.01116	0.69871	0.76428	0.58105	0.66079	0.82513	0.49464	0.51569	0.57353
3311.5	1.08553	0.60161	0.66463	0.64096	0.62338	0.63008	0.01126	0.69912	0.76419	0.5815	0.66133	0.82545	0.49648	0.51764	0.57398
3311	1.08598	0.60164	0.66504	0.64162	0.62393	0.63075	0.01116	0.69945	0.76421	0.58179	0.66182	0.82568	0.49815	0.51977	0.57421
3310.5	1.08652	0.60184	0.66556	0.64208	0.62446	0.6315	0.01091	0.69983	0.76439	0.58199	0.66236	0.82594	0.49944	0.52197	0.57438
3310	1.08714	0.6022	0.66627	0.64234	0.62494	0.63209	0.0105	0.70027	0.76463	0.58223	0.66296	0.82626	0.50058	0.52404	0.57461
3309.5	1.08786	0.60264	0.6672	0.64247	0.62534	0.63242	0.01014	0.70075	0.76483	0.58256	0.66355	0.82662	0.50201	0.52597	0.57489
3309	1.08855	0.60314	0.66826	0.64246	0.62566	0.63258	0.01018	0.70125	0.765	0.58293	0.66401	0.827	0.50383	0.52791	0.57518
3308.5	1.08898	0.60365	0.66927	0.64231	0.6259	0.63262	0.01062	0.70178	0.76517	0.58325	0.66429	0.82741	0.50572	0.52994	0.57543
3308	1.08906	0.60406	0.67	0.64213	0.62617	0.63261	0.01098	0.7023	0.76529	0.5835	0.6645	0.82775	0.50728	0.53194	0.57562
3307.5	1.08909	0.6043	0.67022	0.64215	0.62662	0.63269	0.01082	0.70284	0.76541	0.5838	0.66485	0.82797	0.50845	0.53376	0.57581
3307	1.08941	0.60437	0.66982	0.6425	0.62736	0.63306	0.01029	0.70344	0.76568	0.58435	0.66542	0.82815	0.50953	0.53543	0.57614
3306.5	1.09	0.60437	0.66904	0.6431	0.62823	0.63369	0.01009	0.70406	0.76613	0.58518	0.66611	0.82842	0.51087	0.53714	0.57671
3306	1.09053	0.60442	0.6684	0.64372	0.62896	0.6343	0.01072	0.70459	0.76668	0.5861	0.66678	0.82876	0.51261	0.53904	0.57744
3305.5	1.09081	0.60461	0.66829	0.64426	0.62938	0.63472	0.01196	0.70498	0.76723	0.58692	0.66741	0.82907	0.51469	0.54114	0.57811
3305	1.09102	0.60502	0.6687	0.64471	0.62958	0.63507	0.01313	0.70534	0.76781	0.58759	0.66812	0.82931	0.51691	0.54344	0.57857
3304.5	1.09131	0.60559	0.66931	0.64512	0.62983	0.63552	0.01364	0.7057	0.76837	0.58817	0.66882	0.82951	0.51904	0.54592	0.57887
3304	1.09158	0.60616	0.66992	0.64551	0.63034	0.63601	0.01342	0.70605	0.76879	0.58877	0.66936	0.8297	0.52097	0.5485	0.57922
3303.5	1.09177	0.60662	0.67057	0.64598	0.63118	0.63642	0.01297	0.70635	0.76897	0.58948	0.66972	0.82994	0.52283	0.55106	0.57978
3303	1.09198	0.60698	0.6714	0.64665	0.63225	0.63667	0.01295	0.70674	0.76897	0.59028	0.67013	0.83026	0.52496	0.55352	0.58048
3302.5	1.09227	0.60728	0.67233	0.64736	0.63328	0.63679	0.01344	0.7073	0.7689	0.59098	0.6708	0.83056	0.52758	0.55594	0.58108
3302	1.09248	0.6075	0.67309	0.64778	0.63399	0.63677	0.0139	0.70795	0.76877	0.59138	0.67166	0.83069	0.53054	0.55842	0.58132
3301.5	1.09251	0.60764	0.67343	0.64776	0.63437	0.63668	0.01408	0.70853	0.76861	0.59148	0.6725	0.83064	0.53338	0.56105	0.58119
3301	1.09245	0.60772	0.67332	0.6475	0.63466	0.63665	0.01421	0.70901	0.76853	0.59153	0.67321	0.83053	0.53572	0.56377	0.581
3300.5	1.09245	0.60782	0.67304	0.64731	0.63513	0.63674	0.01469	0.70949	0.76866	0.59171	0.67375	0.8305	0.5375	0.56644	0.58106
3300	1.09252	0.60798	0.67298	0.64737	0.63579	0.63685	0.01551	0.71004	0.76899	0.59202	0.67412	0.83056	0.53899	0.56893	0.58146
3299.5	1.09265	0.60815	0.67337	0.64763	0.63643	0.63689	0.01596	0.71056	0.76938	0.59234	0.67435	0.83064	0.54053	0.57127	0.58199
3299	1.09288	0.60823	0.67396	0.64802	0.63685	0.63687	0.0155	0.7109	0.76972	0.59263	0.67451	0.83069	0.54229	0.5736	0.58236
3298.5	1.09312	0.6081	0.67427	0.64849	0.63704	0.6368	0.01454	0.71101	0.76985	0.59289	0.67465	0.83065	0.54426	0.576	0.58241
3298	1.0932	0.60774	0.67407	0.64897	0.63714	0.63665	0.01357	0.71101	0.76972	0.59308	0.67472	0.83047	0.54637	0.57844	0.58225
3297.5	1.09306	0.60731	0.67366	0.64932	0.63739	0.63645	0.01301	0.71106	0.7694	0.59318	0.67473	0.83023	0.54856	0.5809	0.58214
3297	1.09292	0.60708	0.67346	0.64943	0.63785	0.63638	0.01314	0.71127	0.76907	0.59329	0.67478	0.83011	0.55074	0.58342	0.58227
3296.5	1.09294	0.60714	0.67358	0.64922	0.63836	0.63657	0.01378	0.71153	0.76885	0.59345	0.67498	0.83018	0.55273	0.58604	0.58255
3296	1.093	0.60735	0.67373	0.64873	0.63874	0.63689	0.01438	0.71171	0.76872	0.59359	0.67533	0.83031	0.5544	0.58871	0.58277
3295.5	1.09291	0.60756	0.67372	0.64814	0.63901	0.63706	0.01457	0.71177	0.7686	0.59365	0.67575	0.83033	0.55583	0.5914	0.5828
3295	1.09271	0.60774	0.67361	0.64762	0.6394	0.63694	0.01454	0.71178	0.76853	0.59375	0.67617	0.83025	0.55734	0.5941	0.5827
3294.5	1.09254	0.60792	0.67353	0.64729	0.63997	0.63658	0.01458	0.71176	0.76852	0.59402	0.67651	0.83011	0.5592	0.59682	0.58257
3294	1.09245	0.608	0.67346	0.64721	0.64056	0.63608	0.01463	0.7117	0.76857	0.59445	0.67669	0.82996	0.56145	0.59947	0.58248
3293.5	1.09239	0.6079	0.67331	0.6475	0.64092	0.63562	0.01459	0.71166	0.76867	0.59491	0.67668	0.82982	0.56386	0.60199	0.58248
3293	1.09233	0.60762	0.67314	0.64814	0.64107	0.63537	0.01448	0.7118	0.76891	0.59533	0.67665	0.82969	0.56616	0.60443	0.58263
3292.5	1.09229	0.60725	0.67321	0.64894	0.64114	0.6354	0.01442	0.71222	0.76926	0.59562	0.6767	0.8295	0.56821	0.60693	0.58292
3292	1.09227	0.60684	0.67367	0.64951	0.64124	0.63561	0.0145	0.71282	0.76957	0.5957	0.67677	0.82918	0.57005	0.60956	0.58325
3291.5	1.09228	0.60648	0.67437	0.64964	0.64142	0.63577	0.0147	0.71344	0.76965	0.59561	0.67682	0.82883	0.57191	0.61231	0.58352
3291	1.09233	0.60629	0.67497	0.64942	0.64174	0.63573	0.01492	0.71396	0.76952	0.59552	0.6769	0.82868	0.57408	0.61508	0.58372
3290.5	1.09231	0.60633	0.67536	0.64912	0.64224	0.63553	0.01502	0.7143	0.76933	0.59561	0.67711	0.82875	0.57662	0.61773	0.58383
3290	1.09207	0.60651	0.67571	0.64892	0.64288	0.63534	0.01495	0.71441	0.76925	0.59589	0.67744	0.82883	0.57932	0.62021	0.58388
3289.5	1.09167	0.60674	0.67619	0.6489	0.64357	0.6353	0.01478	0.71437	0.7694	0.59627	0.67776	0.82877	0.58193	0.62257	0.58391
3289	1.09126	0.60695	0.67667	0.64905	0.64424	0.63542	0.01468	0.71436	0.76981	0.59656	0.67802	0.8286	0.58436	0.62486	0.58395
3288.5	1.09095	0.60714	0.67691	0.64923	0.64475	0.63548	0.01479	0.71453	0.77032	0.59666	0.67822	0.82842	0.5866	0.62713	0.58398
3288	1.09064	0.60724	0.67687	0.64932	0.64496	0.63524	0.01515	0.7148	0.77056	0.59654	0.67841	0.8282	0.58857	0.62934	0.58391
3287.5	1.09033	0.60717	0.67679	0.64923	0.64488	0.63468	0.01558	0.71502	0.77026	0.59636	0.67856	0.82795	0.5902	0.63151	0.58373
3287	1.09008	0.60691	0.67676	0.64902	0.64472	0.63403	0.01582	0.71511	0.76951	0.59635	0.67868	0.82771	0.59164	0.63371	0.58357
3286.5	1.08986	0.60655	0.67655	0.64876	0.6447	0.63351	0.01563	0.71515	0.76871	0.59657	0.67871	0.82747	0.59322	0.63593	0.58356
3286	1.0895	0.60614	0.67599	0.64854	0.64485	0.63313	0.01499	0.7152	0.76823	0.59685	0.67857	0.82711	0.59511	0.63803	0.58368
3285.5	1.08896	0.60577	0.67528	0.6485	0.64515	0.63279	0.01418	0.71527	0.76811	0.59708	0.67831	0.82659	0.59711	0.63993	0.58386
3285	1.08843	0.60547	0.67483	0.64881	0.64557	0.63252	0.0136	0.7153	0.76815	0.59725	0.67806	0.82604	0.5988	0.64164	0.584
3284.5	1.088	0.60521	0.67485	0.64943	0.64603	0.63237	0.01351	0.71523	0.76815	0.59741	0.67793	0.82557	0.60001	0.64321	0.58397
3284	1.08761	0.60499	0.6751	0.65002	0.64638	0.63228	0.0138	0.71508	0.76812	0.59745	0.67785	0.82513	0.60096	0.64467	0.58369
3283.5	1.08721	0.60483	0.67522	0.65024	0.64653	0.63218	0.01421	0.71492	0.76816	0.59731	0.67769	0.82466	0.60196	0.64607	0.58325
3283	1.08686	0.60475	0.67503	0.65003	0.64662	0.63209	0.01448	0.7148	0.76823	0.59714	0.67746	0.82414	0.60316	0.64753	0.58293
3282.5	1.08651	0.60462	0.67458	0.64967	0.64681	0.63214	0.01458	0.71474	0.76809	0.59711	0.67726	0.82359	0.60438	0.64914	0.58292
3282	1.08598	0.60431	0.67412	0.6494	0.64706	0.63231	0.01456	0.71475	0.76766	0.59722	0.6771	0.82299	0.60546	0.65083	0.58305
3281.5	1.08529	0.60387	0.67392	0.64921	0.64719	0.6324	0.01454	0.71492	0.76724	0.59727	0.67693	0.82244	0.6064	0.6524	0.58302
3281	1.08468	0.60352	0.67397	0.64899	0.6472	0.63222	0.01466	0.71528	0.76719	0.59719	0.67671	0.82206	0.60733	0.65373	0.58274
3280.5	1.0843	0.60338	0.67402	0.64875	0.64721	0.63175	0.01504	0.71567	0.76746	0.59703	0.67641	0.82175	0.60833	0.65482	0.58237
3280	1.08403	0.6034	0.67387	0.64861	0.64731	0.63115	0.01567	0.71585	0.76764	0.59689	0.67605	0.82125	0.60937	0.65579	0.58206
3279.5	1.08363	0.60339	0.67374	0.6487	0.64745	0.63054	0.0164	0.71569	0.76746	0.59679	0.67565	0.82047	0.61033	0.65678	0.58182
3279	1.08306	0.60326	0.67401	0.64896	0.64755	0.62994	0.01713	0.71532	0.76703	0.5967	0.67529	0.81961	0.61112	0.65786	0.5816
3278.5	1.08238	0.6029	0.67456	0.64924	0.64761	0.62925	0.01779	0.7149	0.76654	0.59656	0.675	0.81885	0.61158	0.65889	0.58138
3278	1.08162	0.60226	0.67471	0.64939	0.64764	0.62844	0.01831	0.7145	0.76604	0.59632	0.6747	0.81806	0.61168	0.65965	0.5812
3277.5	1.08084	0.60149	0.67396	0.64934	0.64765	0.62768	0.01853	0.71415	0.76551	0.59602	0.67432	0.81711	0.61157	0.66005	0.58105
3277	1.08014	0.60088	0.67256	0.64907	0.64765	0.62711	0.01831	0.71388	0.76499	0.59573	0.67388	0.81612	0.61145	0.66021	0.58083
3276.5	1.07947	0.60059	0.67128	0.64864	0.64768	0.62668	0.01777	0.7137	0.76445	0.59551	0.67349	0.81531	0.61133	0.66027	0.58051
3276	1.07875	0.60052	0.67064	0.64818	0.64769	0.62618	0.01728	0.71351	0.76388	0.59534	0.67321	0.81469	0.61118	0.66034	0.58011
3275.5	1.07799	0.60046	0.67062	0.6479	0.64766	0.62547	0.01718	0.7133	0.76332	0.59519	0.67299	0.81411	0.61111	0.66042	0.57976
3275	1.07732	0.60037	0.67098	0.64792	0.64767	0.6246	0.01757	0.71314	0.76295	0.59507	0.67278	0.81347	0.61135	0.66051	0.57952
3274.5	1.0767	0.60026	0.67155	0.64813	0.64783	0.62371	0.01827	0.71303	0.76279	0.59491	0.67244	0.81272	0.61186	0.6605	0.5793
3274	1.07585	0.60001	0.67216	0.64829	0.64811	0.62288	0.01891	0.71288	0.76258	0.59456	0.67184	0.81183	0.61217	0.66028	0.57893
3273.5	1.07476	0.59944	0.67247	0.64823	0.64825	0.62223	0.01922	0.71264	0.76211	0.59394	0.67097	0.81083	0.61181	0.65983	0.57839
3273	1.0737	0.59864	0.67213	0.64796	0.64803	0.62187	0.01927	0.71234	0.76145	0.59317	0.67	0.80984	0.61075	0.65925	0.57782
3272.5	1.07287	0.59786	0.6711	0.64758	0.64749	0.62165	0.01934	0.71203	0.76079	0.59253	0.66907	0.80894	0.60935	0.65856	0.57736
3272	1.07216	0.59723	0.6698	0.64717	0.64692	0.62129	0.01956	0.7117	0.76019	0.59216	0.6682	0.80801	0.60788	0.65773	0.577
3271.5	1.0714	0.5967	0.66884	0.64683	0.64667	0.62067	0.01979	0.71135	0.75965	0.59202	0.66739	0.80697	0.60636	0.6568	0.57664
3271	1.07064	0.59621	0.6686	0.64658	0.6469	0.62006	0.01984	0.71112	0.75926	0.59203	0.66678	0.80594	0.6048	0.656	0.57633
3270.5	1.06999	0.59585	0.66901	0.64635	0.64749	0.61978	0.01976	0.71109	0.75913	0.5921	0.66648	0.80507	0.60344	0.65542	0.57612
3270	1.0693	0.5957	0.66968	0.64617	0.64818	0.61977	0.01969	0.71123	0.7592	0.59222	0.66639	0.80435	0.60264	0.6549	0.57606
3269.5	1.06845	0.59567	0.67017	0.6461	0.64875	0.61958	0.01961	0.71143	0.75931	0.59237	0.66625	0.80366	0.60256	0.65416	0.57606
3269	1.06751	0.59555	0.67025	0.64621	0.64912	0.61893	0.01937	0.71157	0.75931	0.59255	0.66592	0.80288	0.60295	0.65314	0.57602
3268.5	1.06664	0.5952	0.67002	0.64635	0.64925	0.61798	0.01901	0.71162	0.7592	0.59269	0.66541	0.80195	0.60332	0.65195	0.5759
3268	1.06575	0.59464	0.66981	0.64633	0.6492	0.61712	0.01892	0.71152	0.75904	0.59271	0.66483	0.8008	0.60326	0.65072	0.57571
3267.5	1.06473	0.59406	0.66991	0.64613	0.6491	0.61657	0.01929	0.71128	0.75891	0.5926	0.66427	0.79946	0.60263	0.64949	0.57548
3267	1.06365	0.59367	0.6703	0.64592	0.64915	0.61621	0.01984	0.71097	0.75879	0.59243	0.66379	0.7981	0.60147	0.64825	0.57524
3266.5	1.0627	0.5935	0.67066	0.64578	0.6494	0.61582	0.02029	0.71065	0.75854	0.5922	0.66336	0.79687	0.59994	0.64699	0.57498
3266	1.06194	0.59343	0.67063	0.64565	0.6497	0.6153	0.02061	0.71039	0.75802	0.59183	0.66294	0.79575	0.59822	0.64566	0.5747
3265.5	1.06127	0.59323	0.67024	0.64545	0.64986	0.61476	0.02097	0.71023	0.75736	0.59132	0.66242	0.7947	0.59662	0.64424	0.57444
3265	1.06052	0.5928	0.66984	0.64525	0.64983	0.61435	0.02145	0.71024	0.75691	0.59079	0.66178	0.79371	0.59532	0.64273	0.57424
3264.5	1.05959	0.59219	0.66969	0.64514	0.64968	0.61411	0.0219	0.71037	0.75677	0.5904	0.66107	0.79279	0.59415	0.64115	0.57401
3264	1.05848	0.59156	0.66971	0.64509	0.64957	0.61386	0.02212	0.71046	0.75673	0.59017	0.66033	0.79181	0.59266	0.63949	0.57365
3263.5	1.05734	0.59106	0.66956	0.64497	0.6497	0.61342	0.02209	0.71041	0.75654	0.59005	0.65962	0.79068	0.59065	0.63777	0.57319
3263	1.05636	0.59071	0.669	0.64467	0.65022	0.61272	0.02209	0.71024	0.75621	0.59	0.659	0.78946	0.58844	0.63603	0.57282
3262.5	1.05554	0.59038	0.66815	0.64423	0.65104	0.61181	0.02239	0.70995	0.7559	0.58999	0.65844	0.78823	0.58656	0.63438	0.57263
3262	1.05472	0.58988	0.66732	0.64381	0.65186	0.61082	0.02302	0.70947	0.75561	0.58994	0.65786	0.78707	0.5852	0.63289	0.57253
3261.5	1.05383	0.58923	0.66681	0.64354	0.65247	0.60987	0.02372	0.70885	0.75524	0.58981	0.6572	0.78596	0.58414	0.63157	0.5724
3261	1.05296	0.58858	0.66659	0.64341	0.65286	0.60906	0.02416	0.70836	0.75481	0.58967	0.65649	0.78491	0.58303	0.63032	0.57222
3260.5	1.05211	0.58802	0.66639	0.64331	0.65307	0.60835	0.0241	0.70822	0.75444	0.58955	0.65574	0.78388	0.58168	0.62892	0.57197
3260	1.0511	0.58746	0.66602	0.64321	0.65305	0.60765	0.02374	0.70841	0.75423	0.58937	0.6549	0.78276	0.58018	0.62721	0.57161
3259.5	1.04982	0.58682	0.66555	0.64321	0.6528	0.60693	0.02377	0.70866	0.7542	0.58905	0.65402	0.78154	0.57872	0.62524	0.57115
3259	1.04845	0.58615	0.66527	0.64333	0.65251	0.60634	0.02441	0.70873	0.75425	0.58866	0.65323	0.7803	0.57737	0.62327	0.57067
3258.5	1.0472	0.58552	0.66532	0.64334	0.65243	0.60604	0.02528	0.70852	0.75428	0.58833	0.65261	0.77908	0.57596	0.62141	0.57029
3258	1.04611	0.58494	0.66543	0.64302	0.6526	0.60596	0.0259	0.7081	0.75415	0.58808	0.65204	0.77779	0.57425	0.61958	0.57001
3257.5	1.04511	0.58438	0.66517	0.64244	0.65279	0.60579	0.02595	0.70761	0.75383	0.58788	0.6513	0.77639	0.57229	0.61773	0.56979
3257	1.0441	0.58381	0.66431	0.64191	0.65287	0.60515	0.02571	0.70722	0.7534	0.58774	0.65035	0.77498	0.57045	0.61599	0.56963
3256.5	1.04302	0.58325	0.66314	0.64161	0.65292	0.604	0.02559	0.70695	0.75299	0.58767	0.64935	0.77366	0.56904	0.61447	0.56956
3256	1.0418	0.58276	0.66226	0.64148	0.65317	0.60267	0.02552	0.70669	0.75267	0.58764	0.64844	0.77242	0.56797	0.61308	0.56959
3255.5	1.0406	0.58245	0.66211	0.64149	0.65371	0.60157	0.02553	0.70639	0.75254	0.58761	0.64768	0.77122	0.56693	0.6116	0.56963
3255	1.03963	0.58232	0.66266	0.64168	0.65444	0.60088	0.02571	0.70614	0.75267	0.58759	0.64702	0.7701	0.56577	0.60996	0.56957
3254.5	1.03886	0.5822	0.66347	0.64195	0.65516	0.60043	0.02595	0.70602	0.75298	0.58761	0.64639	0.76906	0.56454	0.60828	0.56932
3254	1.03802	0.58187	0.66406	0.64199	0.65572	0.59999	0.02598	0.70606	0.75325	0.58765	0.64576	0.768	0.56325	0.6067	0.5689
3253.5	1.03697	0.58129	0.66415	0.64166	0.65617	0.59947	0.02563	0.70621	0.7533	0.58765	0.64514	0.76684	0.56181	0.60525	0.56841
3253	1.03587	0.58059	0.66381	0.64123	0.65672	0.59882	0.0251	0.70647	0.75321	0.5876	0.6446	0.76564	0.56028	0.60394	0.56804
3252.5	1.03486	0.57994	0.66337	0.64097	0.65744	0.59801	0.02484	0.70674	0.75314	0.58753	0.64415	0.76453	0.55891	0.60267	0.56788
3252	1.0338	0.57935	0.66316	0.64084	0.65821	0.59712	0.02508	0.70687	0.75315	0.58742	0.64369	0.76352	0.55783	0.60134	0.56789
3251.5	1.03255	0.57878	0.66325	0.6406	0.65885	0.59639	0.02555	0.70679	0.7532	0.5873	0.64309	0.76254	0.55685	0.59985	0.56801
3251	1.03123	0.57824	0.66334	0.64019	0.65936	0.59601	0.02574	0.70657	0.75324	0.58728	0.64233	0.76158	0.55568	0.59824	0.56811
3250.5	1.03001	0.5777	0.66316	0.63975	0.65982	0.59586	0.02541	0.70625	0.75318	0.58741	0.64148	0.76059	0.55424	0.59659	0.56809
3250	1.02887	0.57706	0.66272	0.63942	0.6602	0.59558	0.02492	0.7058	0.75291	0.58761	0.6406	0.7595	0.55275	0.59492	0.56786
3249.5	1.02772	0.57624	0.6623	0.63924	0.66037	0.59497	0.02478	0.70522	0.75245	0.58767	0.63973	0.75826	0.55146	0.59322	0.56746
3249	1.0266	0.5753	0.66204	0.63919	0.66038	0.59405	0.02505	0.70473	0.75199	0.58753	0.63894	0.75694	0.55046	0.59153	0.56703
3248.5	1.02561	0.57439	0.66179	0.63921	0.66054	0.59301	0.02534	0.70454	0.75175	0.58731	0.63823	0.75558	0.54959	0.58995	0.56666
3248	1.02475	0.57358	0.66147	0.63911	0.66118	0.59201	0.02527	0.70464	0.75176	0.58716	0.63753	0.7542	0.54862	0.58854	0.56637
3247.5	1.02398	0.57286	0.66117	0.63879	0.66235	0.59114	0.02503	0.70489	0.75198	0.58713	0.63682	0.75286	0.54742	0.58731	0.56616
3247	1.02326	0.57225	0.66104	0.63837	0.66375	0.59041	0.0251	0.70519	0.75234	0.58716	0.63611	0.75167	0.54614	0.58618	0.56611
3246.5	1.02245	0.5718	0.66107	0.63814	0.66495	0.58973	0.02569	0.70551	0.75276	0.58716	0.63546	0.75066	0.54512	0.58511	0.56617
3246	1.02136	0.5715	0.66127	0.63813	0.66571	0.58899	0.02649	0.70578	0.7531	0.58715	0.63487	0.74974	0.54458	0.58404	0.56618
3245.5	1.01999	0.57128	0.66174	0.63815	0.66617	0.58821	0.0271	0.70589	0.75325	0.58724	0.63427	0.74885	0.54435	0.58293	0.56605
3245	1.01864	0.57103	0.66239	0.63803	0.66668	0.58749	0.02743	0.70577	0.75319	0.58754	0.63362	0.74792	0.54398	0.5818	0.56585
3244.5	1.01754	0.5706	0.66285	0.63783	0.66742	0.58687	0.02767	0.70538	0.753	0.58796	0.63294	0.74687	0.54305	0.58066	0.56566
3244	1.0166	0.56997	0.6627	0.63769	0.66827	0.58624	0.02794	0.70478	0.75273	0.58831	0.63227	0.74565	0.54152	0.57957	0.56548
3243.5	1.01564	0.56925	0.66195	0.63765	0.669	0.58553	0.02812	0.70422	0.75244	0.58854	0.63161	0.74433	0.53977	0.57856	0.5653
3243	1.01463	0.56866	0.66095	0.63753	0.66956	0.58475	0.02804	0.704	0.75219	0.58877	0.63092	0.74307	0.53826	0.57755	0.56514
3242.5	1.01365	0.56822	0.66007	0.63719	0.67004	0.5839	0.02782	0.70423	0.75202	0.58912	0.63019	0.7419	0.53712	0.57644	0.56504
3242	1.01272	0.56776	0.65958	0.63662	0.67054	0.58298	0.02774	0.70465	0.75194	0.58955	0.62941	0.74069	0.53619	0.57524	0.56496
3241.5	1.01185	0.56706	0.65965	0.63606	0.67109	0.58213	0.02785	0.70491	0.75198	0.5899	0.62866	0.73941	0.53531	0.5741	0.56483
3241	1.011	0.56612	0.66024	0.63574	0.67174	0.58147	0.02806	0.70485	0.75216	0.59009	0.62799	0.73821	0.53456	0.57312	0.5647
3240.5	1.0101	0.56511	0.66093	0.63572	0.67255	0.58091	0.02833	0.70453	0.75239	0.59016	0.62733	0.73714	0.53407	0.57217	0.5646
3240	1.00901	0.56418	0.66121	0.6358	0.6735	0.58017	0.02884	0.70407	0.75249	0.59016	0.6265	0.73607	0.53383	0.57104	0.56446
3239.5	1.00773	0.56343	0.66102	0.6357	0.6744	0.57918	0.02986	0.70358	0.75236	0.59013	0.62543	0.7349	0.53364	0.56973	0.56421
3239	1.0064	0.56288	0.66073	0.63532	0.67509	0.57821	0.031	0.7032	0.75211	0.59007	0.62432	0.73374	0.5333	0.5685	0.56385
3238.5	1.00515	0.56242	0.66068	0.63481	0.67554	0.57758	0.03164	0.70297	0.75183	0.58995	0.62342	0.73265	0.53274	0.56747	0.56348
3238	1.00394	0.56186	0.66078	0.63441	0.67584	0.5773	0.03165	0.70273	0.75153	0.58973	0.62279	0.7315	0.53197	0.56656	0.56314
3237.5	1.00273	0.56113	0.66076	0.63425	0.67601	0.57706	0.03126	0.7023	0.75121	0.58942	0.62226	0.73016	0.53104	0.5656	0.56277
3237	1.00157	0.56031	0.66055	0.63424	0.67601	0.57654	0.03062	0.70169	0.7509	0.58911	0.62162	0.72873	0.53002	0.56456	0.56229
3236.5	1.00052	0.55956	0.66024	0.6342	0.67579	0.57557	0.02988	0.70109	0.75054	0.5888	0.62081	0.72734	0.52888	0.56347	0.56167
3236	0.99952	0.55887	0.65997	0.63396	0.67551	0.5742	0.02932	0.70065	0.75002	0.58841	0.61991	0.72602	0.52759	0.56231	0.56098
3235.5	0.99853	0.55815	0.65973	0.63345	0.67546	0.57272	0.02929	0.70036	0.74935	0.58791	0.61904	0.72474	0.52619	0.56103	0.56033
3235	0.99761	0.55734	0.65955	0.63267	0.67585	0.57149	0.02966	0.70016	0.74874	0.5874	0.61831	0.72356	0.52493	0.55968	0.55981
3234.5	0.99673	0.55647	0.65951	0.63169	0.67661	0.57067	0.0301	0.70001	0.74838	0.58708	0.61771	0.72255	0.52403	0.55837	0.55944
3234	0.99572	0.55564	0.65976	0.63067	0.67747	0.5701	0.0304	0.6999	0.74815	0.58701	0.61717	0.72164	0.5235	0.55722	0.55913
3233.5	0.99457	0.55492	0.66034	0.62982	0.67814	0.56948	0.03054	0.6998	0.74781	0.58715	0.61658	0.72069	0.52314	0.55627	0.5588
3233	0.99342	0.55436	0.66099	0.62932	0.6785	0.56868	0.03063	0.69967	0.74736	0.58731	0.61591	0.71966	0.52282	0.5555	0.55845
3232.5	0.99237	0.55381	0.66117	0.62912	0.6785	0.5678	0.03081	0.69946	0.74705	0.5873	0.61516	0.71855	0.52253	0.5547	0.55808
3232	0.99125	0.55312	0.66056	0.6291	0.67813	0.56703	0.0312	0.69916	0.747	0.58701	0.6143	0.71733	0.52222	0.55365	0.55762
3231.5	0.98992	0.55228	0.6594	0.62914	0.67742	0.56644	0.03181	0.69877	0.74706	0.58649	0.61339	0.71604	0.52178	0.55237	0.55702
3231	0.9885	0.5515	0.65838	0.62917	0.67656	0.56589	0.03243	0.69837	0.7469	0.58591	0.61252	0.71478	0.52104	0.55116	0.55631
3230.5	0.98721	0.5509	0.65796	0.62909	0.67588	0.56524	0.03279	0.69799	0.74632	0.5854	0.61176	0.71362	0.52005	0.55027	0.55557
3230	0.98617	0.55038	0.65806	0.62885	0.67565	0.56445	0.03275	0.6976	0.74535	0.58496	0.61111	0.71249	0.51901	0.54964	0.55487
3229.5	0.9853	0.54973	0.65825	0.62848	0.6759	0.56367	0.03247	0.69716	0.74426	0.58459	0.61048	0.71136	0.51818	0.54901	0.55427
3229	0.98446	0.54887	0.65818	0.62807	0.67643	0.56301	0.03225	0.69666	0.74332	0.58432	0.60977	0.71027	0.51772	0.54822	0.5538
3228.5	0.98347	0.54789	0.65773	0.62763	0.67692	0.56237	0.03224	0.69614	0.74261	0.58413	0.60894	0.70928	0.51757	0.54725	0.55345
3228	0.98223	0.54689	0.65704	0.62712	0.67719	0.56151	0.03253	0.69563	0.74203	0.58395	0.60805	0.70825	0.51748	0.54614	0.55314
3227.5	0.98081	0.54598	0.65641	0.62658	0.67732	0.56044	0.03322	0.69513	0.74154	0.58376	0.6072	0.70706	0.51713	0.54496	0.5528
3227	0.97939	0.54526	0.65614	0.62615	0.67743	0.55945	0.03429	0.69466	0.74121	0.58356	0.60645	0.70573	0.51639	0.54383	0.55239
3226.5	0.97802	0.54471	0.65624	0.62582	0.6775	0.55871	0.03521	0.69424	0.74104	0.58329	0.60582	0.70438	0.51535	0.54286	0.55185
3226	0.97664	0.54417	0.65646	0.62545	0.67736	0.55814	0.03526	0.69392	0.74081	0.58285	0.60526	0.70307	0.51424	0.54207	0.55118
3225.5	0.97529	0.54344	0.65648	0.62487	0.67702	0.55751	0.0345	0.69371	0.74027	0.58223	0.60472	0.70176	0.51323	0.54136	0.55047
3225	0.97416	0.54255	0.65623	0.62412	0.67675	0.55679	0.03373	0.69356	0.73942	0.58162	0.60416	0.70048	0.51238	0.54063	0.54981
3224.5	0.97328	0.54165	0.65579	0.62339	0.67677	0.5561	0.03349	0.69332	0.7385	0.58119	0.60349	0.69922	0.51166	0.53979	0.54924
3224	0.97242	0.54086	0.65533	0.62291	0.67703	0.55556	0.03372	0.69289	0.73784	0.58098	0.60267	0.69801	0.51102	0.53885	0.54868
3223.5	0.97137	0.54018	0.65503	0.62274	0.67734	0.55515	0.03409	0.69234	0.73758	0.58089	0.60177	0.69683	0.51054	0.53788	0.54815
3223	0.97021	0.53957	0.65503	0.62274	0.67761	0.55475	0.03426	0.69179	0.73761	0.58087	0.60093	0.69572	0.51035	0.53695	0.54773
3222.5	0.96903	0.53899	0.65534	0.62261	0.67797	0.55419	0.03413	0.69127	0.73761	0.58081	0.60025	0.69464	0.51041	0.536	0.54748
3222	0.96775	0.53839	0.65572	0.62209	0.67854	0.55332	0.03383	0.69076	0.73738	0.58066	0.59965	0.69348	0.51039	0.53494	0.54732
3221.5	0.96635	0.53777	0.65585	0.62123	0.67922	0.55221	0.0337	0.69031	0.73701	0.58042	0.59897	0.69222	0.50987	0.53389	0.54715
3221	0.96495	0.53715	0.65548	0.62025	0.67982	0.55107	0.03413	0.69001	0.73681	0.58023	0.59813	0.69097	0.50877	0.53304	0.54691
3220.5	0.9637	0.53647	0.65464	0.61941	0.68022	0.55011	0.03536	0.68988	0.73697	0.58014	0.59721	0.6898	0.50735	0.53242	0.54664
3220	0.96258	0.53564	0.65366	0.61884	0.68051	0.54941	0.0371	0.68983	0.73737	0.58013	0.59637	0.6887	0.50604	0.53182	0.54636
3219.5	0.9615	0.53466	0.65299	0.61856	0.68096	0.54893	0.0384	0.68976	0.73777	0.58019	0.59573	0.68762	0.50512	0.53106	0.5461
3219	0.96042	0.5337	0.65284	0.61857	0.68176	0.54861	0.03855	0.68965	0.738	0.58041	0.59524	0.68658	0.50466	0.53028	0.54584
3218.5	0.95932	0.53287	0.65306	0.61878	0.68287	0.54827	0.038	0.68948	0.73807	0.5808	0.59476	0.68553	0.50456	0.52967	0.54555
3218	0.9581	0.53213	0.65339	0.61899	0.68412	0.54772	0.03728	0.68927	0.73809	0.58119	0.59414	0.68434	0.50462	0.52926	0.54522
3217.5	0.95673	0.53137	0.65379	0.61901	0.68536	0.54695	0.0367	0.68908	0.73825	0.58143	0.59343	0.68299	0.5046	0.52888	0.5449
3217	0.95528	0.53063	0.65437	0.61877	0.68662	0.54612	0.0365	0.68903	0.73865	0.58155	0.59274	0.68166	0.50442	0.52843	0.54469
3216.5	0.95383	0.53006	0.655	0.61835	0.68799	0.54535	0.03674	0.68905	0.73919	0.58168	0.5921	0.68047	0.50412	0.52793	0.54469
3216	0.95233	0.5297	0.65545	0.61793	0.6895	0.54457	0.03727	0.68903	0.73965	0.5819	0.59149	0.67936	0.50385	0.52745	0.54484
3215.5	0.9508	0.52939	0.65573	0.61769	0.69108	0.5437	0.03781	0.68896	0.74001	0.58225	0.59091	0.67819	0.50369	0.52699	0.54504
3215	0.94934	0.52899	0.65612	0.61764	0.69263	0.54277	0.03816	0.68901	0.74047	0.5827	0.59037	0.67698	0.50365	0.52658	0.54516
3214.5	0.94799	0.5284	0.65675	0.6176	0.69414	0.54184	0.03838	0.68931	0.74116	0.58325	0.58984	0.67573	0.50371	0.52622	0.54512
3214	0.94668	0.52758	0.65735	0.61747	0.6957	0.54084	0.03858	0.6898	0.74198	0.58386	0.58926	0.67443	0.50386	0.52581	0.54494
3213.5	0.94531	0.52664	0.65768	0.61736	0.69745	0.53976	0.03871	0.69035	0.74274	0.58453	0.58868	0.67307	0.50406	0.52533	0.54477
3213	0.94394	0.52575	0.65783	0.61743	0.69942	0.53872	0.03871	0.69085	0.74344	0.58529	0.58818	0.67174	0.50421	0.52488	0.5448
3212.5	0.94258	0.52507	0.65811	0.6176	0.7015	0.53786	0.03859	0.69124	0.74421	0.58611	0.58775	0.67049	0.50412	0.52465	0.54507
3212	0.94112	0.52455	0.6586	0.61763	0.70357	0.53705	0.0385	0.69147	0.74516	0.58691	0.58723	0.66924	0.50367	0.52468	0.54543
3211.5	0.93959	0.52406	0.65922	0.61747	0.70564	0.53613	0.03853	0.6916	0.74633	0.58768	0.58656	0.66793	0.50309	0.52485	0.54568
3211	0.93812	0.52348	0.65997	0.61728	0.7078	0.53508	0.03871	0.69185	0.7477	0.5885	0.58578	0.66661	0.50279	0.52496	0.54581
3210.5	0.93677	0.52279	0.66092	0.61723	0.71014	0.53413	0.03897	0.69229	0.74915	0.5894	0.58499	0.66533	0.50299	0.52484	0.54589
3210	0.93536	0.52193	0.66194	0.6173	0.7126	0.53345	0.03925	0.69278	0.75059	0.59025	0.58424	0.66401	0.50347	0.52446	0.54603
3209.5	0.93371	0.52093	0.66272	0.61744	0.71511	0.53305	0.03939	0.69318	0.75203	0.59101	0.58359	0.66258	0.50382	0.52398	0.5463
3209	0.93188	0.51993	0.66317	0.61767	0.71761	0.53283	0.03929	0.69357	0.75357	0.59187	0.58308	0.66112	0.504	0.52368	0.54671
3208.5	0.9301	0.51912	0.66362	0.61796	0.72011	0.53261	0.03903	0.69414	0.75515	0.59296	0.58263	0.65975	0.50429	0.52373	0.54717
3208	0.92845	0.51849	0.66447	0.61824	0.72267	0.53206	0.03895	0.6949	0.7566	0.59423	0.58207	0.65845	0.50493	0.52396	0.54758
3207.5	0.9269	0.51783	0.6658	0.6185	0.72536	0.53101	0.03938	0.69572	0.75793	0.59551	0.58137	0.65714	0.50579	0.52407	0.54794
3207	0.9254	0.51697	0.66732	0.61882	0.72821	0.52967	0.04033	0.69651	0.75932	0.59672	0.58067	0.65581	0.50651	0.52392	0.54836
3206.5	0.92389	0.51595	0.6687	0.61924	0.7312	0.52845	0.04133	0.69725	0.76096	0.59791	0.58006	0.65448	0.50692	0.52363	0.54888
3206	0.92236	0.51489	0.6698	0.61961	0.73434	0.52754	0.04188	0.69798	0.76277	0.59907	0.57954	0.65308	0.50716	0.52338	0.54941
3205.5	0.9208	0.51386	0.67068	0.6198	0.73762	0.52676	0.0418	0.69865	0.76454	0.60022	0.57905	0.65157	0.50748	0.52332	0.54984
3205	0.91926	0.5129	0.6715	0.61986	0.74098	0.52586	0.0414	0.69923	0.76617	0.60146	0.57854	0.65003	0.50796	0.52348	0.55021
3204.5	0.91767	0.51206	0.67229	0.61995	0.74415	0.52484	0.0411	0.69973	0.76771	0.60288	0.57793	0.64855	0.50838	0.52382	0.55059
3204	0.91592	0.51142	0.67303	0.62018	0.74697	0.52379	0.04127	0.7002	0.7692	0.60435	0.57713	0.64712	0.50853	0.52414	0.55101
3203.5	0.91403	0.51096	0.67371	0.62052	0.74953	0.52275	0.04199	0.70075	0.77079	0.60569	0.57625	0.64567	0.5085	0.52434	0.55137
3203	0.91218	0.51057	0.67438	0.62091	0.75214	0.52168	0.04301	0.70147	0.77263	0.6068	0.57545	0.64421	0.50866	0.52444	0.55162
3202.5	0.91048	0.51007	0.67514	0.62126	0.75501	0.52059	0.04384	0.70236	0.77474	0.60783	0.57483	0.64278	0.50916	0.52455	0.55177
3202	0.90885	0.50938	0.67599	0.6216	0.75817	0.51954	0.0441	0.70338	0.77694	0.60896	0.57423	0.64135	0.50975	0.52476	0.55197
3201.5	0.90718	0.50859	0.67692	0.62201	0.76155	0.51857	0.04378	0.70448	0.77898	0.61024	0.57355	0.63985	0.51004	0.525	0.55236
3201	0.90546	0.50784	0.6779	0.62245	0.76502	0.51765	0.04321	0.70562	0.78079	0.61161	0.57283	0.63828	0.50997	0.52519	0.55296
3200.5	0.90367	0.50722	0.67892	0.62277	0.76837	0.51685	0.0429	0.70673	0.78251	0.61293	0.57215	0.63674	0.50978	0.52529	0.55358
3200	0.90168	0.50667	0.67994	0.6228	0.77148	0.51624	0.04309	0.70768	0.78429	0.61411	0.57148	0.63523	0.50972	0.52532	0.55404
3199.5	0.89955	0.506	0.68099	0.62268	0.77448	0.51577	0.04367	0.70845	0.78624	0.61522	0.57076	0.63374	0.5099	0.52537	0.55434
3199	0.89747	0.50511	0.68213	0.62273	0.7776	0.51518	0.04435	0.70916	0.7883	0.61643	0.57003	0.63225	0.51033	0.52556	0.55465
3198.5	0.89557	0.50405	0.6835	0.62314	0.78085	0.51426	0.04495	0.7099	0.79032	0.61779	0.56934	0.63077	0.51107	0.52594	0.55507
3198	0.89375	0.50299	0.68511	0.62378	0.78398	0.5131	0.04541	0.7107	0.79214	0.61915	0.56871	0.62919	0.51195	0.52644	0.55549
3197.5	0.89187	0.50203	0.68672	0.62434	0.78674	0.51194	0.04572	0.71155	0.79378	0.62028	0.56808	0.62746	0.5127	0.52697	0.55578
3197	0.88997	0.50113	0.68797	0.62465	0.78919	0.51099	0.04585	0.71245	0.7954	0.6211	0.56743	0.62564	0.51322	0.52749	0.55587
3196.5	0.88813	0.50014	0.68868	0.62479	0.79155	0.51017	0.04585	0.7134	0.79706	0.62171	0.5667	0.62388	0.5136	0.52797	0.55581
3196	0.88635	0.49899	0.68906	0.62501	0.79403	0.50924	0.04583	0.71439	0.79866	0.62231	0.56579	0.62224	0.51395	0.52827	0.5557
3195.5	0.88455	0.49782	0.68953	0.62546	0.7967	0.50808	0.04589	0.71545	0.80019	0.62307	0.56471	0.6207	0.51421	0.52831	0.5556
3195	0.88267	0.49678	0.69023	0.62604	0.79946	0.50674	0.04604	0.71653	0.80174	0.62408	0.56365	0.61924	0.51426	0.5282	0.55559
3194.5	0.88072	0.49589	0.69091	0.62643	0.8021	0.50536	0.04625	0.71745	0.80332	0.62529	0.56271	0.61782	0.51416	0.5282	0.5557
3194	0.8787	0.49497	0.69138	0.62643	0.80447	0.50408	0.04651	0.7181	0.80481	0.6265	0.56182	0.61635	0.51412	0.52847	0.55588
3193.5	0.87672	0.49392	0.69181	0.62625	0.80664	0.50295	0.04688	0.71862	0.8061	0.62758	0.56083	0.61473	0.51432	0.52898	0.55612
3193	0.87484	0.49279	0.69251	0.62623	0.80877	0.50198	0.04743	0.71918	0.80729	0.62848	0.55976	0.613	0.5148	0.52951	0.5564
3192.5	0.87296	0.49178	0.69346	0.62646	0.81086	0.50109	0.04813	0.71978	0.80843	0.62926	0.5587	0.61124	0.51547	0.52985	0.55668
3192	0.87096	0.49097	0.69431	0.62668	0.81273	0.50013	0.04882	0.72019	0.8094	0.62989	0.55769	0.60952	0.51617	0.52988	0.55684
3191.5	0.86885	0.49029	0.69482	0.62673	0.8143	0.49892	0.04929	0.72038	0.81014	0.63034	0.55667	0.60786	0.51679	0.52964	0.55683
3191	0.86676	0.48956	0.69514	0.62668	0.81569	0.49749	0.0495	0.72056	0.81075	0.6306	0.55563	0.60627	0.51739	0.52934	0.55668
3190.5	0.86468	0.48859	0.69556	0.62662	0.81693	0.496	0.0495	0.72084	0.81134	0.6307	0.55459	0.60467	0.51809	0.52914	0.55638
3190	0.86241	0.48735	0.69622	0.62646	0.81791	0.49468	0.0494	0.72107	0.81183	0.63069	0.55353	0.60297	0.51882	0.52906	0.55594
3189.5	0.8599	0.48598	0.69701	0.62609	0.81863	0.49357	0.04925	0.72116	0.81211	0.63072	0.55246	0.60115	0.51931	0.52905	0.55543
3189	0.85736	0.48468	0.69773	0.62558	0.81921	0.49255	0.04906	0.7212	0.81223	0.63094	0.55143	0.5993	0.51942	0.52909	0.55498
3188.5	0.85503	0.48358	0.69814	0.62503	0.8198	0.4914	0.04884	0.72134	0.81228	0.63132	0.5505	0.59748	0.51925	0.52914	0.55463
3188	0.85291	0.48262	0.69811	0.6245	0.82029	0.49001	0.04869	0.72144	0.81226	0.63162	0.54956	0.59569	0.51901	0.52912	0.55425
3187.5	0.85093	0.48171	0.69784	0.62396	0.82054	0.48846	0.04877	0.72131	0.8121	0.63165	0.54844	0.59393	0.51877	0.529	0.55376
3187	0.84905	0.48079	0.69771	0.62348	0.8205	0.48695	0.04904	0.72096	0.81186	0.63142	0.54712	0.59225	0.51845	0.52885	0.55317
3186.5	0.84718	0.47985	0.69792	0.62308	0.82025	0.48562	0.04928	0.72068	0.81164	0.63103	0.54566	0.59066	0.51806	0.52879	0.55252
3186	0.84516	0.47887	0.69826	0.62274	0.81983	0.48446	0.04935	0.72064	0.81135	0.63051	0.54421	0.58909	0.51768	0.52871	0.55176
3185.5	0.84289	0.47784	0.69831	0.62246	0.81928	0.48339	0.04937	0.72073	0.81089	0.62984	0.54283	0.58741	0.51741	0.52841	0.55087
3185	0.84047	0.47678	0.69784	0.62221	0.81858	0.4824	0.04957	0.72067	0.81015	0.62906	0.54156	0.58559	0.51723	0.52785	0.54995
3184.5	0.83801	0.47564	0.69697	0.62188	0.81762	0.48155	0.05005	0.72016	0.80909	0.62818	0.54035	0.58367	0.51708	0.52723	0.54906
3184	0.83553	0.47439	0.69596	0.62138	0.81621	0.48084	0.05075	0.71905	0.80764	0.62711	0.53914	0.58173	0.51676	0.52677	0.54811
3183.5	0.83311	0.4731	0.69506	0.62071	0.81439	0.48	0.05153	0.71752	0.80589	0.62583	0.53789	0.57981	0.51613	0.52644	0.54697
3183	0.83085	0.47191	0.69445	0.62004	0.81245	0.47874	0.05229	0.71601	0.80406	0.62447	0.53658	0.578	0.51521	0.52605	0.54567
3182.5	0.82877	0.47086	0.69413	0.61949	0.81063	0.47697	0.05291	0.71486	0.80231	0.62321	0.53518	0.57629	0.51424	0.52549	0.5443
3182	0.82674	0.46983	0.69381	0.619	0.80887	0.47496	0.05324	0.71407	0.80061	0.62205	0.53361	0.57458	0.51351	0.52484	0.54293
3181.5	0.82468	0.46867	0.69314	0.61848	0.80695	0.47317	0.05327	0.71343	0.79884	0.62081	0.53189	0.57281	0.51301	0.52425	0.54155
3181	0.82261	0.46738	0.69202	0.61796	0.80482	0.47184	0.05318	0.71276	0.79699	0.61934	0.5302	0.57099	0.51251	0.52375	0.54015
3180.5	0.82051	0.4661	0.69081	0.61743	0.80251	0.47089	0.05312	0.71193	0.79503	0.61767	0.52875	0.56918	0.51182	0.52326	0.53873
3180	0.81825	0.46488	0.68993	0.61675	0.80007	0.46997	0.05307	0.71093	0.79292	0.61591	0.5275	0.56738	0.51099	0.52265	0.53729
3179.5	0.81583	0.46371	0.68941	0.61586	0.79751	0.46885	0.05301	0.7097	0.79066	0.61421	0.52625	0.56557	0.51025	0.5219	0.53584
3179	0.81337	0.46252	0.68889	0.61483	0.79483	0.46755	0.05313	0.70825	0.78832	0.61259	0.52479	0.56376	0.50972	0.52106	0.53437
3178.5	0.81095	0.46125	0.68812	0.61381	0.79204	0.46628	0.05364	0.70668	0.78595	0.61098	0.52314	0.56193	0.50933	0.52019	0.53287
3178	0.80854	0.45988	0.68724	0.61279	0.78907	0.46517	0.05447	0.70517	0.78351	0.60922	0.52144	0.56006	0.50887	0.51933	0.53128
3177.5	0.80609	0.45848	0.68645	0.61172	0.78588	0.46414	0.0553	0.70395	0.78095	0.60726	0.51978	0.55819	0.50814	0.51849	0.52963
3177	0.8037	0.45714	0.6856	0.61063	0.7825	0.46296	0.05582	0.70306	0.77842	0.60516	0.51816	0.55636	0.50717	0.51766	0.528
3176.5	0.80144	0.45588	0.68427	0.60962	0.77906	0.46151	0.05604	0.70226	0.77603	0.60311	0.51651	0.55459	0.5061	0.51683	0.52641
3176	0.79924	0.45465	0.68234	0.60871	0.77568	0.45989	0.0562	0.7012	0.77369	0.60115	0.51477	0.55284	0.50507	0.51598	0.52474
3175.5	0.797	0.45341	0.68012	0.60783	0.77243	0.4583	0.05648	0.69968	0.77116	0.59922	0.51301	0.55107	0.5041	0.51507	0.52296
3175	0.79475	0.45215	0.67801	0.60691	0.76934	0.45683	0.05686	0.69784	0.76836	0.59718	0.51132	0.54929	0.50318	0.51406	0.52116
3174.5	0.79254	0.45089	0.67611	0.60598	0.76631	0.4554	0.05719	0.69586	0.76535	0.59495	0.50972	0.54749	0.50231	0.51299	0.51938
3174	0.79029	0.4496	0.67439	0.60513	0.76318	0.45389	0.05729	0.69391	0.76227	0.59258	0.50813	0.54559	0.5015	0.51194	0.51757
3173.5	0.78794	0.44824	0.67297	0.60442	0.75992	0.45228	0.05718	0.69205	0.75923	0.59023	0.50651	0.54358	0.5007	0.51099	0.51566
3173	0.78555	0.44689	0.6719	0.60372	0.75658	0.45069	0.05696	0.69034	0.75626	0.58804	0.50487	0.54153	0.49985	0.51008	0.51374
3172.5	0.78322	0.44563	0.67098	0.60278	0.75316	0.44931	0.0567	0.68872	0.75334	0.58596	0.50325	0.53953	0.499	0.50903	0.5119
3172	0.78099	0.4445	0.66981	0.60144	0.74955	0.4483	0.05652	0.68706	0.7504	0.58382	0.50161	0.53762	0.49818	0.50774	0.5101
3171.5	0.77882	0.44342	0.66817	0.59979	0.74565	0.44754	0.05649	0.68529	0.74747	0.58149	0.49992	0.53579	0.4973	0.50635	0.50824
3171	0.77673	0.44226	0.66608	0.59813	0.74155	0.44671	0.0565	0.68349	0.74454	0.57905	0.4982	0.53406	0.49612	0.50507	0.50633
3170.5	0.77465	0.44091	0.66366	0.59662	0.73735	0.44557	0.05645	0.68171	0.74162	0.57664	0.49653	0.53243	0.49452	0.50402	0.50446
3170	0.77244	0.43937	0.66116	0.59522	0.73318	0.44417	0.0565	0.67997	0.73866	0.57431	0.49496	0.5308	0.4927	0.50314	0.5026
3169.5	0.77001	0.43779	0.65895	0.59389	0.72911	0.44272	0.0569	0.67825	0.73577	0.572	0.49349	0.52907	0.49108	0.50231	0.50065
3169	0.76745	0.43643	0.6573	0.59271	0.72526	0.44131	0.05757	0.67663	0.73311	0.56964	0.49206	0.52721	0.49	0.50142	0.49856
3168.5	0.76485	0.43534	0.656	0.59169	0.72165	0.43989	0.05811	0.67507	0.73072	0.56715	0.49057	0.52525	0.48944	0.50036	0.49637
3168	0.76226	0.43438	0.6545	0.59078	0.7182	0.43848	0.05815	0.67346	0.72839	0.56457	0.48895	0.52325	0.48907	0.49901	0.49415
3167.5	0.75976	0.43336	0.65245	0.58987	0.71478	0.43718	0.05783	0.67175	0.72583	0.56196	0.4872	0.52128	0.48851	0.49744	0.49194
3167	0.75744	0.43221	0.65006	0.5889	0.71128	0.43598	0.05771	0.67	0.72293	0.55942	0.48541	0.5194	0.48761	0.49588	0.48976
3166.5	0.75529	0.43098	0.64775	0.58778	0.70762	0.43474	0.05809	0.66829	0.71977	0.55693	0.4837	0.51761	0.48647	0.49444	0.48762
3166	0.75321	0.42967	0.64572	0.5865	0.7038	0.43335	0.05878	0.6666	0.71657	0.55445	0.4821	0.51588	0.48525	0.49312	0.48552
3165.5	0.75112	0.42829	0.64391	0.58515	0.69998	0.43193	0.05944	0.6649	0.71358	0.55198	0.48058	0.5142	0.48399	0.49187	0.48349
3165	0.74904	0.42692	0.6422	0.58388	0.69639	0.43069	0.06005	0.66323	0.71091	0.54957	0.47905	0.5126	0.48259	0.49069	0.48161
3164.5	0.74695	0.42562	0.64055	0.58264	0.69306	0.42966	0.06087	0.66159	0.70844	0.5472	0.47737	0.51102	0.48098	0.48952	0.47986
3164	0.7447	0.4244	0.63905	0.5813	0.68983	0.4287	0.06195	0.65985	0.70596	0.54479	0.47551	0.50931	0.47922	0.4882	0.47814
3163.5	0.74221	0.42316	0.63776	0.57985	0.68656	0.42764	0.06299	0.65794	0.70343	0.54233	0.47362	0.50743	0.4775	0.48661	0.47635
3163	0.73958	0.42191	0.63656	0.57844	0.68325	0.42639	0.06361	0.65601	0.70093	0.53994	0.47192	0.50551	0.47596	0.48487	0.4745
3162.5	0.73697	0.4207	0.63509	0.57715	0.6799	0.42492	0.06367	0.65421	0.69845	0.53765	0.47051	0.50375	0.47458	0.48312	0.47262
3162	0.73443	0.41953	0.63307	0.57587	0.67645	0.42337	0.06321	0.65253	0.69582	0.53536	0.46923	0.50216	0.47324	0.48141	0.47069
3161.5	0.73197	0.41829	0.63059	0.57454	0.67286	0.42199	0.06239	0.65087	0.69299	0.53297	0.46791	0.50062	0.47191	0.47974	0.46868
3161	0.72956	0.41693	0.62811	0.57326	0.66927	0.42088	0.06155	0.64921	0.69009	0.53051	0.46647	0.49902	0.4707	0.47818	0.46667
3160.5	0.7272	0.41551	0.6259	0.57213	0.66582	0.4199	0.06122	0.64762	0.6873	0.52809	0.46494	0.49731	0.46965	0.47684	0.46477
3160	0.72489	0.41411	0.62381	0.57107	0.66249	0.41875	0.06166	0.64607	0.68466	0.52572	0.46331	0.49551	0.46864	0.47567	0.46299
3159.5	0.72268	0.41276	0.62151	0.56986	0.65928	0.41726	0.06264	0.64444	0.6821	0.52338	0.46167	0.49372	0.46746	0.47451	0.46129
3159	0.72061	0.41145	0.61901	0.5684	0.65626	0.41554	0.06356	0.64265	0.67959	0.5211	0.46009	0.49201	0.46607	0.4732	0.45959
3158.5	0.71857	0.4102	0.61672	0.56675	0.6535	0.41383	0.06398	0.64066	0.67714	0.51892	0.45857	0.49035	0.46469	0.47173	0.45788
3158	0.71641	0.40906	0.61506	0.56501	0.6509	0.41234	0.06384	0.63855	0.67472	0.5168	0.45702	0.48862	0.46356	0.47014	0.45615
3157.5	0.71413	0.40798	0.61401	0.56339	0.6483	0.41112	0.06347	0.63645	0.67232	0.51471	0.45537	0.48679	0.46266	0.46856	0.45444
3157	0.71191	0.40687	0.61311	0.56205	0.64565	0.41002	0.06325	0.63452	0.66992	0.51269	0.45367	0.48496	0.46174	0.46712	0.45284
3156.5	0.70974	0.40563	0.61182	0.56088	0.64302	0.4088	0.06343	0.63275	0.6675	0.51079	0.45202	0.48322	0.46054	0.46587	0.45136
3156	0.70751	0.4043	0.60999	0.55961	0.64038	0.40739	0.06394	0.63101	0.66507	0.50892	0.45043	0.48157	0.4591	0.46474	0.44992
3155.5	0.70516	0.40306	0.60789	0.55806	0.63757	0.40604	0.06453	0.62922	0.66282	0.50689	0.44887	0.47995	0.45768	0.46358	0.44839
3155	0.70282	0.40196	0.60587	0.55639	0.63452	0.40493	0.06503	0.62743	0.66086	0.50463	0.44733	0.47836	0.45652	0.46229	0.44674
3154.5	0.70057	0.40087	0.60398	0.55483	0.63137	0.4039	0.06547	0.62575	0.65903	0.50226	0.44585	0.47674	0.4556	0.46086	0.44505
3154	0.69832	0.39964	0.60202	0.55337	0.62836	0.40266	0.06592	0.6241	0.65697	0.5	0.4444	0.47499	0.45461	0.45931	0.44342
3153.5	0.696	0.39829	0.59989	0.55191	0.62567	0.40118	0.06638	0.62235	0.65457	0.49798	0.44297	0.47316	0.45322	0.45767	0.44185
3153	0.69374	0.39697	0.59771	0.55053	0.62335	0.39978	0.06675	0.62051	0.65212	0.4962	0.4416	0.47142	0.45135	0.45601	0.44035
3152.5	0.69162	0.39579	0.59567	0.54937	0.62131	0.39867	0.06703	0.61872	0.64994	0.49458	0.44033	0.46989	0.44928	0.45446	0.43891
3152	0.68956	0.39474	0.59379	0.54841	0.61939	0.39772	0.0673	0.61704	0.64804	0.493	0.43912	0.46847	0.44743	0.45304	0.43755
3151.5	0.68743	0.39379	0.59202	0.54745	0.61735	0.39665	0.06751	0.6154	0.64625	0.49137	0.43792	0.46699	0.44595	0.45169	0.43628
3151	0.68527	0.39289	0.59031	0.54637	0.61505	0.39541	0.06754	0.61369	0.64437	0.48962	0.4367	0.46541	0.44478	0.45033	0.43509
3150.5	0.6831	0.39192	0.58864	0.54521	0.61256	0.39417	0.06744	0.61189	0.64228	0.48777	0.43547	0.46384	0.44373	0.44895	0.43395
3150	0.6809	0.39076	0.58705	0.54409	0.61008	0.39309	0.06754	0.61008	0.63997	0.48584	0.43419	0.46234	0.44277	0.44757	0.43281
3149.5	0.67863	0.38942	0.58565	0.5431	0.60776	0.39216	0.06815	0.60841	0.63757	0.48389	0.4328	0.46087	0.44201	0.4462	0.43158
3149	0.67634	0.38809	0.58444	0.54222	0.60555	0.39121	0.06918	0.6069	0.63535	0.48198	0.43135	0.45938	0.44146	0.44483	0.43024
3148.5	0.67406	0.38694	0.58319	0.54131	0.60332	0.39009	0.07015	0.60545	0.6334	0.48015	0.42995	0.45784	0.44092	0.44346	0.42884
3148	0.67178	0.38599	0.58159	0.54013	0.60103	0.3888	0.07061	0.60392	0.63155	0.47842	0.42863	0.45632	0.44013	0.44212	0.4275
3147.5	0.66956	0.38519	0.57957	0.5386	0.59876	0.38748	0.07053	0.60229	0.62962	0.47676	0.42737	0.45488	0.439	0.44082	0.42622
3147	0.66747	0.38448	0.57742	0.53688	0.59657	0.3863	0.07027	0.60069	0.62767	0.47509	0.42609	0.45356	0.43778	0.43955	0.42488
3146.5	0.6655	0.38376	0.57548	0.53526	0.59445	0.3853	0.07017	0.59916	0.62588	0.47332	0.42479	0.45224	0.43674	0.43823	0.4234
3146	0.66349	0.38288	0.57388	0.53392	0.59233	0.38442	0.0703	0.59764	0.62426	0.47147	0.42351	0.45079	0.43589	0.43681	0.42184
3145.5	0.66139	0.38177	0.57258	0.5328	0.59021	0.38356	0.07056	0.59613	0.62267	0.4696	0.4223	0.4492	0.43499	0.43526	0.4204
3145	0.65933	0.38055	0.57142	0.5318	0.58813	0.38267	0.071	0.59466	0.62096	0.46781	0.42113	0.44762	0.43378	0.43367	0.4192
3144.5	0.65738	0.37943	0.57021	0.53081	0.58615	0.3817	0.07174	0.59322	0.61905	0.46616	0.41995	0.44619	0.43229	0.43212	0.4182
3144	0.65542	0.37847	0.56871	0.52978	0.58432	0.38065	0.0727	0.59165	0.61692	0.46467	0.41877	0.44487	0.43084	0.43072	0.41719
3143.5	0.65331	0.37754	0.56685	0.52866	0.58266	0.37963	0.07339	0.58993	0.61469	0.46333	0.41763	0.44356	0.42971	0.42949	0.41608
3143	0.65107	0.37653	0.56472	0.52741	0.58102	0.37873	0.0734	0.58816	0.6126	0.46199	0.4166	0.44217	0.42897	0.42834	0.41487
3142.5	0.6488	0.37542	0.56253	0.526	0.57917	0.3779	0.07284	0.58647	0.61078	0.46045	0.41565	0.44071	0.42833	0.42714	0.41363
3142	0.6465	0.37426	0.56038	0.52446	0.57699	0.37694	0.07232	0.58481	0.60915	0.4586	0.41466	0.43921	0.42733	0.42578	0.41237
3141.5	0.64418	0.37308	0.55825	0.52296	0.5746	0.37575	0.07237	0.58308	0.60747	0.45661	0.41355	0.43775	0.42578	0.42428	0.41108
3141	0.64198	0.37196	0.55611	0.52174	0.57222	0.37437	0.07299	0.58136	0.60559	0.45474	0.41232	0.43641	0.42387	0.42272	0.40978
3140.5	0.64001	0.37102	0.5541	0.52088	0.56999	0.37292	0.07379	0.57976	0.6035	0.45308	0.41104	0.4352	0.42211	0.42116	0.4085
3140	0.63816	0.37029	0.5525	0.52026	0.56796	0.37153	0.0744	0.57834	0.60136	0.45159	0.40979	0.43402	0.42084	0.41969	0.40726
3139.5	0.63628	0.36969	0.55158	0.51967	0.56626	0.37032	0.0748	0.57704	0.59948	0.45022	0.40863	0.43275	0.42006	0.41842	0.40613
3139	0.63438	0.36905	0.55133	0.51901	0.56491	0.36937	0.07521	0.57584	0.59811	0.44898	0.40756	0.43138	0.41956	0.41745	0.40517
3138.5	0.63255	0.36825	0.55138	0.51826	0.56371	0.36872	0.07593	0.57469	0.59712	0.44784	0.40652	0.42997	0.41915	0.41667	0.40434
3138	0.63082	0.36726	0.55117	0.51745	0.56235	0.36829	0.07702	0.57343	0.59598	0.44667	0.40545	0.42861	0.41879	0.41589	0.40352
3137.5	0.62917	0.36617	0.55041	0.5167	0.56077	0.36799	0.07811	0.57188	0.59433	0.44542	0.4044	0.42733	0.41845	0.41504	0.40267
3137	0.62758	0.36518	0.54914	0.51612	0.5592	0.3677	0.07862	0.57007	0.59234	0.44419	0.40343	0.42618	0.418	0.41416	0.40188
3136.5	0.62596	0.36446	0.54752	0.51569	0.55787	0.36723	0.07845	0.56828	0.59057	0.44305	0.40256	0.42515	0.41726	0.41326	0.40118
3136	0.6242	0.36398	0.54566	0.51521	0.55668	0.36646	0.07807	0.56679	0.58932	0.44199	0.40175	0.42422	0.41607	0.4123	0.40047
3135.5	0.62225	0.36351	0.54369	0.51451	0.55539	0.36552	0.07781	0.56566	0.58843	0.44088	0.40095	0.4233	0.41458	0.41121	0.39962
3135	0.62028	0.36285	0.54187	0.51357	0.55384	0.36464	0.0778	0.56474	0.58752	0.4397	0.40016	0.4223	0.41314	0.41007	0.39863
3134.5	0.61845	0.36201	0.5405	0.51248	0.55213	0.36394	0.07806	0.56381	0.58638	0.43846	0.39936	0.42115	0.41207	0.40899	0.3976
3134	0.6167	0.36113	0.53968	0.51136	0.55056	0.36335	0.07849	0.56279	0.58504	0.43724	0.39852	0.41986	0.41131	0.40798	0.39666
3133.5	0.61486	0.36036	0.53921	0.51033	0.54939	0.36273	0.07891	0.5618	0.58366	0.43614	0.39766	0.41856	0.41054	0.40703	0.39584
3133	0.61293	0.35971	0.53873	0.50954	0.54857	0.36207	0.07914	0.56089	0.58238	0.4352	0.39682	0.41738	0.40955	0.40611	0.39513
3132.5	0.61099	0.35908	0.53792	0.50895	0.54783	0.36141	0.0791	0.56001	0.58125	0.43435	0.396	0.41631	0.40844	0.40519	0.39448
3132	0.6091	0.35838	0.53668	0.50837	0.54691	0.36074	0.079	0.55897	0.58016	0.43349	0.39516	0.41522	0.40737	0.40419	0.39383
3131.5	0.60726	0.35763	0.53523	0.50767	0.54579	0.36002	0.07916	0.55773	0.57905	0.43255	0.39432	0.41405	0.40639	0.4031	0.39316
3131	0.60551	0.35691	0.53392	0.50694	0.54463	0.35931	0.0797	0.55644	0.57799	0.43157	0.39359	0.4129	0.40553	0.40207	0.39248
3130.5	0.60389	0.35635	0.53301	0.50635	0.54351	0.35866	0.08041	0.55528	0.57712	0.43063	0.393	0.41191	0.40495	0.4012	0.39183
3130	0.6024	0.35597	0.53248	0.50589	0.5424	0.35814	0.08101	0.55432	0.57643	0.42975	0.39249	0.41109	0.40468	0.40047	0.39125
3129.5	0.60099	0.35574	0.53204	0.50542	0.54139	0.35773	0.08135	0.55353	0.57576	0.42897	0.39199	0.41033	0.40452	0.39976	0.39074
3129	0.59965	0.35552	0.53142	0.50485	0.54061	0.35742	0.08144	0.55285	0.57495	0.42832	0.39147	0.40955	0.40422	0.39908	0.3903
3128.5	0.59831	0.35518	0.53055	0.50428	0.5401	0.35719	0.08134	0.55222	0.57399	0.42771	0.39088	0.40875	0.40383	0.3985	0.38988
3128	0.59687	0.35468	0.52955	0.50384	0.53974	0.357	0.08117	0.55159	0.57302	0.42704	0.3902	0.40792	0.40359	0.39808	0.38948
3127.5	0.59528	0.35415	0.52863	0.50362	0.53939	0.35676	0.08117	0.55092	0.57224	0.4263	0.38947	0.4071	0.40353	0.39777	0.3891
3127	0.59361	0.35374	0.52781	0.50355	0.53891	0.35641	0.08155	0.55019	0.57173	0.42561	0.38885	0.40633	0.40341	0.3975	0.38874
3126.5	0.59201	0.35348	0.52704	0.50341	0.53819	0.35597	0.0822	0.5494	0.57137	0.42501	0.3884	0.40562	0.403	0.39718	0.38831
3126	0.59055	0.35323	0.52633	0.503	0.53722	0.35559	0.08277	0.54854	0.57089	0.42445	0.38805	0.40488	0.40234	0.39676	0.38778
3125.5	0.58918	0.35286	0.52575	0.50226	0.53626	0.35535	0.08303	0.54774	0.57022	0.42392	0.38771	0.40407	0.40161	0.39624	0.38727
3125	0.58782	0.3524	0.52524	0.50141	0.53561	0.35517	0.08313	0.54712	0.56956	0.42347	0.38738	0.40325	0.40094	0.3957	0.38697
3124.5	0.58639	0.35194	0.52454	0.50072	0.53531	0.35476	0.08331	0.54673	0.56913	0.42312	0.3871	0.40247	0.40042	0.3952	0.38693
3124	0.58489	0.35153	0.52356	0.50035	0.53513	0.35395	0.08358	0.54644	0.56892	0.4228	0.38684	0.40174	0.40009	0.39472	0.38702
3123.5	0.58338	0.35116	0.52261	0.50018	0.53488	0.35289	0.08378	0.54614	0.56873	0.42245	0.38655	0.40101	0.39978	0.39422	0.38703
3123	0.5819	0.35079	0.52218	0.49994	0.53456	0.35198	0.08391	0.54576	0.56842	0.42206	0.3862	0.40027	0.39926	0.39376	0.38689
3122.5	0.58041	0.35037	0.5224	0.49938	0.53419	0.35148	0.08417	0.54527	0.56791	0.42169	0.38574	0.39953	0.39842	0.39342	0.38658
3122	0.5788	0.34991	0.52286	0.4985	0.53373	0.35136	0.08462	0.54458	0.56727	0.42133	0.38513	0.39879	0.39752	0.39326	0.38617
3121.5	0.57711	0.34946	0.52301	0.49767	0.53331	0.35138	0.0851	0.54373	0.56663	0.42102	0.38446	0.3981	0.39691	0.39324	0.38576
3121	0.57556	0.34916	0.52264	0.49732	0.53318	0.35133	0.08547	0.54298	0.56622	0.42086	0.38392	0.39754	0.39672	0.39324	0.38549
3120.5	0.57429	0.34905	0.52198	0.49759	0.53353	0.35115	0.08588	0.54261	0.56627	0.42088	0.38362	0.39711	0.39682	0.39311	0.38541
3120	0.57325	0.34907	0.52141	0.4982	0.53417	0.35095	0.08647	0.54272	0.56675	0.42096	0.38354	0.39673	0.39703	0.3928	0.38545
3119.5	0.5723	0.34911	0.52118	0.49876	0.53477	0.35086	0.08713	0.54307	0.56741	0.42099	0.38351	0.39633	0.39726	0.39239	0.38552
3119	0.57131	0.34905	0.52128	0.49912	0.53516	0.35087	0.08764	0.54338	0.56795	0.421	0.38347	0.39591	0.39739	0.39208	0.38558
3118.5	0.57022	0.34889	0.52148	0.49933	0.53534	0.35081	0.08794	0.54346	0.56824	0.42109	0.38338	0.39552	0.3973	0.39201	0.38566
3118	0.56903	0.34868	0.5215	0.49947	0.53543	0.35067	0.08811	0.54337	0.56837	0.4213	0.38322	0.3952	0.39707	0.39209	0.38579
3117.5	0.56777	0.34854	0.52127	0.49955	0.53554	0.35059	0.08829	0.54331	0.56856	0.42158	0.38304	0.39496	0.39694	0.3922	0.38601
3117	0.56659	0.34858	0.521	0.4996	0.53582	0.35065	0.08855	0.54342	0.56895	0.4219	0.38298	0.39479	0.3971	0.3923	0.38635
3116.5	0.56559	0.34876	0.521	0.49965	0.53636	0.35067	0.0889	0.54366	0.56941	0.42227	0.38316	0.39461	0.39752	0.39252	0.38677
3116	0.56476	0.34894	0.52146	0.49978	0.53714	0.35048	0.08931	0.54396	0.56976	0.42269	0.3835	0.39438	0.39803	0.39291	0.38721
3115.5	0.56404	0.34908	0.52234	0.50007	0.53811	0.35027	0.08976	0.54432	0.57003	0.42318	0.38389	0.39414	0.39859	0.39342	0.38769
3115	0.56338	0.3493	0.52334	0.50053	0.5392	0.35041	0.09031	0.54482	0.57046	0.42373	0.38426	0.394	0.39916	0.39393	0.38831
3114.5	0.56271	0.34974	0.52407	0.5011	0.54033	0.35095	0.09107	0.5454	0.57128	0.4243	0.38456	0.39405	0.39965	0.39439	0.38907
3114	0.56195	0.35037	0.52436	0.5016	0.54134	0.35153	0.09194	0.54592	0.57246	0.42482	0.38472	0.39419	0.39991	0.39484	0.38985
3113.5	0.56112	0.35097	0.52449	0.50199	0.54218	0.35184	0.09259	0.54643	0.57384	0.42525	0.38469	0.39426	0.39992	0.39536	0.39049
3113	0.5603	0.35132	0.52486	0.50232	0.54289	0.35195	0.09271	0.54713	0.57532	0.42569	0.38462	0.39421	0.39985	0.39593	0.39101
3112.5	0.55954	0.35138	0.52564	0.50263	0.54356	0.3521	0.09242	0.54812	0.57679	0.42622	0.38466	0.39405	0.39986	0.39644	0.3915
3112	0.55879	0.35129	0.5266	0.50284	0.54425	0.35234	0.09205	0.54915	0.57801	0.42683	0.38487	0.39385	0.39998	0.39677	0.39199
3111.5	0.55805	0.35119	0.52739	0.5029	0.54502	0.35255	0.09187	0.54992	0.57876	0.42744	0.38515	0.39364	0.40011	0.3969	0.39244
3111	0.55738	0.3512	0.52787	0.50294	0.54588	0.3527	0.0918	0.55032	0.57903	0.42796	0.38539	0.39345	0.4002	0.39698	0.3928
3110.5	0.55676	0.35141	0.52801	0.50311	0.5467	0.35283	0.09176	0.55047	0.57908	0.42833	0.38556	0.39327	0.4003	0.39709	0.39307
3110	0.55607	0.3518	0.52795	0.50343	0.54737	0.35303	0.09177	0.55053	0.57919	0.42858	0.38565	0.3931	0.40052	0.39722	0.39331
3109.5	0.55525	0.35231	0.52802	0.50392	0.54799	0.35336	0.09204	0.55066	0.57957	0.42888	0.38569	0.39299	0.40104	0.39736	0.39369
3109	0.55436	0.35286	0.52862	0.50461	0.54884	0.35388	0.09269	0.55099	0.58024	0.42945	0.38583	0.39304	0.40193	0.39762	0.3943
3108.5	0.5535	0.35333	0.52986	0.5055	0.55005	0.35456	0.09363	0.55161	0.58112	0.43037	0.38622	0.39327	0.40304	0.39816	0.3951
3108	0.55269	0.35372	0.53128	0.50637	0.55135	0.35522	0.09458	0.55239	0.58203	0.43148	0.38684	0.3936	0.40403	0.39899	0.39589
3107.5	0.55195	0.35408	0.53219	0.50704	0.55239	0.35571	0.09528	0.55312	0.58285	0.43249	0.38751	0.3939	0.40456	0.39994	0.39651
3107	0.55139	0.35449	0.53225	0.5075	0.55306	0.35604	0.09569	0.55368	0.58354	0.43322	0.38807	0.3941	0.40458	0.40079	0.39699
3106.5	0.551	0.35496	0.53177	0.5079	0.55348	0.35634	0.09594	0.55406	0.58409	0.43359	0.3885	0.39423	0.40431	0.40135	0.39746
3106	0.55063	0.35542	0.5314	0.5083	0.55375	0.3567	0.09613	0.55436	0.58451	0.43368	0.38888	0.39433	0.40415	0.40159	0.39796
3105.5	0.55014	0.35587	0.53157	0.50865	0.55392	0.35718	0.09627	0.55463	0.58486	0.43364	0.38928	0.39447	0.40434	0.40159	0.39847
3105	0.54954	0.35635	0.53218	0.50895	0.55407	0.35781	0.09639	0.55492	0.5852	0.4337	0.38976	0.39468	0.40486	0.40154	0.39895
3104.5	0.54892	0.35689	0.53274	0.50927	0.55428	0.35858	0.09666	0.55523	0.58546	0.43394	0.39027	0.39494	0.40548	0.40158	0.39938
3104	0.5483	0.35741	0.53287	0.50963	0.55454	0.3593	0.09709	0.55548	0.58552	0.43424	0.39072	0.39516	0.40604	0.40173	0.3997
3103.5	0.54771	0.35784	0.53267	0.50999	0.55475	0.35978	0.09751	0.55565	0.58542	0.43446	0.39105	0.39529	0.40657	0.40192	0.39993
3103	0.54718	0.35815	0.53251	0.51028	0.55481	0.35996	0.09783	0.5558	0.58536	0.43457	0.39131	0.39534	0.40709	0.40202	0.4001
3102.5	0.54669	0.35835	0.53267	0.51041	0.55464	0.36002	0.09827	0.55599	0.58544	0.43461	0.39161	0.39533	0.40743	0.40199	0.40028
3102	0.54615	0.3584	0.53307	0.51035	0.55415	0.36022	0.09905	0.55616	0.58553	0.43456	0.39198	0.39524	0.40736	0.40185	0.40043
3101.5	0.54552	0.35834	0.53353	0.51022	0.5533	0.36068	0.1	0.55623	0.58541	0.43435	0.39234	0.3951	0.40693	0.40176	0.40049
3101	0.54488	0.35833	0.53391	0.51024	0.55226	0.36133	0.10063	0.5562	0.58512	0.43404	0.39262	0.39505	0.40653	0.40187	0.4005
3100.5	0.54431	0.35862	0.53415	0.51054	0.55136	0.362	0.10073	0.55624	0.58489	0.43376	0.39289	0.3952	0.4065	0.40221	0.40059
3100	0.54379	0.35929	0.53429	0.511	0.55087	0.36253	0.10055	0.55648	0.58498	0.43361	0.39329	0.39553	0.40684	0.40267	0.40084
3099.5	0.54325	0.36017	0.53447	0.51139	0.55087	0.36284	0.10048	0.55688	0.58538	0.43363	0.3939	0.39593	0.40726	0.40309	0.40125
3099	0.54271	0.36095	0.53481	0.51162	0.55118	0.363	0.1006	0.5572	0.58591	0.43374	0.39462	0.39628	0.4076	0.40341	0.40171
3098.5	0.54224	0.36143	0.53518	0.51177	0.55143	0.36316	0.1007	0.55725	0.58628	0.43389	0.39527	0.39655	0.40784	0.40362	0.40211
3098	0.54182	0.36165	0.53529	0.51194	0.55138	0.36343	0.10067	0.55705	0.58635	0.43403	0.39572	0.39674	0.408	0.40372	0.40239
3097.5	0.54141	0.36186	0.53508	0.51221	0.55109	0.36381	0.10068	0.55683	0.58622	0.43418	0.39603	0.39691	0.40808	0.40378	0.40265
3097	0.54097	0.36224	0.53481	0.51258	0.55077	0.36423	0.10094	0.55688	0.58615	0.43439	0.39643	0.39712	0.40812	0.40392	0.40303
3096.5	0.54051	0.36281	0.53472	0.51302	0.55046	0.36468	0.10148	0.55722	0.58627	0.43465	0.39702	0.39737	0.40815	0.40418	0.40355
3096	0.54003	0.36347	0.53471	0.51345	0.55	0.36528	0.10221	0.55768	0.58644	0.43482	0.3977	0.39759	0.40805	0.40445	0.40405
3095.5	0.53956	0.36415	0.53448	0.51386	0.54932	0.3661	0.10303	0.55806	0.58645	0.43478	0.39835	0.39771	0.4077	0.40461	0.40435
3095	0.53914	0.36485	0.53388	0.51429	0.54864	0.36696	0.10378	0.55824	0.58627	0.43456	0.39893	0.39776	0.40717	0.40465	0.40442
3094.5	0.53872	0.36551	0.53304	0.51473	0.54825	0.36755	0.1043	0.55817	0.586	0.43433	0.39944	0.3978	0.40678	0.40464	0.40441
3094	0.5382	0.36606	0.53226	0.51506	0.5482	0.36771	0.10452	0.55788	0.58577	0.4342	0.39986	0.39785	0.40672	0.40459	0.40447
3093.5	0.5376	0.36641	0.53183	0.51524	0.5483	0.36765	0.10454	0.55754	0.5857	0.43422	0.40019	0.39796	0.40689	0.40451	0.40465
3093	0.537	0.36662	0.53184	0.51537	0.5483	0.36767	0.10462	0.55734	0.58581	0.43432	0.40051	0.39809	0.407	0.40442	0.40486
3092.5	0.53641	0.36674	0.53213	0.51552	0.54803	0.36787	0.10499	0.55736	0.58599	0.43437	0.40087	0.39817	0.40693	0.40434	0.40497
3092	0.53573	0.36687	0.53239	0.51562	0.54742	0.36814	0.10559	0.55746	0.58603	0.43427	0.40121	0.39812	0.40679	0.40424	0.405
3091.5	0.53495	0.3671	0.53247	0.5156	0.54664	0.36849	0.10613	0.55756	0.58591	0.43405	0.40145	0.39802	0.40681	0.40416	0.40508
3091	0.53425	0.3675	0.53253	0.51559	0.54598	0.36904	0.10643	0.55771	0.58587	0.43388	0.40164	0.39801	0.40705	0.40421	0.40534
3090.5	0.53377	0.36805	0.53271	0.51575	0.54568	0.36982	0.10659	0.55793	0.58615	0.4339	0.40193	0.39816	0.40742	0.40443	0.40571
3090	0.53338	0.3686	0.53297	0.51612	0.54568	0.37061	0.10686	0.55818	0.58666	0.43411	0.4024	0.39838	0.40775	0.40473	0.40604
3089.5	0.53287	0.36909	0.53312	0.51655	0.54579	0.37123	0.10735	0.55839	0.5871	0.43441	0.40291	0.39856	0.40783	0.40491	0.40628
3089	0.5322	0.36953	0.53309	0.51694	0.54584	0.37167	0.108	0.55855	0.58723	0.43474	0.40335	0.3987	0.40761	0.40492	0.40651
3088.5	0.53143	0.36996	0.5329	0.51725	0.54583	0.372	0.10867	0.55868	0.58709	0.43506	0.40369	0.39883	0.40719	0.40484	0.40681
3088	0.53064	0.37034	0.53261	0.51746	0.54575	0.37228	0.10919	0.55873	0.58688	0.43527	0.40406	0.39892	0.40688	0.40477	0.40712
3087.5	0.52986	0.37064	0.53231	0.5176	0.54564	0.3725	0.10942	0.55872	0.5868	0.43531	0.40459	0.39891	0.40693	0.40476	0.40731
3087	0.5291	0.37089	0.53218	0.51775	0.54548	0.37266	0.10946	0.55873	0.58688	0.43513	0.40526	0.39879	0.40734	0.40488	0.40739
3086.5	0.52838	0.37112	0.53232	0.51797	0.54523	0.37272	0.10949	0.5588	0.587	0.43479	0.40586	0.39859	0.40775	0.40509	0.40744
3086	0.52765	0.37132	0.53259	0.51822	0.5449	0.37269	0.10964	0.55885	0.58698	0.43435	0.4062	0.39836	0.40775	0.40525	0.40756
3085.5	0.52691	0.37148	0.53279	0.51839	0.54456	0.37273	0.10989	0.55885	0.58685	0.43396	0.40629	0.39816	0.40726	0.40523	0.40776
3085	0.52623	0.37171	0.53288	0.51855	0.54431	0.3731	0.11013	0.55891	0.58682	0.4338	0.4064	0.39809	0.40665	0.4051	0.40805
3084.5	0.52561	0.37212	0.53298	0.51883	0.54414	0.37383	0.11036	0.55917	0.58702	0.43391	0.40675	0.39815	0.40643	0.40509	0.40845
3084	0.52492	0.37269	0.5332	0.51921	0.54397	0.37467	0.11059	0.55953	0.5874	0.43419	0.4073	0.39819	0.40681	0.4053	0.40893
3083.5	0.5241	0.37328	0.5335	0.5196	0.54385	0.37527	0.11082	0.5598	0.5878	0.43445	0.40783	0.39808	0.40757	0.40564	0.40939
3083	0.52321	0.37376	0.53378	0.51992	0.54386	0.37554	0.11109	0.55985	0.58808	0.43456	0.40819	0.39782	0.4083	0.40597	0.4097
3082.5	0.52238	0.37405	0.53396	0.52014	0.544	0.37554	0.11152	0.55966	0.58814	0.43447	0.40839	0.39746	0.40869	0.40617	0.4098
3082	0.52161	0.37425	0.53398	0.52031	0.54416	0.37535	0.11219	0.55933	0.58793	0.43427	0.40847	0.39708	0.40868	0.40616	0.40976
3081.5	0.52077	0.3745	0.53395	0.52051	0.5443	0.3751	0.11301	0.55909	0.5876	0.43412	0.4085	0.39676	0.40838	0.40596	0.40975
3081	0.51981	0.37483	0.53403	0.5209	0.54457	0.37496	0.11372	0.55917	0.58745	0.43413	0.40855	0.39654	0.40794	0.40568	0.40992
3080.5	0.51878	0.37509	0.53426	0.52151	0.54498	0.37506	0.11408	0.55959	0.58766	0.43428	0.40869	0.39637	0.40744	0.40551	0.41022
3080	0.51771	0.37509	0.53439	0.52209	0.54527	0.37533	0.11401	0.56015	0.58812	0.43441	0.40891	0.39606	0.40692	0.40557	0.4105
3079.5	0.51668	0.37486	0.53419	0.52234	0.54524	0.37554	0.1137	0.56059	0.58861	0.43448	0.40922	0.39549	0.40647	0.40581	0.41068
3079	0.51575	0.37467	0.53381	0.52229	0.54503	0.37557	0.11349	0.56086	0.5891	0.43463	0.40961	0.39479	0.40625	0.40613	0.41091
3078.5	0.51491	0.37479	0.53364	0.5223	0.54498	0.37548	0.1137	0.5611	0.58961	0.43495	0.41011	0.39418	0.40637	0.40643	0.41133
3078	0.51407	0.37525	0.53387	0.52264	0.54529	0.37537	0.11441	0.56139	0.59007	0.43536	0.41063	0.39379	0.40671	0.40671	0.4119
3077.5	0.51313	0.37585	0.53433	0.52324	0.54585	0.37538	0.11536	0.56182	0.59036	0.43574	0.41111	0.39358	0.40711	0.40699	0.41247
3077	0.51211	0.37645	0.53483	0.52391	0.54642	0.37557	0.11625	0.56243	0.59052	0.43606	0.41151	0.39345	0.40748	0.4073	0.41287
3076.5	0.5111	0.37699	0.53544	0.52455	0.5468	0.37593	0.11692	0.56313	0.59062	0.43635	0.41188	0.39332	0.40787	0.40764	0.41312
3076	0.5101	0.37747	0.53622	0.52519	0.54686	0.37628	0.11741	0.56368	0.59068	0.4366	0.4122	0.3931	0.40827	0.40803	0.41327
3075.5	0.50906	0.37789	0.53697	0.52585	0.54669	0.37649	0.11778	0.56394	0.59068	0.43678	0.41244	0.39273	0.40853	0.40846	0.41341
3075	0.50797	0.37826	0.53736	0.52645	0.54651	0.37655	0.11817	0.56397	0.59072	0.4369	0.41259	0.39225	0.40851	0.40892	0.4136
3074.5	0.50681	0.37855	0.53731	0.52686	0.54656	0.3766	0.11866	0.56398	0.5909	0.437	0.41273	0.39169	0.40826	0.40939	0.41385
3074	0.50551	0.3787	0.53716	0.52704	0.54683	0.37676	0.11913	0.56405	0.59114	0.43707	0.41288	0.39103	0.40796	0.40976	0.41414
3073.5	0.50403	0.37871	0.53729	0.52705	0.54724	0.37704	0.11942	0.56413	0.59132	0.43711	0.41302	0.39029	0.40781	0.40992	0.41446
3073	0.50246	0.37865	0.53772	0.52702	0.54776	0.3773	0.11951	0.56416	0.59145	0.43715	0.41306	0.38953	0.40791	0.40983	0.41481
3072.5	0.5009	0.37864	0.5381	0.52712	0.54839	0.37739	0.11965	0.5641	0.59172	0.43719	0.41297	0.38885	0.40814	0.40956	0.41514
3072	0.49937	0.37869	0.53807	0.52737	0.54897	0.37727	0.11993	0.56398	0.59213	0.43721	0.41277	0.38821	0.40823	0.40926	0.41534
3071.5	0.49786	0.37878	0.53761	0.52772	0.54934	0.377	0.12008	0.56386	0.59247	0.4372	0.41254	0.38752	0.40804	0.40909	0.41535
3071	0.49639	0.37891	0.53702	0.52804	0.54947	0.37673	0.11987	0.56386	0.59253	0.43717	0.4124	0.38673	0.4077	0.40912	0.41522
3070.5	0.49501	0.37908	0.5366	0.52828	0.54942	0.37646	0.11954	0.56393	0.59235	0.4371	0.41237	0.38582	0.40752	0.40927	0.41505
3070	0.49363	0.37917	0.53638	0.52842	0.54925	0.37609	0.11959	0.56391	0.59212	0.43686	0.41235	0.38485	0.40762	0.40937	0.4149
3069.5	0.49211	0.37908	0.53619	0.52852	0.54898	0.37551	0.12015	0.56366	0.59201	0.43642	0.41216	0.38386	0.40775	0.40928	0.41477
3069	0.49046	0.37876	0.53595	0.52863	0.54874	0.37479	0.12087	0.56328	0.59204	0.4359	0.41178	0.38292	0.40769	0.40907	0.41468
3068.5	0.48876	0.37833	0.53582	0.52878	0.54868	0.37407	0.12143	0.56297	0.59206	0.43552	0.41136	0.38203	0.40745	0.40886	0.41467
3068	0.48708	0.37797	0.53604	0.52898	0.54885	0.37348	0.12197	0.5628	0.59193	0.43539	0.41104	0.38115	0.40726	0.40873	0.41475
3067.5	0.48538	0.37779	0.53669	0.52929	0.54915	0.37308	0.12278	0.56274	0.59173	0.43546	0.41087	0.38029	0.4072	0.40864	0.41486
3067	0.48366	0.37783	0.53747	0.52971	0.54945	0.37281	0.1239	0.56272	0.59168	0.43559	0.41079	0.37947	0.40712	0.40857	0.41494
3066.5	0.48201	0.37805	0.53796	0.53018	0.54967	0.37252	0.12508	0.56276	0.59197	0.43571	0.4107	0.37867	0.4069	0.40853	0.41494
3066	0.48049	0.37829	0.53789	0.5305	0.5498	0.37212	0.12612	0.56284	0.59246	0.43576	0.4105	0.37782	0.40651	0.40847	0.41488
3065.5	0.47909	0.37835	0.53734	0.53057	0.54985	0.37163	0.12685	0.56297	0.59288	0.43569	0.41012	0.37684	0.40609	0.40836	0.41484
3065	0.47769	0.37811	0.53663	0.53044	0.5499	0.37119	0.12715	0.56316	0.59307	0.43548	0.40956	0.37577	0.40575	0.40826	0.41492
3064.5	0.47618	0.37765	0.53608	0.53022	0.54999	0.37084	0.12697	0.56339	0.59312	0.43516	0.40891	0.37467	0.4056	0.40828	0.41507
3064	0.47454	0.37718	0.5359	0.53002	0.5501	0.37043	0.1265	0.5635	0.59314	0.43479	0.40833	0.37359	0.4056	0.4084	0.41519
3063.5	0.47282	0.37685	0.53608	0.52989	0.55013	0.36987	0.12606	0.56337	0.59315	0.43446	0.40795	0.37254	0.40556	0.40852	0.41517
3063	0.47106	0.37668	0.53636	0.52985	0.55006	0.36921	0.12584	0.5631	0.5931	0.4342	0.4078	0.3715	0.40533	0.40846	0.41497
3062.5	0.46924	0.37652	0.53636	0.52982	0.54992	0.36854	0.12582	0.56286	0.59296	0.43392	0.40778	0.37038	0.40498	0.40815	0.41461
3062	0.46731	0.37624	0.53589	0.52969	0.54972	0.36787	0.12594	0.56269	0.59272	0.43348	0.40768	0.36912	0.40474	0.40764	0.4141
3061.5	0.4653	0.3758	0.53514	0.52946	0.54951	0.36714	0.12626	0.56248	0.59233	0.43287	0.40732	0.36775	0.40465	0.40705	0.41354
3061	0.46326	0.37527	0.53448	0.52932	0.54931	0.36643	0.12686	0.56211	0.59182	0.43228	0.40665	0.36641	0.40445	0.40652	0.41309
3060.5	0.46124	0.37467	0.53412	0.52943	0.54914	0.36582	0.12772	0.5616	0.59123	0.43186	0.40579	0.36515	0.40392	0.4061	0.41281
3060	0.45922	0.374	0.5339	0.52965	0.54899	0.36524	0.1287	0.56103	0.59063	0.43157	0.40488	0.36388	0.40317	0.40576	0.41261
3059.5	0.4572	0.37328	0.53362	0.5297	0.54883	0.36448	0.12962	0.56045	0.59007	0.43122	0.40401	0.36248	0.40249	0.4054	0.41235
3059	0.45522	0.37261	0.5332	0.52946	0.54864	0.36346	0.13038	0.55987	0.5896	0.43067	0.40315	0.36098	0.40203	0.40496	0.41198
3058.5	0.45325	0.37204	0.53277	0.52901	0.5483	0.36238	0.13095	0.55931	0.58927	0.42997	0.40229	0.35947	0.40168	0.40447	0.41148
3058	0.45123	0.37159	0.5324	0.52852	0.54778	0.36146	0.13134	0.55876	0.589	0.42919	0.40148	0.35802	0.40126	0.40402	0.41083
3057.5	0.44914	0.37117	0.5321	0.52808	0.54715	0.36073	0.13156	0.55822	0.58866	0.42842	0.40077	0.35664	0.40068	0.4036	0.41008
3057	0.44706	0.37068	0.53187	0.52776	0.54663	0.36003	0.13175	0.5577	0.58817	0.42771	0.40013	0.35529	0.39998	0.40319	0.40937
3056.5	0.44504	0.36998	0.5317	0.52753	0.54628	0.35923	0.13203	0.55716	0.58747	0.42706	0.39943	0.35385	0.39926	0.40271	0.40878
3056	0.44302	0.36902	0.53156	0.52731	0.54594	0.35831	0.13232	0.55653	0.58661	0.42644	0.3986	0.35229	0.39874	0.4021	0.40823
3055.5	0.44097	0.36796	0.53136	0.52698	0.54541	0.35728	0.13239	0.55576	0.58566	0.4258	0.39773	0.35066	0.39857	0.4014	0.4076
3055	0.43892	0.36705	0.53095	0.52653	0.54469	0.35608	0.13228	0.55495	0.58478	0.42516	0.39689	0.34909	0.39865	0.40074	0.40688
3054.5	0.43692	0.36641	0.53024	0.52601	0.54402	0.35473	0.13238	0.55426	0.58406	0.42457	0.39603	0.34764	0.3987	0.40019	0.40619
3054	0.43499	0.36586	0.52923	0.52549	0.54356	0.35336	0.13307	0.55373	0.58346	0.42406	0.39501	0.34619	0.39846	0.39974	0.40564
3053.5	0.43306	0.36519	0.52804	0.52501	0.54323	0.35219	0.13424	0.55328	0.58285	0.42354	0.39379	0.34465	0.39787	0.39932	0.40522
3053	0.43114	0.36427	0.5269	0.52458	0.54282	0.35124	0.13536	0.55275	0.58213	0.42286	0.39248	0.34302	0.39697	0.39883	0.40475
3052.5	0.42919	0.36314	0.52598	0.5242	0.54213	0.35032	0.13601	0.55204	0.5813	0.42188	0.39115	0.34136	0.39588	0.39824	0.40406
3052	0.42717	0.36198	0.52527	0.52382	0.54115	0.34923	0.13616	0.55107	0.58041	0.42061	0.38985	0.33972	0.3948	0.39752	0.40306
3051.5	0.4251	0.36094	0.52455	0.52339	0.54011	0.34801	0.13611	0.54987	0.57944	0.41931	0.38865	0.33812	0.39401	0.39674	0.40191
3051	0.42306	0.36008	0.52371	0.52292	0.53929	0.34681	0.13625	0.54866	0.57844	0.41828	0.38762	0.33665	0.39363	0.39597	0.40082
3050.5	0.42112	0.35925	0.52284	0.52244	0.53879	0.34579	0.13678	0.54769	0.57747	0.4176	0.38669	0.33528	0.39343	0.39523	0.39992
3050	0.41924	0.35823	0.52228	0.52185	0.53847	0.34494	0.13757	0.54703	0.57656	0.41708	0.38571	0.33389	0.39297	0.39447	0.39911
3049.5	0.41738	0.35699	0.52219	0.52105	0.53809	0.34413	0.13823	0.54649	0.57571	0.41648	0.3846	0.33233	0.39204	0.39361	0.39829
3049	0.41552	0.35576	0.52236	0.52007	0.53752	0.3432	0.13844	0.54587	0.57486	0.41566	0.38342	0.33065	0.39084	0.39276	0.39741
3048.5	0.41368	0.35476	0.5223	0.51911	0.53674	0.34198	0.13835	0.54505	0.57398	0.41464	0.38226	0.32899	0.38972	0.39205	0.39653
3048	0.41182	0.35391	0.52165	0.5183	0.53583	0.34043	0.13841	0.54406	0.57301	0.41348	0.3811	0.32742	0.38884	0.39144	0.39566
3047.5	0.40989	0.35296	0.52043	0.51758	0.53489	0.33872	0.13896	0.54298	0.57194	0.41223	0.37991	0.32587	0.38814	0.39074	0.39476
3047	0.40789	0.3518	0.51889	0.5168	0.53401	0.33704	0.13989	0.5418	0.57079	0.41098	0.37866	0.32426	0.38747	0.38981	0.39379
3046.5	0.40587	0.35049	0.51727	0.51592	0.53321	0.33551	0.14086	0.54055	0.56958	0.4098	0.37734	0.32254	0.38677	0.38871	0.39274
3046	0.40392	0.34918	0.51578	0.51507	0.53242	0.33413	0.14156	0.53928	0.56837	0.40873	0.37598	0.3208	0.38598	0.38768	0.39165
3045.5	0.40208	0.3479	0.51458	0.51437	0.53156	0.33286	0.14184	0.5381	0.56725	0.40773	0.37461	0.3191	0.38509	0.38687	0.39057
3045	0.40033	0.34661	0.51371	0.5138	0.53058	0.33159	0.14168	0.53704	0.56621	0.40674	0.37327	0.31747	0.38418	0.38622	0.38944
3044.5	0.39857	0.34525	0.51295	0.51321	0.52943	0.33016	0.14133	0.53605	0.56514	0.40563	0.3719	0.31588	0.38339	0.38548	0.38817
3044	0.39668	0.34391	0.51197	0.51254	0.52815	0.32853	0.14121	0.53505	0.56395	0.40435	0.37042	0.31428	0.38276	0.38452	0.38675
3043.5	0.39468	0.34269	0.51067	0.51187	0.52689	0.32694	0.14157	0.53399	0.56267	0.40303	0.36893	0.31272	0.38219	0.38343	0.38539
3043	0.39268	0.34166	0.50916	0.51125	0.52586	0.32569	0.14228	0.5329	0.56137	0.40187	0.3676	0.31123	0.38148	0.38242	0.38436
3042.5	0.39079	0.34073	0.50772	0.5106	0.52509	0.32481	0.14298	0.53175	0.56009	0.40095	0.36649	0.30981	0.38058	0.38154	0.38365
3042	0.38902	0.33971	0.50655	0.50982	0.52439	0.32397	0.14346	0.53052	0.55874	0.40014	0.3654	0.30835	0.37961	0.38066	0.38296
3041.5	0.3873	0.33854	0.50579	0.50897	0.52358	0.32285	0.14381	0.5293	0.55735	0.3993	0.36416	0.3068	0.37872	0.37971	0.38205
3041	0.38561	0.33732	0.50545	0.50823	0.5227	0.32143	0.14412	0.52822	0.55606	0.39842	0.36286	0.30522	0.37802	0.3788	0.38098
3040.5	0.38395	0.33617	0.50527	0.50771	0.52187	0.32	0.14438	0.52724	0.55496	0.39757	0.36168	0.30374	0.3775	0.37814	0.37993
3040	0.3823	0.33515	0.50488	0.5073	0.52109	0.31876	0.14459	0.52621	0.55398	0.3967	0.36064	0.3024	0.37707	0.37773	0.37897
3039.5	0.38064	0.33417	0.50403	0.50681	0.52024	0.31767	0.14487	0.52501	0.553	0.39572	0.35962	0.30116	0.37657	0.3774	0.37796
3039	0.37895	0.33316	0.5028	0.50608	0.51931	0.31656	0.14537	0.52371	0.55202	0.39463	0.35848	0.29994	0.3759	0.37698	0.37686
3038.5	0.37721	0.332	0.50145	0.50505	0.51832	0.31526	0.14601	0.52246	0.55106	0.39352	0.35721	0.29865	0.37506	0.37645	0.37572
3038	0.37536	0.33066	0.50018	0.50387	0.51731	0.31377	0.14654	0.52129	0.55008	0.39244	0.35583	0.2972	0.37415	0.37582	0.37463
3037.5	0.37349	0.32921	0.49893	0.50281	0.51626	0.31223	0.14682	0.52009	0.54898	0.39131	0.35435	0.29559	0.37317	0.37512	0.37361
3037	0.37171	0.32779	0.49757	0.50196	0.5152	0.31079	0.147	0.51881	0.54777	0.39007	0.35283	0.29396	0.37199	0.37433	0.37259
3036.5	0.37006	0.32651	0.49608	0.50115	0.51422	0.30948	0.14737	0.5175	0.54658	0.38875	0.35132	0.29244	0.37055	0.37346	0.37154
3036	0.36847	0.3253	0.49466	0.50009	0.51332	0.30823	0.14806	0.51628	0.54548	0.38748	0.34983	0.29102	0.36908	0.3725	0.37041
3035.5	0.36681	0.32406	0.49354	0.49883	0.51248	0.30706	0.14885	0.51528	0.54443	0.38639	0.34836	0.28964	0.36795	0.3714	0.36922
3035	0.36506	0.32283	0.49276	0.49773	0.51167	0.30601	0.14939	0.51447	0.54333	0.38551	0.34697	0.2883	0.36725	0.37022	0.36802
3034.5	0.36326	0.32168	0.49204	0.49707	0.51093	0.30507	0.14944	0.51373	0.54217	0.38476	0.34571	0.28701	0.36661	0.36906	0.36691
3034	0.36149	0.3206	0.49113	0.49668	0.51026	0.30406	0.14919	0.51289	0.541	0.38401	0.34458	0.28577	0.36564	0.36806	0.36597
3033.5	0.35987	0.31949	0.49001	0.49624	0.50966	0.30292	0.14904	0.51193	0.53992	0.38324	0.34354	0.28453	0.36442	0.36733	0.36525
3033	0.35846	0.31825	0.48877	0.49563	0.50912	0.30174	0.14938	0.51097	0.53897	0.38249	0.34256	0.28326	0.36341	0.36691	0.3647
3032.5	0.35721	0.3169	0.48739	0.49493	0.50859	0.3007	0.15023	0.51006	0.53812	0.38178	0.34157	0.28199	0.36286	0.36669	0.36417
3032	0.35593	0.31559	0.48589	0.49417	0.50797	0.2998	0.15121	0.50913	0.53737	0.38102	0.34044	0.28073	0.36249	0.36639	0.36345
3031.5	0.35454	0.31444	0.48454	0.49333	0.50721	0.29889	0.1519	0.50809	0.53666	0.38013	0.33911	0.27952	0.36187	0.3658	0.3625
3031	0.3531	0.31351	0.48368	0.49251	0.50644	0.29779	0.15217	0.50703	0.53599	0.37911	0.33771	0.27835	0.36095	0.36499	0.36145
3030.5	0.35172	0.31278	0.48331	0.49187	0.50584	0.29648	0.15225	0.50607	0.53533	0.37806	0.33642	0.27723	0.36001	0.36425	0.36047
3030	0.35039	0.31212	0.48297	0.49152	0.50546	0.29509	0.15244	0.50528	0.53468	0.37714	0.3353	0.27611	0.35933	0.36381	0.35961
3029.5	0.349	0.31144	0.48228	0.49136	0.50521	0.29379	0.15286	0.50464	0.53412	0.37642	0.33429	0.27499	0.35893	0.36357	0.35878
3029	0.34754	0.31071	0.48137	0.49121	0.50495	0.2927	0.15349	0.50402	0.53364	0.37592	0.33333	0.27386	0.35868	0.36326	0.35797
3028.5	0.34604	0.30991	0.48068	0.49088	0.50457	0.2918	0.15422	0.50328	0.53309	0.37551	0.33237	0.27274	0.35841	0.36275	0.35723
3028	0.34453	0.30899	0.48035	0.49033	0.50402	0.29094	0.15491	0.50234	0.53232	0.37503	0.33136	0.27162	0.358	0.36212	0.35656
3027.5	0.34298	0.3079	0.48016	0.48965	0.50335	0.29007	0.15542	0.50124	0.53136	0.37439	0.33025	0.27044	0.3574	0.36153	0.35591
3027	0.34132	0.30666	0.47977	0.48893	0.50273	0.28921	0.15573	0.50017	0.5304	0.37364	0.32903	0.26923	0.35678	0.36103	0.35521
3026.5	0.33961	0.30535	0.47915	0.48819	0.50238	0.28835	0.15599	0.49929	0.52961	0.37283	0.32773	0.26803	0.3564	0.36049	0.35442
3026	0.33797	0.3041	0.47852	0.48728	0.50232	0.28735	0.15638	0.49858	0.52898	0.37206	0.32647	0.26688	0.35639	0.35977	0.35356
3025.5	0.33653	0.30296	0.47807	0.48622	0.50241	0.28606	0.15692	0.49792	0.52845	0.37142	0.32533	0.26578	0.35666	0.35887	0.35274
3025	0.33535	0.30199	0.47781	0.48525	0.50257	0.28457	0.15752	0.4973	0.52803	0.37099	0.3244	0.2647	0.35702	0.35807	0.3521
3024.5	0.33434	0.30118	0.47758	0.48469	0.50274	0.28313	0.15801	0.49681	0.52774	0.37079	0.32364	0.26359	0.35731	0.35761	0.35167
3024	0.33331	0.30049	0.47725	0.48456	0.5029	0.28199	0.15821	0.49654	0.52756	0.37068	0.32291	0.26246	0.35737	0.35754	0.35134
3023.5	0.33214	0.29987	0.47685	0.48456	0.503	0.28117	0.15804	0.49644	0.52742	0.37053	0.3221	0.26139	0.35712	0.35765	0.35096
3023	0.33089	0.29926	0.47643	0.48438	0.50305	0.2805	0.15762	0.49634	0.52732	0.37029	0.32123	0.26047	0.35661	0.35771	0.3505
3022.5	0.32969	0.29858	0.47606	0.4839	0.50313	0.2798	0.15736	0.49606	0.52725	0.36999	0.32036	0.25966	0.35605	0.35763	0.34999
3022	0.32857	0.29779	0.47578	0.48323	0.50331	0.27897	0.15749	0.49548	0.52714	0.36962	0.31948	0.25888	0.35553	0.35742	0.34953
3021.5	0.32748	0.29687	0.47562	0.48256	0.50353	0.27804	0.15784	0.49466	0.52691	0.3692	0.31859	0.25808	0.35504	0.3571	0.34912
3021	0.32629	0.29592	0.47552	0.482	0.5037	0.27708	0.15809	0.49381	0.52661	0.36873	0.31769	0.25725	0.35467	0.35669	0.34871
3020.5	0.32498	0.29503	0.47541	0.48157	0.50379	0.27612	0.15828	0.49309	0.5264	0.36826	0.31681	0.2564	0.35458	0.35627	0.34825
3020	0.32367	0.29426	0.4753	0.4812	0.50388	0.27523	0.1587	0.49259	0.52641	0.36791	0.31594	0.25552	0.35476	0.35595	0.34772
3019.5	0.3225	0.2936	0.47527	0.48083	0.50404	0.27444	0.15944	0.49226	0.52661	0.36776	0.31506	0.25457	0.35487	0.35582	0.3472
3019	0.32152	0.29299	0.47533	0.48049	0.50425	0.27374	0.16025	0.49203	0.52686	0.36776	0.31418	0.25362	0.35452	0.35589	0.34675
3018.5	0.3206	0.29232	0.47528	0.48022	0.5045	0.27301	0.16092	0.49184	0.52702	0.36777	0.31327	0.25273	0.35369	0.35613	0.34634
3018	0.3196	0.29157	0.47497	0.47997	0.50484	0.27225	0.16156	0.49169	0.5271	0.36766	0.31232	0.25195	0.35269	0.35641	0.34592
3017.5	0.31848	0.29085	0.47456	0.47969	0.50539	0.27153	0.16228	0.4916	0.52721	0.36749	0.31136	0.25125	0.35187	0.35655	0.34553
3017	0.3173	0.2903	0.47436	0.47934	0.50613	0.27091	0.16288	0.49155	0.52742	0.3674	0.31049	0.25061	0.35143	0.35647	0.34525
3016.5	0.31608	0.2899	0.47443	0.47896	0.50686	0.27031	0.16307	0.49143	0.52758	0.3674	0.30975	0.24996	0.35136	0.3562	0.34508
3016	0.31481	0.28947	0.47444	0.47862	0.5073	0.26958	0.16302	0.4911	0.52746	0.36735	0.30911	0.24921	0.35154	0.35588	0.34491
3015.5	0.31352	0.2889	0.47414	0.47832	0.50743	0.26878	0.1632	0.49058	0.52703	0.36723	0.30848	0.24838	0.35181	0.35558	0.34471
3015	0.31239	0.28826	0.47361	0.47807	0.50747	0.26807	0.16388	0.49008	0.52657	0.36717	0.30794	0.24758	0.35206	0.35538	0.34461
3014.5	0.31156	0.28769	0.47317	0.47788	0.50774	0.26756	0.16482	0.48982	0.5264	0.36729	0.30757	0.2469	0.3523	0.35531	0.34467
3014	0.31097	0.28719	0.47302	0.47777	0.50836	0.26713	0.16562	0.48983	0.52667	0.36754	0.30737	0.24633	0.35258	0.35542	0.34476
3013.5	0.31042	0.28668	0.47319	0.47773	0.50931	0.26664	0.16611	0.48997	0.52723	0.36785	0.30722	0.24574	0.35285	0.35567	0.34478
3013	0.30976	0.2861	0.47362	0.47769	0.51047	0.26604	0.16636	0.49009	0.52783	0.36819	0.30701	0.24507	0.3531	0.35592	0.34479
3012.5	0.30897	0.28556	0.47426	0.47761	0.51167	0.26545	0.1665	0.4901	0.52829	0.36857	0.30667	0.24438	0.35351	0.35607	0.34492
3012	0.30813	0.28524	0.47505	0.47749	0.51267	0.26501	0.16645	0.49008	0.52865	0.36893	0.30624	0.24377	0.35422	0.35612	0.34519
3011.5	0.30733	0.28517	0.47588	0.47744	0.51336	0.26487	0.16619	0.49017	0.52899	0.36919	0.30584	0.24332	0.35511	0.35615	0.34543
3011	0.30662	0.28523	0.47657	0.47754	0.51382	0.26502	0.16594	0.4904	0.52942	0.36936	0.30561	0.24304	0.35588	0.35626	0.34549
3010.5	0.30603	0.28523	0.47699	0.47777	0.51427	0.26525	0.16616	0.49067	0.52988	0.36951	0.30558	0.24283	0.3564	0.35654	0.34537
3010	0.30551	0.28511	0.47719	0.478	0.51488	0.26534	0.16711	0.49082	0.53032	0.36971	0.30563	0.24256	0.35673	0.35706	0.34513
3009.5	0.30504	0.28495	0.4774	0.47814	0.51566	0.26522	0.16855	0.49084	0.53077	0.36998	0.30562	0.24222	0.3569	0.35778	0.34491
3009	0.30455	0.28489	0.47779	0.47818	0.51654	0.26497	0.16986	0.49091	0.53128	0.37031	0.30552	0.24188	0.35678	0.35855	0.34489
3008.5	0.304	0.28489	0.47831	0.47813	0.51742	0.26464	0.17055	0.49114	0.53181	0.37071	0.30538	0.24158	0.35636	0.35916	0.34516
3008	0.30341	0.28486	0.4788	0.478	0.5183	0.26422	0.17061	0.49149	0.53231	0.37118	0.30521	0.24132	0.35594	0.35951	0.34567
3007.5	0.30286	0.28478	0.47928	0.47786	0.51921	0.26375	0.17042	0.49189	0.53279	0.37169	0.305	0.24107	0.35591	0.35968	0.34624
3007	0.30243	0.28472	0.47977	0.47785	0.5202	0.26344	0.17042	0.49231	0.53332	0.37222	0.30484	0.24086	0.35633	0.35987	0.3467
3006.5	0.3021	0.28469	0.48009	0.47807	0.52118	0.26339	0.17077	0.49279	0.53393	0.37277	0.30483	0.2407	0.35698	0.36016	0.34702
3006	0.30175	0.28462	0.48003	0.47841	0.52203	0.26352	0.17141	0.49336	0.53462	0.37335	0.30501	0.24053	0.35757	0.36051	0.34725
3005.5	0.30123	0.28449	0.47971	0.47869	0.5227	0.2636	0.17212	0.49396	0.53541	0.37398	0.30526	0.24034	0.35806	0.36091	0.34747
3005	0.3006	0.28443	0.47959	0.47883	0.52327	0.26354	0.17276	0.49456	0.5363	0.37459	0.30548	0.24016	0.35858	0.36139	0.34772
3004.5	0.3	0.2846	0.47997	0.47891	0.52383	0.26341	0.17333	0.49511	0.53714	0.37507	0.30566	0.24002	0.35926	0.36196	0.34799
3004	0.29956	0.28496	0.48068	0.47908	0.52442	0.26331	0.17389	0.49552	0.53774	0.3754	0.30585	0.23992	0.36004	0.36255	0.34827
3003.5	0.29927	0.28534	0.48135	0.47936	0.52504	0.26332	0.17443	0.49577	0.53811	0.37576	0.30607	0.23986	0.36067	0.36311	0.34858
3003	0.29904	0.28561	0.48187	0.47959	0.52579	0.26345	0.17481	0.49594	0.53843	0.37634	0.30633	0.23987	0.36098	0.36368	0.34897
3002.5	0.29875	0.28574	0.48235	0.47961	0.52684	0.2637	0.17493	0.49616	0.53887	0.37717	0.30663	0.23995	0.36112	0.36429	0.34946
[truncated: 11,405 more rows]
