# Supplementary material for: Silk fibroin-derived polypeptides additives to promote hydroxyapatite nucleation in dense collagen hydrogels
Source: PLoS One. 2019 Jul 15;14(7):e0219429. doi: 10.1371/journal.pone.0219429 (PMC6629059; doi:10.1371/journal.pone.0219429)
Supplement: S7 File — (XLSX) [file pone.0219429.s007.xlsx]

## Sheet: S7 File
Wavelength (cm-1)	Absorbance (a.u.)
		DC	DC	DC	DC	DC	DC	DC	DC	DC	DC	DC	DC	DC	DC	DC	DC	DC	DC	DC		DC-Cs	DC-Cs	DC-Cs	DC-Cs	DC-Cs	DC-Cs	DC-Cs	DC-Cs	DC-Cs	DC-Cs	DC-Cs	DC-Cs	DC-Cs	DC-Cs	DC-Cs	DC-Cs	DC-Cs	DC-Cs	DC-Cs	DC-Cs		DC-Cp	DC-Cp	DC-Cp	DC-Cp	DC-Cp	DC-Cp	DC-Cp
	Day 0 (A)	Day 0 (B)	Day 0 (C)	Day 0 (D)	Day 3 (A)	Day 3 (B)	Day 3 (C)	Day 3 (D)	Day 7 (A)	Day 7 (B)	Day 7 (C)	Day 7 (D)	Day 10 (A)	Day 10 (B)	Day 10 (C)	Day 10 (D)	Day 14 (A)	Day 14 (B)	Day 14 (C)	Day 14 (D)		Day 0 (A)	Day 0 (B)	Day 0 (C)	Day 0 (D)	Day 3 (A)	Day 3 (B)	Day 3 (C)	Day 3 (D)	Day 7 (A)	Day 7 (B)	Day 7 (C)	Day 7 (D)	Day 10 (A)	Day 10 (B)	Day 10 (C)	Day 10 (D)	Day 14 (A)	Day 14 (B)	Day 14 (C)	Day 14 (D)		Day 0 (A)	Day 0 (B)	Day 0 (C)	Day 0 (D)	Day 3 (A)	Day 3 (B)	Day 3 (C)
4000	0.00103	0.00105	0.000925	0.000783	0.0034	0.00412	0.00265	0.00391	0.05347	0.03728	0.05025	0.03593	0.01192	0.00717	0.0098	0.01105	0.00337	0.00284	0.00442	0.00516		0.00244	0.00658	0.00313	0.00283	0.00581	0.0146	0.00262	0.0041	0.00289	0.00413	0.00703	0.00467	0.00521	0.00599	0.00638	0.00794	0.0035	0.0049	0.0018	0.00369		0.00455	0.00265	0.00505	0.00519	0.00187	0.00379	0.0057
3999.5	0.00108	0.00101	0.000952	0.00078	0.00362	0.00416	0.0026	0.00411	0.05337	0.03671	0.05002	0.03582	0.01177	0.00703	0.01031	0.01192	0.00339	0.00278	0.00437	0.00517		0.00269	0.00649	0.00298	0.00311	0.00594	0.0144	0.00256	0.00407	0.00318	0.00425	0.00707	0.00485	0.00513	0.00629	0.00664	0.00802	0.00362	0.00478	0.00175	0.00369		0.00431	0.00268	0.00486	0.00518	0.00187	0.0038	0.00571
3999	0.00107	0.000962	0.000749	0.000786	0.00379	0.00411	0.00255	0.00426	0.05329	0.03618	0.04964	0.03552	0.01162	0.00711	0.01064	0.01244	0.00341	0.00276	0.0044	0.00515		0.00301	0.00664	0.00295	0.00348	0.00607	0.0142	0.00286	0.00431	0.00344	0.00444	0.00727	0.00508	0.00498	0.00665	0.00683	0.00821	0.00373	0.00477	0.00181	0.00373		0.00413	0.00271	0.00474	0.00516	0.0018	0.00376	0.00561
3998.5	0.00101	0.000908	0.000453	0.000831	0.00383	0.00407	0.0025	0.0042	0.05334	0.03586	0.04926	0.03511	0.01147	0.00738	0.01059	0.01239	0.00341	0.00286	0.00449	0.00524		0.00325	0.0071	0.00302	0.00376	0.0061	0.01399	0.0033	0.00473	0.00362	0.00473	0.00766	0.00539	0.0049	0.00708	0.00694	0.00851	0.00384	0.0049	0.00202	0.00382		0.00409	0.00272	0.00464	0.00516	0.00169	0.00369	0.00543
3998	0.00096	0.00091	0.000301	0.000923	0.00374	0.00411	0.00249	0.00395	0.0534	0.03588	0.04894	0.03488	0.01095	0.00768	0.01022	0.01187	0.00343	0.00306	0.00455	0.00555		0.00326	0.00773	0.00318	0.00378	0.00608	0.01385	0.00367	0.0051	0.00372	0.00505	0.00812	0.00575	0.00502	0.00749	0.00698	0.00883	0.00394	0.00522	0.00229	0.00401		0.00407	0.00271	0.00451	0.00518	0.00158	0.00363	0.0053
3997.5	0.000993	0.00102	0.000385	0.00103	0.00357	0.00416	0.00252	0.00363	0.05332	0.03612	0.04866	0.03494	0.01047	0.00804	0.00979	0.01132	0.0035	0.0033	0.00463	0.00606		0.00304	0.00816	0.00337	0.00352	0.00601	0.01379	0.00398	0.00524	0.00378	0.00529	0.00841	0.00608	0.00533	0.00777	0.00701	0.00907	0.00406	0.00562	0.00257	0.0043		0.00396	0.00271	0.00439	0.00525	0.0015	0.00364	0.00532
3997	0.00106	0.00119	0.000688	0.0011	0.00338	0.0041	0.00255	0.00337	0.0531	0.03632	0.04838	0.03534	0.01033	0.00866	0.0095	0.01103	0.00367	0.00353	0.00478	0.00665		0.0027	0.00812	0.00361	0.00313	0.00583	0.01374	0.00433	0.00516	0.00383	0.00538	0.00836	0.00624	0.0057	0.00788	0.00707	0.00914	0.00421	0.00608	0.00272	0.0046		0.00383	0.00273	0.00438	0.00546	0.0014	0.00371	0.00547
3996.5	0.00106	0.00132	0.000967	0.0011	0.0032	0.00387	0.00253	0.00316	0.05296	0.0362	0.04809	0.03588	0.01039	0.00962	0.00939	0.01116	0.00389	0.00372	0.00503	0.00712		0.0024	0.0077	0.0039	0.00278	0.00553	0.01367	0.00468	0.00505	0.00387	0.00531	0.00805	0.00617	0.00598	0.00784	0.00713	0.00907	0.00434	0.00653	0.00276	0.00477		0.00384	0.00274	0.00456	0.0058	0.00138	0.00378	0.00561
3996	0.000942	0.00129	0.00105	0.00102	0.00303	0.00359	0.00246	0.00295	0.05311	0.03578	0.04781	0.0363	0.01034	0.01068	0.00939	0.01149	0.00407	0.00377	0.00524	0.00733		0.00225	0.00719	0.00424	0.00261	0.00521	0.01358	0.00486	0.005	0.00385	0.00514	0.00765	0.00584	0.00609	0.00768	0.00713	0.00891	0.0044	0.00684	0.00272	0.00472		0.00404	0.00269	0.00485	0.00618	0.00136	0.00379	0.00564
3995.5	0.000771	0.00111	0.000953	0.000868	0.00292	0.00343	0.00237	0.00277	0.05358	0.03532	0.04819	0.03637	0.01003	0.01139	0.0094	0.01178	0.00411	0.00362	0.00525	0.00725		0.00228	0.00663	0.00455	0.00264	0.005	0.01355	0.00476	0.00497	0.00373	0.00494	0.00736	0.00538	0.00603	0.00745	0.00706	0.00871	0.00435	0.0069	0.00264	0.0045		0.00434	0.00259	0.00512	0.00649	0.00136	0.00377	0.00556
3995	0.000654	0.000905	0.000781	0.000692	0.00285	0.00345	0.00232	0.00273	0.05413	0.03512	0.04805	0.03608	0.00968	0.0114	0.00949	0.01198	0.00399	0.00331	0.00506	0.00699		0.00242	0.00593	0.00472	0.0028	0.00495	0.0136	0.00445	0.00492	0.00355	0.00476	0.0072	0.00496	0.00584	0.00723	0.00697	0.00852	0.00424	0.00675	0.00257	0.00425		0.00463	0.00253	0.0053	0.00669	0.00139	0.00375	0.00546
3994.5	0.000641	0.000772	0.000621	0.000549	0.00285	0.00359	0.00235	0.00292	0.05443	0.03524	0.04793	0.03561	0.00964	0.01074	0.00975	0.0122	0.00378	0.00298	0.00482	0.00672		0.00262	0.00518	0.00464	0.00303	0.00503	0.01371	0.0041	0.00489	0.0034	0.00464	0.00712	0.00476	0.00568	0.00707	0.0069	0.00838	0.00417	0.00647	0.00255	0.00413		0.00484	0.00258	0.00536	0.00678	0.00145	0.00377	0.00546
3994	0.000692	0.000754	0.000486	0.000496	0.00289	0.00372	0.00242	0.0033	0.05433	0.03553	0.04782	0.03522	0.00998	0.00979	0.01008	0.01249	0.00357	0.0028	0.00473	0.00657		0.00284	0.00488	0.00435	0.00329	0.00513	0.01386	0.00383	0.00497	0.00336	0.00466	0.00708	0.0048	0.00567	0.00701	0.00688	0.00838	0.00417	0.00619	0.00257	0.00416		0.00491	0.00268	0.0053	0.00675	0.00151	0.0038	0.00558
3993.5	0.000753	0.000819	0.000393	0.000564	0.00297	0.00378	0.0025	0.00367	0.05394	0.03572	0.04774	0.03508	0.01043	0.00898	0.01028	0.01276	0.00346	0.00284	0.00483	0.00653		0.0031	0.00544	0.00404	0.00358	0.00517	0.01401	0.00366	0.00518	0.00346	0.00488	0.00713	0.00502	0.00587	0.0071	0.00691	0.00858	0.00418	0.00594	0.00261	0.00429		0.00481	0.00277	0.00511	0.0066	0.00155	0.00381	0.00573
3993	0.000822	0.000924	0.000401	0.000724	0.00307	0.00381	0.00256	0.00391	0.05353	0.03572	0.04777	0.03519	0.01066	0.0085	0.01026	0.01289	0.00349	0.00303	0.005	0.00653		0.00339	0.00676	0.00393	0.00392	0.00519	0.01414	0.00358	0.00548	0.00365	0.00525	0.00733	0.0053	0.00622	0.00733	0.00702	0.00894	0.00415	0.00573	0.00261	0.00441		0.00452	0.00281	0.0049	0.0064	0.00158	0.00382	0.00579
3992.5	0.000925	0.00104	0.000551	0.000889	0.00317	0.00384	0.00261	0.00399	0.0533	0.03564	0.04792	0.0354	0.01056	0.00811	0.01011	0.01291	0.00363	0.00323	0.00511	0.00649		0.00368	0.00822	0.00411	0.00426	0.00524	0.0142	0.00355	0.00573	0.00381	0.00557	0.00762	0.00555	0.00658	0.00758	0.00722	0.00927	0.00407	0.0056	0.00257	0.00447		0.00419	0.0028	0.00475	0.00625	0.00165	0.00389	0.00575
3992	0.00106	0.00117	0.000797	0.000984	0.00325	0.00385	0.00268	0.00403	0.05326	0.03567	0.04813	0.03558	0.01021	0.00747	0.00996	0.01286	0.0038	0.00333	0.00506	0.00641		0.00387	0.00915	0.00444	0.00448	0.00532	0.01414	0.00344	0.0057	0.00385	0.00564	0.00784	0.00569	0.00681	0.0077	0.00741	0.00937	0.00402	0.00557	0.0025	0.00449		0.00398	0.00272	0.00468	0.00618	0.00174	0.00403	0.0057
3991.5	0.00117	0.00128	0.00102	0.001	0.00331	0.00385	0.00277	0.00409	0.05336	0.03592	0.04833	0.03573	0.00979	0.00657	0.00979	0.01264	0.0039	0.00334	0.00492	0.00628		0.00386	0.00925	0.0047	0.00447	0.00538	0.01397	0.00314	0.00524	0.00376	0.00545	0.00779	0.00572	0.00685	0.00762	0.00751	0.00919	0.00406	0.00567	0.00243	0.00448		0.00404	0.00257	0.00463	0.0061	0.00183	0.00416	0.0058
3991	0.00117	0.00135	0.00109	0.000991	0.00335	0.00386	0.00284	0.00413	0.05351	0.03636	0.04845	0.03584	0.0094	0.00584	0.00951	0.01214	0.00388	0.00333	0.00479	0.00617		0.00364	0.00879	0.00476	0.00421	0.00535	0.01376	0.00274	0.00456	0.0036	0.00517	0.00751	0.00565	0.00679	0.0074	0.00742	0.00884	0.00415	0.00582	0.00233	0.00445		0.00429	0.0024	0.00454	0.00592	0.00187	0.00418	0.00601
3990.5	0.00103	0.00131	0.000958	0.000973	0.00335	0.00392	0.00289	0.00407	0.05356	0.03684	0.0485	0.03585	0.00911	0.0058	0.00912	0.01148	0.00379	0.00333	0.0048	0.00607		0.00332	0.00828	0.00463	0.00384	0.0053	0.01361	0.00253	0.00415	0.00346	0.00499	0.00719	0.00555	0.00672	0.00717	0.00721	0.0085	0.0042	0.00597	0.00222	0.0044		0.00453	0.00228	0.00448	0.00565	0.00186	0.00406	0.00618
3990	0.000825	0.00117	0.000689	0.000926	0.00333	0.00405	0.0029	0.00398	0.05339	0.03723	0.04846	0.03565	0.00901	0.00659	0.0088	0.01096	0.00371	0.00334	0.00491	0.00598		0.00307	0.00808	0.00441	0.00356	0.00533	0.01361	0.00271	0.00431	0.00336	0.00492	0.00704	0.00545	0.00666	0.00703	0.00701	0.00827	0.00412	0.00608	0.00213	0.0044		0.0046	0.00227	0.00453	0.00536	0.00179	0.00391	0.0061
3989.5	0.000664	0.001	0.000422	0.000842	0.00324	0.00416	0.00288	0.00396	0.05299	0.03741	0.04836	0.03533	0.00911	0.00779	0.00871	0.01084	0.00365	0.00333	0.00504	0.00587		0.00295	0.00809	0.00414	0.00341	0.00544	0.0137	0.00321	0.0049	0.00335	0.00491	0.00711	0.00535	0.00654	0.00696	0.00694	0.00817	0.00392	0.00614	0.00211	0.00445		0.00455	0.00233	0.00469	0.00515	0.0017	0.00381	0.00576
3989	0.000628	0.000902	0.000288	0.000769	0.00312	0.00417	0.00283	0.00403	0.05261	0.03735	0.04828	0.03509	0.0093	0.00869	0.00887	0.01106	0.00358	0.00331	0.00508	0.00572		0.00288	0.00796	0.00388	0.00334	0.00551	0.01377	0.00375	0.00551	0.00345	0.0049	0.00728	0.00527	0.00632	0.00698	0.007	0.0082	0.00369	0.00615	0.00217	0.00453		0.0045	0.00243	0.00484	0.00503	0.0016	0.00379	0.00536
3988.5	0.000686	0.000902	0.000319	0.000776	0.00301	0.00409	0.00276	0.00412	0.05252	0.03715	0.04831	0.03516	0.00954	0.00883	0.00916	0.01132	0.00348	0.00329	0.005	0.00556		0.0028	0.00759	0.00374	0.00324	0.00542	0.01365	0.00408	0.00591	0.00365	0.00491	0.00739	0.00525	0.00608	0.00705	0.00707	0.00836	0.00353	0.0061	0.0023	0.00455		0.0045	0.00248	0.00485	0.00498	0.00149	0.00379	0.00516
3988	0.000746	0.000948	0.000432	0.000879	0.00299	0.00398	0.00272	0.00421	0.0528	0.037	0.04847	0.03553	0.00981	0.00831	0.00941	0.01138	0.00339	0.00329	0.00489	0.00546		0.00273	0.00724	0.00379	0.00316	0.00521	0.01331	0.00408	0.00608	0.00382	0.00491	0.00733	0.00525	0.00587	0.00714	0.007	0.0086	0.00348	0.00603	0.00243	0.00446		0.00451	0.00248	0.00472	0.00499	0.00137	0.0038	0.00533
3987.5	0.000772	0.000977	0.000535	0.00101	0.00307	0.00393	0.00275	0.00434	0.05327	0.03698	0.04865	0.03598	0.01012	0.00761	0.00958	0.01123	0.00336	0.00331	0.00483	0.00541		0.00275	0.00717	0.00398	0.00318	0.00499	0.01291	0.00384	0.00607	0.00384	0.00488	0.00715	0.00527	0.00574	0.00718	0.00675	0.00878	0.00354	0.00598	0.00254	0.00429		0.0045	0.00243	0.0046	0.00516	0.00128	0.00383	0.00577
3987	0.000812	0.000991	0.000598	0.0011	0.00319	0.0039	0.00282	0.00455	0.0537	0.03701	0.04868	0.03625	0.01039	0.0072	0.00971	0.01103	0.0034	0.00334	0.00488	0.0054		0.00283	0.00737	0.00416	0.00327	0.00488	0.01265	0.00359	0.00595	0.00371	0.0048	0.00694	0.00532	0.00573	0.0071	0.00646	0.00881	0.00366	0.006	0.00261	0.00409		0.00447	0.00241	0.00464	0.0055	0.00126	0.00389	0.00621
3986.5	0.000918	0.00103	0.000647	0.00111	0.00327	0.00383	0.00286	0.00472	0.05398	0.03706	0.04852	0.03628	0.0105	0.00718	0.00984	0.01087	0.00347	0.00333	0.00498	0.00541		0.00285	0.00766	0.00417	0.0033	0.00492	0.01269	0.0035	0.00584	0.00354	0.00472	0.00677	0.00541	0.00582	0.00697	0.00629	0.00868	0.00381	0.00608	0.00264	0.00392		0.0044	0.00247	0.00483	0.00589	0.00133	0.00391	0.00641
3986	0.00108	0.00113	0.000708	0.00109	0.00331	0.0037	0.00283	0.00473	0.05411	0.03714	0.04831	0.03613	0.01045	0.00729	0.00997	0.01076	0.00349	0.00327	0.00501	0.00549		0.00271	0.00788	0.004	0.00314	0.00505	0.01295	0.00353	0.00579	0.00347	0.00469	0.00668	0.00556	0.00599	0.00688	0.00635	0.00852	0.00394	0.00615	0.00261	0.00386		0.00422	0.00261	0.00498	0.00608	0.00148	0.00385	0.00634
3985.5	0.00125	0.00123	0.00079	0.0011	0.00333	0.00355	0.00272	0.00453	0.05409	0.03729	0.04821	0.03594	0.01041	0.00727	0.01004	0.01067	0.00349	0.00318	0.00489	0.00565		0.00242	0.00786	0.00372	0.0028	0.00519	0.01321	0.00353	0.00573	0.00354	0.00473	0.00665	0.00572	0.00618	0.00697	0.00664	0.00845	0.00404	0.00618	0.00252	0.00391		0.00392	0.0028	0.00495	0.00599	0.00165	0.00372	0.00618
3985	0.00138	0.00126	0.000893	0.00115	0.00337	0.00347	0.00262	0.00426	0.05389	0.0374	0.04824	0.03574	0.01055	0.00704	0.01003	0.01067	0.00354	0.00313	0.00466	0.00586		0.0021	0.00752	0.00337	0.00243	0.00525	0.01331	0.00345	0.0056	0.00367	0.0048	0.00668	0.00583	0.00637	0.00722	0.00703	0.0085	0.00407	0.00616	0.00242	0.00406		0.00364	0.00296	0.00472	0.00575	0.00181	0.00362	0.00608
3984.5	0.00148	0.00121	0.000989	0.0012	0.0034	0.00351	0.00257	0.00402	0.05352	0.03735	0.04829	0.03561	0.01088	0.00675	0.00998	0.01088	0.00365	0.00316	0.00447	0.00601		0.0019	0.00695	0.00299	0.00219	0.00525	0.01326	0.00338	0.00547	0.00374	0.00485	0.00678	0.00585	0.00656	0.00745	0.00731	0.00859	0.00405	0.00618	0.00235	0.00423		0.00353	0.00301	0.00443	0.00551	0.00194	0.00362	0.00606
3984	0.00153	0.0011	0.00103	0.00118	0.0034	0.00364	0.00257	0.00386	0.05311	0.03717	0.04824	0.03564	0.01118	0.00658	0.00995	0.01127	0.0038	0.00332	0.00446	0.00607		0.00189	0.00654	0.00264	0.00218	0.00524	0.01324	0.00334	0.0054	0.00372	0.00485	0.00693	0.00573	0.00664	0.00746	0.00733	0.00862	0.00403	0.00629	0.00235	0.00439		0.00358	0.00288	0.00426	0.00527	0.00202	0.0037	0.00606
3983.5	0.00152	0.000995	0.000961	0.00107	0.00335	0.0038	0.00256	0.00375	0.05289	0.03704	0.04812	0.0359	0.01119	0.00651	0.00998	0.01165	0.00391	0.00357	0.00463	0.00608		0.00205	0.00662	0.00246	0.00237	0.00529	0.01335	0.00322	0.00535	0.00365	0.00483	0.00708	0.00552	0.00652	0.00718	0.00709	0.00853	0.00407	0.0065	0.00242	0.00449		0.00367	0.00258	0.00433	0.00499	0.00204	0.00377	0.006
3983	0.00143	0.000924	0.000819	0.000922	0.00324	0.00393	0.00251	0.00366	0.05291	0.03706	0.04806	0.03628	0.01084	0.00635	0.01001	0.01185	0.00397	0.00381	0.00482	0.00607		0.00227	0.0072	0.00258	0.00263	0.00535	0.01353	0.003	0.00523	0.00359	0.0048	0.00718	0.00531	0.00617	0.00677	0.00677	0.00835	0.00413	0.00674	0.00251	0.00451		0.00371	0.00225	0.00464	0.00473	0.00198	0.00375	0.00587
3982.5	0.00129	0.000885	0.000671	0.000808	0.00311	0.00397	0.00241	0.00357	0.05302	0.0371	0.0481	0.03651	0.01029	0.00604	0.00996	0.01181	0.00398	0.00392	0.00491	0.00601		0.00248	0.00796	0.00297	0.00288	0.00535	0.01359	0.00295	0.00515	0.00359	0.00471	0.00722	0.00521	0.00579	0.0065	0.00657	0.00813	0.00414	0.0069	0.00257	0.00443		0.0037	0.00204	0.00503	0.00465	0.00189	0.00363	0.00568
3982	0.00114	0.000858	0.000581	0.000753	0.00297	0.00391	0.00231	0.00346	0.05301	0.03696	0.04814	0.03642	0.00981	0.00583	0.00975	0.01155	0.00398	0.00384	0.00485	0.00582		0.00269	0.00863	0.00344	0.00312	0.00524	0.01344	0.0033	0.00536	0.00361	0.00455	0.00718	0.00522	0.00561	0.00644	0.00655	0.00791	0.00406	0.00687	0.00256	0.00424		0.00371	0.00199	0.00525	0.00485	0.0018	0.00343	0.00544
3981.5	0.00104	0.000844	0.000566	0.000744	0.00289	0.00377	0.00223	0.00336	0.05284	0.03659	0.04809	0.03608	0.00947	0.00609	0.00944	0.01113	0.00392	0.00359	0.00469	0.00549		0.00295	0.00908	0.00384	0.00341	0.00504	0.01322	0.00399	0.00594	0.0036	0.00439	0.00711	0.00526	0.00569	0.0065	0.00657	0.00775	0.0039	0.00664	0.00249	0.00398		0.00375	0.00207	0.00518	0.00528	0.00174	0.00322	0.00514
3981	0.000993	0.00086	0.000593	0.000759	0.0029	0.00361	0.00223	0.0033	0.05266	0.03619	0.04794	0.03572	0.00915	0.00679	0.00911	0.01059	0.00373	0.00321	0.0045	0.00509		0.00324	0.00932	0.00413	0.00374	0.00487	0.01308	0.00464	0.00662	0.00355	0.00435	0.0071	0.00528	0.00586	0.00655	0.00652	0.0077	0.00373	0.00626	0.00241	0.0037		0.00384	0.00222	0.0049	0.00574	0.00171	0.00305	0.00484
3980.5	0.000979	0.0009	0.00062	0.000784	0.00298	0.0035	0.00228	0.00331	0.05255	0.03605	0.04784	0.0355	0.00869	0.00742	0.00888	0.01009	0.0034	0.00281	0.00431	0.00473		0.00348	0.00944	0.00438	0.00403	0.00483	0.0131	0.0049	0.007	0.00346	0.00448	0.00723	0.00531	0.00593	0.00654	0.00643	0.00779	0.00357	0.00586	0.00232	0.00341		0.00404	0.00242	0.00465	0.00606	0.0017	0.00297	0.00461
3980	0.000982	0.000936	0.000629	0.000807	0.00309	0.00348	0.00235	0.0034	0.05247	0.03629	0.04787	0.03537	0.00814	0.00741	0.00879	0.00978	0.00302	0.00248	0.00409	0.00449		0.00359	0.0095	0.0046	0.00415	0.00495	0.01322	0.00473	0.00688	0.00341	0.00469	0.00752	0.00541	0.00584	0.00655	0.0064	0.00799	0.00345	0.00555	0.00225	0.00314		0.00432	0.00263	0.00457	0.00615	0.0017	0.003	0.0045
3979.5	0.00103	0.000961	0.000636	0.000827	0.00318	0.00352	0.0024	0.00355	0.05236	0.03665	0.04806	0.03526	0.00769	0.0067	0.00878	0.00966	0.00274	0.0023	0.00386	0.00441		0.00354	0.00952	0.00472	0.0041	0.00516	0.01331	0.00435	0.00638	0.00343	0.00482	0.00783	0.00554	0.00568	0.00663	0.00649	0.00817	0.0034	0.0054	0.00219	0.00298		0.00461	0.00279	0.00466	0.00603	0.00171	0.00312	0.00456
3979	0.00114	0.00101	0.000671	0.000862	0.00321	0.00357	0.00241	0.00375	0.05233	0.03672	0.04832	0.03519	0.00751	0.00575	0.00878	0.00961	0.00265	0.00232	0.00372	0.00451		0.0034	0.00947	0.0047	0.00394	0.0054	0.0133	0.004	0.00584	0.00351	0.00477	0.00791	0.00556	0.00553	0.00675	0.00661	0.00822	0.00347	0.00539	0.00211	0.00294		0.00474	0.00282	0.00477	0.00577	0.00172	0.00327	0.00474
3978.5	0.00131	0.00111	0.000729	0.000924	0.00322	0.00364	0.00241	0.004	0.05252	0.0363	0.0486	0.03529	0.00763	0.00503	0.00876	0.00948	0.00271	0.00247	0.00372	0.00475		0.00328	0.00944	0.00457	0.00379	0.00563	0.01319	0.0038	0.00557	0.00357	0.00457	0.00762	0.00537	0.00541	0.00684	0.00666	0.00806	0.00364	0.00545	0.00199	0.003		0.00464	0.00269	0.00475	0.00548	0.00173	0.00341	0.00499
3978	0.00146	0.00124	0.000779	0.000997	0.00323	0.00374	0.00242	0.00428	0.05293	0.03562	0.04885	0.03556	0.00793	0.00477	0.00874	0.0093	0.00283	0.00266	0.00383	0.00508		0.00321	0.00953	0.00443	0.00371	0.00586	0.01307	0.00371	0.0056	0.00355	0.00433	0.00701	0.00498	0.00529	0.00684	0.00659	0.00775	0.00382	0.00552	0.00187	0.00309		0.00435	0.00244	0.00455	0.00522	0.00176	0.00349	0.00523
3977.5	0.00154	0.00133	0.000809	0.00104	0.00326	0.0039	0.00248	0.00452	0.05332	0.03513	0.04901	0.03578	0.00828	0.00501	0.00876	0.00923	0.00293	0.00278	0.00395	0.00541		0.00316	0.00968	0.00431	0.00365	0.00604	0.01299	0.0036	0.00567	0.00345	0.00418	0.00637	0.00454	0.00516	0.00675	0.00645	0.00745	0.0039	0.00558	0.00178	0.00315		0.00401	0.00219	0.00427	0.00511	0.00182	0.00355	0.00539
3977	0.00155	0.00131	0.000838	0.00103	0.00328	0.00406	0.00258	0.00466	0.05348	0.03507	0.04899	0.03569	0.00864	0.00575	0.00884	0.00943	0.00298	0.0028	0.00401	0.00566		0.00306	0.00955	0.00419	0.00354	0.0061	0.01295	0.00343	0.00553	0.00333	0.00417	0.006	0.00422	0.005	0.0066	0.00631	0.00729	0.00383	0.00564	0.00177	0.0032		0.00372	0.00208	0.00406	0.00519	0.00191	0.00361	0.00542
3976.5	0.00152	0.00119	0.000888	0.000969	0.00324	0.00409	0.00268	0.00463	0.05338	0.03537	0.04872	0.03524	0.00898	0.00689	0.00898	0.00987	0.00302	0.00276	0.00402	0.00577		0.00292	0.00884	0.00403	0.00338	0.00598	0.01294	0.00331	0.00517	0.00326	0.00424	0.00599	0.00406	0.00481	0.00643	0.00619	0.00731	0.00369	0.00576	0.00181	0.00331		0.00354	0.00217	0.00404	0.00541	0.00198	0.00368	0.00533
3976	0.00144	0.00103	0.000943	0.000873	0.00317	0.00396	0.00275	0.00449	0.05321	0.03575	0.04825	0.03467	0.00926	0.00803	0.00918	0.01039	0.00308	0.00272	0.00403	0.00575		0.00282	0.00765	0.00384	0.00326	0.00574	0.01294	0.00329	0.00479	0.00323	0.00428	0.00616	0.00403	0.00461	0.00627	0.00604	0.00743	0.00359	0.00591	0.00188	0.00351		0.00348	0.00238	0.00419	0.00562	0.00198	0.0037	0.00515
3975.5	0.00134	0.000925	0.000972	0.000782	0.00311	0.00371	0.00272	0.00429	0.05313	0.03607	0.04777	0.03431	0.00942	0.00863	0.00938	0.01074	0.00316	0.0027	0.00403	0.00566		0.0028	0.00643	0.00365	0.00324	0.00546	0.01295	0.00336	0.00462	0.00321	0.00421	0.00632	0.00407	0.00442	0.00619	0.00587	0.00756	0.0036	0.00603	0.00193	0.00377		0.00355	0.00255	0.00439	0.00567	0.00192	0.00363	0.00493
3975	0.00127	0.000951	0.000978	0.000742	0.0031	0.00347	0.0026	0.00406	0.05313	0.03628	0.04752	0.03434	0.00942	0.00836	0.00952	0.01076	0.00323	0.00269	0.00396	0.00552		0.0028	0.00567	0.00349	0.00324	0.00519	0.01296	0.00344	0.00471	0.00318	0.00405	0.0064	0.00417	0.00435	0.00622	0.0058	0.00766	0.00365	0.00606	0.00195	0.00392		0.00372	0.00261	0.00455	0.00551	0.00184	0.00345	0.00473
3974.5	0.00127	0.00111	0.000996	0.00079	0.00311	0.00333	0.00241	0.00381	0.05302	0.0364	0.04764	0.03468	0.00927	0.00737	0.00956	0.01042	0.00321	0.00265	0.00377	0.00536		0.00273	0.00548	0.00338	0.00316	0.00496	0.01293	0.00355	0.00491	0.00315	0.0039	0.00654	0.00433	0.00451	0.00632	0.00593	0.00776	0.00365	0.00598	0.00192	0.00384		0.00386	0.00254	0.00463	0.0052	0.00182	0.00321	0.00457
3974	0.00137	0.00132	0.00106	0.000931	0.00314	0.00327	0.00221	0.00355	0.05278	0.03645	0.04813	0.03511	0.00904	0.00621	0.00951	0.00983	0.0031	0.00258	0.0035	0.0052		0.00258	0.00568	0.00331	0.00298	0.00477	0.01287	0.00369	0.00501	0.00313	0.00385	0.00678	0.0045	0.00483	0.00638	0.00623	0.00784	0.00357	0.00588	0.00186	0.00353		0.00378	0.00238	0.0046	0.00487	0.00185	0.003	0.00451
3973.5	0.00151	0.0015	0.00116	0.00112	0.00317	0.00323	0.00207	0.00337	0.05264	0.03646	0.04884	0.03551	0.00877	0.00546	0.00939	0.0092	0.00296	0.00251	0.0033	0.00505		0.00242	0.00606	0.00328	0.0028	0.00463	0.01277	0.00376	0.00487	0.00315	0.00394	0.00703	0.00459	0.00515	0.00632	0.00656	0.00786	0.0035	0.00582	0.00183	0.00315		0.00349	0.00221	0.00448	0.00473	0.00186	0.0029	0.00462
3973	0.00163	0.0016	0.00126	0.0013	0.00318	0.00316	0.00203	0.00333	0.05287	0.03646	0.04952	0.03582	0.00852	0.00535	0.00925	0.00889	0.0029	0.00252	0.00325	0.00493		0.00239	0.00656	0.00326	0.00276	0.00454	0.01268	0.00363	0.00451	0.00325	0.00416	0.00715	0.00454	0.00532	0.00618	0.00681	0.00777	0.00351	0.00579	0.00187	0.00289		0.00331	0.00212	0.00432	0.00493	0.0018	0.00291	0.00486
3972.5	0.00168	0.0016	0.00129	0.00136	0.00318	0.00308	0.0021	0.00338	0.05346	0.03647	0.04988	0.03604	0.00837	0.00573	0.00917	0.00913	0.00296	0.0026	0.00339	0.00484		0.00249	0.00728	0.00323	0.00288	0.00447	0.01263	0.00334	0.00417	0.00343	0.00441	0.0071	0.00443	0.00531	0.00614	0.00692	0.0076	0.00354	0.00571	0.00198	0.00284		0.00356	0.00219	0.00423	0.00544	0.00169	0.00298	0.00514
3972	0.00161	0.0015	0.00123	0.00124	0.00319	0.00302	0.00222	0.00344	0.05404	0.0365	0.04976	0.03613	0.00843	0.00628	0.00923	0.00987	0.00307	0.00269	0.00363	0.0048		0.00266	0.00825	0.00319	0.00308	0.00444	0.01264	0.00308	0.00412	0.00362	0.00458	0.00698	0.00435	0.0052	0.00626	0.00689	0.00741	0.00351	0.00554	0.0021	0.00293		0.00417	0.00239	0.00427	0.00601	0.00158	0.00307	0.00531
3971.5	0.00143	0.00134	0.00108	0.000945	0.00319	0.00298	0.00236	0.00344	0.05425	0.03653	0.04925	0.036	0.0086	0.00681	0.00937	0.01059	0.00312	0.00274	0.00386	0.00484		0.00281	0.00918	0.00321	0.00325	0.00446	0.01266	0.00302	0.00443	0.0037	0.00459	0.00689	0.00438	0.00503	0.00646	0.00672	0.00724	0.0034	0.00536	0.00217	0.00306		0.0047	0.00257	0.00439	0.00632	0.00147	0.00315	0.00531
3971	0.00119	0.00118	0.000888	0.000608	0.00317	0.00292	0.00247	0.00336	0.05412	0.03656	0.04863	0.03568	0.00862	0.00729	0.00941	0.01074	0.00307	0.0027	0.00397	0.00488		0.00287	0.00963	0.00333	0.00332	0.00451	0.01266	0.00317	0.0049	0.00363	0.00444	0.00683	0.00447	0.00483	0.00659	0.00645	0.00714	0.00325	0.00524	0.00216	0.0031		0.0048	0.00263	0.00448	0.00627	0.00137	0.00321	0.00518
3970.5	0.000976	0.0011	0.000714	0.000399	0.00309	0.00285	0.00254	0.00327	0.05383	0.03659	0.04817	0.0353	0.0083	0.00771	0.0092	0.01021	0.00294	0.00262	0.0039	0.00485		0.00286	0.0094	0.0035	0.0033	0.00453	0.01261	0.00339	0.00523	0.00344	0.00428	0.0068	0.00454	0.00461	0.00654	0.00612	0.00711	0.00313	0.00518	0.00207	0.00301		0.00449	0.00258	0.0045	0.00599	0.00129	0.00321	0.005
3970	0.000884	0.00114	0.000599	0.00042	0.00301	0.00284	0.00259	0.00321	0.05347	0.03661	0.04795	0.03503	0.00782	0.00798	0.0088	0.00944	0.00281	0.00253	0.00371	0.0047		0.00279	0.00873	0.00362	0.00323	0.00449	0.0126	0.0036	0.00529	0.00323	0.0042	0.00679	0.00451	0.00442	0.00636	0.00579	0.00712	0.00304	0.00511	0.00196	0.00283		0.00411	0.00248	0.00449	0.00569	0.00128	0.00319	0.00481
3969.5	0.000936	0.00126	0.00056	0.000627	0.00299	0.00295	0.00263	0.00322	0.05296	0.03657	0.04781	0.03495	0.00757	0.00798	0.00844	0.00903	0.00272	0.00249	0.00347	0.00454		0.00268	0.00797	0.0036	0.0031	0.00443	0.01274	0.00377	0.00522	0.00307	0.00421	0.00681	0.00436	0.00427	0.00616	0.00547	0.0071	0.00298	0.00496	0.00186	0.00269		0.00398	0.00238	0.0045	0.00545	0.00136	0.0032	0.00466
3969	0.00107	0.00134	0.000582	0.000874	0.00309	0.00319	0.00265	0.00325	0.05234	0.0364	0.04757	0.03501	0.00777	0.00761	0.00833	0.00922	0.00264	0.0025	0.00329	0.00444		0.00252	0.00727	0.00347	0.00292	0.00443	0.01298	0.00394	0.00528	0.00302	0.00427	0.00682	0.00415	0.00416	0.00609	0.0052	0.00704	0.00294	0.00482	0.00181	0.00269		0.00409	0.00226	0.00448	0.00527	0.00153	0.00327	0.00454
3968.5	0.00117	0.00132	0.000614	0.00104	0.00329	0.00352	0.00261	0.00323	0.05194	0.03615	0.04727	0.03512	0.00822	0.00686	0.00846	0.00973	0.00255	0.00253	0.00325	0.00444		0.00234	0.00665	0.00337	0.00271	0.00453	0.01314	0.00414	0.00562	0.00306	0.00433	0.00679	0.00398	0.00413	0.00619	0.00507	0.00704	0.00294	0.00479	0.00179	0.00284		0.00424	0.00209	0.00437	0.00511	0.0017	0.00337	0.00447
3968	0.00118	0.0012	0.000607	0.0011	0.0035	0.0038	0.00249	0.00311	0.05209	0.03597	0.04713	0.03525	0.00849	0.00585	0.00865	0.01005	0.00252	0.00254	0.00341	0.00454		0.00224	0.0062	0.00344	0.0026	0.00469	0.01309	0.0043	0.00607	0.00315	0.00438	0.00672	0.00393	0.00418	0.00641	0.00518	0.00716	0.00303	0.00496	0.00181	0.00308		0.00429	0.00189	0.00416	0.00494	0.00179	0.00341	0.00444
3967.5	0.00111	0.00106	0.000568	0.00111	0.00364	0.00397	0.00233	0.00295	0.05278	0.03594	0.0473	0.03538	0.00836	0.0048	0.00871	0.00987	0.00263	0.00252	0.00374	0.00471		0.00233	0.00612	0.00368	0.0027	0.00483	0.01288	0.00426	0.0062	0.00322	0.00442	0.00663	0.00397	0.00425	0.00656	0.00551	0.00734	0.00324	0.00526	0.00191	0.00331		0.00425	0.00173	0.00397	0.00481	0.00178	0.00335	0.00447
3967	0.00104	0.000975	0.000543	0.00111	0.00366	0.00397	0.00223	0.00286	0.05356	0.03602	0.04763	0.03548	0.00801	0.004	0.00863	0.00931	0.00288	0.00251	0.00412	0.00494		0.00259	0.00645	0.00398	0.003	0.00489	0.01268	0.00393	0.00568	0.00319	0.00438	0.00655	0.00402	0.00426	0.00649	0.00592	0.00744	0.00347	0.00552	0.00208	0.00343		0.00423	0.00171	0.0039	0.00477	0.00168	0.00322	0.00452
3966.5	0.000988	0.000923	0.000537	0.00109	0.00356	0.00384	0.00224	0.00288	0.05389	0.03603	0.04788	0.03562	0.00782	0.0037	0.00851	0.00879	0.00314	0.00248	0.00437	0.00511		0.00288	0.00699	0.00416	0.00333	0.00486	0.0126	0.00347	0.00472	0.00305	0.00419	0.00647	0.00398	0.00418	0.00621	0.00621	0.00735	0.0036	0.00558	0.00223	0.00339		0.00428	0.00183	0.00389	0.0048	0.00159	0.00309	0.00456
3966	0.000915	0.000837	0.000497	0.000979	0.00336	0.00365	0.00233	0.00295	0.05363	0.03593	0.04795	0.03587	0.00803	0.00399	0.0085	0.00871	0.00326	0.00247	0.00435	0.00513		0.00305	0.00754	0.00415	0.00353	0.00475	0.0126	0.00324	0.00389	0.00284	0.00388	0.00638	0.00385	0.00404	0.00587	0.00629	0.00711	0.00354	0.00541	0.00226	0.00322		0.0043	0.00197	0.00379	0.00483	0.00157	0.00301	0.00458
3965.5	0.000795	0.000698	0.000395	0.000779	0.00307	0.00346	0.00243	0.003	0.05308	0.03583	0.04793	0.03627	0.00857	0.00481	0.00861	0.00913	0.00323	0.00247	0.0041	0.00499		0.00308	0.00799	0.00399	0.00357	0.0046	0.01254	0.00351	0.00364	0.00269	0.00359	0.00625	0.00371	0.00392	0.00568	0.00619	0.00688	0.00337	0.00515	0.00217	0.003		0.00418	0.002	0.00359	0.00478	0.00158	0.00295	0.00458
3965	0.000674	0.000596	0.000297	0.000584	0.00271	0.0033	0.00249	0.00302	0.05262	0.03585	0.04795	0.03661	0.0091	0.00591	0.0087	0.0097	0.00312	0.00252	0.00381	0.0048		0.00305	0.00835	0.00382	0.00353	0.00442	0.01235	0.00412	0.00397	0.00267	0.00343	0.00614	0.00369	0.00386	0.00574	0.00602	0.00676	0.00322	0.00495	0.00206	0.00282		0.00398	0.00194	0.00347	0.00469	0.00156	0.00288	0.00458
3964.5	0.000641	0.000647	0.000316	0.000499	0.00237	0.00315	0.00251	0.00306	0.05239	0.03598	0.04798	0.03658	0.00936	0.00681	0.00871	0.01004	0.00304	0.00261	0.00368	0.0047		0.00302	0.00861	0.00375	0.0035	0.00422	0.01207	0.00463	0.00452	0.00276	0.00342	0.00609	0.00386	0.00388	0.00594	0.00585	0.00674	0.00314	0.00494	0.00204	0.0027		0.00385	0.00187	0.0036	0.00468	0.00146	0.00281	0.00454
3964	0.000746	0.000851	0.000467	0.000549	0.00218	0.00299	0.00249	0.00313	0.05232	0.03616	0.04792	0.03605	0.0093	0.00712	0.00867	0.00998	0.00302	0.00272	0.00381	0.00475		0.00301	0.00875	0.00379	0.00348	0.00404	0.01179	0.00472	0.00498	0.00286	0.00346	0.00605	0.00417	0.00392	0.00608	0.00565	0.00672	0.00316	0.00511	0.00214	0.00268		0.00384	0.00186	0.00395	0.00482	0.00133	0.00278	0.00447
3963.5	0.000949	0.00108	0.00063	0.000674	0.00222	0.00288	0.00245	0.00314	0.0523	0.03633	0.04779	0.03522	0.00905	0.00678	0.00868	0.00965	0.00307	0.00285	0.00412	0.00496		0.00294	0.00874	0.00391	0.00341	0.00391	0.01161	0.00448	0.00531	0.0029	0.00349	0.00599	0.00449	0.00396	0.00603	0.00539	0.00666	0.00325	0.00541	0.00232	0.00279		0.00383	0.00188	0.00425	0.00506	0.00125	0.00282	0.00434
3963	0.00116	0.00119	0.000662	0.000804	0.00246	0.00292	0.00236	0.00302	0.05235	0.03644	0.04777	0.03453	0.0087	0.00617	0.00877	0.00929	0.00317	0.00299	0.00443	0.00524		0.00273	0.00848	0.00399	0.00316	0.00384	0.01152	0.00426	0.00555	0.00287	0.00351	0.0059	0.0047	0.004	0.00585	0.00508	0.00664	0.00336	0.00571	0.0025	0.00299		0.00369	0.00188	0.00433	0.00525	0.00126	0.00291	0.0042
3962.5	0.00128	0.00116	0.000541	0.000919	0.00275	0.00315	0.00223	0.00275	0.05248	0.03644	0.04799	0.03428	0.00823	0.00573	0.00888	0.00911	0.00325	0.00309	0.00456	0.00547		0.00237	0.00792	0.00394	0.00274	0.00384	0.01148	0.00427	0.00562	0.00284	0.00362	0.00588	0.00476	0.00401	0.00567	0.00486	0.00674	0.00345	0.00586	0.0026	0.00317		0.00349	0.00188	0.00424	0.00529	0.00131	0.00297	0.00408
3962	0.00132	0.0011	0.000391	0.00103	0.00298	0.0035	0.0021	0.00249	0.05257	0.03627	0.04835	0.03442	0.00763	0.00561	0.00891	0.00909	0.00327	0.00304	0.00444	0.00557		0.00197	0.00718	0.00377	0.00228	0.00396	0.01146	0.00437	0.00537	0.00281	0.0038	0.00596	0.00473	0.00398	0.00564	0.00483	0.00688	0.00347	0.00576	0.00256	0.00322		0.00336	0.00196	0.00418	0.00526	0.00136	0.00297	0.00402
3961.5	0.00133	0.00114	0.000353	0.00115	0.00306	0.00374	0.002	0.00239	0.0525	0.03596	0.04861	0.03462	0.00702	0.00561	0.00886	0.009	0.00321	0.00285	0.00417	0.00552		0.00173	0.00666	0.00364	0.002	0.0042	0.01141	0.00425	0.00487	0.00276	0.004	0.00608	0.00466	0.0039	0.0058	0.00502	0.00696	0.00348	0.00545	0.00239	0.00314		0.00342	0.00213	0.00425	0.00533	0.00137	0.00292	0.00408
3961	0.00135	0.00126	0.000444	0.00125	0.00299	0.00371	0.00199	0.00247	0.05226	0.03564	0.0486	0.03459	0.00657	0.00551	0.00875	0.00866	0.00313	0.0026	0.00389	0.00537		0.0018	0.0067	0.0037	0.00209	0.00445	0.01134	0.00377	0.00451	0.00272	0.00414	0.00615	0.00459	0.00383	0.00609	0.00531	0.00692	0.00349	0.00508	0.00216	0.00304		0.00359	0.00232	0.0044	0.00559	0.00134	0.00288	0.00425
3960.5	0.0014	0.00136	0.000548	0.00131	0.00283	0.00344	0.00205	0.00265	0.05203	0.0355	0.04833	0.03434	0.00642	0.00528	0.00864	0.00814	0.00307	0.00238	0.0037	0.00515		0.00215	0.00724	0.00396	0.00248	0.00457	0.01126	0.00313	0.00464	0.00274	0.0042	0.00611	0.00447	0.00382	0.00638	0.00554	0.0068	0.00353	0.00481	0.00198	0.00297		0.00373	0.00241	0.00451	0.00593	0.0013	0.00288	0.00444
3960	0.00141	0.00133	0.000542	0.0013	0.00265	0.00311	0.00214	0.00282	0.05193	0.03567	0.04797	0.03412	0.00658	0.00511	0.0086	0.00778	0.00306	0.00228	0.00359	0.00492		0.00251	0.00782	0.00419	0.00291	0.0045	0.01125	0.00272	0.00517	0.00282	0.00416	0.00602	0.00427	0.00384	0.00652	0.00562	0.00668	0.00357	0.00476	0.00192	0.0029		0.00372	0.00231	0.0045	0.00614	0.00127	0.00293	0.00457
3959.5	0.00133	0.00119	0.00042	0.0012	0.00255	0.00291	0.0022	0.00293	0.05201	0.03612	0.04766	0.03412	0.00702	0.00526	0.00866	0.00787	0.00304	0.00234	0.00356	0.00473		0.00263	0.00796	0.00415	0.00304	0.00429	0.01137	0.00279	0.00561	0.00296	0.00405	0.00596	0.00407	0.00384	0.00646	0.00557	0.0066	0.00359	0.00491	0.00198	0.00284		0.00352	0.00207	0.0044	0.00609	0.00125	0.00297	0.00456
3959	0.00119	0.00104	0.000293	0.00105	0.00256	0.00286	0.00219	0.00302	0.05221	0.03661	0.0475	0.03433	0.00768	0.00584	0.00878	0.00841	0.00301	0.00252	0.0036	0.00467		0.00243	0.00761	0.00382	0.00281	0.00409	0.01155	0.00326	0.00563	0.00308	0.00395	0.00601	0.00397	0.00382	0.00628	0.00547	0.00657	0.00358	0.00518	0.00213	0.00284		0.0032	0.00185	0.00427	0.00586	0.00126	0.00299	0.00446
3958.5	0.00108	0.00101	0.000263	0.000892	0.00262	0.00286	0.00209	0.00307	0.05239	0.03687	0.04752	0.03456	0.00846	0.00668	0.00891	0.00909	0.00297	0.00277	0.0037	0.00471		0.00212	0.00717	0.00339	0.00245	0.00398	0.01165	0.00379	0.0053	0.00314	0.00394	0.0062	0.00406	0.00384	0.00611	0.00544	0.00662	0.00352	0.00545	0.00227	0.00296		0.00291	0.00182	0.00415	0.00566	0.00125	0.00299	0.00435
3958	0.00103	0.00106	0.000319	0.000784	0.00265	0.00281	0.00194	0.00309	0.05245	0.03676	0.04773	0.03465	0.0092	0.0074	0.00894	0.00954	0.00293	0.00296	0.0038	0.00478		0.00199	0.00713	0.00309	0.00231	0.00393	0.01159	0.00408	0.00499	0.00313	0.00403	0.00651	0.00427	0.00395	0.00606	0.00551	0.00673	0.00345	0.00565	0.00235	0.00314		0.00281	0.00198	0.00408	0.00557	0.00122	0.00298	0.00435
3957.5	0.00104	0.0011	0.000364	0.000732	0.00264	0.0027	0.00177	0.00312	0.05232	0.03641	0.04799	0.03459	0.00969	0.0077	0.00884	0.00957	0.00292	0.003	0.00381	0.00482		0.00219	0.00768	0.00301	0.00254	0.00386	0.01137	0.00405	0.00494	0.00307	0.00414	0.00686	0.00447	0.00415	0.00609	0.00565	0.00681	0.00335	0.00576	0.0024	0.00327		0.00294	0.0022	0.00409	0.00558	0.00114	0.00298	0.00452
3957	0.00103	0.00103	0.000332	0.000693	0.00258	0.00257	0.00168	0.00324	0.05207	0.03605	0.04815	0.0345	0.00975	0.00751	0.0086	0.00924	0.00293	0.00288	0.0037	0.00487		0.00258	0.00856	0.0031	0.00299	0.00373	0.01112	0.00386	0.00515	0.00299	0.00415	0.0071	0.00456	0.00437	0.00614	0.0058	0.00679	0.00328	0.0058	0.00245	0.00327		0.00325	0.00236	0.00419	0.00561	0.00105	0.00299	0.00482
3956.5	0.000977	0.000851	0.000248	0.000627	0.00247	0.00245	0.0017	0.00346	0.05184	0.03587	0.04818	0.03451	0.00935	0.007	0.00833	0.00883	0.00294	0.00274	0.00359	0.00498		0.00291	0.00941	0.00331	0.00337	0.00356	0.01091	0.00373	0.00546	0.00292	0.00409	0.00715	0.00454	0.0046	0.00617	0.00588	0.00671	0.00323	0.00582	0.00251	0.0032		0.00362	0.00244	0.00431	0.00558	0.000966	0.003	0.00513
3956	0.000894	0.000651	0.000208	0.000547	0.00234	0.00239	0.00181	0.00367	0.05177	0.03593	0.04814	0.0347	0.00875	0.00638	0.00816	0.00859	0.00297	0.00269	0.00364	0.00517		0.00304	0.00998	0.00354	0.00352	0.00344	0.01086	0.00375	0.00567	0.00287	0.00405	0.00703	0.00449	0.00476	0.00614	0.00586	0.00662	0.00323	0.00584	0.00256	0.00316		0.00397	0.00247	0.00435	0.00546	0.000926	0.003	0.00526
3955.5	0.000833	0.000538	0.000289	0.000518	0.00223	0.00244	0.00198	0.00378	0.05191	0.03614	0.04808	0.035	0.00834	0.00582	0.00817	0.00859	0.00302	0.00275	0.00386	0.00534		0.00298	0.01017	0.00371	0.00345	0.00347	0.01101	0.00386	0.0056	0.00284	0.00409	0.0068	0.00443	0.00475	0.00605	0.00576	0.00654	0.00327	0.00581	0.00255	0.00321		0.00427	0.00243	0.00426	0.00527	0.000942	0.00298	0.00517
3955	0.000836	0.000569	0.000489	0.000585	0.00219	0.00258	0.00215	0.00371	0.05227	0.03632	0.04794	0.03521	0.00828	0.00552	0.00826	0.00866	0.00302	0.00275	0.00406	0.00533		0.00282	0.00994	0.00375	0.00327	0.00365	0.01136	0.00389	0.0052	0.00282	0.00417	0.00653	0.00436	0.00453	0.0059	0.00566	0.00647	0.00328	0.00561	0.00242	0.00323		0.00449	0.00232	0.00414	0.00515	0.00101	0.00294	0.00494
3954.5	0.00091	0.000707	0.000718	0.000708	0.00225	0.00276	0.00226	0.0035	0.0528	0.03633	0.0477	0.03522	0.00837	0.0056	0.00829	0.00865	0.00293	0.00258	0.00401	0.00508		0.00261	0.00936	0.00369	0.00302	0.00389	0.01179	0.0037	0.00461	0.00282	0.00419	0.00632	0.00427	0.00421	0.00577	0.00557	0.00637	0.00323	0.00522	0.00217	0.00311		0.00457	0.00216	0.00416	0.00529	0.00111	0.0029	0.00474
3954	0.00104	0.000848	0.000869	0.00079	0.0024	0.0029	0.00231	0.00327	0.05336	0.03623	0.04753	0.03513	0.0083	0.00601	0.00827	0.00858	0.0028	0.00229	0.00367	0.00475		0.00239	0.00866	0.00361	0.00277	0.00405	0.01215	0.00325	0.00407	0.00282	0.00409	0.0062	0.00414	0.00395	0.0057	0.00547	0.0063	0.00312	0.00481	0.00191	0.00288		0.00448	0.00201	0.00438	0.00575	0.00121	0.00286	0.00472
3953.5	0.00118	0.0009	0.000906	0.000774	0.00257	0.00298	0.00229	0.0031	0.05373	0.03617	0.04761	0.03517	0.00802	0.00637	0.0083	0.0086	0.00274	0.00211	0.00326	0.00457		0.0022	0.0082	0.00358	0.00255	0.00409	0.01235	0.00281	0.00387	0.00282	0.00389	0.00617	0.00392	0.00386	0.00571	0.00529	0.00632	0.00304	0.00462	0.00179	0.00271		0.00425	0.00195	0.00467	0.00627	0.00128	0.00284	0.00485
3953	0.00129	0.00085	0.000877	0.00071	0.0027	0.00305	0.00224	0.0031	0.05375	0.03624	0.04789	0.03538	0.0078	0.00627	0.00849	0.00885	0.0028	0.00217	0.00304	0.00468		0.00209	0.0081	0.00355	0.00241	0.00402	0.01236	0.00276	0.00419	0.00282	0.00368	0.00616	0.00357	0.00386	0.0058	0.00505	0.00641	0.00304	0.00474	0.00189	0.00275		0.00398	0.00195	0.00481	0.00646	0.00133	0.00282	0.00503
3952.5	0.00131	0.000754	0.000844	0.000685	0.00274	0.00312	0.0022	0.00329	0.05348	0.03632	0.04811	0.03559	0.0079	0.00558	0.00875	0.00927	0.00293	0.00238	0.0031	0.00495		0.00205	0.00816	0.00346	0.00237	0.00391	0.0122	0.00327	0.00493	0.00285	0.00353	0.0061	0.00315	0.00388	0.00594	0.00484	0.00649	0.00309	0.00505	0.00207	0.00292		0.00375	0.00194	0.00468	0.00614	0.00136	0.00282	0.00512
3952	0.00122	0.000688	0.000808	0.000719	0.00267	0.00312	0.00221	0.0036	0.05315	0.03634	0.04805	0.03558	0.00827	0.00468	0.0089	0.00967	0.00303	0.00255	0.00331	0.00521		0.00208	0.00812	0.00335	0.00241	0.00379	0.01191	0.00405	0.00568	0.00292	0.00345	0.00597	0.00283	0.00386	0.00608	0.00478	0.00647	0.00312	0.00534	0.00216	0.00306		0.00359	0.00186	0.00434	0.0055	0.00138	0.00283	0.00511
3951.5	0.00103	0.000704	0.000732	0.000753	0.00249	0.00298	0.00226	0.00383	0.053	0.03636	0.04777	0.03531	0.00864	0.00413	0.00882	0.00981	0.00307	0.00258	0.00352	0.00534		0.00216	0.00796	0.00333	0.0025	0.00367	0.01157	0.00461	0.00594	0.00299	0.00338	0.00578	0.00277	0.00383	0.00609	0.00485	0.0063	0.00314	0.00549	0.00207	0.0031		0.00345	0.00175	0.00396	0.00494	0.00137	0.00288	0.00503
3951	0.000857	0.000816	0.000605	0.000742	0.00223	0.00274	0.00227	0.0038	0.05305	0.03654	0.04753	0.03492	0.00876	0.00425	0.0086	0.00966	0.00308	0.00252	0.00361	0.00542		0.00228	0.00799	0.0035	0.00264	0.00357	0.01129	0.00472	0.0056	0.00301	0.00328	0.0056	0.00299	0.00377	0.00594	0.00493	0.00603	0.00318	0.00558	0.0019	0.00308		0.00335	0.00174	0.00371	0.00478	0.00131	0.00297	0.00491
3950.5	0.000812	0.000982	0.000465	0.000715	0.00196	0.00251	0.00219	0.00346	0.05308	0.03688	0.04745	0.03456	0.00864	0.00475	0.00846	0.00944	0.00304	0.00244	0.00359	0.00545		0.00241	0.00839	0.00379	0.00279	0.0035	0.01117	0.00452	0.00504	0.00294	0.00319	0.0055	0.00328	0.00369	0.00568	0.00495	0.00577	0.00321	0.00564	0.00178	0.00306		0.00339	0.00193	0.00362	0.005	0.00123	0.00302	0.00472
3950	0.000916	0.00113	0.000367	0.000732	0.00175	0.00239	0.00203	0.00295	0.05281	0.03714	0.04738	0.0343	0.00842	0.00515	0.00855	0.00946	0.00295	0.00231	0.00347	0.00537		0.00247	0.00891	0.004	0.00286	0.0035	0.01119	0.00425	0.00469	0.0028	0.00317	0.0055	0.00343	0.00359	0.00546	0.00492	0.00565	0.00315	0.00562	0.00174	0.00302		0.00358	0.00227	0.00362	0.00533	0.0012	0.00296	0.00445
3949.5	0.00108	0.00119	0.000341	0.000807	0.00171	0.00241	0.00186	0.00251	0.05221	0.03702	0.04709	0.03411	0.00824	0.00526	0.00879	0.00975	0.00279	0.00208	0.0033	0.00507		0.00242	0.00904	0.00397	0.0028	0.0036	0.0113	0.00403	0.00466	0.00266	0.00326	0.00559	0.00341	0.00352	0.00541	0.00492	0.00571	0.00299	0.00545	0.0017	0.0029		0.00384	0.00254	0.00358	0.00547	0.00125	0.00278	0.00417
3949	0.0012	0.00119	0.000392	0.000896	0.00186	0.0025	0.00175	0.00226	0.05151	0.0365	0.04662	0.03395	0.00811	0.00537	0.00899	0.0101	0.00263	0.00181	0.00318	0.00462		0.00232	0.00858	0.00371	0.00268	0.00378	0.01145	0.0039	0.00482	0.00263	0.0034	0.00571	0.00333	0.00351	0.00556	0.00501	0.00588	0.00279	0.00515	0.0016	0.00269		0.00406	0.00258	0.00347	0.00543	0.00136	0.00255	0.004
3948.5	0.00121	0.00116	0.000486	0.000944	0.00211	0.00262	0.00171	0.00218	0.05102	0.03587	0.04626	0.03381	0.00799	0.00578	0.00899	0.01029	0.00254	0.00162	0.00314	0.00416		0.00226	0.00782	0.00338	0.00262	0.00396	0.01161	0.00384	0.00503	0.0027	0.0035	0.00582	0.00336	0.00356	0.00583	0.00513	0.00604	0.00267	0.00484	0.00148	0.00249		0.00422	0.00241	0.00339	0.00534	0.00144	0.00238	0.00393
3948	0.00114	0.00111	0.000563	0.000925	0.00231	0.00275	0.00175	0.00218	0.05088	0.03551	0.04627	0.03376	0.0079	0.00638	0.0088	0.01027	0.00248	0.00159	0.00316	0.00381		0.0023	0.00731	0.00315	0.00266	0.00407	0.01177	0.00372	0.00514	0.0028	0.00354	0.00591	0.00351	0.00358	0.00609	0.00524	0.00612	0.00266	0.00466	0.00142	0.00235		0.0043	0.00226	0.00343	0.00534	0.00141	0.00236	0.00391
3947.5	0.00105	0.00103	0.000564	0.000851	0.00238	0.00284	0.00184	0.00224	0.05105	0.03551	0.04659	0.03381	0.00785	0.00681	0.00851	0.01013	0.00237	0.00167	0.0032	0.00365		0.00237	0.0072	0.00304	0.00274	0.00409	0.01186	0.00334	0.00499	0.00287	0.00353	0.00599	0.00369	0.00354	0.00627	0.00535	0.00616	0.0027	0.00462	0.00145	0.00228		0.00429	0.00227	0.00358	0.00537	0.00132	0.0025	0.0039
3947	0.000997	0.000933	0.000488	0.00076	0.00233	0.00288	0.00197	0.0024	0.05139	0.03572	0.04698	0.03393	0.00775	0.00685	0.00825	0.00992	0.00223	0.00174	0.00327	0.00371		0.00239	0.0072	0.00302	0.00277	0.00404	0.01183	0.00275	0.00456	0.00289	0.00356	0.0061	0.00384	0.0035	0.00637	0.00545	0.00627	0.00272	0.00464	0.00156	0.00226		0.00418	0.00238	0.00374	0.00537	0.00125	0.00272	0.00398
3946.5	0.00101	0.000849	0.00039	0.00069	0.00225	0.00283	0.00213	0.00265	0.05184	0.03591	0.04725	0.03405	0.00751	0.0066	0.00805	0.00967	0.00215	0.00176	0.00344	0.00398		0.00241	0.00702	0.00309	0.00278	0.004	0.01168	0.00232	0.00423	0.00287	0.00367	0.00628	0.00396	0.00361	0.0064	0.00552	0.00647	0.00274	0.00466	0.0017	0.00232		0.00405	0.00243	0.00383	0.00533	0.00127	0.00289	0.00418
3946	0.00108	0.000814	0.000352	0.000661	0.0022	0.00274	0.00221	0.00292	0.05231	0.03602	0.04743	0.03413	0.00719	0.00628	0.00792	0.0094	0.00226	0.00181	0.00374	0.00441		0.00252	0.00671	0.00327	0.00292	0.00401	0.01148	0.00239	0.00446	0.00285	0.00382	0.0065	0.00405	0.00394	0.00635	0.00547	0.00666	0.00283	0.00472	0.00188	0.00251		0.00398	0.00231	0.00381	0.00534	0.00136	0.00292	0.00442
3945.5	0.0012	0.000813	0.000434	0.00067	0.00219	0.00263	0.00217	0.00312	0.05261	0.03609	0.0475	0.03415	0.00698	0.00597	0.00783	0.00915	0.00252	0.00195	0.0041	0.00485		0.00276	0.00656	0.00355	0.00319	0.00402	0.0113	0.00297	0.00525	0.00282	0.00395	0.00668	0.00407	0.00438	0.00619	0.00528	0.00671	0.00302	0.00484	0.00208	0.00275		0.00399	0.00208	0.00376	0.00545	0.00142	0.00281	0.00453
3945	0.00132	0.000793	0.000619	0.000703	0.00219	0.00249	0.002	0.00323	0.05256	0.03612	0.04736	0.03409	0.00706	0.00562	0.00776	0.00891	0.00278	0.00215	0.00431	0.00515		0.00291	0.00665	0.00383	0.00337	0.00397	0.01117	0.00369	0.00606	0.00276	0.004	0.00675	0.00401	0.00476	0.00596	0.00507	0.00658	0.00321	0.00496	0.00224	0.0029		0.00405	0.00192	0.00374	0.00565	0.00139	0.0026	0.00443
3944.5	0.00134	0.000714	0.000798	0.000737	0.00221	0.00238	0.00181	0.00329	0.05209	0.03611	0.04698	0.03401	0.00733	0.00521	0.00769	0.00861	0.00287	0.00232	0.00427	0.0052		0.00277	0.00676	0.00395	0.00321	0.00386	0.01107	0.00423	0.00639	0.00269	0.004	0.00671	0.00393	0.00499	0.00577	0.00494	0.00637	0.00328	0.005	0.00226	0.00284		0.0041	0.00194	0.00382	0.00585	0.0013	0.00241	0.00422
3944	0.00123	0.000604	0.000845	0.000745	0.00229	0.00233	0.00166	0.0033	0.05145	0.0361	0.04652	0.03405	0.00757	0.00477	0.00764	0.00829	0.00279	0.00242	0.004	0.00502		0.00233	0.00666	0.00389	0.0027	0.0038	0.01105	0.00447	0.00614	0.00263	0.004	0.00663	0.00391	0.00509	0.00565	0.00494	0.00621	0.00324	0.00503	0.00215	0.00266		0.00404	0.00205	0.00399	0.00593	0.00121	0.00232	0.00406
3943.5	0.00104	0.00055	0.00073	0.000715	0.00247	0.00239	0.00161	0.00325	0.05101	0.03617	0.04629	0.03432	0.00771	0.00438	0.00764	0.00811	0.00267	0.00242	0.00366	0.00474		0.00188	0.00636	0.00375	0.00218	0.00391	0.01114	0.0044	0.00555	0.0026	0.00402	0.00655	0.004	0.00509	0.00557	0.00501	0.0061	0.00317	0.00514	0.002	0.00254		0.00375	0.00205	0.00414	0.00577	0.00115	0.00237	0.00405
3943	0.000886	0.000612	0.000566	0.000664	0.00267	0.00252	0.00164	0.00313	0.051	0.03625	0.04642	0.03478	0.00782	0.00406	0.00768	0.00814	0.00264	0.00236	0.00339	0.00446		0.00169	0.00591	0.00364	0.00195	0.00413	0.0113	0.00407	0.00491	0.00258	0.00403	0.00649	0.00415	0.00503	0.00551	0.00507	0.00604	0.00315	0.00529	0.00189	0.00257		0.00322	0.00187	0.00412	0.0053	0.00109	0.00248	0.00409
3942.5	0.000849	0.000743	0.000495	0.000619	0.00278	0.00264	0.00167	0.00297	0.05128	0.03621	0.04676	0.03522	0.00795	0.00383	0.00767	0.00828	0.00266	0.00221	0.00319	0.00422		0.0017	0.00533	0.00355	0.00197	0.00429	0.01137	0.00361	0.00446	0.0026	0.00401	0.00648	0.00431	0.00499	0.00551	0.00513	0.00609	0.0031	0.0053	0.0018	0.00266		0.00265	0.00166	0.00392	0.00466	0.000999	0.00255	0.00402
3942	0.000916	0.000841	0.000555	0.000591	0.00273	0.00265	0.00167	0.00283	0.05153	0.03604	0.04713	0.03548	0.00797	0.00374	0.00757	0.00833	0.0026	0.00197	0.00303	0.00405		0.00169	0.00468	0.00343	0.00195	0.00424	0.01126	0.00326	0.00437	0.00265	0.00395	0.00653	0.00449	0.005	0.00561	0.00524	0.00629	0.00291	0.00509	0.00168	0.00266		0.00237	0.00164	0.00373	0.00418	0.000893	0.00255	0.00382
3941.5	0.00102	0.000864	0.000692	0.000587	0.00255	0.00259	0.00166	0.00278	0.05156	0.03587	0.04744	0.03549	0.00777	0.00384	0.00747	0.00821	0.00239	0.00171	0.00292	0.00398		0.00153	0.00432	0.00332	0.00178	0.00406	0.01104	0.00322	0.0046	0.0027	0.00386	0.0066	0.00466	0.00502	0.00575	0.00534	0.00658	0.00262	0.00473	0.00152	0.00256		0.00253	0.0018	0.00369	0.00405	0.000822	0.0025	0.00365
3941	0.00111	0.000847	0.000839	0.000611	0.00236	0.00252	0.00169	0.00285	0.05137	0.03582	0.04761	0.03523	0.00745	0.00409	0.00746	0.00803	0.0021	0.00161	0.00289	0.00402		0.00142	0.00468	0.00331	0.00164	0.00393	0.01083	0.00346	0.0049	0.00269	0.00377	0.00662	0.00473	0.00496	0.00581	0.00536	0.00679	0.00235	0.00442	0.0014	0.00249		0.00299	0.00196	0.00381	0.00423	0.00083	0.00249	0.00367
3940.5	0.00114	0.000822	0.000929	0.000638	0.00223	0.00249	0.00179	0.00304	0.05105	0.03588	0.04755	0.03474	0.00721	0.00429	0.00756	0.00799	0.00191	0.00174	0.00297	0.00415		0.00159	0.00586	0.00343	0.00184	0.00395	0.01072	0.00374	0.00501	0.00258	0.00368	0.00653	0.00461	0.00478	0.00574	0.00524	0.00678	0.00224	0.00431	0.00139	0.00253		0.00341	0.00197	0.00392	0.00454	0.000915	0.00254	0.00393
3940	0.00106	0.00077	0.000895	0.000604	0.00221	0.00247	0.00192	0.00324	0.05061	0.03593	0.04729	0.03417	0.00712	0.00426	0.00768	0.00816	0.00192	0.00203	0.00313	0.00428		0.00211	0.00746	0.0036	0.00244	0.00403	0.01072	0.00385	0.00498	0.00239	0.00361	0.00637	0.00431	0.00451	0.00558	0.00505	0.00659	0.00231	0.00443	0.0015	0.00268		0.00355	0.00187	0.00394	0.00482	0.00103	0.00263	0.00426
3939.5	0.00089	0.000688	0.000739	0.000466	0.00229	0.00245	0.002	0.0033	0.05016	0.03589	0.04693	0.03373	0.00705	0.00408	0.00773	0.0084	0.0021	0.00232	0.00328	0.00435		0.00275	0.00897	0.00371	0.00318	0.00407	0.01082	0.00378	0.00499	0.00223	0.00356	0.0062	0.00399	0.00427	0.00542	0.00487	0.00632	0.0025	0.00471	0.00163	0.00284		0.00355	0.00181	0.0039	0.00514	0.00113	0.00271	0.00445
3939	0.000714	0.000628	0.000553	0.000266	0.0024	0.00248	0.002	0.00318	0.04996	0.03582	0.04667	0.03359	0.00688	0.004	0.00766	0.0085	0.00232	0.00244	0.00334	0.00435		0.00321	0.01014	0.00378	0.00372	0.00401	0.01098	0.00367	0.00511	0.00221	0.00352	0.00609	0.00378	0.00413	0.00535	0.00479	0.00608	0.0027	0.00501	0.00171	0.00292		0.0037	0.0019	0.00393	0.00562	0.00119	0.00276	0.00437
3938.5	0.00064	0.000644	0.000443	0.000113	0.00246	0.0026	0.00197	0.00297	0.05028	0.03588	0.04661	0.03377	0.0067	0.00418	0.00747	0.00841	0.00248	0.00237	0.00329	0.00429		0.00339	0.01102	0.00394	0.00392	0.00394	0.01113	0.00358	0.00522	0.00234	0.00347	0.00602	0.00369	0.00407	0.00533	0.00479	0.00592	0.00284	0.00519	0.00169	0.00291		0.00408	0.00207	0.00408	0.00619	0.00121	0.00273	0.00412
3938	0.000706	0.000719	0.000427	9.8e-05	0.00244	0.0028	0.00194	0.00279	0.05106	0.03611	0.04672	0.03415	0.00667	0.00452	0.00725	0.00821	0.00256	0.00225	0.00321	0.00425		0.0033	0.01162	0.00418	0.00382	0.00394	0.0112	0.00342	0.00511	0.00249	0.00333	0.00591	0.00357	0.004	0.00524	0.0048	0.0058	0.00288	0.00515	0.00163	0.00285		0.00445	0.00218	0.00427	0.0066	0.00119	0.0026	0.00387
3937.5	0.000852	0.000787	0.000449	0.000236	0.00232	0.00297	0.00191	0.0027	0.05185	0.03637	0.04689	0.03448	0.00688	0.00481	0.00711	0.00808	0.0026	0.00218	0.00319	0.0043		0.00298	0.01171	0.00426	0.00345	0.004	0.01121	0.00315	0.00475	0.00253	0.00308	0.00571	0.00328	0.00376	0.00499	0.00474	0.00568	0.00286	0.00494	0.00161	0.0028		0.00449	0.00214	0.00441	0.00661	0.00114	0.0024	0.00374
3937	0.000983	0.000809	0.00047	0.000464	0.00217	0.00303	0.00185	0.00268	0.05219	0.03638	0.04702	0.03458	0.0072	0.00493	0.00714	0.00814	0.00265	0.00219	0.00325	0.00446		0.00242	0.01103	0.00392	0.0028	0.00401	0.01118	0.00294	0.00431	0.00241	0.0028	0.00544	0.00289	0.00335	0.0046	0.00459	0.00555	0.00282	0.00467	0.00168	0.00279		0.00421	0.00197	0.00445	0.00621	0.00106	0.00217	0.00377
3936.5	0.00105	0.000782	0.000497	0.000687	0.00205	0.00289	0.00177	0.0027	0.05199	0.03605	0.04705	0.03444	0.00742	0.00497	0.00731	0.00838	0.00268	0.00223	0.00332	0.00464		0.00173	0.0096	0.00322	0.002	0.00387	0.01115	0.00297	0.00403	0.00222	0.00264	0.0052	0.00266	0.00296	0.00428	0.00444	0.00547	0.00281	0.00447	0.00178	0.00285		0.00385	0.00177	0.0044	0.00566	0.000962	0.002	0.0039
3936	0.00105	0.000717	0.000533	0.000827	0.00199	0.0026	0.00171	0.00276	0.05159	0.03552	0.04703	0.0343	0.00749	0.00497	0.00752	0.00872	0.00266	0.00225	0.00332	0.00468		0.00118	0.00779	0.00251	0.00137	0.00366	0.0111	0.00319	0.00398	0.00208	0.00274	0.0051	0.0028	0.00283	0.00416	0.00437	0.00552	0.00284	0.00439	0.00182	0.00297		0.00365	0.00162	0.00424	0.00521	0.000902	0.00198	0.00408
3935.5	0.00101	0.000639	0.000561	0.000876	0.002	0.00229	0.00168	0.00282	0.05137	0.03501	0.04697	0.03438	0.00756	0.00489	0.0076	0.00903	0.00257	0.00223	0.00326	0.00456		0.00104	0.00608	0.00211	0.00121	0.00352	0.01107	0.00335	0.0041	0.00206	0.00305	0.00518	0.00325	0.00304	0.00426	0.00445	0.00571	0.00286	0.00441	0.00179	0.00308		0.00357	0.00155	0.00394	0.00492	0.000904	0.00209	0.00427
3935	0.000942	0.000584	0.000562	0.000891	0.0021	0.00212	0.00165	0.00285	0.05148	0.03458	0.04688	0.0346	0.00774	0.00471	0.00749	0.00924	0.00243	0.00214	0.0032	0.00436		0.00131	0.00488	0.00213	0.00152	0.00358	0.01114	0.00337	0.00428	0.00213	0.00342	0.00537	0.00372	0.00347	0.00448	0.00463	0.00592	0.00278	0.00442	0.00168	0.00308		0.00345	0.00161	0.00352	0.00468	0.000973	0.00224	0.00442
3934.5	0.000867	0.000559	0.000532	0.000913	0.00227	0.00215	0.00159	0.00281	0.05175	0.03422	0.04674	0.03473	0.00799	0.00454	0.00729	0.0093	0.00226	0.00194	0.00315	0.00418		0.00171	0.0044	0.00242	0.00198	0.00381	0.01137	0.00341	0.00451	0.00226	0.00367	0.00555	0.00395	0.00388	0.0047	0.00481	0.00603	0.00253	0.00432	0.00153	0.00288		0.00327	0.00182	0.00313	0.00444	0.0011	0.00232	0.0045
3934	0.000803	0.000527	0.000482	0.000919	0.00245	0.00229	0.00149	0.00269	0.05198	0.034	0.04667	0.03464	0.00811	0.00461	0.00713	0.00922	0.00206	0.00167	0.00308	0.00409		0.00194	0.00471	0.0028	0.00224	0.00411	0.01171	0.00355	0.00478	0.00242	0.00376	0.00562	0.00389	0.00409	0.0049	0.00487	0.00602	0.00221	0.0041	0.00138	0.0025		0.00313	0.00212	0.00291	0.00426	0.00125	0.00229	0.0045
3933.5	0.000781	0.000461	0.000448	0.000865	0.00256	0.00237	0.00141	0.00253	0.05213	0.0341	0.04678	0.03442	0.00798	0.005	0.00706	0.00911	0.00186	0.00142	0.00299	0.00409		0.00193	0.00553	0.00315	0.00223	0.0043	0.01199	0.0036	0.00494	0.00259	0.00372	0.0056	0.00371	0.0041	0.00511	0.00478	0.00597	0.00199	0.0039	0.00128	0.00209		0.00308	0.00233	0.00285	0.00419	0.00134	0.00221	0.0045
3933	0.00082	0.000411	0.000482	0.000774	0.00251	0.00235	0.00139	0.00238	0.05221	0.03447	0.04705	0.03419	0.00766	0.00552	0.00703	0.0091	0.00168	0.00129	0.00293	0.00409		0.00184	0.00632	0.00336	0.00213	0.00429	0.01203	0.00329	0.00478	0.00273	0.00358	0.00559	0.00359	0.00405	0.00535	0.00462	0.00601	0.00198	0.00381	0.00125	0.00177		0.00308	0.00227	0.00281	0.00427	0.00129	0.00216	0.00453
3932.5	0.000891	0.000449	0.000597	0.000721	0.00234	0.0023	0.00145	0.00233	0.05224	0.0349	0.0473	0.03395	0.00731	0.00577	0.00704	0.00929	0.00154	0.00125	0.00296	0.00405		0.00186	0.00665	0.00341	0.00215	0.00409	0.01182	0.00271	0.00433	0.00274	0.00341	0.0057	0.00364	0.00413	0.00556	0.00456	0.00617	0.00208	0.00384	0.00126	0.00159		0.00314	0.002	0.00277	0.00448	0.00113	0.00218	0.0046
3932	0.000936	0.000573	0.000726	0.00073	0.00218	0.00232	0.00158	0.00248	0.05219	0.03519	0.04739	0.03368	0.00706	0.00558	0.00713	0.00962	0.00149	0.00123	0.00304	0.00393		0.00198	0.00663	0.00335	0.0023	0.00386	0.01152	0.00227	0.00386	0.00261	0.00325	0.00593	0.00379	0.00438	0.00562	0.0047	0.00641	0.00216	0.00389	0.00122	0.00153		0.00332	0.00172	0.00283	0.00475	0.000974	0.00229	0.00467
3931.5	0.000928	0.000711	0.000775	0.000745	0.00209	0.0024	0.00172	0.00282	0.05208	0.03538	0.04733	0.03355	0.00693	0.00523	0.00738	0.00993	0.00153	0.00119	0.00312	0.00383		0.00216	0.00672	0.00325	0.0025	0.00375	0.01133	0.00229	0.00355	0.00238	0.00314	0.00615	0.00392	0.00464	0.00546	0.00494	0.00658	0.00221	0.00395	0.00116	0.00161		0.00359	0.00159	0.00307	0.00497	0.000933	0.00244	0.00472
3931	0.000903	0.00081	0.000726	0.000727	0.00204	0.00248	0.00185	0.00325	0.05197	0.03552	0.04719	0.03369	0.00696	0.00524	0.00773	0.01014	0.00166	0.00118	0.00317	0.00385		0.00233	0.00714	0.00308	0.0027	0.00373	0.01127	0.00276	0.0034	0.00219	0.0031	0.00622	0.00394	0.0047	0.00516	0.00517	0.00662	0.0023	0.00405	0.00115	0.00186		0.00377	0.00156	0.00338	0.00501	0.00102	0.0026	0.00476
3930.5	0.000918	0.000863	0.000622	0.000699	0.00195	0.00251	0.00194	0.00361	0.05188	0.03556	0.04704	0.03402	0.00719	0.00579	0.00803	0.0103	0.00183	0.00123	0.00322	0.00402		0.00246	0.00759	0.00282	0.00285	0.00372	0.01121	0.00336	0.00341	0.00213	0.00311	0.00612	0.00383	0.00452	0.00492	0.00528	0.0065	0.00248	0.00419	0.00125	0.00219		0.00368	0.0015	0.00356	0.00482	0.00116	0.00269	0.00476
3930	0.000975	0.00086	0.000491	0.000694	0.00185	0.00251	0.00197	0.00374	0.05185	0.03545	0.04694	0.03429	0.00755	0.0066	0.00815	0.01046	0.00199	0.00136	0.00331	0.00424		0.00248	0.00755	0.00255	0.00288	0.00361	0.01104	0.0038	0.00376	0.0022	0.00312	0.00592	0.00363	0.00421	0.00485	0.00525	0.00626	0.00269	0.00433	0.00143	0.00247		0.00329	0.00136	0.00348	0.00453	0.00124	0.00269	0.00465
3929.5	0.00101	0.000791	0.000332	0.000691	0.00179	0.00245	0.00192	0.0036	0.05187	0.03524	0.0469	0.03435	0.00787	0.00713	0.00806	0.01053	0.00211	0.00155	0.00341	0.00436		0.00233	0.00681	0.00245	0.0027	0.00345	0.0108	0.00396	0.00458	0.0023	0.0031	0.00571	0.00338	0.00395	0.00485	0.00507	0.00597	0.00289	0.00447	0.00163	0.00261		0.00277	0.00117	0.00316	0.0043	0.00119	0.00263	0.00443
3929	0.000986	0.000707	0.000191	0.00065	0.00186	0.00235	0.00186	0.00332	0.05189	0.03504	0.04679	0.03425	0.00795	0.00715	0.00788	0.01027	0.0022	0.00173	0.00347	0.0043		0.00204	0.00573	0.0026	0.00237	0.00336	0.01062	0.00399	0.00564	0.00235	0.00308	0.00559	0.00314	0.00384	0.00481	0.00478	0.00571	0.00301	0.00462	0.00177	0.00262		0.0024	0.00098	0.00278	0.00418	0.00109	0.00257	0.00419
3928.5	0.000931	0.00069	0.000161	0.000568	0.00202	0.00226	0.00183	0.00306	0.0518	0.0349	0.0465	0.03411	0.00775	0.00681	0.00773	0.00962	0.00229	0.00185	0.00345	0.00411		0.00176	0.00497	0.00291	0.00204	0.0034	0.01056	0.00413	0.00644	0.00237	0.00313	0.00565	0.003	0.00398	0.00477	0.00448	0.00562	0.00305	0.00481	0.00185	0.00256		0.00228	0.000811	0.00248	0.00408	0.00101	0.00253	0.00401
3928	0.000916	0.000763	0.000291	0.000483	0.0022	0.00225	0.00181	0.00285	0.05156	0.03479	0.0461	0.03401	0.00744	0.00642	0.00766	0.0088	0.00236	0.00186	0.00335	0.00391		0.00164	0.00501	0.00317	0.00189	0.00353	0.01061	0.00444	0.00657	0.00242	0.00334	0.00592	0.00303	0.00434	0.00489	0.00434	0.00574	0.00299	0.00499	0.00189	0.00247		0.00238	0.000699	0.00239	0.00395	0.000994	0.00246	0.00389
3927.5	0.000975	0.000842	0.000521	0.000433	0.00233	0.00234	0.00175	0.00261	0.05134	0.0347	0.0458	0.03396	0.00726	0.00615	0.00765	0.00818	0.00239	0.00178	0.00327	0.0038		0.0017	0.0058	0.00324	0.00197	0.00368	0.0107	0.00468	0.00611	0.00249	0.00367	0.00628	0.00323	0.00477	0.00524	0.00446	0.00601	0.00283	0.00507	0.00192	0.00238		0.00256	0.000723	0.00253	0.00382	0.00103	0.00234	0.00372
3927	0.00106	0.000818	0.000712	0.000429	0.00238	0.00245	0.00164	0.00229	0.05137	0.03461	0.0458	0.03395	0.00731	0.00606	0.00766	0.00804	0.00232	0.00164	0.00323	0.00384		0.00186	0.00687	0.00312	0.00215	0.00377	0.01079	0.00457	0.0055	0.00252	0.00397	0.00655	0.00351	0.00504	0.00567	0.00477	0.00626	0.00258	0.00499	0.00193	0.00231		0.00273	0.000931	0.00284	0.00376	0.00105	0.00218	0.00347
3926.5	0.00107	0.000668	0.000749	0.000447	0.00234	0.00246	0.00154	0.002	0.05179	0.03451	0.04616	0.03408	0.0075	0.00617	0.00767	0.00838	0.00217	0.00156	0.00322	0.00398		0.00203	0.00773	0.00291	0.00235	0.00377	0.01087	0.00409	0.00517	0.00249	0.00411	0.00655	0.00375	0.00496	0.00594	0.00507	0.00634	0.00233	0.00481	0.0019	0.00229		0.00284	0.00126	0.00317	0.00379	0.00101	0.00204	0.00323
3926	0.000929	0.000472	0.000613	0.000439	0.00224	0.00236	0.00154	0.00193	0.05242	0.03439	0.04676	0.03441	0.00767	0.00644	0.00765	0.00907	0.002	0.0016	0.00323	0.00411		0.00222	0.00816	0.00269	0.00257	0.00371	0.01098	0.00345	0.00518	0.00241	0.00401	0.00628	0.00387	0.00456	0.00588	0.00511	0.00622	0.00221	0.00472	0.00186	0.00234		0.0029	0.00157	0.00334	0.00387	0.000884	0.00198	0.00316
3925.5	0.000674	0.000349	0.0004	0.000356	0.00216	0.00225	0.00165	0.00215	0.0529	0.03433	0.04736	0.03482	0.00783	0.00669	0.00761	0.00981	0.00187	0.00175	0.00324	0.00416		0.0024	0.00821	0.00252	0.00277	0.00361	0.01111	0.00287	0.00523	0.00234	0.00372	0.00586	0.00384	0.00401	0.00552	0.00485	0.00599	0.00229	0.00482	0.00187	0.00243		0.00291	0.00171	0.0033	0.00396	0.00069	0.00203	0.00334
3925	0.000452	0.000366	0.000255	0.000221	0.00215	0.00226	0.00178	0.00249	0.05284	0.03442	0.04766	0.035	0.00805	0.00669	0.00754	0.01029	0.00182	0.0019	0.00326	0.00408		0.00246	0.00796	0.00245	0.00285	0.0035	0.01123	0.00252	0.005	0.00228	0.00336	0.00546	0.00374	0.00352	0.00509	0.00451	0.00578	0.00249	0.00499	0.00188	0.00249		0.00295	0.00169	0.0031	0.00407	0.000531	0.00214	0.00367
3924.5	0.000402	0.000503	0.000252	0.000123	0.00224	0.00239	0.00183	0.00269	0.05219	0.03477	0.04748	0.03475	0.00827	0.00637	0.0074	0.01032	0.00183	0.00194	0.00325	0.00397		0.00231	0.00747	0.00249	0.00267	0.00339	0.01129	0.00244	0.00451	0.00223	0.00307	0.00522	0.00369	0.00325	0.00484	0.00439	0.00568	0.00265	0.005	0.00179	0.00245		0.00312	0.00161	0.00289	0.0042	0.000525	0.00224	0.00396
3924	0.000541	0.000681	0.000332	0.000138	0.00239	0.00256	0.00177	0.0026	0.05128	0.03539	0.047	0.03428	0.00824	0.00591	0.0072	0.00996	0.00187	0.0019	0.0032	0.00394		0.00199	0.00689	0.0027	0.00231	0.00328	0.0113	0.0026	0.00408	0.00217	0.00293	0.00518	0.00374	0.00322	0.00483	0.00454	0.00568	0.00272	0.0048	0.00161	0.00236		0.0034	0.00156	0.0028	0.0043	0.000704	0.00228	0.00403
3923.5	0.000782	0.000841	0.000402	0.00025	0.00251	0.00265	0.00167	0.00228	0.05057	0.03611	0.04661	0.03392	0.00778	0.00557	0.00696	0.00939	0.00196	0.00186	0.00315	0.00411		0.00169	0.00645	0.00303	0.00196	0.00322	0.0113	0.00284	0.00397	0.00214	0.00289	0.00529	0.00379	0.00335	0.00494	0.00473	0.00568	0.00279	0.00455	0.00147	0.00234		0.00364	0.00152	0.00279	0.00427	0.000966	0.0022	0.00387
3923	0.00103	0.000976	0.000454	0.000371	0.00252	0.00268	0.00157	0.00194	0.05034	0.03661	0.04656	0.03378	0.00705	0.00541	0.00671	0.00871	0.00206	0.00187	0.00309	0.00438		0.00155	0.00617	0.0033	0.00179	0.00323	0.01128	0.00303	0.00415	0.00214	0.00288	0.00547	0.00369	0.00345	0.00496	0.00468	0.00559	0.00285	0.00438	0.00142	0.00242		0.00369	0.00144	0.00278	0.00406	0.00117	0.00203	0.00365
3922.5	0.00123	0.00109	0.000545	0.000427	0.00244	0.00265	0.0015	0.00182	0.05049	0.03662	0.04675	0.03365	0.00639	0.00533	0.00653	0.008	0.00211	0.00185	0.00297	0.00451		0.00158	0.00592	0.00336	0.00183	0.00329	0.01125	0.0031	0.00443	0.00214	0.0028	0.0056	0.00344	0.00335	0.0048	0.00432	0.0054	0.00283	0.00424	0.00142	0.00249		0.00355	0.00131	0.00272	0.00376	0.00124	0.00181	0.00356
3922	0.00137	0.00117	0.000683	0.000408	0.00232	0.00257	0.00145	0.00196	0.05078	0.03622	0.04695	0.0334	0.00607	0.0052	0.00645	0.00741	0.00206	0.00177	0.00279	0.00436		0.00175	0.00574	0.00331	0.00202	0.00338	0.01125	0.00302	0.00464	0.00208	0.00264	0.0056	0.00313	0.00299	0.00456	0.00384	0.00517	0.00267	0.00407	0.00136	0.00246		0.00332	0.0012	0.00268	0.00353	0.0012	0.00162	0.00366
3921.5	0.00142	0.00117	0.000777	0.000356	0.00224	0.00242	0.00143	0.00222	0.05101	0.03583	0.04702	0.03321	0.00608	0.00501	0.00654	0.00721	0.00192	0.00168	0.00263	0.00404		0.00208	0.00592	0.00338	0.00241	0.00348	0.01129	0.00278	0.00462	0.00197	0.00249	0.00541	0.00292	0.00245	0.00438	0.0035	0.00502	0.00246	0.00393	0.00125	0.00236		0.00313	0.00112	0.00274	0.00347	0.00111	0.00155	0.00383
3921	0.00132	0.00108	0.000719	0.000317	0.00218	0.00221	0.00143	0.00233	0.05119	0.03588	0.047	0.03339	0.00626	0.00484	0.00677	0.00757	0.00179	0.00166	0.00265	0.0038		0.00256	0.00678	0.00374	0.00297	0.00357	0.01131	0.00242	0.00428	0.00185	0.00241	0.00507	0.00283	0.00193	0.00435	0.00345	0.00499	0.00239	0.00401	0.00117	0.00233		0.00304	0.00111	0.00289	0.00357	0.000985	0.00162	0.00387
3920.5	0.00109	0.000973	0.000535	0.00031	0.00212	0.00203	0.00148	0.0022	0.05133	0.03634	0.04697	0.03388	0.00643	0.00466	0.00703	0.00833	0.00176	0.00172	0.00285	0.00379		0.003	0.00811	0.00421	0.00347	0.00361	0.01123	0.00213	0.00381	0.00175	0.00243	0.0047	0.00274	0.00163	0.00442	0.00358	0.00503	0.0025	0.00429	0.00118	0.00245		0.00307	0.00117	0.00298	0.0037	0.000871	0.00176	0.00373
3920	0.000825	0.00093	0.000383	0.000327	0.00205	0.00197	0.00158	0.002	0.05132	0.03675	0.04689	0.03426	0.00652	0.00439	0.00716	0.00899	0.00184	0.00178	0.00306	0.00387		0.00316	0.00918	0.00443	0.00366	0.00363	0.01105	0.00212	0.00363	0.00166	0.00246	0.00443	0.00251	0.00161	0.00445	0.00373	0.00503	0.00259	0.00455	0.0012	0.00258		0.00323	0.00133	0.00289	0.0038	0.000824	0.00183	0.0035
3919.5	0.000666	0.000958	0.000393	0.000354	0.00202	0.00204	0.00168	0.0019	0.05105	0.03671	0.04668	0.0342	0.00654	0.00405	0.00711	0.00909	0.00195	0.00173	0.00311	0.00383		0.00298	0.0094	0.00421	0.00345	0.00365	0.01085	0.0024	0.00395	0.00157	0.00241	0.00429	0.00217	0.00174	0.00433	0.00373	0.00493	0.00248	0.00456	0.00114	0.00252		0.00347	0.00157	0.00262	0.00387	0.000881	0.00179	0.00333
3919	0.000687	0.00101	0.000573	0.000411	0.00204	0.00215	0.00174	0.00192	0.05051	0.03624	0.04635	0.03383	0.00652	0.00391	0.00693	0.00855	0.00199	0.00158	0.00297	0.00365		0.00261	0.00888	0.00366	0.00302	0.00369	0.01072	0.0028	0.00452	0.00151	0.0023	0.00426	0.0019	0.00185	0.00413	0.00359	0.00478	0.00218	0.00428	0.001	0.00221		0.00369	0.00179	0.00225	0.00402	0.00101	0.0017	0.00328
3918.5	0.000856	0.00103	0.000824	0.000532	0.00203	0.00221	0.0017	0.00192	0.04997	0.03569	0.04602	0.03349	0.00648	0.00417	0.00674	0.00774	0.00193	0.00145	0.00278	0.00347		0.00231	0.00827	0.00306	0.00268	0.00368	0.01067	0.00319	0.0048	0.00154	0.00225	0.00437	0.00185	0.00191	0.00398	0.00341	0.00467	0.00184	0.00387	0.000873	0.00177		0.0038	0.00186	0.00186	0.00423	0.0011	0.00167	0.00331
3918	0.00103	0.000943	0.00097	0.000682	0.00196	0.00219	0.00159	0.00181	0.04986	0.03546	0.04594	0.03351	0.00645	0.0048	0.00659	0.00723	0.00178	0.00146	0.00267	0.00342		0.00226	0.00812	0.00266	0.00261	0.00358	0.01067	0.00358	0.00463	0.00162	0.0024	0.00462	0.00203	0.00201	0.004	0.00331	0.00464	0.00169	0.00364	0.000885	0.00146		0.00366	0.0017	0.00152	0.00436	0.00107	0.00175	0.00336
3917.5	0.00104	0.000709	0.00086	0.000749	0.00187	0.00216	0.00146	0.00163	0.05037	0.03559	0.04621	0.03384	0.00643	0.00544	0.0065	0.0073	0.00163	0.00162	0.0027	0.00349		0.00239	0.00833	0.0025	0.00277	0.00339	0.01073	0.004	0.0043	0.00166	0.00266	0.00487	0.00227	0.00219	0.00414	0.00333	0.00459	0.00182	0.00373	0.00105	0.00146		0.00328	0.00141	0.00132	0.00419	0.000925	0.00191	0.00337
3917	0.000909	0.000436	0.000539	0.000681	0.00188	0.00222	0.00141	0.00155	0.0511	0.0357	0.04661	0.03412	0.00635	0.00574	0.00646	0.00766	0.00151	0.00179	0.00272	0.0035		0.00247	0.00829	0.00247	0.00285	0.00325	0.01084	0.00436	0.00421	0.00161	0.00279	0.00495	0.0024	0.0024	0.00426	0.00343	0.00446	0.00206	0.00397	0.0012	0.0017		0.00283	0.00113	0.00138	0.00376	0.000852	0.00202	0.00337
3916.5	0.000761	0.000289	0.000213	0.000559	0.00203	0.00233	0.00147	0.0017	0.05146	0.03549	0.04679	0.0341	0.00621	0.0057	0.00646	0.00784	0.00147	0.00181	0.00263	0.00339		0.00231	0.00767	0.00242	0.00267	0.00324	0.01094	0.00446	0.00445	0.00153	0.00265	0.00486	0.0024	0.00257	0.00429	0.00351	0.00431	0.00219	0.00412	0.00121	0.00196		0.00256	0.00101	0.00176	0.00333	0.000963	0.00206	0.00343
3916	0.000718	0.000346	7.1e-05	0.000515	0.00223	0.00244	0.00159	0.00204	0.05129	0.03509	0.04673	0.03392	0.00605	0.00552	0.00652	0.00769	0.00153	0.00175	0.00249	0.00327		0.00198	0.00689	0.00234	0.00229	0.00334	0.01095	0.00422	0.00474	0.00153	0.00237	0.00483	0.00237	0.0027	0.00425	0.00355	0.00426	0.00223	0.00415	0.00112	0.00217		0.00257	0.00103	0.00233	0.00318	0.00118	0.00201	0.00357
3915.5	0.000803	0.000548	0.000174	0.000604	0.00233	0.00248	0.00169	0.00236	0.05085	0.03478	0.04655	0.03383	0.00592	0.00537	0.00665	0.00738	0.0017	0.00171	0.00249	0.00329		0.00166	0.00654	0.00228	0.00192	0.00346	0.01085	0.0037	0.00474	0.00166	0.0022	0.00504	0.00243	0.00286	0.00421	0.00358	0.00441	0.00231	0.00422	0.00108	0.00238		0.00278	0.00116	0.00291	0.00336	0.00132	0.00193	0.00371
3915	0.00096	0.00077	0.000443	0.000759	0.00225	0.00244	0.00172	0.00249	0.05052	0.03465	0.04637	0.03388	0.00584	0.00521	0.00681	0.00711	0.00196	0.00173	0.00268	0.00347		0.00149	0.00682	0.00226	0.00173	0.00352	0.01075	0.00313	0.00431	0.00189	0.00232	0.00547	0.00269	0.0031	0.00425	0.00372	0.00477	0.00251	0.0044	0.00117	0.00265		0.00298	0.0013	0.00334	0.00371	0.00131	0.00186	0.00375
3914.5	0.00111	0.000921	0.000715	0.000856	0.00206	0.0024	0.00169	0.00239	0.05046	0.03459	0.04621	0.03389	0.00572	0.00496	0.00691	0.00698	0.00221	0.00172	0.00296	0.00364		0.00152	0.00745	0.00231	0.00176	0.00356	0.01075	0.00273	0.00372	0.00216	0.00268	0.00589	0.00314	0.00341	0.00441	0.00401	0.00521	0.0027	0.00459	0.00132	0.00287		0.00303	0.0014	0.00359	0.00394	0.00121	0.00184	0.00366
3914	0.0012	0.001	0.000863	0.000833	0.00189	0.00243	0.00163	0.00216	0.05066	0.0345	0.04609	0.0337	0.00553	0.00461	0.0069	0.00703	0.00235	0.00163	0.00315	0.00365		0.00172	0.008	0.00249	0.00199	0.00365	0.01087	0.00264	0.00345	0.00237	0.00308	0.00606	0.00365	0.00368	0.00464	0.00437	0.00559	0.00275	0.00465	0.00141	0.00292		0.00293	0.00145	0.00367	0.00401	0.00118	0.0019	0.00352
3913.5	0.00123	0.00106	0.000866	0.000728	0.00187	0.00257	0.00155	0.00197	0.05098	0.03441	0.04603	0.03343	0.00533	0.00432	0.00682	0.00724	0.00236	0.00149	0.00321	0.00352		0.00197	0.00816	0.0028	0.00228	0.00384	0.01105	0.00276	0.0037	0.00247	0.00328	0.00597	0.00392	0.00384	0.0048	0.00459	0.00573	0.00267	0.00459	0.00143	0.0028		0.00284	0.00143	0.00362	0.00406	0.00124	0.00201	0.00342
3913	0.00121	0.00114	0.000808	0.000641	0.00201	0.00279	0.00147	0.00195	0.05127	0.03441	0.04604	0.03333	0.00529	0.00426	0.00675	0.00752	0.00227	0.00138	0.00317	0.00341		0.00212	0.00786	0.00309	0.00245	0.00406	0.01121	0.00288	0.00421	0.00245	0.00323	0.00579	0.0038	0.00385	0.00482	0.00455	0.00557	0.00257	0.00447	0.00144	0.00263		0.00291	0.00137	0.00347	0.00428	0.00134	0.0021	0.00341
3912.5	0.00116	0.00123	0.000785	0.000658	0.00221	0.00296	0.0014	0.0021	0.05143	0.03446	0.04609	0.03352	0.00551	0.00453	0.00676	0.00779	0.00214	0.00129	0.00307	0.00343		0.00211	0.0073	0.00315	0.00244	0.0042	0.01129	0.00294	0.0046	0.00236	0.00303	0.00569	0.00343	0.00381	0.00475	0.00432	0.00528	0.0025	0.00433	0.00149	0.00248		0.00314	0.00132	0.00333	0.00465	0.00141	0.00207	0.00342
3912	0.00107	0.00129	0.000804	0.000778	0.00233	0.00297	0.00136	0.00234	0.05151	0.03451	0.04612	0.03389	0.00592	0.005	0.00686	0.00794	0.00199	0.00119	0.00289	0.00356		0.002	0.00694	0.003	0.00231	0.00417	0.01125	0.00303	0.00483	0.00231	0.00288	0.00571	0.00318	0.00381	0.00471	0.00413	0.00509	0.00246	0.00413	0.00154	0.00238		0.00338	0.0013	0.00328	0.00495	0.00139	0.00193	0.00338
3911.5	0.000936	0.00126	0.000788	0.000911	0.00228	0.00282	0.00139	0.00259	0.05157	0.03458	0.04616	0.03427	0.00636	0.00542	0.007	0.00791	0.00184	0.00106	0.00261	0.0037		0.00193	0.00713	0.00284	0.00224	0.00396	0.01106	0.00327	0.00513	0.00234	0.00288	0.00573	0.00329	0.00383	0.00475	0.00411	0.00515	0.00241	0.00389	0.00156	0.00229		0.00342	0.00129	0.0033	0.005	0.00131	0.00178	0.00331
3911	0.000789	0.00117	0.000665	0.000949	0.00202	0.00257	0.00146	0.00275	0.05162	0.0348	0.04624	0.03452	0.00666	0.00559	0.00706	0.0077	0.00174	0.000986	0.00231	0.00377		0.00193	0.00774	0.00286	0.00223	0.00364	0.01071	0.00363	0.00552	0.00242	0.00301	0.00566	0.00366	0.00382	0.00482	0.00427	0.00541	0.00238	0.00366	0.00153	0.0022		0.00326	0.00121	0.00329	0.00477	0.00119	0.00171	0.00325
3910.5	0.000669	0.00102	0.000442	0.000851	0.00167	0.00233	0.00153	0.00277	0.0516	0.03516	0.04633	0.03459	0.00674	0.00541	0.007	0.00752	0.00171	0.00101	0.00211	0.00375		0.00187	0.00824	0.00308	0.00216	0.00331	0.01026	0.00394	0.0057	0.00246	0.00318	0.0055	0.00397	0.00374	0.00486	0.00449	0.00569	0.00239	0.00353	0.00147	0.00216		0.00305	0.00104	0.00316	0.00438	0.00108	0.0017	0.0032
3910	0.000614	0.000825	0.000195	0.000665	0.0014	0.00218	0.00153	0.00263	0.05147	0.03552	0.04643	0.03452	0.0066	0.00489	0.00686	0.00764	0.00175	0.00111	0.00209	0.00364		0.00169	0.00825	0.00334	0.00195	0.0031	0.00988	0.0041	0.0055	0.00241	0.00329	0.00533	0.004	0.00356	0.00485	0.00462	0.00581	0.00246	0.00352	0.00143	0.00217		0.00294	0.000841	0.00295	0.00392	0.001	0.00165	0.0031
3909.5	0.000629	0.000604	2.1e-05	0.000476	0.00131	0.00215	0.00145	0.00236	0.05128	0.0357	0.04653	0.03437	0.00635	0.00409	0.00676	0.00813	0.00181	0.0012	0.0022	0.00344		0.00148	0.0079	0.00349	0.00171	0.00305	0.00975	0.00407	0.00514	0.00223	0.00322	0.00521	0.00375	0.00328	0.00478	0.00454	0.0057	0.00255	0.00361	0.00143	0.00224		0.00296	0.000712	0.00277	0.00345	0.000989	0.00155	0.00288
3909	0.000686	0.000421	0	0.000359	0.00141	0.00218	0.00131	0.00208	0.05109	0.03561	0.04658	0.0342	0.00607	0.0032	0.00676	0.00875	0.00185	0.00123	0.00233	0.00315		0.00139	0.00766	0.00351	0.00161	0.00311	0.00989	0.00391	0.00502	0.00197	0.00298	0.00513	0.00334	0.00289	0.00459	0.00419	0.00534	0.00257	0.00372	0.00146	0.00229		0.003	0.000748	0.00271	0.00306	0.00103	0.00146	0.00267
3908.5	0.000743	0.000353	0.00014	0.000331	0.00158	0.00221	0.0012	0.00193	0.0509	0.03535	0.04646	0.03403	0.00586	0.00245	0.00682	0.00911	0.00184	0.00122	0.00235	0.00281		0.0015	0.00781	0.00348	0.00174	0.00313	0.01012	0.00374	0.00524	0.00173	0.00266	0.00504	0.00293	0.00246	0.0043	0.00369	0.00482	0.00249	0.00378	0.00148	0.00227		0.00303	0.000951	0.00276	0.00293	0.00108	0.00147	0.00266
3908	0.000772	0.000402	0.000358	0.000354	0.0017	0.00219	0.00116	0.00199	0.05074	0.03513	0.04619	0.03391	0.00572	0.00211	0.00688	0.00901	0.00177	0.00123	0.0022	0.00252		0.00174	0.00825	0.00345	0.00201	0.00303	0.01027	0.00367	0.00556	0.00162	0.0024	0.00493	0.00265	0.00216	0.00403	0.00323	0.00431	0.00237	0.00379	0.00145	0.0022		0.00313	0.00121	0.00286	0.0032	0.0011	0.00161	0.00294
3907.5	0.000773	0.000503	0.000524	0.000385	0.00173	0.00211	0.0012	0.00219	0.05072	0.03512	0.04601	0.03397	0.00561	0.0023	0.00689	0.00862	0.00168	0.0013	0.00198	0.00241		0.00202	0.00869	0.00342	0.00234	0.00289	0.01028	0.00372	0.00569	0.00165	0.00232	0.0048	0.00249	0.00211	0.00393	0.00301	0.00402	0.00234	0.00386	0.00136	0.00214		0.00327	0.00136	0.00292	0.00372	0.00104	0.00179	0.00342
3907	0.000767	0.000616	0.000584	0.000431	0.00166	0.002	0.00125	0.00231	0.05099	0.03522	0.04614	0.03417	0.00549	0.00291	0.00683	0.00816	0.00156	0.0014	0.00185	0.00254		0.00231	0.00884	0.00332	0.00267	0.0028	0.01025	0.0038	0.00553	0.00174	0.00238	0.00467	0.00235	0.00221	0.00404	0.00304	0.00398	0.00238	0.00407	0.00126	0.00209		0.0033	0.00126	0.00277	0.00406	0.000853	0.0019	0.00382
3906.5	0.000782	0.000744	0.000581	0.00053	0.00156	0.0019	0.00125	0.00215	0.05156	0.03518	0.04652	0.03435	0.00538	0.00366	0.00668	0.00767	0.0014	0.00142	0.00185	0.00281		0.00251	0.00851	0.00304	0.0029	0.00278	0.01026	0.00379	0.00519	0.00177	0.00248	0.0046	0.00213	0.00225	0.00425	0.00317	0.00407	0.00234	0.00429	0.00114	0.00197		0.00306	0.000937	0.00234	0.00394	0.000586	0.00185	0.00389
3906	0.000836	0.000859	0.000554	0.000683	0.0015	0.0018	0.00113	0.00167	0.05216	0.03495	0.04686	0.0344	0.00534	0.00428	0.00645	0.00698	0.00123	0.00133	0.00195	0.00306		0.00248	0.00771	0.00257	0.00287	0.00282	0.01034	0.00368	0.00483	0.00172	0.00248	0.00458	0.00188	0.00212	0.0044	0.00325	0.00416	0.0021	0.00433	0.00099	0.00175		0.0026	0.00059	0.0017	0.00346	0.000397	0.00167	0.00358
3905.5	0.000923	0.0009	0.000497	0.000829	0.00149	0.00164	0.000913	0.000947	0.05251	0.03483	0.04696	0.03446	0.00539	0.00461	0.00616	0.00607	0.00115	0.00121	0.00213	0.00321		0.00222	0.00678	0.00212	0.00257	0.00289	0.01046	0.00349	0.00453	0.00165	0.00236	0.00452	0.00177	0.00193	0.00441	0.00319	0.00419	0.0018	0.00424	0.000928	0.00149		0.00209	0.000396	0.00115	0.00302	0.000408	0.00141	0.00302
3905	0.00102	0.000886	0.000474	0.000937	0.00147	0.00143	0.000676	0.000271	0.05251	0.03501	0.04686	0.03457	0.00547	0.00461	0.00586	0.00535	0.00122	0.00125	0.00241	0.00325		0.00192	0.00617	0.0019	0.00222	0.00295	0.01058	0.00324	0.00426	0.00166	0.00223	0.00443	0.00187	0.00194	0.00432	0.00301	0.00419	0.00168	0.00423	0.00108	0.00129		0.00173	0.00041	0.000887	0.00286	0.000548	0.00119	0.00245
3904.5	0.00113	0.000949	0.000654	0.00105	0.00138	0.00125	0.000571	0	0.05212	0.0352	0.04659	0.03448	0.00547	0.00424	0.0056	0.00527	0.00132	0.00143	0.00272	0.00313		0.00177	0.00593	0.00179	0.00205	0.00295	0.01065	0.00287	0.00395	0.00175	0.00223	0.00446	0.00201	0.00225	0.00428	0.00284	0.00416	0.00166	0.00434	0.00132	0.00103		0.00167	0.00058	0.000923	0.00292	0.000632	0.00109	0.0021
3904	0.0012	0.0011	0.00103	0.00116	0.00131	0.00116	0.000652	0.000252	0.05137	0.035	0.04611	0.03393	0.00531	0.00355	0.00545	0.00578	0.00127	0.00153	0.00282	0.0028		0.00171	0.00561	0.00158	0.00198	0.00291	0.01068	0.00247	0.00373	0.00185	0.00235	0.00474	0.002	0.00268	0.00438	0.00281	0.00412	0.00143	0.00424	0.00132	0.000588		0.00198	0.000836	0.00116	0.00317	0.000607	0.00114	0.00212
3903.5	0.00118	0.00118	0.00136	0.00118	0.00137	0.00115	0.000812	0.000772	0.0504	0.0345	0.04547	0.03314	0.00507	0.00272	0.00547	0.00634	0.00104	0.0014	0.00256	0.00239		0.00157	0.00486	0.00126	0.00182	0.0029	0.01074	0.00227	0.00386	0.00191	0.00245	0.0051	0.00185	0.0029	0.00456	0.00294	0.00407	0.000954	0.00373	0.000926	0.000135		0.00262	0.00107	0.00153	0.00363	0.0006	0.00133	0.00244
3903	0.00109	0.00109	0.00141	0.00109	0.00159	0.00116	0.000924	0.0012	0.04954	0.03402	0.04493	0.03257	0.00485	0.0021	0.00567	0.00654	0.000784	0.00117	0.00209	0.0022		0.00134	0.00396	0.00109	0.00155	0.00304	0.01093	0.00247	0.00443	0.00195	0.00248	0.0053	0.00172	0.0028	0.00471	0.00312	0.00403	0.000525	0.00309	0.000416	0		0.00339	0.00113	0.00199	0.00419	0.000707	0.00157	0.00286
3902.5	0.00102	0.000958	0.00127	0.00103	0.00179	0.00119	0.000949	0.00132	0.04914	0.03372	0.04476	0.03249	0.00484	0.00201	0.00595	0.00647	0.000719	0.00112	0.00177	0.00243		0.00121	0.00352	0.00129	0.00141	0.00325	0.01119	0.00297	0.00512	0.00199	0.00253	0.00528	0.00174	0.00259	0.00476	0.00325	0.004	0.00053	0.0029	0.000223	0.000347		0.00397	0.000892	0.00235	0.00439	0.000832	0.00169	0.00312
3902	0.00103	0.001	0.00119	0.00113	0.0019	0.00129	0.000928	0.00123	0.04921	0.03351	0.04485	0.03263	0.00515	0.00252	0.00617	0.00642	0.000894	0.0013	0.00182	0.00292		0.00133	0.00373	0.00166	0.00154	0.00333	0.01131	0.00345	0.00547	0.002	0.00269	0.00514	0.00184	0.00257	0.00473	0.00331	0.00393	0.000956	0.0033	0.00046	0.000932		0.00411	0.000467	0.00248	0.00396	0.000825	0.0016	0.00309
3901.5	0.00112	0.00122	0.00125	0.00134	0.00194	0.00143	0.000895	0.00115	0.04934	0.03331	0.04478	0.03255	0.00566	0.00336	0.00626	0.00646	0.00116	0.00144	0.00202	0.00329		0.00151	0.00424	0.00176	0.00175	0.00319	0.01117	0.00363	0.00529	0.00194	0.00287	0.005	0.00187	0.00274	0.00463	0.00337	0.00382	0.0014	0.00376	0.000754	0.00134		0.00384	0.00019	0.00248	0.0033	0.000716	0.00137	0.00288
3901	0.00122	0.00141	0.00131	0.00148	0.00198	0.00156	0.00084	0.0012	0.04922	0.03317	0.04434	0.03216	0.00611	0.00419	0.00624	0.00645	0.00134	0.00126	0.00202	0.00335		0.00152	0.00474	0.00145	0.00176	0.00297	0.01085	0.0035	0.00477	0.00178	0.0029	0.0048	0.00178	0.00285	0.00443	0.00341	0.00371	0.00152	0.00372	0.000728	0.00139		0.00348	0.000299	0.00259	0.00304	0.000657	0.00124	0.00272
3900.5	0.00129	0.00148	0.00122	0.00145	0.00201	0.00165	0.000793	0.00141	0.0491	0.03321	0.04382	0.03174	0.00626	0.00476	0.00618	0.0065	0.00144	0.000833	0.00182	0.00322		0.00139	0.00525	0.000982	0.00161	0.00285	0.01057	0.00328	0.00424	0.00161	0.00278	0.00449	0.00167	0.0028	0.00412	0.00338	0.00364	0.00138	0.00325	0.000427	0.00124		0.00328	0.000738	0.00287	0.0034	0.000694	0.00134	0.00272
3900	0.00129	0.00142	0.000967	0.00128	0.00192	0.00174	0.000828	0.00168	0.04964	0.03352	0.04387	0.0317	0.00608	0.00491	0.00617	0.00689	0.00153	0.000557	0.00174	0.00324		0.0014	0.00595	0.000871	0.00162	0.0029	0.01046	0.00317	0.00385	0.00151	0.00265	0.00419	0.00162	0.00271	0.00375	0.00321	0.00364	0.00133	0.003	0.00028	0.00118		0.00324	0.0012	0.00309	0.00392	0.000688	0.00166	0.00283
3899.5	0.0012	0.00129	0.000599	0.00101	0.00174	0.00185	0.000944	0.00189	0.05101	0.03405	0.04473	0.0322	0.00577	0.00462	0.00622	0.00751	0.00166	0.000711	0.00204	0.00357		0.00165	0.00682	0.0013	0.00191	0.00299	0.01048	0.00324	0.00366	0.00151	0.00259	0.004	0.00166	0.00273	0.00347	0.00297	0.00368	0.0016	0.00341	0.000581	0.00138		0.00311	0.00138	0.00301	0.00403	0.000523	0.00195	0.00293
3899	0.00103	0.00118	0.00028	0.000735	0.00157	0.00189	0.00108	0.00202	0.0524	0.03451	0.04582	0.03288	0.00561	0.00419	0.00633	0.0078	0.00174	0.00108	0.00247	0.00395		0.00185	0.00748	0.00185	0.00214	0.00298	0.0105	0.00347	0.00382	0.00157	0.00253	0.004	0.00177	0.00287	0.0034	0.0028	0.00377	0.00197	0.00403	0.00107	0.00167		0.00281	0.00133	0.00269	0.0038	0.00034	0.00204	0.00295
3898.5	0.00086	0.00111	0.000126	0.000493	0.00151	0.00185	0.00119	0.00221	0.05296	0.03474	0.04644	0.03333	0.00574	0.00406	0.00645	0.00756	0.00168	0.00125	0.00263	0.00403		0.00172	0.00773	0.00209	0.00199	0.00283	0.01046	0.00376	0.00443	0.00164	0.00241	0.00414	0.00193	0.00298	0.00348	0.00276	0.00394	0.00209	0.00415	0.00131	0.00179		0.00249	0.00131	0.00247	0.00372	0.000353	0.00193	0.00295
3898	0.000728	0.00106	0.000148	0.000322	0.00155	0.00189	0.00126	0.00248	0.05271	0.03483	0.04655	0.03354	0.00606	0.00439	0.00661	0.0072	0.00152	0.00115	0.00245	0.00379		0.00143	0.00775	0.00204	0.00165	0.00268	0.01041	0.004	0.00533	0.0017	0.00226	0.00436	0.00215	0.00296	0.00356	0.00275	0.00414	0.00192	0.00371	0.00122	0.00173		0.00236	0.00148	0.00248	0.00399	0.00058	0.00178	0.00296
3897.5	0.000641	0.000923	0.000275	0.00023	0.00166	0.00209	0.00132	0.00272	0.05213	0.03498	0.04648	0.03371	0.00642	0.00491	0.00681	0.00713	0.00139	0.000991	0.00217	0.00346		0.00134	0.0077	0.00202	0.00155	0.00263	0.01038	0.00406	0.00601	0.00177	0.00218	0.00462	0.00237	0.00288	0.00352	0.00268	0.00431	0.00175	0.00321	0.00104	0.00167		0.00244	0.00173	0.00261	0.00436	0.00087	0.0017	0.00295
3897	0.000609	0.000683	0.000406	0.000208	0.0018	0.00239	0.00135	0.00272	0.05162	0.03528	0.04648	0.03393	0.00669	0.00507	0.007	0.00727	0.0014	0.000984	0.00203	0.00323		0.00157	0.00746	0.00221	0.00182	0.00267	0.01031	0.00397	0.006	0.00185	0.00221	0.00487	0.00257	0.00289	0.00342	0.00262	0.00446	0.00176	0.0031	0.00099	0.00174		0.00255	0.00186	0.00266	0.00441	0.00106	0.00171	0.00289
3896.5	0.000662	0.000436	0.000502	0.000254	0.00189	0.00253	0.0013	0.0024	0.05115	0.03553	0.04656	0.03409	0.00677	0.00457	0.00708	0.00733	0.00152	0.00109	0.00206	0.00313		0.00192	0.00703	0.00248	0.00222	0.00275	0.01012	0.00382	0.00526	0.00194	0.0023	0.00511	0.00276	0.00302	0.00342	0.0027	0.00463	0.00188	0.0033	0.00103	0.00191		0.0025	0.00174	0.00246	0.004	0.0011	0.00175	0.00283
3896	0.000822	0.000327	0.00059	0.000365	0.00187	0.00241	0.00118	0.00194	0.05065	0.03554	0.04668	0.03407	0.00663	0.00368	0.007	0.00727	0.00162	0.00114	0.00213	0.00302		0.00211	0.00674	0.00263	0.00244	0.00275	0.00984	0.00367	0.00428	0.00202	0.00235	0.00532	0.00297	0.00318	0.00357	0.00293	0.00477	0.00187	0.0035	0.00102	0.00199		0.00232	0.00147	0.00205	0.00337	0.00104	0.00176	0.00283
3895.5	0.00103	0.000382	0.00065	0.000465	0.00177	0.00211	0.00107	0.00162	0.05032	0.03541	0.04688	0.03395	0.00633	0.00301	0.00685	0.00732	0.0016	0.00108	0.00217	0.00286		0.00212	0.00704	0.00264	0.00245	0.00268	0.00956	0.00347	0.00369	0.00207	0.00231	0.00543	0.00314	0.00322	0.00379	0.00314	0.00481	0.00171	0.00352	0.00091	0.00193		0.00216	0.00123	0.00162	0.00288	0.000961	0.00174	0.00295
3895	0.00114	0.00048	0.000571	0.000424	0.00164	0.00187	0.00103	0.00159	0.05044	0.03537	0.04715	0.03393	0.00596	0.00293	0.0067	0.00757	0.00151	0.00102	0.0022	0.0028		0.00214	0.00792	0.00267	0.00247	0.00262	0.0094	0.0032	0.00366	0.00205	0.00219	0.00534	0.00318	0.00307	0.00391	0.0032	0.00471	0.00159	0.00345	0.000822	0.00183		0.00212	0.00113	0.00142	0.00269	0.000905	0.00169	0.00321
3894.5	0.00106	0.000508	0.000333	0.000231	0.00155	0.00178	0.0011	0.00171	0.05093	0.0354	0.04726	0.03395	0.00563	0.00336	0.00653	0.00777	0.00142	0.00104	0.00222	0.00295		0.00226	0.00887	0.00276	0.00261	0.00263	0.00937	0.003	0.00396	0.00199	0.00212	0.00515	0.00311	0.00284	0.00392	0.00317	0.00457	0.00161	0.00345	0.000871	0.00179		0.00219	0.00114	0.00152	0.0027	0.000857	0.00161	0.00353
3894	0.000795	0.000459	9.9e-05	4e-05	0.00154	0.00182	0.0012	0.00184	0.0514	0.03523	0.04698	0.03382	0.00544	0.00385	0.00631	0.00771	0.00135	0.00111	0.00213	0.00319		0.00237	0.00937	0.00272	0.00275	0.00271	0.0094	0.00303	0.00425	0.00197	0.00222	0.00512	0.00307	0.00273	0.00396	0.00322	0.00449	0.00167	0.00347	0.00103	0.00173		0.00233	0.00121	0.00181	0.00275	0.000788	0.00149	0.00377
3893.5	0.000475	0.000361	3.7e-05	0	0.00165	0.00191	0.00128	0.00194	0.05154	0.0348	0.0464	0.03354	0.00541	0.00409	0.00608	0.00744	0.00133	0.00113	0.00189	0.00332		0.00238	0.00938	0.00242	0.00276	0.00279	0.00941	0.00324	0.0044	0.00203	0.00251	0.00544	0.00318	0.00282	0.00413	0.0034	0.00451	0.00166	0.00345	0.0012	0.00159		0.00248	0.00137	0.00209	0.00283	0.000706	0.00135	0.00382
3893	0.000204	0.000212	0.000135	8.6e-05	0.00187	0.00194	0.00125	0.00208	0.05144	0.03445	0.046	0.03338	0.0055	0.00405	0.00597	0.00715	0.00132	0.00106	0.00158	0.00326		0.00233	0.00922	0.00199	0.00269	0.00285	0.00941	0.00339	0.00439	0.00214	0.00282	0.00596	0.00343	0.00294	0.00434	0.00361	0.00458	0.00162	0.00337	0.00128	0.00141		0.00254	0.00161	0.00227	0.00306	0.000651	0.00127	0.00371
3892.5	3.5e-05	4.4e-05	0.000222	0.000165	0.0021	0.00186	0.00112	0.00221	0.05136	0.03455	0.04623	0.03363	0.00557	0.00397	0.00605	0.0071	0.00132	0.000994	0.00146	0.00317		0.00238	0.00915	0.00175	0.00276	0.00289	0.00947	0.0032	0.00415	0.00222	0.00292	0.00627	0.00362	0.00285	0.00444	0.00367	0.00461	0.00169	0.00342	0.00128	0.00136		0.00247	0.00182	0.00237	0.00339	0.000631	0.0013	0.00347
3892	0	0	0.000207	0.000197	0.00215	0.00174	0.000964	0.00217	0.05142	0.03493	0.04703	0.03411	0.00554	0.00406	0.00626	0.00745	0.00129	0.0011	0.00168	0.00326		0.00257	0.00912	0.00185	0.00298	0.00289	0.00959	0.00272	0.00362	0.00218	0.00268	0.00603	0.00347	0.00248	0.0043	0.00347	0.00451	0.00195	0.00375	0.00127	0.00144		0.00229	0.00178	0.0024	0.00356	0.000575	0.00142	0.00313
3891.5	0.000139	0.000215	0.000254	0.000313	0.00199	0.00166	0.000919	0.00194	0.05134	0.035	0.04771	0.0343	0.00548	0.00432	0.00645	0.00801	0.00125	0.00134	0.00206	0.00344		0.00258	0.00866	0.00199	0.00299	0.00281	0.00968	0.00229	0.00302	0.00204	0.00228	0.00533	0.00297	0.00211	0.00405	0.0031	0.00429	0.00216	0.00413	0.00124	0.00148		0.0022	0.00147	0.00233	0.00334	0.000463	0.00152	0.00273
3891	0.000427	0.00062	0.000519	0.000574	0.00177	0.00163	0.00105	0.00171	0.05085	0.03458	0.04771	0.03397	0.00545	0.00445	0.00648	0.00827	0.00121	0.00143	0.00225	0.00346		0.00213	0.00747	0.00184	0.00246	0.00269	0.00966	0.00231	0.00279	0.00189	0.00198	0.00462	0.00243	0.00203	0.00389	0.00281	0.0041	0.00212	0.00415	0.00108	0.00134		0.00235	0.0011	0.00226	0.00292	0.000393	0.00156	0.00248
3890.5	0.000721	0.000992	0.000877	0.000853	0.00165	0.00163	0.00124	0.00166	0.05023	0.03414	0.04723	0.03352	0.00537	0.00432	0.00635	0.00788	0.00123	0.00124	0.00212	0.0032		0.0014	0.00595	0.00151	0.00162	0.00265	0.00954	0.0028	0.00315	0.00175	0.00186	0.00419	0.00212	0.00226	0.00383	0.00269	0.00402	0.00186	0.00377	0.000833	0.00113		0.00265	0.000877	0.00231	0.00265	0.000466	0.00159	0.00256
3890	0.000897	0.0012	0.00113	0.00101	0.00168	0.00169	0.00136	0.0018	0.04993	0.03419	0.04679	0.03336	0.00515	0.00409	0.00615	0.00702	0.00129	0.000933	0.00186	0.00283		0.000901	0.00496	0.00136	0.00104	0.00273	0.00947	0.00345	0.00386	0.00161	0.00185	0.00413	0.00204	0.00256	0.00381	0.00268	0.00401	0.00161	0.00328	0.000637	0.00105		0.00299	0.000878	0.00253	0.00278	0.000694	0.00164	0.00295
3889.5	0.000925	0.00123	0.0012	0.000987	0.00176	0.00179	0.00139	0.00205	0.05012	0.03484	0.04669	0.0336	0.0049	0.00406	0.00602	0.00618	0.00134	0.000769	0.00169	0.00259		0.000919	0.00518	0.00158	0.00106	0.00285	0.00955	0.00384	0.00444	0.00145	0.00185	0.00439	0.00209	0.00275	0.00382	0.00271	0.00404	0.00154	0.00302	0.000628	0.00121		0.00329	0.00105	0.00287	0.00331	0.000996	0.00168	0.00344
3889	0.000834	0.00114	0.00116	0.000824	0.00176	0.00188	0.00136	0.00223	0.05059	0.03576	0.04682	0.03406	0.00483	0.0043	0.00597	0.00583	0.00136	0.000909	0.00171	0.00261		0.00133	0.00639	0.00205	0.00154	0.00294	0.00969	0.00387	0.00462	0.00128	0.00181	0.0048	0.00213	0.00281	0.00388	0.00278	0.00403	0.00169	0.00311	0.000855	0.00152		0.00353	0.00129	0.00318	0.00396	0.00124	0.00165	0.00378
3888.5	0.000678	0.000965	0.00113	0.000629	0.00162	0.00187	0.00133	0.00215	0.05089	0.03633	0.04681	0.03435	0.00491	0.00454	0.00595	0.00597	0.00133	0.00124	0.00184	0.00282		0.00167	0.00752	0.00235	0.00193	0.00296	0.00977	0.00367	0.00457	0.00113	0.00175	0.00516	0.00214	0.00279	0.00399	0.00284	0.00394	0.00189	0.00338	0.00118	0.00173		0.00375	0.00153	0.00331	0.00443	0.00133	0.00154	0.00381
3888	0.000535	0.000788	0.0012	0.000517	0.00144	0.00179	0.00134	0.00186	0.05068	0.03611	0.04638	0.03418	0.00503	0.00436	0.00585	0.00619	0.00124	0.00148	0.00186	0.00294		0.00152	0.00749	0.0021	0.00176	0.00297	0.00976	0.00338	0.00454	0.0011	0.00174	0.00539	0.00215	0.00277	0.00414	0.00291	0.00385	0.00193	0.00346	0.00136	0.00165		0.00402	0.00176	0.00322	0.00457	0.00133	0.00137	0.0036
3887.5	0.000485	0.000658	0.00133	0.00053	0.00137	0.0017	0.00144	0.00164	0.05004	0.03517	0.04563	0.03362	0.00518	0.00365	0.00564	0.00603	0.0011	0.00142	0.00163	0.00281		0.000852	0.00608	0.00128	0.000986	0.0031	0.00968	0.00309	0.00458	0.00123	0.00185	0.00551	0.00228	0.0028	0.00432	0.003	0.00391	0.00172	0.00319	0.00123	0.00129		0.00436	0.002	0.00309	0.00451	0.00139	0.00125	0.00339
3887	0.000553	0.000607	0.00138	0.0006	0.00147	0.00156	0.00161	0.00168	0.0496	0.0341	0.04507	0.0331	0.0054	0.00289	0.00534	0.00548	0.000947	0.00113	0.00128	0.0025		0.000127	0.00419	0.000347	0.000147	0.00339	0.00962	0.00287	0.00454	0.00146	0.00203	0.0055	0.00252	0.00282	0.00441	0.00307	0.00416	0.00143	0.00278	0.000858	0.000943		0.00461	0.00216	0.00313	0.00438	0.0015	0.00125	0.00341
3886.5	0.00065	0.000666	0.00127	0.00062	0.00161	0.0014	0.00171	0.00187	0.05007	0.03356	0.04526	0.03308	0.00555	0.00272	0.00509	0.00507	0.000867	0.000902	0.00112	0.00234		0	0.00343	0	0	0.00365	0.00956	0.00289	0.00428	0.00158	0.00212	0.00526	0.00264	0.00272	0.00425	0.00301	0.00439	0.00137	0.00274	0.000598	0.000864		0.00448	0.00205	0.00327	0.00417	0.00146	0.00129	0.00353
3886	0.000703	0.000874	0.00116	0.0006	0.00165	0.00134	0.0016	0.00192	0.05124	0.03353	0.04593	0.03341	0.00547	0.00325	0.00504	0.00527	0.000873	0.000927	0.0013	0.00239		0.000541	0.00434	0.00039	0.000627	0.0036	0.00949	0.00314	0.00395	0.00148	0.00207	0.00483	0.00248	0.00255	0.00389	0.00283	0.0043	0.00149	0.00314	0.000617	0.000975		0.004	0.00171	0.00321	0.00384	0.00113	0.00124	0.00345
3885.5	0.00074	0.00118	0.00126	0.000591	0.00168	0.00142	0.00136	0.00182	0.05212	0.03361	0.04626	0.03358	0.0052	0.00389	0.00518	0.00587	0.000913	0.00103	0.00158	0.00239		0.00114	0.00561	0.00104	0.00132	0.00321	0.00945	0.00346	0.00386	0.00134	0.00205	0.00447	0.00221	0.0025	0.00366	0.00281	0.00398	0.0015	0.00344	0.000736	0.00105		0.00352	0.00143	0.00295	0.00349	0.000785	0.00109	0.0032
3885	0.000773	0.00139	0.0014	0.000564	0.0018	0.00159	0.00114	0.00165	0.05231	0.03377	0.04601	0.03352	0.00491	0.00411	0.00537	0.00625	0.000981	0.00102	0.00171	0.00225		0.00139	0.00611	0.00158	0.00161	0.00284	0.00951	0.00369	0.00413	0.00129	0.00218	0.00436	0.00211	0.00253	0.00373	0.00303	0.00372	0.00136	0.00335	0.000813	0.00111		0.00326	0.00131	0.00276	0.00324	0.000683	0.000999	0.00306
3884.5	0.000805	0.00144	0.00136	0.000517	0.00197	0.00178	0.001	0.00146	0.05214	0.03418	0.04559	0.03349	0.00456	0.00391	0.00541	0.00617	0.00108	0.000955	0.00172	0.00214		0.00139	0.00599	0.0019	0.00161	0.00269	0.00973	0.00382	0.00464	0.00136	0.00236	0.00444	0.00223	0.00241	0.00394	0.00321	0.00363	0.00128	0.0031	0.0009	0.00128		0.00311	0.00123	0.00269	0.00306	0.000825	0.00105	0.00309
3884	0.000892	0.00139	0.0012	0.000531	0.002	0.00189	0.000956	0.00136	0.052	0.03478	0.04539	0.03363	0.00418	0.00352	0.00529	0.00586	0.00119	0.000937	0.00174	0.00218		0.00138	0.00602	0.00198	0.0016	0.00268	0.01002	0.00386	0.00522	0.00144	0.00248	0.0046	0.00246	0.00211	0.00408	0.00316	0.00363	0.00137	0.00302	0.00106	0.00153		0.00298	0.00104	0.00262	0.00289	0.00101	0.00121	0.00322
3883.5	0.00108	0.00133	0.00106	0.00067	0.0018	0.00186	0.000968	0.00143	0.05194	0.03527	0.0455	0.03383	0.00402	0.0032	0.00515	0.00571	0.00125	0.000997	0.00179	0.00238		0.00149	0.00655	0.00191	0.00172	0.00262	0.01011	0.00377	0.00568	0.00147	0.00247	0.00475	0.00263	0.00176	0.00401	0.00293	0.00361	0.00158	0.00324	0.00128	0.00169		0.00276	0.00074	0.00238	0.00274	0.00102	0.00136	0.00333
3883	0.00135	0.00131	0.00102	0.000912	0.00149	0.00171	0.000996	0.00164	0.05173	0.03531	0.04561	0.03388	0.00427	0.00309	0.00512	0.00592	0.00122	0.00108	0.00181	0.00261		0.00161	0.00726	0.00179	0.00187	0.00246	0.00988	0.00361	0.00584	0.00146	0.00238	0.00481	0.00267	0.00153	0.00376	0.00275	0.00352	0.00172	0.00353	0.00143	0.00167		0.00247	0.000446	0.00193	0.0026	0.000848	0.00141	0.00335
3882.5	0.0016	0.00127	0.000997	0.00116	0.00132	0.00152	0.00104	0.00192	0.05112	0.03487	0.0454	0.03362	0.00491	0.00318	0.00522	0.00639	0.00112	0.00112	0.00172	0.00281		0.00156	0.00764	0.0017	0.00181	0.00232	0.00949	0.00352	0.00554	0.00147	0.00233	0.00483	0.00267	0.00151	0.0035	0.00279	0.00349	0.00167	0.00363	0.00143	0.00155		0.00211	0.000287	0.00138	0.00249	0.000661	0.00136	0.00335
3882	0.00171	0.00114	0.000884	0.00129	0.00145	0.00138	0.00113	0.00216	0.0502	0.03426	0.04488	0.03312	0.00574	0.00344	0.00535	0.00696	0.00102	0.00117	0.00157	0.003		0.00125	0.00743	0.00164	0.00145	0.00236	0.00919	0.00359	0.0048	0.00156	0.0024	0.00491	0.00278	0.00171	0.00344	0.00304	0.00364	0.00149	0.00345	0.0013	0.00151		0.00173	0.000285	0.000951	0.00234	0.000608	0.00128	0.00338
3881.5	0.00159	0.000917	0.00066	0.00125	0.0018	0.00127	0.00128	0.00219	0.04956	0.03395	0.04451	0.03265	0.00641	0.00387	0.00535	0.00754	0.000995	0.00127	0.00154	0.00322		0.000836	0.00681	0.00161	0.000968	0.00258	0.0092	0.00369	0.00389	0.00165	0.00254	0.00501	0.00303	0.00205	0.00356	0.00329	0.00393	0.00142	0.00321	0.00119	0.00169		0.00129	0.000358	0.000779	0.00205	0.000665	0.00126	0.00336
3881	0.00129	0.00069	0.000435	0.0011	0.0021	0.00122	0.00133	0.00189	0.04977	0.03408	0.04469	0.03246	0.00658	0.00444	0.00521	0.00808	0.00108	0.00143	0.00178	0.00338		0.000623	0.00634	0.00166	0.000721	0.00281	0.00947	0.00365	0.00322	0.00166	0.00254	0.00497	0.00322	0.00231	0.00364	0.00326	0.00408	0.00156	0.00319	0.0012	0.00194		0.000863	0.000414	0.000849	0.00171	0.000671	0.00131	0.00312
3880.5	0.00103	0.000622	0.000422	0.00102	0.00212	0.00127	0.00121	0.00153	0.05054	0.03424	0.04513	0.03238	0.00629	0.00491	0.00507	0.00839	0.00117	0.00145	0.00216	0.00331		0.000694	0.00632	0.00181	0.000803	0.0029	0.00979	0.00348	0.00299	0.00155	0.00236	0.00473	0.00309	0.00236	0.00357	0.00296	0.00389	0.00171	0.00325	0.00118	0.00196		0.000693	0.000467	0.00105	0.00162	0.000601	0.00135	0.00266
3880	0.00102	0.000733	0.000682	0.00103	0.00192	0.0014	0.00107	0.00155	0.05095	0.03422	0.0453	0.03222	0.00595	0.005	0.00506	0.00842	0.00117	0.00119	0.00236	0.00292		0.000893	0.00662	0.00199	0.00103	0.00286	0.00996	0.00325	0.00309	0.00139	0.00224	0.00447	0.00275	0.00231	0.00347	0.00279	0.00359	0.00161	0.00305	0.000932	0.0016		0.000918	0.000559	0.0014	0.00205	0.00061	0.00134	0.00234
3879.5	0.00119	0.000888	0.00102	0.00102	0.00168	0.00159	0.00102	0.00195	0.05067	0.03416	0.04507	0.03207	0.00581	0.00464	0.00518	0.00829	0.00111	0.000734	0.00226	0.00239		0.00114	0.00704	0.0022	0.00132	0.00284	0.00996	0.00297	0.00327	0.00125	0.00233	0.00432	0.0025	0.00232	0.00349	0.00295	0.00353	0.00132	0.0026	0.000515	0.00108		0.00139	0.000672	0.0019	0.00293	0.000775	0.00136	0.00241
3879	0.00134	0.000999	0.00125	0.000932	0.00149	0.0018	0.00107	0.00236	0.05012	0.03416	0.04469	0.03211	0.00577	0.004	0.00533	0.00811	0.00105	0.000324	0.00197	0.00197		0.00146	0.00734	0.00237	0.00169	0.00288	0.00997	0.00259	0.0034	0.00114	0.00256	0.00424	0.00242	0.0024	0.00356	0.00326	0.00375	0.0011	0.00222	0.000151	0.000724		0.00187	0.000775	0.00237	0.00393	0.000997	0.00144	0.00277
3878.5	0.00139	0.0011	0.00135	0.000801	0.00135	0.00198	0.00114	0.00246	0.04984	0.03419	0.04442	0.03234	0.00573	0.00337	0.00539	0.00786	0.00104	0.000143	0.00166	0.00178		0.00184	0.00713	0.00238	0.00213	0.00282	0.01004	0.00216	0.00349	0.0011	0.0027	0.00413	0.00245	0.00247	0.00355	0.00349	0.00405	0.00112	0.00218	0	0.000686		0.00219	0.000865	0.00261	0.00464	0.00113	0.00158	0.00317
3878	0.00134	0.00121	0.00137	0.000694	0.00122	0.00205	0.00119	0.00226	0.0501	0.03426	0.04444	0.0327	0.00577	0.00295	0.00534	0.00749	0.00112	0.000234	0.00148	0.00184		0.00218	0.00635	0.00226	0.00252	0.00264	0.01006	0.00183	0.00357	0.00115	0.00266	0.004	0.00251	0.00253	0.00344	0.00357	0.00421	0.00137	0.00252	7.7e-05	0.000963		0.00229	0.000951	0.00262	0.00478	0.00113	0.00168	0.00346
3877.5	0.00124	0.00131	0.00134	0.000632	0.0011	0.00195	0.00122	0.00202	0.05078	0.0344	0.0448	0.03315	0.00593	0.00278	0.00526	0.00706	0.0013	0.000544	0.0015	0.00212		0.00241	0.00558	0.00213	0.00278	0.00241	0.00995	0.00171	0.00357	0.00127	0.0025	0.00391	0.00252	0.00254	0.00335	0.00355	0.00414	0.00175	0.00307	0.00031	0.00141		0.00217	0.00101	0.00252	0.00441	0.00101	0.00172	0.00359
3877	0.00117	0.00134	0.00128	0.000603	0.00101	0.00173	0.00124	0.00198	0.05152	0.03457	0.04532	0.03363	0.00616	0.00277	0.00528	0.00668	0.00157	0.000944	0.00167	0.00248		0.00247	0.00549	0.00208	0.00285	0.00223	0.0097	0.00185	0.00345	0.00139	0.00239	0.00398	0.00247	0.00252	0.00345	0.00345	0.00391	0.00205	0.00354	0.000591	0.0018		0.00188	0.000982	0.00239	0.00377	0.00088	0.00171	0.00358
3876.5	0.00117	0.00127	0.00121	0.000592	0.000987	0.00154	0.00128	0.00216	0.05195	0.03466	0.0457	0.03397	0.0064	0.00286	0.00547	0.00648	0.00179	0.00126	0.00185	0.00274		0.00236	0.00611	0.00207	0.00273	0.00213	0.00936	0.00216	0.00322	0.00142	0.00245	0.00422	0.00232	0.00247	0.00375	0.00324	0.00367	0.00213	0.00368	0.000803	0.00192		0.00153	0.000813	0.00221	0.00314	0.000787	0.0017	0.00347
3876	0.00121	0.00108	0.00113	0.000575	0.00109	0.00149	0.00133	0.00241	0.0519	0.03467	0.04576	0.03403	0.0066	0.00308	0.00578	0.00648	0.00184	0.00136	0.00193	0.00275		0.0021	0.00671	0.00205	0.00243	0.00209	0.00905	0.00253	0.003	0.00138	0.00265	0.00455	0.00213	0.00245	0.0041	0.00294	0.00361	0.00196	0.00346	0.000873	0.00173		0.00129	0.000517	0.002	0.00265	0.000758	0.00173	0.00334
3875.5	0.0012	0.000767	0.00095	0.000508	0.00132	0.00154	0.00138	0.00254	0.05144	0.03483	0.0456	0.03387	0.00669	0.00353	0.00603	0.00673	0.00171	0.00131	0.00191	0.00256		0.00179	0.00658	0.00203	0.00208	0.00211	0.00891	0.00276	0.00291	0.00133	0.00284	0.00482	0.00198	0.00252	0.0043	0.00267	0.00377	0.0017	0.00314	0.00086	0.00145		0.00126	0.000196	0.00186	0.00226	0.000769	0.00178	0.0033
3875	0.0011	0.000426	0.000667	0.000394	0.00154	0.00161	0.00141	0.00243	0.05095	0.03526	0.04555	0.0337	0.0066	0.0041	0.00605	0.0072	0.00155	0.00131	0.00199	0.0024		0.00166	0.00595	0.00212	0.00192	0.00223	0.009	0.00278	0.00304	0.00134	0.00286	0.00491	0.00193	0.00268	0.00422	0.00256	0.00401	0.00164	0.00315	0.00096	0.00136		0.00136	0	0.00183	0.00183	0.000727	0.00178	0.00333
3874.5	0.000975	0.000295	0.000455	0.000346	0.00165	0.00166	0.00137	0.00214	0.0507	0.03567	0.04569	0.0336	0.00626	0.00445	0.00576	0.00771	0.00153	0.0015	0.00223	0.00244		0.00178	0.00558	0.00224	0.00206	0.00238	0.00919	0.00275	0.00338	0.00143	0.00269	0.00485	0.00197	0.00285	0.00399	0.00259	0.00411	0.00181	0.00358	0.00124	0.00153		0.00151	4.2e-05	0.00179	0.00136	0.000592	0.00166	0.00325
3874	0.000999	0.00052	0.000521	0.000466	0.00162	0.00165	0.00129	0.00186	0.05067	0.03576	0.0458	0.03349	0.00584	0.00434	0.00534	0.00797	0.00164	0.00169	0.00242	0.00255		0.00203	0.00579	0.00221	0.00234	0.00243	0.00928	0.00288	0.00378	0.00154	0.00251	0.00482	0.00208	0.003	0.00385	0.00277	0.00404	0.00201	0.00399	0.00151	0.0018		0.00168	0.000285	0.00172	0.00108	0.000463	0.00145	0.00298
3873.5	0.00119	0.000973	0.000822	0.000702	0.00154	0.00157	0.0012	0.00173	0.05078	0.0356	0.0458	0.03338	0.00558	0.00395	0.00498	0.00792	0.00177	0.00166	0.00236	0.00262		0.00222	0.00632	0.00207	0.00257	0.00237	0.00919	0.00319	0.00408	0.00161	0.00246	0.00487	0.00226	0.00314	0.00388	0.00308	0.00397	0.00211	0.00406	0.00156	0.00203		0.00188	0.000536	0.00174	0.00115	0.000443	0.00127	0.0027
3873	0.00143	0.00141	0.00115	0.000939	0.00148	0.00145	0.00114	0.00173	0.05101	0.03531	0.04577	0.03331	0.00556	0.00379	0.00475	0.00781	0.00185	0.00145	0.00214	0.00276		0.00232	0.0069	0.002	0.00268	0.00231	0.00905	0.00346	0.00422	0.00159	0.00251	0.00492	0.0024	0.00319	0.00397	0.00342	0.00396	0.00216	0.00392	0.00144	0.00224		0.00206	0.000625	0.00189	0.00145	0.0005	0.00121	0.00257
3872.5	0.00156	0.00166	0.00136	0.00109	0.00144	0.00137	0.00111	0.00186	0.05121	0.03492	0.04574	0.03314	0.00574	0.00422	0.00462	0.00783	0.00187	0.00128	0.002	0.00304		0.00226	0.00734	0.00205	0.00262	0.00229	0.00902	0.00353	0.00429	0.00152	0.00257	0.00493	0.00242	0.00313	0.00401	0.00364	0.00392	0.00216	0.00389	0.00133	0.0024		0.00217	0.000535	0.00203	0.00176	0.000531	0.00127	0.00255
3872	0.00153	0.00164	0.0014	0.00111	0.00136	0.00139	0.0011	0.00207	0.0511	0.03444	0.04556	0.0327	0.00598	0.00519	0.00456	0.00791	0.00183	0.00125	0.00207	0.00339		0.00198	0.00747	0.0021	0.0023	0.00231	0.0091	0.00345	0.00445	0.00143	0.00256	0.00494	0.00233	0.00297	0.00402	0.00369	0.00379	0.00202	0.00407	0.00133	0.00242		0.00219	0.000397	0.00208	0.00201	0.000493	0.00136	0.00257
3871.5	0.00138	0.0014	0.00127	0.000986	0.00122	0.00149	0.00111	0.00225	0.05055	0.03397	0.04507	0.03199	0.00599	0.00626	0.00455	0.00772	0.00175	0.00127	0.00223	0.00357		0.0015	0.00724	0.00205	0.00174	0.00233	0.00924	0.00342	0.00472	0.00134	0.00249	0.00494	0.00225	0.00279	0.00408	0.00363	0.00365	0.00168	0.00428	0.00141	0.00224		0.00214	0.000378	0.00204	0.00233	0.000459	0.00144	0.00252
3871	0.00116	0.00106	0.00102	0.000746	0.000985	0.00154	0.00115	0.00232	0.05003	0.03369	0.04448	0.03133	0.00557	0.00683	0.00456	0.00709	0.00164	0.00118	0.00231	0.00345		0.00112	0.00696	0.00196	0.0013	0.00226	0.00938	0.00348	0.0049	0.00126	0.00243	0.00488	0.00224	0.00268	0.00421	0.00353	0.00367	0.00127	0.00431	0.00148	0.00195		0.00199	0.000522	0.00198	0.00275	0.00052	0.0015	0.00247
3870.5	0.000928	0.000826	0.000818	0.000511	0.000719	0.00158	0.00115	0.00227	0.05022	0.03363	0.04434	0.0312	0.00499	0.00654	0.00466	0.00632	0.00151	0.000985	0.00228	0.00315		0.00123	0.00731	0.00198	0.00142	0.00213	0.00947	0.00353	0.00474	0.00124	0.00243	0.00468	0.00227	0.00272	0.00428	0.00338	0.00385	0.00109	0.00413	0.00147	0.00173		0.00173	0.000699	0.00181	0.00298	0.000648	0.00151	0.00247
3870	0.000798	0.000818	0.000847	0.00042	0.000601	0.00169	0.0011	0.00223	0.051	0.03356	0.04479	0.03164	0.00476	0.00553	0.00487	0.00592	0.00135	0.000825	0.00222	0.00291		0.0017	0.00829	0.00202	0.00196	0.00209	0.00943	0.00341	0.00424	0.00135	0.00245	0.00448	0.00225	0.00289	0.00424	0.00314	0.00405	0.00115	0.0038	0.00134	0.00161		0.00155	0.000809	0.00141	0.00282	0.000754	0.00143	0.00254
3869.5	0.000817	0.00092	0.00107	0.000436	0.00071	0.00178	0.00104	0.00235	0.05152	0.03352	0.04539	0.03232	0.00499	0.00426	0.00512	0.00595	0.00117	0.000729	0.00212	0.00279		0.00205	0.00881	0.00185	0.00238	0.00225	0.00924	0.00314	0.00358	0.00149	0.00242	0.00445	0.00223	0.00302	0.00415	0.0029	0.00418	0.00124	0.00333	0.00106	0.00149		0.00165	0.000882	0.00104	0.00251	0.000826	0.00131	0.00267
3869	0.000907	0.000993	0.00125	0.000443	0.000916	0.00174	0.00104	0.00253	0.05141	0.03379	0.04582	0.03296	0.00529	0.00307	0.00529	0.00617	0.00103	0.000664	0.00196	0.00274		0.00214	0.0083	0.00151	0.00248	0.00253	0.00896	0.00288	0.00311	0.00147	0.00226	0.00442	0.00225	0.00291	0.00397	0.00272	0.00419	0.00125	0.00291	0.000753	0.00136		0.00203	0.000954	0.00104	0.00249	0.000887	0.00126	0.00284
3868.5	0.000975	0.00108	0.00128	0.000461	0.00106	0.00159	0.00109	0.00266	0.05092	0.03423	0.04596	0.03328	0.00527	0.00213	0.00534	0.00638	0.000956	0.000651	0.0018	0.00274		0.00213	0.0073	0.00118	0.00246	0.00275	0.00877	0.0028	0.00306	0.00124	0.00199	0.0042	0.0022	0.00249	0.00366	0.00256	0.00404	0.00125	0.00272	0.000568	0.00123		0.00257	0.00103	0.00143	0.00288	0.000942	0.00127	0.00301
3868	0.000974	0.00129	0.00124	0.000566	0.00113	0.00147	0.0012	0.00274	0.05039	0.03456	0.0459	0.03309	0.00512	0.00156	0.0053	0.00653	0.000926	0.000748	0.00177	0.00278		0.00214	0.00664	0.00101	0.00247	0.00273	0.0088	0.00289	0.00353	0.000898	0.00173	0.00377	0.00203	0.002	0.00327	0.00238	0.00368	0.00132	0.00283	0.000596	0.00112		0.00314	0.00109	0.00192	0.00347	0.00096	0.00127	0.00312
3867.5	0.000896	0.00158	0.0012	0.000739	0.0012	0.00148	0.00135	0.00275	0.05004	0.03477	0.04578	0.03252	0.0053	0.00146	0.00519	0.00659	0.000941	0.000973	0.00192	0.0029		0.00214	0.00652	0.00105	0.00247	0.00256	0.00902	0.00297	0.0043	0.000619	0.00156	0.00334	0.00181	0.00175	0.00295	0.00224	0.00322	0.00149	0.00315	0.000805	0.00108		0.00356	0.0011	0.00221	0.00396	0.000921	0.0012	0.00309
3867	0.000784	0.00179	0.00118	0.000863	0.00139	0.00164	0.00147	0.0026	0.04987	0.03513	0.04573	0.03201	0.00578	0.00176	0.00502	0.00638	0.00101	0.00125	0.00217	0.00308		0.00201	0.00648	0.00126	0.00232	0.00245	0.00936	0.00286	0.00494	0.00052	0.00145	0.00309	0.00169	0.00185	0.00279	0.00216	0.00285	0.00169	0.00344	0.00103	0.00112		0.00367	0.00103	0.00217	0.00418	0.000856	0.0011	0.00292
3866.5	0.000738	0.0018	0.00116	0.000847	0.00167	0.00183	0.00154	0.00232	0.04982	0.03587	0.04579	0.03202	0.00617	0.00216	0.00477	0.00581	0.00114	0.00142	0.00232	0.00324		0.00172	0.00598	0.00153	0.00199	0.0025	0.00971	0.00259	0.00505	0.000613	0.00132	0.00308	0.00174	0.00212	0.00282	0.00217	0.00275	0.00177	0.00346	0.0011	0.00118		0.00348	0.000855	0.00193	0.00415	0.00084	0.00107	0.00271
3866	0.000844	0.00167	0.00115	0.000716	0.00188	0.00192	0.00156	0.00207	0.04999	0.03692	0.04603	0.03264	0.00622	0.00232	0.00456	0.00519	0.00128	0.00139	0.00224	0.00323		0.00147	0.00517	0.00182	0.0017	0.00262	0.0099	0.00237	0.00448	0.000807	0.00118	0.00316	0.00187	0.00229	0.00291	0.00226	0.00295	0.00177	0.00327	0.000982	0.00122		0.00309	0.000624	0.0018	0.00393	0.000894	0.00121	0.00266
3865.5	0.00108	0.00156	0.00115	0.000612	0.00189	0.00194	0.00151	0.00203	0.05048	0.03771	0.04643	0.03344	0.00612	0.00211	0.00456	0.00509	0.00136	0.00123	0.00206	0.00301		0.00149	0.00487	0.00208	0.00172	0.0026	0.00979	0.0023	0.00357	0.000975	0.00106	0.00314	0.00191	0.0022	0.0029	0.00232	0.00325	0.00181	0.00317	0.000889	0.00121		0.0027	0.000452	0.00193	0.00354	0.000938	0.00144	0.0028
3865	0.00133	0.00155	0.00121	0.000646	0.0017	0.00193	0.0014	0.00212	0.05103	0.03769	0.0467	0.03372	0.00621	0.00167	0.00473	0.0057	0.00132	0.00104	0.00197	0.00266		0.0017	0.00536	0.00221	0.00197	0.00238	0.00939	0.00236	0.00287	0.00104	0.00101	0.003	0.00182	0.002	0.00275	0.00231	0.00342	0.00194	0.00328	0.00095	0.00114		0.00251	0.000484	0.00222	0.00301	0.000906	0.00157	0.00295
3864.5	0.00145	0.00162	0.00135	0.000777	0.00144	0.00181	0.00129	0.00216	0.05118	0.03694	0.04657	0.03322	0.00645	0.00123	0.00482	0.00654	0.00117	0.000877	0.00198	0.00235		0.00187	0.0059	0.00213	0.00217	0.00205	0.00887	0.00247	0.00269	0.00102	0.00105	0.00295	0.00177	0.00193	0.00263	0.00229	0.00348	0.00203	0.00339	0.00104	0.000993		0.00259	0.000721	0.00248	0.00245	0.000834	0.00151	0.00295
3864	0.00139	0.00162	0.00153	0.000909	0.00116	0.00156	0.00121	0.00205	0.05086	0.03599	0.04613	0.03232	0.00647	0.000893	0.00467	0.00706	0.00101	0.000727	0.00202	0.00219		0.00192	0.006	0.00198	0.00222	0.00178	0.00842	0.0026	0.00302	0.000974	0.00116	0.00309	0.00188	0.00197	0.00264	0.00236	0.00355	0.00198	0.00333	0.000988	0.000829		0.00278	0.00102	0.00259	0.002	0.000786	0.00136	0.00281
3863.5	0.00121	0.0015	0.00165	0.000999	0.000946	0.00128	0.0012	0.00186	0.05028	0.03525	0.04575	0.03159	0.00607	0.000699	0.00434	0.00709	0.000917	0.000649	0.00206	0.00222		0.00191	0.00598	0.00196	0.00221	0.00166	0.00822	0.00269	0.00377	0.000959	0.0013	0.00336	0.00207	0.00198	0.0028	0.00249	0.00363	0.00185	0.00315	0.000797	0.000776		0.00291	0.00121	0.00254	0.00179	0.000799	0.00124	0.00264
3863	0.00101	0.00122	0.0016	0.00103	0.000825	0.00108	0.00123	0.00178	0.04978	0.03491	0.04571	0.03147	0.0056	0.000753	0.00409	0.00679	0.000964	0.000721	0.00217	0.0024		0.00189	0.00632	0.00214	0.00218	0.0017	0.00833	0.0027	0.00472	0.000986	0.00139	0.0036	0.00215	0.00189	0.00299	0.00259	0.00366	0.00184	0.00307	0.000636	0.00098		0.00283	0.00118	0.00236	0.00189	0.00086	0.00121	0.00253
3862.5	0.000914	0.000886	0.00135	0.000971	0.000783	0.00104	0.00126	0.00181	0.04952	0.03484	0.04605	0.03205	0.00545	0.00109	0.00409	0.00641	0.00113	0.000932	0.00241	0.00267		0.00183	0.00707	0.00242	0.00211	0.00184	0.00851	0.00264	0.00542	0.001	0.00142	0.0037	0.00204	0.00173	0.00309	0.0026	0.00359	0.00202	0.0032	0.000651	0.00144		0.00256	0.000924	0.00213	0.00218	0.000911	0.00122	0.00249
3862	0.00095	0.00067	0.0011	0.000873	0.000753	0.00112	0.00127	0.00187	0.04938	0.0348	0.04638	0.03297	0.00558	0.00157	0.00431	0.00612	0.00128	0.00111	0.00265	0.00288		0.00167	0.00771	0.00255	0.00193	0.00197	0.00853	0.00265	0.00551	0.000979	0.00148	0.00373	0.00186	0.00168	0.00312	0.00257	0.00351	0.00215	0.00336	0.000744	0.00188		0.0024	0.000594	0.00194	0.00248	0.000915	0.00118	0.00245
3861.5	0.00107	0.000669	0.00103	0.000793	0.000714	0.00118	0.00129	0.00193	0.04926	0.03476	0.04634	0.03369	0.00568	0.002	0.0046	0.0059	0.00126	0.00104	0.00263	0.00289		0.00143	0.00776	0.00243	0.00165	0.00201	0.00835	0.00274	0.00504	0.000958	0.00166	0.00385	0.00186	0.00186	0.0032	0.00261	0.00352	0.00201	0.00325	0.000693	0.00204		0.00258	0.000404	0.00187	0.00271	0.000905	0.00112	0.00244
3861	0.00119	0.000809	0.00111	0.000746	0.00073	0.0012	0.00136	0.00196	0.04938	0.03495	0.04596	0.03409	0.00563	0.00237	0.00484	0.00575	0.00108	0.000723	0.00229	0.00269		0.00124	0.00727	0.00218	0.00143	0.00204	0.00819	0.0028	0.00449	0.000989	0.0019	0.00401	0.00207	0.00217	0.00335	0.0027	0.00362	0.00163	0.0029	0.000463	0.00187		0.00301	0.00045	0.00192	0.00292	0.000931	0.00111	0.00254
3860.5	0.00126	0.000972	0.00119	0.000726	0.000872	0.00123	0.00141	0.00195	0.05001	0.03536	0.04548	0.03428	0.00559	0.00275	0.00503	0.00583	0.000892	0.000347	0.00185	0.00244		0.00118	0.00663	0.00197	0.00136	0.00218	0.0083	0.00278	0.00429	0.00108	0.00208	0.00403	0.00231	0.00244	0.00348	0.00276	0.00369	0.00128	0.00253	0.000218	0.00155		0.00338	0.000684	0.00201	0.00323	0.00101	0.00116	0.00276
3860	0.00131	0.00111	0.00119	0.000735	0.00111	0.00133	0.0014	0.00193	0.05104	0.0357	0.04507	0.0344	0.00582	0.00313	0.00522	0.00626	0.000829	0.000121	0.00161	0.00229		0.00126	0.00623	0.00179	0.00145	0.00243	0.00866	0.00281	0.00446	0.00122	0.00214	0.00388	0.00243	0.0026	0.00355	0.00279	0.00373	0.00115	0.00239	0.000113	0.00126		0.00352	0.000997	0.00205	0.00367	0.00112	0.00119	0.00301
3859.5	0.00138	0.00122	0.00118	0.000753	0.00132	0.00146	0.00131	0.00196	0.05203	0.03565	0.04476	0.03449	0.00633	0.00344	0.00537	0.00696	0.000925	0.000113	0.00166	0.0023		0.00146	0.00622	0.00165	0.00169	0.0026	0.0089	0.00299	0.00462	0.00139	0.00215	0.00376	0.00244	0.00274	0.0036	0.0029	0.00381	0.00123	0.00249	0.000139	0.00111		0.00345	0.00128	0.00208	0.00416	0.00117	0.00115	0.00317
3859	0.00144	0.00129	0.00121	0.000748	0.00134	0.00149	0.00117	0.00204	0.05259	0.03529	0.04459	0.03454	0.00679	0.00364	0.00541	0.00754	0.00109	0.000234	0.0019	0.00243		0.00176	0.00654	0.00158	0.00204	0.00253	0.00871	0.0032	0.0045	0.00159	0.00219	0.00384	0.00248	0.00293	0.00371	0.00316	0.00398	0.0014	0.00267	0.00017	0.00113		0.0033	0.00145	0.00222	0.00456	0.00112	0.00103	0.00317
3858.5	0.00141	0.0013	0.00129	0.000705	0.00115	0.00136	0.000997	0.0021	0.05268	0.03498	0.04462	0.03451	0.00681	0.00384	0.00528	0.00769	0.00121	0.000366	0.00208	0.00259		0.00213	0.00706	0.0017	0.00247	0.00222	0.00813	0.00317	0.00417	0.00175	0.00225	0.00411	0.00265	0.00315	0.00386	0.00346	0.00413	0.00158	0.00281	0.000157	0.00132		0.00314	0.00148	0.00247	0.00476	0.000972	0.000916	0.00302
3858	0.00126	0.00124	0.00138	0.000647	0.000909	0.00115	0.000851	0.00202	0.05263	0.03502	0.04488	0.03444	0.00632	0.00405	0.00506	0.00752	0.00126	0.00049	0.00215	0.00274		0.00247	0.0077	0.00203	0.00286	0.00188	0.00761	0.00284	0.00385	0.00179	0.00226	0.00439	0.00282	0.00323	0.00393	0.00356	0.00406	0.00179	0.00298	0.000255	0.00163		0.00297	0.00138	0.00266	0.00467	0.000778	0.000855	0.00273
3857.5	0.00105	0.00112	0.00143	0.000623	0.000761	0.000979	0.000738	0.00175	0.05281	0.03535	0.04526	0.03441	0.00575	0.00415	0.00493	0.00744	0.00126	0.000679	0.00227	0.00295		0.0027	0.00827	0.00245	0.00313	0.00172	0.00758	0.00243	0.00366	0.00166	0.00216	0.00448	0.0027	0.00309	0.00381	0.00332	0.00369	0.00211	0.00339	0.000669	0.00197		0.00275	0.00122	0.00261	0.00424	0.000591	0.000818	0.00227
3857	0.000851	0.00104	0.00148	0.000659	0.000694	0.000896	0.000623	0.00135	0.05323	0.03579	0.04569	0.03442	0.00558	0.00403	0.00498	0.00763	0.00123	0.000964	0.00262	0.00324		0.00282	0.00847	0.00282	0.00326	0.00177	0.00803	0.00217	0.00341	0.00139	0.00196	0.00436	0.00216	0.00274	0.00341	0.00277	0.00304	0.00247	0.00414	0.00139	0.00219		0.00237	0.00104	0.00224	0.00344	0.000393	0.000748	0.00164
3856.5	0.00068	0.00101	0.00148	0.00073	0.000617	0.000867	0.000437	0.000911	0.05361	0.0363	0.04625	0.03439	0.00593	0.0038	0.0052	0.00791	0.00108	0.00129	0.00317	0.00354		0.00287	0.00825	0.00308	0.00332	0.00191	0.00862	0.00212	0.00297	0.00105	0.0017	0.00407	0.00135	0.00225	0.00276	0.00201	0.00224	0.00271	0.00507	0.00214	0.0022		0.00173	0.000851	0.00164	0.00234	0.000161	0.000624	0.000879
3856	0.000549	0.000992	0.00136	0.0008	0.000581	0.000894	0.000174	0.000545	0.05348	0.03687	0.04693	0.0342	0.00656	0.00372	0.00554	0.00795	0.000771	0.00156	0.00363	0.00369		0.00281	0.0082	0.00317	0.00325	0.00215	0.0091	0.00215	0.00247	0.00076	0.00141	0.00368	0.000651	0.0017	0.00203	0.00122	0.00147	0.00269	0.00578	0.00255	0.00202		0.000953	0.000677	0.000933	0.00124	0	0.00051	0.000193
3855.5	0.000505	0.000951	0.00107	0.000838	0.000759	0.000929	0	0.000438	0.05256	0.03723	0.04755	0.03385	0.00715	0.0042	0.00599	0.00775	0.000404	0.00176	0.00366	0.00357		0.00254	0.0089	0.00302	0.00294	0.00258	0.00955	0.00216	0.00226	0.000643	0.0012	0.00335	0.000429	0.00126	0.00156	0.000694	0.000978	0.00244	0.00591	0.00248	0.00183		0.000471	0.000636	0.00037	0.000593	9.4e-05	0.000558	0
3855	0.000496	0.000917	0.000646	0.000789	0.00108	0.00089	0.000118	0.000683	0.05161	0.03733	0.04829	0.03377	0.00744	0.00551	0.00643	0.00787	0.000247	0.002	0.00327	0.00329		0.00223	0.00978	0.00287	0.00258	0.00324	0.01006	0.0021	0.00246	0.000699	0.00121	0.00323	0.000767	0.00107	0.00162	0.000723	0.000867	0.00236	0.00584	0.00226	0.00183		0.000445	0.000711	0.000146	0.000534	0.000364	0.000806	0.000619
3854.5	0.000461	0.00105	0.00058	0.000748	0.00128	0.000907	0.000397	0.00106	0.05157	0.0372	0.04936	0.03397	0.00745	0.0067	0.00675	0.00868	0.000339	0.00224	0.00292	0.00303		0.00221	0.00974	0.00282	0.00255	0.0038	0.01056	0.00204	0.0028	0.000803	0.00158	0.00344	0.00124	0.0013	0.00207	0.00127	0.000972	0.00254	0.00611	0.00225	0.00186		0.000459	0.000716	0.000179	0.000439	0.000415	0.000912	0.00152
3854	0.000583	0.00143	0.00127	0.000939	0.00132	0.001	0.000618	0.00145	0.0515	0.03633	0.04952	0.03349	0.00757	0.00635	0.0069	0.00917	0.000361	0.00204	0.00259	0.00254		0.00204	0.00808	0.00234	0.00236	0.00381	0.01075	0.00207	0.00296	0.000916	0.00217	0.00408	0.0015	0.00199	0.00268	0.00206	0.00128	0.00211	0.00582	0.00202	0.00138		0.000534	0.00076	0.000324	8.5e-05	0.000358	0.000633	0.00193
3853.5	0.000846	0.00171	0.00206	0.00119	0.00132	0.00108	0.000744	0.00171	0.05067	0.03533	0.04843	0.03257	0.00805	0.00469	0.00688	0.00837	0.000277	0.00135	0.00205	0.0019		0.00141	0.00509	0.00159	0.00163	0.00342	0.01049	0.00225	0.00292	0.00101	0.00261	0.00483	0.00168	0.00274	0.00315	0.0027	0.00191	0.00104	0.00438	0.00129	0.000667		0.000751	0.000906	0.000691	0	0.000587	0.000263	0.00196
3853	0.00111	0.00179	0.0024	0.00131	0.00132	0.00112	0.000747	0.00156	0.04995	0.03495	0.04731	0.03222	0.00835	0.00302	0.00659	0.00703	0.000299	0.000694	0.00154	0.00154		0.00081	0.00248	0.00111	0.000937	0.00312	0.01003	0.00259	0.00292	0.00107	0.00277	0.00527	0.0019	0.0031	0.00327	0.00294	0.00273	0.000206	0.00271	0.000502	0.000271		0.000835	0.00093	0.0012	0.000338	0.00101	0.000106	0.00183
3852.5	0.00137	0.00183	0.00245	0.00138	0.00129	0.00119	0.000735	0.00125	0.04993	0.0349	0.04685	0.03251	0.00798	0.00225	0.0061	0.00639	0.000454	0.000467	0.00138	0.00156		0.000643	0.00187	0.000975	0.000744	0.003	0.00975	0.00302	0.00317	0.00116	0.00286	0.00539	0.00217	0.00313	0.00326	0.00287	0.00341	0.00012	0.00182	0.000117	0.000269		0.000745	0.000742	0.00159	0.000846	0.00129	0.000197	0.00166
3852	0.00163	0.00195	0.00246	0.00143	0.00122	0.00122	0.000849	0.0012	0.05021	0.03453	0.04662	0.03268	0.00747	0.00234	0.00558	0.00661	0.000603	0.000572	0.00148	0.00169		0.00078	0.00296	0.000925	0.000903	0.00281	0.00958	0.00345	0.00361	0.00125	0.00298	0.00535	0.00246	0.00313	0.00336	0.00284	0.00375	0.000506	0.00177	0.000158	0.000358		0.000747	0.000498	0.00176	0.00131	0.0013	0.00043	0.00162
3851.5	0.00176	0.00201	0.00239	0.00137	0.00116	0.00115	0.00107	0.00146	0.05016	0.03392	0.04607	0.03233	0.00721	0.00271	0.00514	0.00695	0.000668	0.000677	0.00149	0.00168		0.000902	0.00419	0.000789	0.00104	0.0025	0.00924	0.00379	0.00404	0.00127	0.00299	0.00515	0.00273	0.00321	0.00358	0.00299	0.00377	0.000842	0.00195	0.000339	0.000351		0.00103	0.000374	0.00184	0.00177	0.00121	0.000701	0.00183
3851	0.00172	0.00193	0.00213	0.0012	0.00114	0.00101	0.00127	0.00178	0.04985	0.03361	0.04526	0.03181	0.00689	0.003	0.0048	0.00689	0.000708	0.000654	0.00125	0.00162		0.000914	0.00465	0.000672	0.00106	0.00219	0.00877	0.004	0.00434	0.00115	0.00275	0.00472	0.00294	0.00318	0.00373	0.00312	0.0036	0.000958	0.00197	0.000466	0.000352		0.00153	0.0004	0.00197	0.00236	0.0012	0.000967	0.00228
3850.5	0.00158	0.00183	0.00178	0.000989	0.00117	0.00092	0.00136	0.00197	0.04971	0.03381	0.04465	0.03163	0.00635	0.0033	0.00461	0.00662	0.0008	0.000621	0.00088	0.00169		0.000961	0.00464	0.000732	0.00111	0.002	0.00839	0.00405	0.00453	0.000936	0.00233	0.00417	0.00302	0.00293	0.00369	0.00305	0.00339	0.001	0.00193	0.000559	0.000532		0.00211	0.000508	0.00214	0.00305	0.00129	0.00119	0.00279
3850	0.00147	0.00183	0.00154	0.00088	0.00125	0.00099	0.00134	0.00203	0.0499	0.03416	0.04441	0.03185	0.00587	0.0038	0.00467	0.00659	0.000956	0.000723	0.000662	0.00197		0.00118	0.0048	0.000997	0.00137	0.00196	0.00819	0.00388	0.00457	0.00072	0.00195	0.00378	0.00292	0.00253	0.00351	0.00276	0.00326	0.00114	0.00205	0.0007	0.000947		0.00263	0.000627	0.00228	0.00361	0.00139	0.00133	0.00314
3849.5	0.00145	0.0019	0.00142	0.000883	0.00134	0.00119	0.00128	0.00199	0.05015	0.03424	0.04434	0.03216	0.00572	0.00443	0.00497	0.00684	0.00114	0.00095	0.000756	0.00238		0.00153	0.00521	0.00131	0.00177	0.00205	0.00813	0.00344	0.00437	0.000585	0.00175	0.00372	0.00266	0.00215	0.00326	0.00243	0.00329	0.00139	0.00238	0.000882	0.0015		0.00301	0.000722	0.00232	0.00388	0.00145	0.00137	0.00316
3849	0.00151	0.00192	0.00133	0.000929	0.00138	0.00141	0.00123	0.00192	0.05008	0.03401	0.04421	0.03222	0.00583	0.00482	0.0053	0.00703	0.00129	0.00115	0.00109	0.00273		0.00178	0.00538	0.00147	0.00206	0.00224	0.00817	0.00281	0.0039	0.000579	0.00174	0.00392	0.00239	0.00196	0.00302	0.00223	0.00349	0.00165	0.00273	0.001	0.00199		0.00321	0.000777	0.00227	0.00388	0.00148	0.00135	0.00291
3848.5	0.0016	0.00186	0.00124	0.000963	0.00133	0.00155	0.00126	0.00189	0.04971	0.03373	0.04407	0.03202	0.00588	0.0046	0.00539	0.00697	0.00142	0.00122	0.00147	0.00288		0.00178	0.00497	0.0014	0.00207	0.00245	0.00831	0.00223	0.00329	0.000709	0.00183	0.00416	0.00224	0.00203	0.00286	0.00221	0.00377	0.00184	0.00289	0.000993	0.00225		0.00323	0.000778	0.00218	0.00374	0.00153	0.00131	0.00261
3848	0.00167	0.00176	0.0012	0.000967	0.00125	0.00161	0.00137	0.00191	0.04944	0.03368	0.04415	0.03181	0.0057	0.00377	0.00515	0.00681	0.0015	0.00117	0.00171	0.00283		0.00158	0.00426	0.00131	0.00183	0.00264	0.00852	0.00196	0.0028	0.000932	0.00195	0.00431	0.00224	0.00231	0.00281	0.00233	0.00396	0.00198	0.00286	0.000918	0.00225		0.00312	0.000726	0.00212	0.00358	0.00157	0.00127	0.00244
3847.5	0.00171	0.00165	0.00126	0.000935	0.00123	0.0016	0.00151	0.00194	0.04956	0.03388	0.04451	0.03177	0.0054	0.00272	0.00477	0.00674	0.00154	0.00106	0.00175	0.0027		0.00136	0.00392	0.00141	0.00157	0.00271	0.00868	0.00207	0.00266	0.00115	0.00201	0.00431	0.0023	0.0026	0.00285	0.00248	0.00397	0.00208	0.0027	0.000864	0.00212		0.00294	0.000656	0.0022	0.00343	0.00155	0.00122	0.00243
3847	0.00168	0.00155	0.00136	0.000883	0.00126	0.00154	0.00159	0.00192	0.04995	0.03412	0.04492	0.03184	0.00518	0.00195	0.00449	0.00675	0.00151	0.000905	0.00163	0.0026		0.00131	0.00446	0.00176	0.00152	0.00265	0.0087	0.00243	0.0029	0.00126	0.00193	0.00417	0.0023	0.00269	0.00293	0.00259	0.00381	0.00213	0.0025	0.000864	0.00197		0.00278	0.000623	0.00246	0.00331	0.00146	0.00113	0.0025
3846.5	0.00165	0.00151	0.00147	0.000866	0.00129	0.00149	0.00158	0.00186	0.05022	0.03411	0.04509	0.03177	0.00508	0.00165	0.00436	0.00673	0.00136	0.000708	0.00143	0.00252		0.00152	0.00577	0.00212	0.00175	0.00249	0.00862	0.00279	0.00335	0.00125	0.00177	0.00399	0.00221	0.00256	0.00297	0.00266	0.00361	0.00206	0.0023	0.000874	0.00183		0.00267	0.000673	0.00277	0.0032	0.00135	0.00102	0.00251
3846	0.00167	0.00156	0.00163	0.000934	0.0013	0.00152	0.00149	0.0018	0.05005	0.0338	0.0449	0.0315	0.00505	0.00161	0.00424	0.00665	0.00113	0.000487	0.00125	0.00244		0.00186	0.00729	0.00225	0.00216	0.00232	0.00852	0.00299	0.0038	0.00121	0.00171	0.00397	0.00214	0.00237	0.00301	0.00276	0.00351	0.00188	0.00208	0.000837	0.00168		0.00268	0.000815	0.00299	0.00311	0.00132	0.000915	0.00243
3845.5	0.00176	0.00167	0.00184	0.00106	0.00134	0.00162	0.00139	0.00177	0.0495	0.03349	0.0445	0.03123	0.00497	0.00161	0.00405	0.00659	0.000871	0.000332	0.00115	0.00234		0.00214	0.00835	0.00216	0.00248	0.00224	0.00847	0.00299	0.00411	0.00123	0.00189	0.00422	0.00222	0.00235	0.00315	0.00296	0.00363	0.0017	0.00192	0.000772	0.00156		0.00274	0.000999	0.00304	0.00308	0.00141	0.00088	0.00232
3845	0.00185	0.00171	0.00201	0.00117	0.00143	0.00166	0.00135	0.00178	0.04887	0.03349	0.04409	0.03123	0.00488	0.00169	0.00389	0.0067	0.000702	0.000373	0.00114	0.00237		0.00223	0.00855	0.00206	0.00258	0.00224	0.00844	0.00278	0.00414	0.00127	0.00223	0.0046	0.00244	0.00255	0.00335	0.00316	0.00389	0.00169	0.00196	0.00078	0.00159		0.00273	0.0011	0.00294	0.00313	0.00155	0.000977	0.00227
3844.5	0.00184	0.00166	0.00203	0.00121	0.00146	0.00152	0.00137	0.00178	0.04852	0.03375	0.04382	0.03152	0.00489	0.00206	0.00398	0.00704	0.000687	0.000649	0.00122	0.00261		0.0022	0.00813	0.00213	0.00255	0.00221	0.00837	0.00244	0.00385	0.00121	0.00248	0.00481	0.00253	0.00276	0.00344	0.00321	0.004	0.00187	0.00233	0.000945	0.0018		0.00254	0.00102	0.00273	0.00316	0.00158	0.00118	0.00228
3844	0.00174	0.00164	0.00194	0.00124	0.00132	0.00125	0.00145	0.00179	0.04848	0.03382	0.04367	0.03185	0.00511	0.00275	0.00435	0.00752	0.000778	0.000991	0.00133	0.00293		0.00219	0.00767	0.00234	0.00254	0.00201	0.00821	0.00216	0.00338	0.000973	0.00244	0.00461	0.00222	0.00274	0.00328	0.00298	0.00371	0.00206	0.00284	0.00119	0.00197		0.0023	0.000809	0.00243	0.0031	0.00141	0.00136	0.00232
3843.5	0.00166	0.00174	0.00188	0.0013	0.00103	0.000955	0.00156	0.00181	0.04847	0.0335	0.04359	0.03203	0.00557	0.00346	0.00479	0.00782	0.000862	0.00112	0.00142	0.00307		0.00218	0.00753	0.00254	0.00252	0.00166	0.00801	0.00209	0.00301	0.000655	0.00215	0.00412	0.00154	0.00245	0.00289	0.00257	0.00309	0.00209	0.00314	0.00132	0.0019		0.00222	0.000678	0.00212	0.00297	0.00113	0.00141	0.00235
3843	0.00167	0.00187	0.00191	0.00138	0.000703	0.000744	0.00163	0.00178	0.04837	0.03307	0.04364	0.03212	0.00612	0.00389	0.00502	0.00768	0.000893	0.000948	0.00146	0.0029		0.00202	0.00758	0.00262	0.00233	0.00134	0.00783	0.00226	0.00295	0.000386	0.00177	0.00359	0.000806	0.00199	0.00244	0.00212	0.00249	0.00196	0.00306	0.00126	0.0016		0.00236	0.000753	0.00194	0.00289	0.000914	0.00132	0.00245
3842.5	0.00177	0.00192	0.00202	0.00148	0.000485	0.000676	0.00161	0.00172	0.04828	0.03287	0.04382	0.03223	0.00652	0.00393	0.00495	0.00706	0.000925	0.000626	0.00147	0.00256		0.00164	0.00732	0.00252	0.0019	0.00119	0.00772	0.00253	0.00307	0.000225	0.00144	0.00322	0.000309	0.00155	0.00209	0.0017	0.00225	0.00182	0.00275	0.00108	0.00126		0.0026	0.000994	0.00186	0.00288	0.000849	0.00118	0.00268
3842	0.00194	0.00186	0.00217	0.00158	0.00046	0.000722	0.00155	0.00173	0.04839	0.03315	0.04413	0.03235	0.00658	0.00366	0.00473	0.00625	0.00106	0.000461	0.00151	0.00234		0.00118	0.00637	0.00219	0.00136	0.00125	0.00768	0.00275	0.00309	0.000162	0.00126	0.00312	0.00019	0.00138	0.00198	0.00144	0.00248	0.00182	0.00253	0.00092	0.0011		0.00274	0.00124	0.00181	0.00285	0.000906	0.00104	0.00306
3841.5	0.00209	0.00177	0.00227	0.00166	0.000625	0.000801	0.0015	0.00183	0.04882	0.03389	0.04463	0.03252	0.0063	0.00329	0.00459	0.00566	0.00133	0.000664	0.00166	0.0025		0.000962	0.00518	0.00181	0.00111	0.00143	0.0076	0.00283	0.00295	0.000162	0.00127	0.00329	0.000415	0.00162	0.00214	0.00152	0.00302	0.002	0.00268	0.000937	0.00123		0.00259	0.00131	0.00173	0.00269	0.000951	0.000945	0.00344
3841	0.00216	0.00178	0.00231	0.00169	0.000857	0.000862	0.00147	0.00189	0.04942	0.03468	0.04523	0.03269	0.00587	0.00316	0.00463	0.00543	0.00165	0.00116	0.00195	0.00301		0.00119	0.00472	0.00162	0.00137	0.00161	0.00746	0.00286	0.00289	0.000195	0.00142	0.00361	0.000773	0.00218	0.00245	0.00196	0.00346	0.00226	0.00316	0.00116	0.0015		0.0021	0.00114	0.00158	0.00232	0.000861	0.000874	0.00353
3840.5	0.00216	0.00195	0.00237	0.00171	0.000992	0.000925	0.00148	0.00183	0.0498	0.03499	0.04566	0.03263	0.00564	0.00352	0.00477	0.00537	0.00179	0.0016	0.0023	0.0035		0.00165	0.00521	0.0017	0.00191	0.0017	0.00734	0.00294	0.00313	0.000241	0.00161	0.0039	0.00107	0.0028	0.00272	0.00255	0.00351	0.00234	0.00358	0.00141	0.00158		0.00143	0.000852	0.00138	0.00178	0.000673	0.000774	0.00321
3840	0.00214	0.00223	0.00252	0.00177	0.00099	0.00109	0.00151	0.00178	0.04974	0.03483	0.0458	0.03225	0.00586	0.00442	0.00483	0.0052	0.00165	0.00169	0.00251	0.00362		0.002	0.00587	0.00193	0.00232	0.00178	0.00738	0.00308	0.00355	0.000295	0.00181	0.00412	0.00135	0.00332	0.00288	0.00312	0.00328	0.00213	0.00354	0.00147	0.00132		0.000793	0.000592	0.0012	0.00121	0.000558	0.000634	0.00263
3839.5	0.00212	0.00242	0.00273	0.00187	0.000973	0.00139	0.00154	0.00189	0.04943	0.03465	0.04578	0.03181	0.00637	0.00559	0.00471	0.00495	0.0013	0.0014	0.00245	0.00328		0.00209	0.00603	0.00215	0.00242	0.00199	0.00777	0.00321	0.0038	0.000382	0.00198	0.00427	0.00176	0.00378	0.003	0.00359	0.00314	0.00174	0.00303	0.00124	0.00088		0.000315	0.00041	0.0011	0.000795	0.000676	0.000508	0.0021
3839	0.00208	0.00233	0.00285	0.0019	0.00105	0.00169	0.00152	0.00214	0.04943	0.03495	0.04591	0.03194	0.00678	0.00666	0.00437	0.00492	0.000962	0.000982	0.00214	0.0027		0.00206	0.00579	0.00237	0.00239	0.00232	0.00847	0.0033	0.00364	0.00053	0.00208	0.00436	0.00231	0.00415	0.00316	0.00391	0.00336	0.00152	0.00247	0.000851	0.000667		5.7e-05	0.000281	0.00114	0.0007	0.00101	0.000482	0.00183
3838.5	0.00194	0.00199	0.00279	0.00178	0.00112	0.00184	0.00136	0.00216	0.05019	0.03571	0.04641	0.03293	0.00674	0.00728	0.00388	0.00532	0.000836	0.000773	0.00182	0.00231		0.00222	0.00605	0.00264	0.00257	0.00253	0.00908	0.00333	0.00305	0.000706	0.00201	0.00433	0.00273	0.00425	0.00329	0.00394	0.00376	0.00169	0.00249	0.00062	0.000887		0	0.000182	0.00124	0.000849	0.00128	0.000548	0.00173
3838	0.00176	0.00175	0.00269	0.00164	0.00109	0.00173	0.00107	0.00179	0.05113	0.03608	0.04689	0.03393	0.00635	0.00719	0.00346	0.0058	0.000845	0.000814	0.00167	0.0022		0.0025	0.00718	0.00274	0.0029	0.00237	0.00911	0.00335	0.00234	0.00085	0.00185	0.00423	0.00274	0.00399	0.00338	0.00362	0.00386	0.00199	0.00307	0.000633	0.00118		0.000222	0.000211	0.0013	0.000993	0.00125	0.000578	0.00156
3837.5	0.00163	0.00179	0.00268	0.0016	0.000969	0.00137	0.000823	0.00127	0.05126	0.03556	0.04684	0.03403	0.00618	0.00643	0.00328	0.00581	0.000812	0.000811	0.00156	0.00216		0.00258	0.00832	0.00252	0.00299	0.00191	0.00859	0.00343	0.00202	0.000922	0.00178	0.00421	0.00242	0.00357	0.00345	0.00318	0.00357	0.00198	0.00349	0.000683	0.00115		0.000808	0.000471	0.00141	0.0011	0.00105	0.000533	0.00135
3837	0.00155	0.00188	0.00257	0.00156	0.000845	0.000935	0.000675	0.000767	0.05064	0.03476	0.04646	0.03347	0.00634	0.00527	0.00329	0.00517	0.000753	0.00063	0.00139	0.0021		0.00243	0.00873	0.00229	0.00281	0.0015	0.0079	0.00364	0.00248	0.000901	0.00179	0.00417	0.002	0.00308	0.00341	0.00272	0.00314	0.00174	0.00342	0.000669	0.000947		0.00153	0.000845	0.00164	0.00127	0.000927	0.000483	0.00123
3836.5	0.00153	0.00186	0.00231	0.00145	0.000735	0.000547	0.000613	0.000385	0.04989	0.03434	0.0462	0.03287	0.00637	0.00399	0.00337	0.00426	0.000769	0.000397	0.0012	0.00204		0.00224	0.00855	0.00227	0.0026	0.00129	0.00749	0.00395	0.0036	0.000863	0.00184	0.004	0.00168	0.00258	0.00323	0.00224	0.00284	0.0015	0.00303	0.000623	0.000836		0.0021	0.0011	0.00194	0.00154	0.000987	0.000468	0.00123
3836	0.0016	0.00168	0.00202	0.00126	0.000651	0.000306	0.000703	0.000279	0.0496	0.03437	0.04625	0.03257	0.0061	0.00286	0.00347	0.00377	0.000927	0.000329	0.00113	0.00205		0.00222	0.00829	0.00249	0.00257	0.00127	0.00751	0.00423	0.00465	0.000904	0.00189	0.00374	0.00156	0.00224	0.00297	0.00182	0.0028	0.00145	0.00265	0.00068	0.000949		0.00237	0.00107	0.00216	0.00179	0.00113	0.000491	0.00137
3835.5	0.00171	0.00139	0.00176	0.00104	0.00066	0.000336	0.000946	0.000436	0.05001	0.03455	0.04634	0.03258	0.00568	0.00214	0.00365	0.00415	0.00118	0.000518	0.00127	0.00221		0.00245	0.00806	0.00278	0.00283	0.00139	0.00775	0.00438	0.00493	0.00103	0.00183	0.00348	0.00164	0.0022	0.00273	0.00157	0.00288	0.00162	0.00258	0.00094	0.00121		0.00239	0.000762	0.0022	0.00192	0.00119	0.000551	0.00151
3835	0.0018	0.00114	0.00158	0.000895	0.000829	0.000607	0.0012	0.000703	0.05057	0.03453	0.04602	0.0325	0.00528	0.00183	0.00388	0.00508	0.00135	0.000757	0.00151	0.00242		0.0027	0.00739	0.00284	0.00313	0.00159	0.00794	0.00431	0.00449	0.00117	0.00162	0.00335	0.00183	0.00247	0.00264	0.0016	0.0029	0.00183	0.0027	0.00124	0.0014		0.00238	0.00046	0.00213	0.00202	0.00112	0.000625	0.00156
3834.5	0.00188	0.00108	0.00153	0.000873	0.00111	0.000913	0.00135	0.000948	0.05064	0.0343	0.04514	0.0321	0.00505	0.00175	0.00408	0.00585	0.00131	0.000785	0.00165	0.00248		0.00272	0.00611	0.00256	0.00315	0.00177	0.008	0.00397	0.00392	0.00126	0.00137	0.00344	0.00205	0.00285	0.00275	0.00195	0.00284	0.00185	0.00268	0.00132	0.00139		0.00248	0.000405	0.00203	0.00221	0.00106	0.000688	0.00154
3834	0.00194	0.0012	0.00159	0.000933	0.00137	0.00111	0.00136	0.00111	0.05025	0.03407	0.04405	0.03162	0.00502	0.00181	0.00418	0.00615	0.00114	0.00063	0.00169	0.00235		0.0025	0.00479	0.00219	0.0029	0.00183	0.008	0.00341	0.00352	0.00127	0.00124	0.00371	0.00222	0.00309	0.00292	0.00246	0.00281	0.00169	0.00242	0.00117	0.0013		0.00261	0.000576	0.00192	0.00246	0.00111	0.00072	0.00154
3833.5	0.00198	0.00144	0.00174	0.00103	0.0015	0.00116	0.0013	0.00124	0.04984	0.03397	0.04314	0.03147	0.00501	0.00205	0.00419	0.00608	0.00101	0.000513	0.00175	0.00216		0.00217	0.00425	0.00197	0.00251	0.00175	0.00802	0.00285	0.00326	0.00124	0.0013	0.00405	0.00229	0.00305	0.00299	0.00291	0.00289	0.00151	0.00211	0.000963	0.00129		0.00262	0.000813	0.00176	0.00268	0.00128	0.000708	0.00159
3833	0.00197	0.00171	0.0019	0.00112	0.00146	0.00105	0.00126	0.00141	0.04984	0.03405	0.04275	0.03198	0.00496	0.0025	0.00416	0.00589	0.00102	0.000588	0.00188	0.00205		0.00187	0.00472	0.00203	0.00217	0.00154	0.00805	0.00258	0.00311	0.00121	0.00151	0.00431	0.00231	0.00278	0.00285	0.00317	0.00308	0.00147	0.002	0.000868	0.00137		0.00246	0.000971	0.00158	0.00283	0.00148	0.000669	0.00171
3832.5	0.00187	0.00194	0.00196	0.00121	0.00124	0.000831	0.00125	0.0016	0.05042	0.03429	0.04302	0.03307	0.00485	0.00309	0.00414	0.00583	0.00116	0.000813	0.00201	0.00213		0.00178	0.00573	0.00233	0.00206	0.00137	0.00795	0.00265	0.00309	0.00114	0.00167	0.00435	0.00221	0.00246	0.00253	0.0031	0.00322	0.00165	0.00225	0.000933	0.00147		0.00218	0.000988	0.00147	0.00292	0.00155	0.000642	0.00186
3832	0.00167	0.0021	0.00192	0.00129	0.000951	0.000663	0.00123	0.00166	0.05121	0.03455	0.04368	0.03404	0.00468	0.00368	0.00412	0.00597	0.00131	0.000989	0.002	0.00228		0.00194	0.00647	0.00258	0.00225	0.00136	0.00774	0.00285	0.00318	0.00102	0.00166	0.00415	0.00194	0.00225	0.00219	0.00272	0.00313	0.00192	0.00264	0.00101	0.00144		0.00203	0.000945	0.0014	0.00299	0.00144	0.00064	0.00195
3831.5	0.00152	0.00216	0.00189	0.00133	0.000731	0.000649	0.00121	0.00157	0.05165	0.0347	0.04427	0.03426	0.00459	0.00419	0.00416	0.0062	0.00135	0.000981	0.00178	0.00239		0.00216	0.00648	0.00253	0.0025	0.00151	0.00758	0.00298	0.00333	0.000901	0.00153	0.00393	0.0016	0.0022	0.00208	0.0023	0.00288	0.00208	0.00279	0.000952	0.0013		0.00219	0.000969	0.00137	0.00309	0.00128	0.000647	0.00201
3831	0.00148	0.00208	0.00188	0.00124	0.000655	0.000761	0.00121	0.0014	0.05159	0.03477	0.04467	0.03379	0.00474	0.0046	0.00432	0.00635	0.00131	0.000871	0.0015	0.00247		0.00225	0.006	0.00223	0.00261	0.00173	0.00762	0.00304	0.00358	0.000829	0.00141	0.00385	0.00142	0.00223	0.00221	0.0021	0.00273	0.00213	0.00263	0.000842	0.00124		0.00247	0.00107	0.00145	0.00315	0.00122	0.000657	0.0021
3830.5	0.00154	0.00187	0.00185	0.00105	0.000685	0.0009	0.0012	0.00121	0.05118	0.03465	0.04496	0.03317	0.00503	0.00483	0.00462	0.00632	0.00126	0.000814	0.00131	0.00266		0.00218	0.00562	0.00189	0.00252	0.0019	0.00782	0.00306	0.00391	0.000828	0.00137	0.0039	0.00154	0.00223	0.00243	0.00217	0.00278	0.00216	0.00242	0.000828	0.0014		0.00261	0.00113	0.00165	0.0031	0.0013	0.000676	0.00215
3830	0.00167	0.00168	0.00185	0.000916	0.000739	0.000979	0.00117	0.0012	0.05055	0.0342	0.04514	0.03276	0.00534	0.0048	0.005	0.00618	0.00121	0.000848	0.00122	0.00289		0.00201	0.00573	0.00162	0.00232	0.00187	0.00802	0.00299	0.00413	0.000875	0.00136	0.004	0.00188	0.00216	0.00259	0.00231	0.00294	0.00217	0.00234	0.00091	0.00167		0.00255	0.00109	0.00186	0.00288	0.0014	0.000714	0.00209
3829.5	0.0018	0.00165	0.00194	0.000966	0.000772	0.000984	0.00111	0.00146	0.04979	0.03353	0.0451	0.03262	0.0057	0.00455	0.00534	0.00607	0.00111	0.000892	0.00115	0.00298		0.00184	0.00627	0.00147	0.00213	0.00162	0.00799	0.00277	0.00406	0.000908	0.00135	0.00403	0.00218	0.00201	0.0026	0.00231	0.00297	0.00211	0.00241	0.000963	0.00184		0.0024	0.000901	0.00195	0.00249	0.00143	0.000773	0.00193
3829	0.0019	0.00176	0.00211	0.00118	0.000803	0.00096	0.00106	0.00191	0.04908	0.03301	0.04478	0.03257	0.00611	0.00428	0.0055	0.00609	0.00092	0.000836	0.000995	0.00277		0.00173	0.00679	0.00147	0.002	0.00128	0.00772	0.00248	0.00379	0.00087	0.00131	0.00392	0.00219	0.00176	0.00244	0.0021	0.0028	0.00194	0.00246	0.000879	0.00179		0.00226	0.000637	0.0019	0.00207	0.00136	0.000836	0.00179
3828.5	0.00197	0.00189	0.00224	0.00137	0.000877	0.000955	0.00102	0.00229	0.04873	0.033	0.0443	0.03247	0.00642	0.00413	0.00542	0.00613	0.000712	0.000649	0.000793	0.00234		0.00169	0.00684	0.00164	0.00195	0.00106	0.00738	0.00223	0.00353	0.00077	0.00124	0.00363	0.00187	0.00145	0.00213	0.00176	0.00252	0.00169	0.00238	0.000683	0.0016		0.00214	0.000407	0.00187	0.00179	0.00128	0.000869	0.00178
3828	0.00205	0.00197	0.00225	0.00143	0.001	0.000994	0.000989	0.0024	0.049	0.03346	0.04393	0.03234	0.00651	0.00411	0.00515	0.00608	0.000604	0.000425	0.000689	0.00197		0.00174	0.00642	0.002	0.00201	0.00112	0.00718	0.00202	0.00342	0.000685	0.00118	0.00323	0.00139	0.0012	0.00178	0.00146	0.0023	0.00146	0.00223	0.000529	0.00147		0.00197	0.000302	0.00203	0.00178	0.00127	0.000842	0.00186
3827.5	0.00215	0.00206	0.0022	0.00136	0.00114	0.00109	0.00097	0.00228	0.04985	0.034	0.04391	0.03235	0.00636	0.0042	0.00485	0.00596	0.000697	0.000328	0.000812	0.00192		0.00195	0.00604	0.00248	0.00225	0.0014	0.00713	0.00179	0.00336	0.0007	0.00118	0.00287	0.00103	0.00112	0.00154	0.00129	0.00222	0.00137	0.0022	0.00057	0.00152		0.00177	0.000347	0.00234	0.00199	0.00132	0.000762	0.00193
3827	0.00225	0.0022	0.0022	0.00128	0.00123	0.00122	0.00101	0.0022	0.0508	0.03419	0.04421	0.0325	0.00608	0.0044	0.00468	0.00582	0.000954	0.000434	0.00111	0.00221		0.00226	0.00614	0.00282	0.00262	0.00171	0.00713	0.0016	0.00329	0.000817	0.0012	0.00271	0.000906	0.00124	0.00156	0.00124	0.00226	0.00143	0.00235	0.000789	0.00171		0.00164	0.000505	0.00256	0.00229	0.0014	0.000678	0.00194
3826.5	0.00228	0.00232	0.00227	0.00123	0.00122	0.00133	0.00115	0.0023	0.05124	0.034	0.04465	0.03262	0.00582	0.00465	0.00465	0.00567	0.00121	0.000655	0.00136	0.00259		0.00249	0.00657	0.00285	0.00288	0.00187	0.00707	0.00165	0.00325	0.000955	0.0012	0.00279	0.00101	0.00142	0.00182	0.00132	0.00238	0.00154	0.00255	0.00101	0.00189		0.00164	0.000715	0.00254	0.00258	0.00147	0.000632	0.00195
3826	0.00219	0.00231	0.00231	0.00119	0.00113	0.00136	0.00137	0.00246	0.051	0.0337	0.04514	0.03258	0.00566	0.0048	0.00462	0.00548	0.00133	0.000823	0.0014	0.00282		0.00248	0.00692	0.00257	0.00286	0.00186	0.007	0.00196	0.00332	0.00104	0.0012	0.00305	0.00124	0.00154	0.00219	0.00156	0.00257	0.00158	0.00262	0.00107	0.00195		0.00176	0.000935	0.00238	0.00287	0.00155	0.000638	0.002
3825.5	0.00202	0.0022	0.00222	0.00114	0.00104	0.00129	0.00161	0.00254	0.05047	0.03358	0.04565	0.03248	0.00553	0.00471	0.0045	0.00525	0.00126	0.000838	0.00123	0.00281		0.0023	0.00712	0.00221	0.00266	0.00178	0.00699	0.00232	0.0035	0.00106	0.00124	0.00335	0.00148	0.00156	0.00249	0.00192	0.0028	0.00152	0.00252	0.000946	0.00188		0.00203	0.00115	0.00228	0.00323	0.00164	0.000702	0.00208
3825	0.00184	0.0021	0.00203	0.00109	0.00101	0.00118	0.00178	0.00249	0.05013	0.03371	0.04609	0.03255	0.0054	0.00445	0.00422	0.00501	0.00108	0.000731	0.000996	0.00261		0.0022	0.00744	0.00199	0.00255	0.00176	0.00705	0.00253	0.00373	0.00102	0.00135	0.00348	0.00163	0.00147	0.00258	0.00225	0.00294	0.00141	0.00235	0.000752	0.00172		0.00244	0.00131	0.00233	0.00362	0.0017	0.000822	0.00219
3824.5	0.00173	0.00209	0.00183	0.0011	0.00103	0.00107	0.00184	0.00239	0.05015	0.03389	0.04623	0.03282	0.00529	0.00424	0.00384	0.00478	0.000916	0.000602	0.00085	0.00234		0.00234	0.00791	0.00191	0.0027	0.00182	0.00711	0.00259	0.00392	0.000921	0.00147	0.00336	0.00158	0.00131	0.00242	0.00236	0.00285	0.00129	0.0022	0.000628	0.0015		0.00293	0.00137	0.00244	0.00389	0.00169	0.000959	0.00234
3824	0.00172	0.00216	0.00173	0.00118	0.00104	0.00101	0.00174	0.00226	0.05023	0.0338	0.04584	0.03301	0.00527	0.00421	0.00353	0.00458	0.000826	0.000507	0.000826	0.00208		0.00259	0.0082	0.00181	0.003	0.00194	0.00709	0.00263	0.00396	0.000761	0.00153	0.00311	0.00135	0.0012	0.0021	0.00226	0.00257	0.00113	0.00204	0.000613	0.00123		0.00341	0.00134	0.00248	0.00398	0.00162	0.00103	0.00243
3823.5	0.00181	0.00218	0.00176	0.00132	0.000995	0.00101	0.00155	0.00204	0.04995	0.03318	0.04486	0.03279	0.00541	0.0043	0.00346	0.00433	0.000795	0.000429	0.000835	0.00187		0.00267	0.00803	0.00158	0.00309	0.00205	0.007	0.00259	0.00373	0.000601	0.00153	0.00303	0.00111	0.00125	0.00186	0.00212	0.00229	0.000842	0.00179	0.000655	0.000956		0.00384	0.00132	0.00243	0.00396	0.00158	0.000974	0.00235
3823	0.00197	0.00206	0.00186	0.00148	0.000878	0.00103	0.00133	0.00176	0.0492	0.03206	0.04356	0.03211	0.00573	0.00439	0.00366	0.004	0.000756	0.000344	0.000763	0.00175		0.0024	0.00754	0.00133	0.00278	0.00204	0.00691	0.00237	0.00329	0.000528	0.00149	0.00339	0.00104	0.00151	0.00189	0.00217	0.00222	0.000449	0.00142	0.000708	0.000765		0.00418	0.00137	0.00232	0.00391	0.00163	0.000818	0.00206
3822.5	0.00209	0.00182	0.00194	0.00157	0.000687	0.000895	0.00119	0.00152	0.04846	0.03095	0.04254	0.03135	0.00609	0.00443	0.00391	0.00368	0.000673	0.000316	0.000622	0.00179		0.00195	0.00715	0.00135	0.00226	0.00183	0.00683	0.00204	0.00293	0.00054	0.00147	0.00404	0.00115	0.00179	0.00211	0.00241	0.00237	0.000174	0.00119	0.000827	0.00079		0.00413	0.00144	0.0023	0.00379	0.00166	0.00069	0.00171
3822	0.00201	0.00161	0.00189	0.00149	0.00043	0.000561	0.00113	0.00141	0.04845	0.03056	0.04244	0.031	0.0062	0.00439	0.00384	0.0036	0.00059	0.000485	0.000593	0.00204		0.00172	0.00734	0.00179	0.00199	0.00143	0.00675	0.00182	0.00291	0.000498	0.00143	0.00435	0.00122	0.00179	0.00219	0.00259	0.00247	0.000275	0.00143	0.00108	0.00106		0.00336	0.00134	0.00241	0.00341	0.00148	0.000701	0.0015
3821.5	0.00177	0.00162	0.0019	0.00135	0.000212	0.000279	0.00108	0.00129	0.04918	0.03087	0.04295	0.03104	0.00608	0.00405	0.00338	0.00381	0.000567	0.00083	0.000791	0.00228		0.00174	0.00793	0.00216	0.00201	0.00101	0.00664	0.00189	0.0032	0.000316	0.00129	0.00388	0.00102	0.00149	0.00193	0.00247	0.00226	0.000637	0.00204	0.00132	0.00133		0.00216	0.00105	0.00248	0.00283	0.00109	0.000773	0.00141
3821	0.00166	0.00193	0.00222	0.00134	0.000156	0.000226	0.00104	0.0011	0.04982	0.03138	0.04321	0.03103	0.00623	0.00326	0.00286	0.00408	0.000586	0.00106	0.00104	0.00221		0.00155	0.00781	0.00189	0.0018	0.000707	0.0065	0.00219	0.00353	0.000109	0.00112	0.00308	0.00068	0.00135	0.00164	0.0022	0.00195	0.000871	0.00242	0.00126	0.00132		0.00135	0.000765	0.0024	0.00237	0.000804	0.000743	0.00128
3820.5	0.00179	0.00233	0.00274	0.00145	0.000266	0.000332	0.00105	0.000861	0.05001	0.03206	0.04319	0.03101	0.00689	0.00227	0.00264	0.00429	0.000602	0.000967	0.00113	0.00184		0.00108	0.00657	0.00122	0.00125	0.000624	0.00632	0.00252	0.00364	0	0.00106	0.00262	0.000504	0.00165	0.00163	0.00213	0.00188	0.000909	0.00234	0.000923	0.00109		0.00122	0.000557	0.00229	0.00213	0.0008	0.000614	0.00111
3820	0.00206	0.00263	0.00311	0.00157	0.00044	0.000491	0.0011	0.000724	0.04996	0.03288	0.04334	0.03126	0.00753	0.00156	0.00277	0.00457	0.00062	0.000637	0.00107	0.00147		0.000664	0.00515	0.000768	0.000769	0.000767	0.00622	0.00277	0.00348	1e-06	0.00112	0.00265	0.00053	0.00215	0.00182	0.00222	0.00207	0.000935	0.00204	0.000558	0.000864		0.0015	0.00041	0.00226	0.00203	0.000986	0.000512	0.00103
3819.5	0.00233	0.00279	0.0032	0.00166	0.000564	0.000646	0.00116	0.000846	0.0499	0.03363	0.0438	0.03179	0.00767	0.00139	0.00317	0.00506	0.000678	0.000326	0.000993	0.00132		0.000608	0.00456	0.000866	0.000703	0.000978	0.00634	0.00293	0.00319	6.7e-05	0.00126	0.00291	0.000621	0.00248	0.00198	0.00225	0.0023	0.00108	0.00187	0.000389	0.000775		0.00186	0.000381	0.00234	0.00201	0.00119	0.000512	0.00112
3819	0.00249	0.00289	0.00312	0.0017	0.00058	0.000785	0.0012	0.00119	0.04987	0.03404	0.04439	0.03238	0.00752	0.00173	0.00373	0.00578	0.000798	0.000219	0.00109	0.00145		0.00095	0.00489	0.00144	0.0011	0.0011	0.00664	0.00298	0.00301	0.000137	0.00144	0.00311	0.000683	0.00252	0.00191	0.00213	0.00233	0.00133	0.00205	0.000479	0.000823		0.00213	0.000549	0.00251	0.002	0.00126	0.000579	0.00133
3818.5	0.00254	0.00293	0.00303	0.00168	0.000515	0.000931	0.00118	0.0015	0.04985	0.03411	0.0449	0.03278	0.00751	0.00232	0.00435	0.00656	0.000935	0.000322	0.00144	0.00172		0.0015	0.00543	0.00219	0.00174	0.00111	0.00692	0.00291	0.00306	0.00017	0.00162	0.00313	0.000727	0.00239	0.00158	0.00189	0.00212	0.00156	0.00252	0.0007	0.000938		0.00231	0.000911	0.00269	0.00198	0.00119	0.000614	0.00148
3818	0.00252	0.00289	0.00296	0.00162	0.000453	0.00109	0.00108	0.00148	0.04966	0.03401	0.04519	0.03279	0.00781	0.00283	0.0049	0.00703	0.00098	0.000484	0.00193	0.0019		0.00195	0.00553	0.00275	0.00226	0.00102	0.00707	0.00273	0.00327	0.000183	0.00184	0.00305	0.000845	0.00228	0.0012	0.00165	0.00184	0.00163	0.00292	0.000804	0.00104		0.00251	0.00136	0.00284	0.00203	0.00107	0.000569	0.00146
3817.5	0.00253	0.00277	0.00283	0.00152	0.000446	0.00112	0.00101	0.00119	0.0492	0.03396	0.04523	0.03241	0.00814	0.00312	0.0052	0.0069	0.000868	0.000546	0.00225	0.00181		0.00209	0.00508	0.00288	0.00242	0.000866	0.00707	0.00257	0.00348	0.000233	0.00215	0.00303	0.00111	0.00228	0.00107	0.00158	0.00182	0.0015	0.00282	0.000625	0.00113		0.00282	0.0017	0.00297	0.0023	0.00107	0.000517	0.00145
3817	0.00261	0.00265	0.00262	0.00147	0.000404	0.000904	0.00111	0.000962	0.04878	0.03409	0.04523	0.03183	0.00785	0.00328	0.00505	0.00634	0.000683	0.000526	0.00222	0.00153		0.00195	0.00449	0.0027	0.00226	0.000653	0.00695	0.00256	0.00359	0.000326	0.00253	0.00314	0.00147	0.00232	0.00133	0.00173	0.00213	0.00134	0.0023	0.000342	0.00123		0.00306	0.00173	0.00307	0.00273	0.00119	0.000576	0.00164
3816.5	0.00269	0.00265	0.00252	0.00157	0.000246	0.00063	0.00134	0.00108	0.04886	0.03417	0.04538	0.0313	0.00661	0.00347	0.00454	0.00583	0.000576	0.000579	0.00197	0.00133		0.00178	0.00437	0.00249	0.00206	0.000437	0.00686	0.00275	0.0037	0.000416	0.00271	0.00326	0.00169	0.00226	0.00175	0.0019	0.00246	0.00138	0.00195	0.000325	0.00128		0.00297	0.00142	0.00302	0.00297	0.00126	0.0007	0.00188
3816	0.00275	0.00278	0.00281	0.0018	0.000133	0.000479	0.00153	0.00147	0.04903	0.03376	0.04531	0.03082	0.00518	0.00363	0.00404	0.00549	0.000568	0.000693	0.00169	0.00125		0.00158	0.00456	0.00226	0.00183	0.000297	0.00691	0.00299	0.00388	0.000496	0.00253	0.00332	0.00172	0.00219	0.00213	0.00201	0.00256	0.00145	0.00196	0.000545	0.00116		0.00274	0.0011	0.00276	0.00287	0.00124	0.000719	0.00187
3815.5	0.00275	0.00281	0.00321	0.00196	0.00025	0.000478	0.00158	0.00174	0.04883	0.03311	0.04489	0.03055	0.00453	0.00376	0.00382	0.00506	0.000625	0.000754	0.00144	0.00125		0.00132	0.00459	0.00206	0.00153	0.000353	0.00701	0.00306	0.0041	0.000565	0.00208	0.00333	0.00173	0.00223	0.00237	0.00216	0.00258	0.00141	0.00202	0.000727	0.000977		0.00262	0.000994	0.00251	0.00271	0.00128	0.000637	0.00168
3815	0.00263	0.00266	0.00335	0.00191	0.000566	0.000629	0.00148	0.00169	0.04854	0.03281	0.04454	0.03073	0.00446	0.00404	0.00381	0.00453	0.000754	0.000783	0.00124	0.00139		0.00122	0.00457	0.00203	0.00141	0.00069	0.00715	0.00288	0.00417	0.000598	0.00151	0.00328	0.00178	0.00225	0.00242	0.0023	0.00267	0.00138	0.00202	0.000805	0.000945		0.00251	0.00103	0.00234	0.0027	0.00142	0.00057	0.00152
3814.5	0.00245	0.00245	0.00322	0.00173	0.000921	0.000886	0.00133	0.00151	0.04858	0.03307	0.04457	0.03131	0.0043	0.00458	0.00386	0.00417	0.000923	0.000826	0.0011	0.00166		0.00142	0.00477	0.00214	0.00165	0.00116	0.00736	0.00259	0.00391	0.000626	0.00104	0.00327	0.00188	0.00219	0.00235	0.00235	0.00279	0.00145	0.00204	0.000835	0.00109		0.00226	0.00108	0.00214	0.00281	0.00161	0.000568	0.00148
3814	0.00231	0.00232	0.00299	0.00155	0.00116	0.00113	0.00119	0.00141	0.04904	0.03365	0.04482	0.03198	0.00396	0.00516	0.00392	0.00413	0.00106	0.000851	0.00101	0.00195		0.00183	0.00505	0.00228	0.00212	0.00153	0.00751	0.00239	0.00332	0.000688	0.000794	0.0034	0.00203	0.00212	0.00226	0.0023	0.00285	0.00159	0.00212	0.000865	0.00128		0.00197	0.0011	0.00192	0.00292	0.00176	0.000615	0.00154
3813.5	0.00227	0.00234	0.00279	0.00145	0.00123	0.00124	0.00109	0.00138	0.0496	0.03417	0.04493	0.0325	0.00367	0.00535	0.00397	0.00439	0.0011	0.000811	0.000939	0.00218		0.0022	0.00501	0.00235	0.00254	0.00174	0.00741	0.00238	0.00264	0.00081	0.000764	0.00366	0.0022	0.00211	0.00223	0.00226	0.00282	0.00169	0.0022	0.000879	0.00142		0.00185	0.00109	0.0018	0.003	0.00186	0.000664	0.00155
3813	0.00236	0.00248	0.00268	0.00148	0.0012	0.00122	0.000994	0.0013	0.04986	0.03442	0.04465	0.03284	0.00357	0.00499	0.00405	0.00484	0.00103	0.000708	0.000909	0.00229		0.00232	0.00463	0.0023	0.00268	0.00181	0.00711	0.00254	0.00217	0.001	0.000906	0.0039	0.00235	0.00214	0.00231	0.00228	0.00278	0.00173	0.00218	0.000823	0.00149		0.00206	0.00108	0.0019	0.00312	0.00191	0.000691	0.00147
3812.5	0.00258	0.00269	0.00269	0.00165	0.00119	0.0012	0.000935	0.00121	0.04976	0.03446	0.04411	0.03308	0.00376	0.00441	0.00417	0.00545	0.000907	0.000586	0.000944	0.00234		0.00218	0.00442	0.00216	0.00252	0.00184	0.00683	0.00286	0.00212	0.00124	0.00117	0.00394	0.00243	0.00213	0.00247	0.00234	0.00281	0.00174	0.00207	0.000683	0.0015		0.00248	0.00107	0.00216	0.00335	0.00197	0.000708	0.00139
3812	0.00284	0.00289	0.00281	0.00191	0.00125	0.00126	0.000978	0.00128	0.04961	0.03447	0.04363	0.03327	0.00421	0.00418	0.00426	0.0061	0.000855	0.000481	0.00107	0.00238		0.00194	0.00474	0.00201	0.00225	0.00187	0.00674	0.00332	0.00244	0.00144	0.00149	0.00371	0.00245	0.00203	0.0026	0.00237	0.00286	0.00178	0.00197	0.000535	0.00146		0.0029	0.00106	0.00235	0.00361	0.00201	0.000749	0.00144
3811.5	0.00301	0.00298	0.00298	0.0021	0.00134	0.00138	0.00114	0.00159	0.0497	0.03457	0.04346	0.03332	0.0046	0.00441	0.00423	0.00648	0.000943	0.000405	0.00124	0.00242		0.00178	0.00545	0.00189	0.00207	0.00193	0.00686	0.00375	0.00287	0.00149	0.00173	0.00331	0.00244	0.00189	0.00259	0.00228	0.00286	0.00185	0.00198	0.000471	0.00137		0.0031	0.00107	0.00233	0.00378	0.002	0.000841	0.00169
3811	0.00301	0.00292	0.0031	0.00211	0.00134	0.00141	0.00133	0.00196	0.0499	0.03466	0.04358	0.03318	0.00458	0.00465	0.004	0.00637	0.00113	0.000383	0.00139	0.00239		0.00179	0.00626	0.00183	0.00207	0.002	0.00704	0.00392	0.00323	0.00137	0.00178	0.0029	0.0024	0.00177	0.00244	0.00209	0.00278	0.00187	0.00206	0.000516	0.00127		0.00305	0.00105	0.00215	0.00377	0.00194	0.000976	0.00202
3810.5	0.00285	0.00283	0.00311	0.00198	0.00121	0.0013	0.00142	0.00211	0.04988	0.03453	0.04379	0.03283	0.00411	0.00434	0.00364	0.00597	0.00128	0.000465	0.0015	0.00229		0.00195	0.00718	0.00185	0.00225	0.00208	0.00716	0.00367	0.0034	0.00116	0.0016	0.00263	0.00227	0.00174	0.00222	0.00188	0.00267	0.00183	0.00219	0.000627	0.00124		0.00278	0.000938	0.00194	0.00352	0.00182	0.0011	0.00223
3810	0.00262	0.00287	0.00304	0.00189	0.000988	0.00114	0.00133	0.00196	0.04945	0.03402	0.04392	0.0323	0.00351	0.00351	0.00331	0.00576	0.00128	0.000655	0.00161	0.00215		0.00218	0.00826	0.00194	0.00253	0.00212	0.00715	0.0031	0.00331	0.000937	0.00129	0.00255	0.00197	0.00176	0.00198	0.00168	0.00251	0.00178	0.00234	0.000753	0.0013		0.00238	0.000722	0.00175	0.00303	0.00166	0.00114	0.00212
3809.5	0.00239	0.00306	0.00297	0.00194	0.000767	0.00108	0.00109	0.00166	0.04875	0.03323	0.0439	0.03163	0.00326	0.00277	0.00315	0.006	0.00112	0.000852	0.00174	0.00202		0.0024	0.00919	0.00205	0.00277	0.00211	0.0071	0.00258	0.00299	0.000782	0.000958	0.00257	0.00152	0.00177	0.00172	0.0015	0.00227	0.00174	0.00256	0.000859	0.00135		0.00196	0.000497	0.00152	0.00243	0.0015	0.00103	0.00165
3809	0.00221	0.00327	0.00293	0.00212	0.000609	0.00118	0.000858	0.00147	0.04806	0.03244	0.04379	0.03095	0.00357	0.00273	0.00315	0.00641	0.00087	0.000909	0.00183	0.00189		0.00246	0.00954	0.00216	0.00285	0.00206	0.00708	0.00251	0.00286	0.000682	0.000684	0.00263	0.00108	0.00171	0.0014	0.00133	0.00198	0.00167	0.00274	0.000918	0.0013		0.00162	0.000417	0.00126	0.00197	0.0014	0.000809	0.00099
3808.5	0.00214	0.00334	0.00294	0.00231	0.000483	0.00119	0.000794	0.00155	0.0477	0.03206	0.04371	0.03062	0.00434	0.00347	0.00322	0.00658	0.00064	0.00075	0.00177	0.00173		0.00234	0.00932	0.00236	0.00271	0.00197	0.00713	0.0028	0.00334	0.000613	0.000524	0.00269	0.000847	0.00157	0.00108	0.0012	0.00183	0.00152	0.00273	0.000916	0.00116		0.00146	0.000569	0.00108	0.00194	0.00143	0.000571	0.000522
3808	0.00224	0.00325	0.00295	0.00242	0.000295	0.000862	0.00101	0.00182	0.048	0.03239	0.04387	0.03101	0.00528	0.00445	0.00332	0.0065	0.000519	0.000475	0.00153	0.00158		0.00222	0.00921	0.00279	0.00257	0.00183	0.00714	0.003	0.00411	0.000565	0.000559	0.00276	0.000887	0.00138	0.000938	0.00118	0.00196	0.00134	0.00245	0.000899	0.00106		0.00144	0.000858	0.00108	0.00233	0.00153	0.000455	0.00062
3807.5	0.00245	0.00317	0.00297	0.00247	6.5e-05	0.00033	0.00138	0.00199	0.04901	0.03336	0.04442	0.03206	0.00606	0.0049	0.00351	0.00653	0.00051	0.000282	0.00127	0.00152		0.00234	0.00988	0.00336	0.00271	0.00163	0.007	0.00292	0.00463	0.00056	0.000826	0.00286	0.00107	0.00129	0.00109	0.00123	0.00225	0.00121	0.00207	0.000901	0.00101		0.0015	0.00106	0.00116	0.00272	0.00155	0.000469	0.00119
3807	0.00268	0.00316	0.00302	0.00253	0	0	0.00161	0.00192	0.05001	0.03439	0.04498	0.03298	0.00662	0.00456	0.00375	0.00674	0.000507	0.000202	0.00106	0.00148		0.00255	0.01072	0.00361	0.00295	0.0014	0.00678	0.00268	0.00473	0.000628	0.0012	0.00298	0.00121	0.00142	0.00146	0.00132	0.00244	0.0011	0.0017	0.000811	0.000913		0.00171	0.00109	0.0012	0.00277	0.00147	0.000473	0.00168
3806.5	0.00279	0.00312	0.00305	0.00257	0.000206	4.4e-05	0.00156	0.00168	0.05029	0.03509	0.04516	0.03328	0.00705	0.0039	0.00392	0.00678	0.00046	0.000112	0.000844	0.00136		0.00253	0.01044	0.0033	0.00293	0.00128	0.00666	0.0025	0.00463	0.000714	0.00144	0.00307	0.00135	0.00175	0.00181	0.00148	0.00244	0.000924	0.00132	0.000561	0.000773		0.00217	0.00106	0.0014	0.00269	0.00146	0.000388	0.00177
3806	0.00273	0.00296	0.00298	0.00251	0.000584	0.000382	0.00132	0.00137	0.05	0.03545	0.04503	0.0332	0.00712	0.00339	0.00394	0.00657	0.000428	1.4e-05	0.000653	0.00121		0.00226	0.00907	0.00272	0.00261	0.00143	0.00677	0.00251	0.00477	0.000725	0.00142	0.00301	0.00152	0.00207	0.00196	0.00164	0.00231	0.00073	0.00107	0.0003	0.000739		0.00278	0.00107	0.00189	0.00277	0.00164	0.000276	0.00159
3805.5	0.00266	0.00281	0.00294	0.00242	0.000991	0.000857	0.00106	0.00114	0.04961	0.03549	0.04475	0.03306	0.0066	0.00312	0.00394	0.00641	0.000457	0	0.000572	0.00119		0.00187	0.00769	0.00219	0.00217	0.00178	0.00718	0.00272	0.00532	0.000673	0.00123	0.0028	0.00169	0.00218	0.00198	0.00169	0.00215	0.000609	0.00108	0.000198	0.000899		0.00335	0.00115	0.00255	0.00306	0.00193	0.000227	0.0014
3805	0.00271	0.00281	0.00309	0.00236	0.00132	0.0013	0.000977	0.00121	0.04951	0.03518	0.0444	0.03297	0.00581	0.00294	0.00407	0.0065	0.00053	7.6e-05	0.000613	0.00131		0.00153	0.00719	0.00187	0.00177	0.00211	0.00767	0.00299	0.0058	0.000628	0.00105	0.00253	0.00178	0.00208	0.00207	0.00165	0.00203	0.00065	0.00132	0.000307	0.0012		0.00371	0.00125	0.0031	0.00336	0.00223	0.000297	0.00142
3804.5	0.00293	0.00301	0.00339	0.00235	0.00147	0.00158	0.00111	0.00159	0.04978	0.0346	0.04408	0.03286	0.00523	0.00269	0.00424	0.00666	0.000587	0.000159	0.000721	0.00152		0.00136	0.00727	0.00173	0.00157	0.00222	0.00794	0.00318	0.00547	0.000619	0.000967	0.00224	0.00166	0.00185	0.00224	0.00153	0.00194	0.0009	0.00163	0.000573	0.0015		0.00371	0.00129	0.0033	0.00349	0.00236	0.00047	0.00165
3804	0.0032	0.00332	0.0037	0.00235	0.0014	0.00165	0.00131	0.00202	0.05026	0.03409	0.04397	0.03266	0.00502	0.00242	0.0042	0.00663	0.000548	0.000171	0.00085	0.00167		0.00142	0.00691	0.00166	0.00164	0.00201	0.00791	0.00331	0.00457	0.000625	0.000916	0.00197	0.0013	0.00158	0.00227	0.00138	0.00181	0.00128	0.00186	0.000871	0.00162		0.00331	0.00121	0.00308	0.00342	0.00224	0.000651	0.00186
3803.5	0.00342	0.00362	0.00392	0.00232	0.00117	0.00161	0.00141	0.00223	0.0506	0.03399	0.04421	0.0324	0.00516	0.00228	0.00382	0.00631	0.000382	0.000107	0.001	0.00162		0.00164	0.00544	0.00151	0.0019	0.00158	0.00769	0.00341	0.00397	0.000618	0.000864	0.00178	0.000878	0.00146	0.00202	0.00128	0.00169	0.0016	0.00192	0.00105	0.00148		0.00268	0.0011	0.0026	0.00327	0.00194	0.000758	0.00183
3803	0.00354	0.00384	0.00405	0.00228	0.000968	0.00149	0.00136	0.00207	0.05052	0.03444	0.0447	0.03226	0.00553	0.00243	0.00323	0.00575	0.000192	3.7e-05	0.00119	0.00139		0.00181	0.00333	0.00119	0.0021	0.00118	0.00748	0.00339	0.00402	0.000594	0.000871	0.00177	0.000694	0.00165	0.00161	0.00135	0.00169	0.00171	0.00182	0.000995	0.0012		0.00207	0.00108	0.00215	0.00317	0.00169	0.000795	0.00154
3802.5	0.00355	0.00391	0.00407	0.00227	0.000873	0.00129	0.00126	0.00161	0.05009	0.03515	0.04513	0.03239	0.00583	0.00293	0.00272	0.00512	0.000217	8.3e-05	0.00147	0.00125		0.00179	0.00191	0.000778	0.00207	0.00107	0.00734	0.00317	0.00443	0.000536	0.000992	0.00192	0.000916	0.00211	0.00129	0.00157	0.00189	0.00169	0.0018	0.000777	0.00106		0.00154	0.00117	0.00195	0.003	0.00164	0.000806	0.00118
3802	0.00349	0.0039	0.00407	0.00231	0.000756	0.00109	0.00119	0.00117	0.04968	0.03535	0.04518	0.03262	0.00585	0.00361	0.00249	0.00462	0.000583	0.000317	0.00184	0.00152		0.00166	0.00239	0.000468	0.00192	0.00126	0.0072	0.00279	0.00473	0.000442	0.00116	0.0021	0.00132	0.00255	0.00126	0.00168	0.00207	0.00172	0.00211	0.000592	0.00123		0.00101	0.00122	0.00191	0.00253	0.00174	0.000737	0.000907
3801.5	0.00346	0.00396	0.00423	0.00246	0.000519	0.000943	0.0012	0.00112	0.0494	0.03442	0.04461	0.03242	0.00582	0.00417	0.00252	0.00447	0.00104	0.000606	0.00215	0.00204		0.00159	0.00428	0.000352	0.00184	0.00144	0.00696	0.00238	0.00463	0.000404	0.00128	0.00228	0.00157	0.00274	0.00146	0.00153	0.00206	0.00171	0.00255	0.000506	0.00145		0.000624	0.00114	0.00176	0.00191	0.00178	0.000506	0.000771
3801	0.00348	0.00405	0.00448	0.00258	0.000283	0.000753	0.00125	0.00138	0.04923	0.03297	0.04376	0.03187	0.0061	0.00453	0.00263	0.00468	0.00127	0.000759	0.00221	0.00241		0.00167	0.00588	0.000538	0.00194	0.00139	0.00663	0.00205	0.00419	0.000477	0.00138	0.00257	0.00166	0.00278	0.00169	0.0014	0.00201	0.00158	0.0027	0.000463	0.00151		0.000645	0.001	0.00156	0.00164	0.00174	0.000228	0.000761
3800.5	0.00344	0.00397	0.00452	0.0025	0.000181	0.000518	0.00124	0.00152	0.04933	0.0321	0.0432	0.03152	0.00645	0.0049	0.00274	0.00499	0.00125	0.000787	0.00201	0.00253		0.00193	0.00644	0.0011	0.00223	0.0012	0.00628	0.00182	0.0036	0.000585	0.00144	0.00289	0.00178	0.00271	0.0018	0.00146	0.00214	0.00144	0.0025	0.000455	0.00148		0.00101	0.000897	0.00149	0.00191	0.00167	9.7e-05	0.000824
3800	0.00328	0.00373	0.00428	0.00228	0.000203	0.000325	0.00117	0.00141	0.04968	0.03225	0.04316	0.03157	0.00624	0.00535	0.0028	0.00513	0.00112	0.000791	0.00166	0.00245		0.00224	0.00642	0.00181	0.00259	0.00101	0.00607	0.00161	0.00295	0.000679	0.00148	0.00311	0.00198	0.0025	0.00181	0.00162	0.0024	0.00138	0.00217	0.000475	0.00148		0.00142	0.000849	0.00155	0.00247	0.00163	0.000161	0.0009
3799.5	0.00309	0.00346	0.00392	0.00207	0.000271	0.000256	0.0011	0.00127	0.05001	0.03311	0.0434	0.03177	0.0055	0.00567	0.00283	0.00504	0.00102	0.000827	0.00126	0.00226		0.00243	0.00648	0.0023	0.00281	0.000817	0.00603	0.00139	0.00235	0.000774	0.00147	0.00323	0.00217	0.00222	0.00181	0.00171	0.00264	0.00141	0.00193	0.000517	0.00152		0.00156	0.000821	0.0016	0.00285	0.00162	0.000334	0.00098
3799	0.00294	0.00325	0.00358	0.00196	0.000349	0.00035	0.00111	0.00131	0.05007	0.03413	0.04359	0.03185	0.00464	0.00563	0.00284	0.00484	0.00101	0.00087	0.000918	0.00204		0.00247	0.00678	0.00249	0.00285	0.000674	0.00606	0.00131	0.00222	0.000882	0.00137	0.00326	0.00219	0.00197	0.00184	0.00164	0.00273	0.00146	0.00187	0.000593	0.0016		0.00132	0.000745	0.00153	0.00279	0.00163	0.000477	0.00107
3798.5	0.00286	0.00312	0.00333	0.00195	0.000486	0.000572	0.00117	0.0016	0.0498	0.03485	0.04352	0.0318	0.00384	0.00523	0.00281	0.00463	0.0011	0.000839	0.0007	0.0019		0.0024	0.00696	0.00251	0.00278	0.000688	0.00617	0.00137	0.0027	0.000979	0.00115	0.00326	0.00195	0.00183	0.00186	0.00148	0.00268	0.00148	0.00191	0.000674	0.0017		0.000954	0.000594	0.0014	0.00247	0.0017	0.000497	0.00116
3798	0.00288	0.00306	0.00321	0.00199	0.000746	0.000813	0.00125	0.00199	0.04935	0.0351	0.04326	0.03181	0.00314	0.00466	0.00273	0.00435	0.0012	0.000692	0.000597	0.00187		0.00233	0.0067	0.00253	0.00269	0.000914	0.00645	0.00142	0.00325	0.00101	0.000939	0.00326	0.00159	0.00184	0.00192	0.00143	0.0027	0.00144	0.00186	0.000709	0.0018		0.000943	0.000433	0.00139	0.00233	0.00192	0.000403	0.00126
3797.5	0.00298	0.00308	0.00326	0.00208	0.00109	0.00097	0.00127	0.0022	0.04907	0.03496	0.0431	0.03212	0.0027	0.00416	0.00269	0.00403	0.00125	0.000546	0.000625	0.00195		0.00231	0.00617	0.00259	0.00267	0.00127	0.00687	0.0014	0.00339	0.000941	0.000873	0.00326	0.00134	0.00191	0.00201	0.00156	0.00284	0.00145	0.00172	0.000733	0.0019		0.00161	0.000368	0.00164	0.00271	0.00225	0.000274	0.00134
3797	0.0031	0.00321	0.00341	0.00222	0.00135	0.00102	0.00116	0.00206	0.04922	0.03472	0.04325	0.03276	0.00283	0.00376	0.00278	0.00395	0.00125	0.000575	0.00081	0.0021		0.00232	0.00594	0.00252	0.00268	0.00154	0.00718	0.00139	0.0031	0.000798	0.000955	0.00317	0.00134	0.00192	0.00206	0.00176	0.00296	0.00153	0.00167	0.000827	0.00198		0.00273	0.000453	0.00198	0.0034	0.00248	0.00018	0.00128
3796.5	0.00325	0.00337	0.00358	0.00237	0.00138	0.000986	0.000961	0.00163	0.04969	0.03473	0.04364	0.03342	0.0036	0.00341	0.00301	0.00425	0.00121	0.00076	0.00103	0.00218		0.00225	0.00634	0.00226	0.0026	0.00156	0.0071	0.00154	0.00272	0.000701	0.00107	0.00297	0.00156	0.00187	0.00193	0.0019	0.00293	0.00158	0.00177	0.000941	0.00198		0.00365	0.000634	0.00215	0.00391	0.00246	0.00015	0.00104
3796	0.00339	0.00349	0.0037	0.00248	0.00121	0.000923	0.000778	0.00121	0.05012	0.03509	0.04407	0.03375	0.00459	0.00309	0.00325	0.00476	0.00112	0.00089	0.00108	0.00207		0.00206	0.0071	0.00191	0.00238	0.00141	0.00666	0.00182	0.00252	0.000731	0.00118	0.00277	0.00192	0.0019	0.0017	0.002	0.00282	0.00146	0.00181	0.000907	0.00183		0.00396	0.000808	0.00204	0.00398	0.00226	0.00019	0.00073
3795.5	0.00349	0.00353	0.00379	0.00253	0.00101	0.000897	0.000717	0.00103	0.0503	0.03559	0.04441	0.03369	0.00518	0.00291	0.00334	0.00507	0.00102	0.000853	0.000935	0.00183		0.00189	0.00767	0.00169	0.00219	0.00127	0.00616	0.00201	0.00244	0.000851	0.00128	0.00265	0.00227	0.00202	0.00152	0.00211	0.00274	0.00126	0.00167	0.000688	0.0016		0.00374	0.000928	0.00178	0.00378	0.00208	0.000303	0.000561
3795	0.00351	0.00354	0.00389	0.0025	0.000945	0.000949	0.000789	0.00114	0.0503	0.03588	0.04466	0.03344	0.00512	0.00294	0.00331	0.00499	0.00101	0.000761	0.000809	0.00171		0.00188	0.00764	0.00167	0.00218	0.00128	0.00588	0.00194	0.00227	0.000961	0.00136	0.00265	0.00246	0.0021	0.00153	0.00211	0.00263	0.00124	0.00151	0.000455	0.00148		0.00337	0.00102	0.00157	0.0036	0.00204	0.000462	0.000638
3794.5	0.00342	0.00354	0.00399	0.00238	0.00105	0.00107	0.00094	0.00145	0.05032	0.03583	0.04485	0.03325	0.00478	0.00312	0.00328	0.00466	0.00114	0.000791	0.000955	0.00187		0.00202	0.00691	0.00176	0.00233	0.00143	0.00592	0.0017	0.00203	0.000993	0.00134	0.00269	0.00238	0.002	0.0017	0.00186	0.00239	0.00155	0.00159	0.000417	0.00163		0.00312	0.00113	0.00155	0.00358	0.00212	0.000612	0.000932
3794	0.00327	0.00351	0.00405	0.00219	0.00122	0.00122	0.0011	0.00185	0.05058	0.03558	0.04499	0.03319	0.00469	0.00329	0.00343	0.00438	0.00136	0.00096	0.00137	0.00222		0.00215	0.00583	0.0018	0.00249	0.0016	0.00614	0.00155	0.00192	0.000957	0.00114	0.00266	0.00209	0.00177	0.00192	0.00138	0.00205	0.00204	0.00194	0.000593	0.00198		0.00308	0.00126	0.00172	0.00363	0.00222	0.000717	0.00131
3793.5	0.00314	0.00345	0.00402	0.00199	0.0013	0.00132	0.00125	0.00221	0.05106	0.03537	0.04503	0.03315	0.00497	0.00331	0.00376	0.00433	0.00148	0.0011	0.00176	0.00246		0.00219	0.00504	0.0017	0.00253	0.0017	0.0064	0.00164	0.00207	0.000921	0.000849	0.00254	0.00179	0.0016	0.00208	0.00094	0.00179	0.00241	0.00232	0.000773	0.00231		0.00322	0.00141	0.00197	0.0037	0.0023	0.000788	0.00166
3793	0.00314	0.00341	0.00395	0.00188	0.00121	0.00131	0.00138	0.00241	0.05159	0.03528	0.04497	0.03296	0.00522	0.00314	0.0041	0.00447	0.00136	0.00103	0.00188	0.00238		0.00218	0.00499	0.00155	0.00253	0.00166	0.0066	0.00186	0.00239	0.000938	0.000624	0.00243	0.0017	0.00158	0.00217	0.000766	0.00176	0.00246	0.0025	0.000741	0.00241		0.00347	0.00158	0.00219	0.00385	0.00236	0.000837	0.00192
3792.5	0.00328	0.0035	0.00393	0.00194	0.000984	0.00116	0.00147	0.00244	0.05188	0.03521	0.04487	0.03261	0.00502	0.00276	0.0042	0.00472	0.00104	0.000778	0.00177	0.00212		0.00224	0.00557	0.00151	0.00259	0.00147	0.00666	0.00201	0.00259	0.000998	0.000541	0.00246	0.00188	0.00166	0.00219	0.000834	0.00187	0.00228	0.00244	0.00051	0.00226		0.00377	0.00177	0.00233	0.00416	0.00236	0.000826	0.00206
3792	0.0035	0.00368	0.00399	0.00215	0.000713	0.000889	0.00148	0.00238	0.05173	0.03502	0.04482	0.03217	0.00426	0.00217	0.004	0.00504	0.000691	0.000502	0.00166	0.00193		0.00231	0.00616	0.00169	0.00268	0.00119	0.00655	0.00203	0.00256	0.00106	0.000551	0.00265	0.00215	0.00169	0.00215	0.000905	0.00194	0.00208	0.00228	0.000279	0.00201		0.00406	0.00193	0.00242	0.00458	0.00228	0.000722	0.00206
3791.5	0.00366	0.00383	0.0041	0.00245	0.000511	0.000583	0.00142	0.00239	0.05115	0.0347	0.04476	0.03177	0.0033	0.00146	0.00365	0.00542	0.000511	0.000332	0.00167	0.00193		0.0023	0.00628	0.00201	0.00266	0.000974	0.00632	0.00205	0.00243	0.00109	0.000594	0.00288	0.00231	0.00166	0.00203	0.000821	0.00191	0.00195	0.00209	0.000218	0.00179		0.0043	0.00198	0.00252	0.0049	0.00214	0.000574	0.00189
3791	0.00367	0.00385	0.00417	0.0027	0.000472	0.000372	0.00133	0.00252	0.05035	0.03443	0.04461	0.03152	0.00255	0.000846	0.00339	0.0058	0.00056	0.000279	0.00168	0.00199		0.00218	0.006	0.0023	0.00252	0.00095	0.00612	0.00222	0.00247	0.00111	0.000683	0.00297	0.00225	0.0017	0.00186	0.000644	0.00187	0.00185	0.00185	0.000338	0.00166		0.00441	0.00193	0.00262	0.00493	0.00205	0.000491	0.0016
3790.5	0.00357	0.00374	0.00414	0.00283	0.000626	0.000335	0.00124	0.00261	0.04963	0.03441	0.04435	0.03147	0.00225	0.000621	0.00331	0.00602	0.000783	0.000288	0.00155	0.00196		0.00209	0.00577	0.00244	0.00242	0.00112	0.00607	0.00257	0.00275	0.00112	0.000843	0.0029	0.00203	0.00188	0.0017	0.000543	0.00193	0.00176	0.00162	0.000535	0.0016		0.00432	0.0018	0.00265	0.0046	0.00207	0.00051	0.00129
3790	0.00341	0.00362	0.00404	0.00282	0.0009	0.00044	0.00116	0.00242	0.04922	0.03468	0.04409	0.03162	0.00235	0.000957	0.00333	0.00596	0.00107	0.000329	0.00135	0.00186		0.0021	0.00587	0.00237	0.00243	0.00135	0.00615	0.003	0.0031	0.00111	0.00102	0.00275	0.00182	0.00206	0.00159	0.000592	0.00206	0.00172	0.00152	0.000704	0.00162		0.004	0.00164	0.00258	0.00406	0.00222	0.00055	0.00104
3789.5	0.00327	0.00357	0.00395	0.00275	0.00115	0.000584	0.00107	0.00193	0.04918	0.03512	0.04394	0.03183	0.00267	0.00176	0.00333	0.00568	0.00133	0.000403	0.00124	0.00177		0.00216	0.0062	0.00217	0.0025	0.0015	0.00625	0.00338	0.00333	0.0011	0.00109	0.00266	0.00172	0.00209	0.00156	0.000732	0.00215	0.00179	0.00159	0.000811	0.00168		0.00356	0.00149	0.00243	0.0036	0.0024	0.000517	0.000903
3789	0.00321	0.0036	0.00392	0.0027	0.00125	0.000671	0.00101	0.00139	0.04935	0.03552	0.04391	0.03199	0.00304	0.00272	0.00326	0.00541	0.00146	0.0005	0.00129	0.00174		0.00219	0.00642	0.00196	0.00253	0.0015	0.00632	0.00355	0.00345	0.00112	0.00104	0.00268	0.00173	0.00192	0.00161	0.000872	0.00218	0.00196	0.00174	0.000863	0.00172		0.00322	0.00139	0.00229	0.00341	0.00253	0.000436	0.000871
3788.5	0.0032	0.00364	0.00398	0.00272	0.0012	0.000676	0.00102	0.0011	0.04951	0.03573	0.04394	0.03205	0.00338	0.00353	0.00318	0.00537	0.00144	0.000585	0.00141	0.00173		0.00221	0.00639	0.00188	0.00256	0.00142	0.0064	0.00347	0.00356	0.00119	0.000944	0.00271	0.00181	0.00169	0.00175	0.00097	0.00223	0.00213	0.00183	0.000885	0.00169		0.00308	0.00138	0.00223	0.00348	0.00258	0.000414	0.00095
3788	0.00324	0.00362	0.00407	0.0028	0.0011	0.000634	0.00107	0.00108	0.04954	0.03576	0.04405	0.0321	0.00366	0.00396	0.00311	0.00554	0.00134	0.000659	0.00145	0.00178		0.00232	0.00629	0.00196	0.00268	0.00131	0.00656	0.00317	0.00366	0.00125	0.000924	0.00262	0.00186	0.00152	0.00192	0.00102	0.00232	0.00224	0.00189	0.000924	0.00163		0.0031	0.00149	0.00227	0.00358	0.00255	0.000501	0.00112
3787.5	0.0033	0.00358	0.00414	0.00287	0.00102	0.000611	0.00107	0.00114	0.04955	0.03571	0.04428	0.0322	0.00385	0.00395	0.00301	0.00569	0.00127	0.000783	0.00149	0.00197		0.00248	0.00637	0.00212	0.00287	0.00119	0.00676	0.00275	0.00364	0.00124	0.00103	0.00244	0.00183	0.00139	0.00202	0.00101	0.00241	0.00228	0.00204	0.00104	0.00165		0.00314	0.00164	0.00238	0.00347	0.00245	0.000628	0.00131
3787	0.00337	0.00355	0.00417	0.00287	0.001	0.000653	0.00101	0.00116	0.04974	0.03573	0.04462	0.03224	0.00397	0.00358	0.00287	0.00563	0.00132	0.000999	0.00164	0.00232		0.00252	0.00666	0.00216	0.00291	0.00103	0.00688	0.00233	0.00354	0.00113	0.00119	0.00223	0.00171	0.00125	0.002	0.000989	0.00242	0.00234	0.00232	0.00125	0.0018		0.00312	0.00175	0.0025	0.00317	0.00236	0.000698	0.00148
3786.5	0.00342	0.00355	0.00416	0.0028	0.00103	0.000761	0.000968	0.0012	0.05013	0.03588	0.04488	0.03207	0.00409	0.00304	0.00277	0.00543	0.00148	0.00124	0.00193	0.00272		0.00228	0.00685	0.002	0.00263	0.000858	0.00684	0.00198	0.0035	0.000975	0.00127	0.00204	0.00155	0.00112	0.00188	0.001	0.00233	0.00241	0.00257	0.00146	0.00203		0.00307	0.00174	0.00256	0.00291	0.00233	0.000697	0.00164
3786	0.00342	0.00357	0.00414	0.0027	0.00109	0.000895	0.00108	0.00141	0.05055	0.03612	0.04489	0.03173	0.0043	0.00249	0.0028	0.0054	0.00162	0.00135	0.00224	0.00295		0.00184	0.00666	0.00173	0.00213	0.000732	0.00668	0.0018	0.00358	0.000824	0.00123	0.00182	0.00141	0.00111	0.00176	0.00107	0.00217	0.00244	0.00263	0.00154	0.0022		0.00301	0.00166	0.00249	0.00292	0.00239	0.000688	0.00181
3785.5	0.00343	0.00363	0.00418	0.00267	0.00116	0.00102	0.00134	0.00176	0.05076	0.03629	0.04472	0.03148	0.00452	0.002	0.00298	0.0057	0.00166	0.00127	0.0024	0.00298		0.00147	0.00619	0.0015	0.0017	0.000721	0.00647	0.00192	0.00372	0.000722	0.00112	0.00156	0.00133	0.00123	0.00171	0.00117	0.00194	0.00234	0.00251	0.00144	0.00224		0.00295	0.00157	0.00233	0.00316	0.00248	0.000717	0.00194
3785	0.00348	0.00369	0.00431	0.00275	0.00123	0.00113	0.00162	0.00205	0.0507	0.03628	0.04459	0.03153	0.00459	0.00162	0.00321	0.00609	0.00159	0.00109	0.00238	0.0029		0.0014	0.00581	0.00144	0.00162	0.000835	0.00628	0.00235	0.00379	0.000689	0.00108	0.00141	0.00129	0.00135	0.00176	0.0012	0.00165	0.00215	0.00242	0.00123	0.00214		0.00289	0.00153	0.00217	0.00338	0.00253	0.00076	0.00196
3784.5	0.00358	0.00373	0.00452	0.00289	0.00129	0.00123	0.00175	0.00214	0.05049	0.03598	0.04464	0.03182	0.00437	0.00146	0.00335	0.0061	0.00145	0.000932	0.00228	0.00278		0.0016	0.00585	0.00152	0.00186	0.00103	0.00612	0.00295	0.00378	0.00073	0.00114	0.00156	0.00131	0.00136	0.00183	0.00115	0.00141	0.00195	0.00244	0.00102	0.00195		0.00279	0.00149	0.00209	0.00335	0.00257	0.000771	0.00181
3784	0.00367	0.00372	0.00468	0.00302	0.00134	0.0013	0.00165	0.00202	0.05027	0.03542	0.04477	0.03208	0.00399	0.00165	0.00338	0.00555	0.00131	0.000855	0.00218	0.0026		0.00192	0.00626	0.00171	0.00222	0.00125	0.00606	0.00337	0.00364	0.000833	0.00125	0.00203	0.00143	0.00127	0.00189	0.00108	0.00136	0.00185	0.00247	0.00089	0.00176		0.00263	0.00137	0.00216	0.00315	0.00263	0.000749	0.00158
3783.5	0.00374	0.00373	0.00476	0.00308	0.00141	0.00133	0.00138	0.00182	0.05008	0.03478	0.04481	0.03209	0.0037	0.00212	0.0034	0.00473	0.00119	0.000815	0.0021	0.00235		0.00215	0.0068	0.00195	0.00249	0.00144	0.00617	0.00328	0.00331	0.000969	0.00129	0.00261	0.00164	0.00121	0.00197	0.00107	0.00153	0.00187	0.00237	0.000847	0.00162		0.00246	0.00123	0.00233	0.00299	0.00275	0.000728	0.00137
3783	0.00385	0.00386	0.00479	0.00311	0.00147	0.00129	0.00109	0.0016	0.04991	0.03432	0.04465	0.03192	0.00364	0.00263	0.00351	0.00411	0.00114	0.000775	0.00199	0.00215		0.00222	0.00723	0.00217	0.00257	0.00154	0.00643	0.00286	0.00299	0.00109	0.00126	0.00308	0.00189	0.00131	0.0021	0.00119	0.00186	0.00201	0.00215	0.000903	0.00161		0.00242	0.00123	0.00252	0.00301	0.00284	0.000728	0.00125
3782.5	0.00406	0.00418	0.00489	0.00318	0.00146	0.00118	0.000918	0.00142	0.04978	0.03417	0.04431	0.03175	0.00371	0.00286	0.00364	0.00392	0.00115	0.000758	0.00187	0.00212		0.00209	0.00736	0.0022	0.00242	0.00154	0.00668	0.00248	0.00282	0.00117	0.00121	0.00334	0.00206	0.00156	0.00226	0.00143	0.00216	0.00222	0.00195	0.00107	0.00171		0.00261	0.00145	0.0026	0.00313	0.00283	0.000728	0.00119
3782	0.00432	0.00459	0.00513	0.00332	0.00138	0.00107	0.000948	0.00132	0.04973	0.03422	0.04385	0.03166	0.00374	0.00267	0.00366	0.00406	0.0012	0.000785	0.00175	0.00226		0.00178	0.00698	0.00194	0.00207	0.00148	0.00677	0.00228	0.00265	0.00117	0.00118	0.00342	0.00205	0.00181	0.00236	0.0017	0.00231	0.00242	0.00187	0.00129	0.00182		0.00295	0.00179	0.00251	0.00315	0.00272	0.000702	0.0011
3781.5	0.00456	0.00493	0.00544	0.00351	0.00131	0.00102	0.00114	0.00135	0.04963	0.03418	0.04336	0.03166	0.00373	0.00214	0.00343	0.00429	0.00124	0.000815	0.00161	0.00243		0.00139	0.00602	0.00146	0.00161	0.00141	0.00666	0.00227	0.00245	0.00112	0.00115	0.00333	0.0019	0.00192	0.00233	0.00189	0.00226	0.00247	0.00183	0.00148	0.00181		0.0032	0.00196	0.00232	0.00299	0.00262	0.000651	0.000999
3781	0.00467	0.00505	0.00567	0.00365	0.0013	0.00105	0.00139	0.00152	0.04931	0.0339	0.04301	0.0317	0.00387	0.00152	0.00299	0.00448	0.00122	0.000793	0.00147	0.0025		0.00109	0.00481	0.00106	0.00126	0.00138	0.00644	0.00235	0.00236	0.00105	0.00109	0.00308	0.00172	0.0018	0.00217	0.00189	0.00207	0.00234	0.00176	0.00154	0.00166		0.00318	0.00177	0.00218	0.00273	0.00264	0.000608	0.00095
3780.5	0.00464	0.00497	0.0057	0.00367	0.00135	0.0011	0.00157	0.00176	0.04875	0.03352	0.04297	0.0317	0.00435	0.00109	0.00255	0.00475	0.00117	0.000739	0.00139	0.00244		0.0012	0.00405	0.00107	0.00138	0.00136	0.00628	0.00234	0.00249	0.000971	0.00102	0.00266	0.00154	0.00154	0.00193	0.00169	0.00175	0.00212	0.00173	0.00148	0.0015		0.00296	0.00128	0.0022	0.00251	0.00276	0.000598	0.000983
3780	0.00449	0.00481	0.00549	0.00354	0.00134	0.0011	0.00161	0.00192	0.04821	0.03323	0.04322	0.03154	0.00512	0.00107	0.00238	0.00521	0.00109	0.000752	0.00142	0.00227		0.00183	0.00432	0.00155	0.00212	0.0013	0.00621	0.00221	0.00275	0.000852	0.000933	0.00223	0.00132	0.00124	0.00166	0.00133	0.00136	0.0019	0.00186	0.00137	0.00148		0.00289	0.000894	0.00237	0.00247	0.00282	0.000604	0.00102
3779.5	0.00429	0.00475	0.0052	0.00335	0.00125	0.000998	0.00151	0.00194	0.04797	0.0331	0.04352	0.03116	0.00587	0.00144	0.00256	0.00574	0.00102	0.000867	0.00149	0.00201		0.0027	0.00529	0.00212	0.00312	0.00117	0.00614	0.00206	0.00298	0.000703	0.000865	0.00204	0.00107	0.00104	0.00145	0.000947	0.000995	0.00171	0.00206	0.00122	0.00159		0.00328	0.000944	0.00257	0.00269	0.00277	0.000595	0.000967
3779	0.00414	0.00483	0.00505	0.00318	0.00115	0.000817	0.00139	0.00186	0.0481	0.03319	0.04368	0.03079	0.00623	0.00199	0.00297	0.00602	0.000995	0.00102	0.00147	0.00173		0.00329	0.00606	0.00243	0.00381	0.00106	0.00602	0.00209	0.00315	0.000592	0.000858	0.00225	0.000986	0.00104	0.0014	0.000739	0.000872	0.00153	0.00212	0.00101	0.00172		0.004	0.00137	0.00276	0.00311	0.00268	0.000579	0.000881
3778.5	0.00406	0.00496	0.00507	0.00308	0.00111	0.000653	0.00132	0.00171	0.04842	0.03351	0.04382	0.0308	0.00596	0.0025	0.00336	0.0059	0.00104	0.00112	0.00133	0.00159		0.00339	0.00636	0.00248	0.00392	0.00105	0.00591	0.00232	0.0033	0.000629	0.000971	0.00278	0.00123	0.00123	0.00152	0.000806	0.0011	0.00143	0.00198	0.000747	0.00184		0.0046	0.00181	0.00289	0.00357	0.00264	0.000584	0.00084
3778	0.00402	0.00502	0.0052	0.00306	0.00115	0.000632	0.00133	0.00157	0.04866	0.03397	0.04403	0.03128	0.00512	0.00283	0.00361	0.00545	0.00113	0.00117	0.00119	0.00169		0.00313	0.00662	0.00246	0.00362	0.00112	0.00594	0.0026	0.0034	0.000889	0.00122	0.00335	0.00174	0.00151	0.00178	0.00111	0.00157	0.00149	0.00181	0.000549	0.00196		0.00467	0.00197	0.00289	0.00388	0.00265	0.000617	0.000872
3777.5	0.00401	0.00495	0.00532	0.00308	0.00123	0.000796	0.00138	0.00153	0.04866	0.03441	0.04428	0.03203	0.00412	0.00301	0.00373	0.00496	0.00119	0.00112	0.00113	0.00192		0.00278	0.00723	0.00247	0.00321	0.00124	0.00608	0.00278	0.00336	0.0013	0.00152	0.00361	0.00224	0.00166	0.00203	0.00152	0.00204	0.00168	0.00177	0.000476	0.00207		0.00412	0.0018	0.00267	0.00391	0.0027	0.000653	0.000978
3777	0.00404	0.00481	0.00536	0.00311	0.00131	0.00104	0.00143	0.00162	0.04854	0.03464	0.0444	0.03266	0.00339	0.00317	0.00383	0.00471	0.00115	0.000928	0.00116	0.00209		0.00251	0.00791	0.00244	0.0029	0.0014	0.00621	0.0028	0.00317	0.00164	0.00167	0.00338	0.00245	0.00157	0.00218	0.00183	0.00225	0.00184	0.00185	0.000502	0.00211		0.0032	0.0014	0.00231	0.0036	0.00276	0.00067	0.00116
3776.5	0.00417	0.00476	0.00536	0.00314	0.00134	0.0012	0.00144	0.00171	0.04851	0.03459	0.04428	0.03289	0.00309	0.00339	0.00394	0.00475	0.001	0.000622	0.00119	0.00209		0.00231	0.00798	0.00222	0.00267	0.00155	0.00623	0.00271	0.00295	0.00173	0.00156	0.00276	0.00232	0.00126	0.00221	0.00191	0.00213	0.00185	0.00193	0.000554	0.00201		0.00236	0.000973	0.00197	0.00307	0.00283	0.000661	0.00139
3776	0.0044	0.00488	0.00538	0.0032	0.00133	0.0012	0.0014	0.00165	0.04867	0.03434	0.04399	0.03273	0.00311	0.00358	0.00397	0.00496	0.00084	0.000341	0.00117	0.002		0.00211	0.00717	0.00183	0.00244	0.00167	0.0062	0.00256	0.00287	0.00157	0.00128	0.00214	0.00207	0.00101	0.00221	0.00174	0.00183	0.00173	0.0019	0.000602	0.00179		0.00198	0.000681	0.00176	0.00252	0.00291	0.000624	0.00156
3775.5	0.00466	0.00507	0.00541	0.00327	0.00128	0.00111	0.00131	0.0014	0.0489	0.03411	0.0437	0.03241	0.0032	0.00352	0.00384	0.00516	0.00077	0.000245	0.00108	0.00192		0.00196	0.00603	0.00147	0.00227	0.00174	0.00623	0.00246	0.00301	0.00134	0.00107	0.00184	0.00195	0.00106	0.00224	0.0015	0.0016	0.00163	0.00176	0.000655	0.00158		0.00216	0.000603	0.00168	0.0022	0.00297	0.000557	0.00155
3775	0.00485	0.00514	0.00542	0.00336	0.00125	0.00103	0.00119	0.00112	0.04897	0.03402	0.04353	0.03211	0.00319	0.00315	0.00358	0.00526	0.000821	0.000358	0.000907	0.00187		0.00195	0.0054	0.00135	0.00226	0.00179	0.00637	0.00254	0.00342	0.00117	0.0011	0.0019	0.00201	0.0014	0.00227	0.00138	0.00159	0.00164	0.00157	0.000702	0.00149		0.00263	0.000688	0.00166	0.00222	0.00302	0.000463	0.00135
3774.5	0.00494	0.00503	0.00546	0.00351	0.00129	0.00102	0.00106	0.000984	0.04881	0.03401	0.04348	0.03186	0.0031	0.00264	0.00331	0.00532	0.000952	0.00056	0.000678	0.00183		0.0021	0.00571	0.00147	0.00243	0.00184	0.00646	0.00286	0.00403	0.00109	0.00129	0.00213	0.00209	0.00177	0.0022	0.00145	0.00171	0.00172	0.0014	0.000714	0.00152		0.00301	0.000792	0.00166	0.00252	0.00308	0.000367	0.00106
3774	0.00497	0.00487	0.00562	0.00372	0.00137	0.00105	0.000977	0.000994	0.04855	0.03401	0.04348	0.03159	0.00311	0.00231	0.00319	0.00545	0.00111	0.000725	0.0005	0.00189		0.00229	0.00667	0.00171	0.00265	0.00185	0.00637	0.00331	0.00457	0.00103	0.00149	0.00231	0.00204	0.00192	0.00204	0.00161	0.00182	0.00183	0.00135	0.000707	0.00164		0.00308	0.000815	0.0017	0.0029	0.00316	0.000303	0.000847
3773.5	0.00498	0.00482	0.00587	0.00392	0.00144	0.00106	0.00098	0.000979	0.04837	0.03402	0.04348	0.03129	0.00347	0.00226	0.00327	0.00562	0.00127	0.000827	0.000509	0.0021		0.00237	0.00763	0.00197	0.00275	0.00178	0.00611	0.00361	0.0046	0.000938	0.00155	0.0024	0.00184	0.00182	0.00188	0.00173	0.00183	0.00196	0.00149	0.000736	0.00184		0.00296	0.000813	0.0018	0.00324	0.00321	0.000283	0.000802
3773	0.00496	0.0049	0.00608	0.00402	0.00144	0.00103	0.00104	0.000813	0.04834	0.03402	0.04349	0.03106	0.00418	0.00233	0.00344	0.00567	0.00138	0.000902	0.00071	0.00235		0.00232	0.00817	0.0022	0.00269	0.00165	0.00588	0.00353	0.00378	0.000868	0.00148	0.00246	0.00162	0.0016	0.00182	0.00173	0.00176	0.00207	0.00179	0.000828	0.00205		0.00297	0.000926	0.00194	0.00352	0.00322	0.000285	0.000885
3772.5	0.00487	0.00503	0.00612	0.00399	0.00137	0.000984	0.00112	0.000562	0.04841	0.0339	0.04349	0.03099	0.00489	0.00228	0.0035	0.0054	0.00138	0.000956	0.000926	0.00238		0.0022	0.00816	0.00235	0.00254	0.00149	0.00586	0.00324	0.00259	0.000874	0.00138	0.00254	0.00147	0.00142	0.00186	0.00161	0.00165	0.00209	0.00206	0.000932	0.00213		0.0033	0.00122	0.00202	0.00379	0.00317	0.000286	0.000977
3772	0.00474	0.00514	0.00599	0.00388	0.00131	0.000962	0.00121	0.000407	0.04845	0.03355	0.04344	0.031	0.00517	0.00209	0.00333	0.0048	0.00127	0.000958	0.000945	0.00211		0.00208	0.00759	0.0023	0.00241	0.00138	0.00603	0.00319	0.00217	0.00097	0.00134	0.00263	0.00143	0.00131	0.00191	0.00142	0.00157	0.00196	0.00205	0.000976	0.00198		0.00388	0.00164	0.00199	0.00404	0.00314	0.000308	0.000992
3771.5	0.00462	0.00518	0.00576	0.00376	0.00129	0.000956	0.00134	0.000468	0.04838	0.03304	0.04334	0.03103	0.00486	0.00191	0.003	0.00419	0.00109	0.000905	0.000729	0.00175		0.00202	0.00648	0.00199	0.00234	0.00134	0.00627	0.00333	0.00271	0.00113	0.00137	0.00268	0.00151	0.00128	0.00193	0.00126	0.00162	0.00175	0.00176	0.000968	0.00166		0.0044	0.00202	0.00189	0.0042	0.00318	0.000415	0.000942
3771	0.00453	0.00517	0.00555	0.00368	0.00125	0.000924	0.00155	0.000708	0.0483	0.03259	0.04333	0.03111	0.00421	0.00186	0.00263	0.00406	0.000944	0.000853	0.00048	0.00165		0.0021	0.00514	0.00151	0.00243	0.00138	0.00646	0.00328	0.00327	0.00126	0.0014	0.00268	0.00164	0.00134	0.00189	0.00117	0.00182	0.00165	0.00146	0.000998	0.00138		0.00449	0.00222	0.00181	0.00418	0.00328	0.000637	0.000875
3770.5	0.00448	0.00517	0.00547	0.00369	0.00113	0.000905	0.00174	0.000968	0.04845	0.03241	0.04357	0.0313	0.00369	0.00197	0.00232	0.00463	0.000867	0.00084	0.000472	0.00182		0.00234	0.00433	0.00108	0.00271	0.00147	0.00656	0.00303	0.00333	0.00127	0.00132	0.00263	0.00171	0.00147	0.00177	0.00107	0.002	0.00171	0.00147	0.00111	0.00126		0.00409	0.0022	0.00177	0.00391	0.00332	0.00087	0.000786
3770	0.00448	0.00524	0.00558	0.0038	0.000987	0.000938	0.00181	0.00118	0.04889	0.03254	0.04389	0.03152	0.00355	0.0022	0.00211	0.00541	0.000795	0.000789	0.000736	0.00193		0.00262	0.00458	0.000818	0.00303	0.00156	0.00654	0.00273	0.00312	0.00112	0.00112	0.00257	0.00165	0.00164	0.00158	0.000885	0.00193	0.00172	0.00168	0.00116	0.00116		0.0036	0.00206	0.00172	0.00349	0.00322	0.000954	0.000678
3769.5	0.00455	0.00537	0.00583	0.00393	0.000932	0.000961	0.00176	0.0014	0.04931	0.03296	0.04396	0.0316	0.00366	0.00266	0.00202	0.00567	0.000704	0.000609	0.00105	0.00169		0.00275	0.00564	0.000752	0.00318	0.00163	0.0064	0.00246	0.00303	0.00092	0.000883	0.00252	0.00158	0.00184	0.00144	0.000746	0.00167	0.00153	0.0017	0.00105	0.000983		0.00354	0.00194	0.0017	0.00318	0.00306	0.000872	0.000658
3769	0.00469	0.00554	0.00609	0.00397	0.00102	0.000918	0.00168	0.00161	0.04941	0.03349	0.04367	0.03149	0.00366	0.00338	0.0021	0.00525	0.000684	0.000382	0.00124	0.00133		0.00275	0.00702	0.00097	0.00318	0.00172	0.00627	0.00213	0.00313	0.000778	0.000703	0.00245	0.00158	0.00201	0.00143	0.000764	0.00142	0.00127	0.00145	0.000907	0.000832		0.00396	0.00194	0.0018	0.00316	0.00295	0.000739	0.000786
3768.5	0.00486	0.00573	0.00629	0.00396	0.0012	0.000858	0.00161	0.00176	0.0491	0.03375	0.04314	0.03119	0.00337	0.00417	0.00228	0.00457	0.000786	0.000262	0.00127	0.00115		0.00275	0.00847	0.00148	0.00318	0.00184	0.00634	0.00173	0.00318	0.00072	0.000594	0.00237	0.00157	0.00207	0.00151	0.000911	0.00127	0.00111	0.00117	0.000884	0.000787		0.00451	0.00203	0.00196	0.00337	0.00295	0.000652	0.000964
3768	0.00503	0.0059	0.00648	0.004	0.00144	0.000872	0.00158	0.00183	0.04853	0.03352	0.04263	0.03077	0.00302	0.00471	0.00241	0.00405	0.000927	0.000275	0.00113	0.0012		0.00279	0.00979	0.00211	0.00322	0.00196	0.00667	0.0015	0.00304	0.000718	0.000559	0.00238	0.00145	0.002	0.00161	0.00108	0.00121	0.00108	0.00107	0.000958	0.000781		0.00485	0.00216	0.00205	0.00361	0.00305	0.000644	0.00109
3767.5	0.00512	0.00593	0.0066	0.00409	0.00171	0.000986	0.00159	0.00185	0.04806	0.03305	0.04242	0.03045	0.00292	0.00485	0.00236	0.00388	0.000974	0.000324	0.000827	0.0013		0.00279	0.0106	0.00258	0.00323	0.00209	0.00706	0.0017	0.0029	0.000738	0.000596	0.00252	0.00121	0.00187	0.00165	0.00116	0.00121	0.0011	0.00112	0.00096	0.000725		0.00489	0.00223	0.00204	0.00376	0.00322	0.000722	0.00117
3767	0.0051	0.00576	0.00654	0.00412	0.00193	0.00111	0.00161	0.0018	0.04804	0.03294	0.0428	0.0305	0.00312	0.00473	0.00212	0.00407	0.000887	0.000359	0.000463	0.00138		0.00271	0.01055	0.00271	0.00313	0.0022	0.00726	0.00234	0.00312	0.000766	0.000684	0.00268	0.000998	0.00173	0.00158	0.00105	0.00128	0.00116	0.00123	0.000808	0.000672		0.00474	0.00216	0.00202	0.00378	0.00341	0.000867	0.00135
3766.5	0.00504	0.00554	0.00633	0.00404	0.00194	0.00113	0.00158	0.00167	0.04847	0.03348	0.04372	0.03103	0.00355	0.00447	0.00192	0.00465	0.000765	0.000462	0.000286	0.0015		0.00262	0.00975	0.00259	0.00303	0.00216	0.00719	0.00303	0.00369	0.000795	0.000799	0.0027	0.000911	0.00161	0.00147	0.000709	0.0014	0.00129	0.00138	0.000638	0.000777		0.00458	0.00191	0.00206	0.00376	0.0035	0.001	0.00172
3766	0.00508	0.00549	0.00624	0.00395	0.00172	0.00105	0.00147	0.00154	0.04888	0.03427	0.0447	0.0317	0.00418	0.00398	0.002	0.00546	0.000727	0.000712	0.000476	0.00172		0.00269	0.00886	0.00248	0.00311	0.00187	0.00692	0.00329	0.00411	0.000808	0.000927	0.00257	0.000966	0.00155	0.00145	0.000296	0.0015	0.00151	0.00158	0.000659	0.00109		0.00447	0.00157	0.00209	0.00372	0.00345	0.00103	0.00212
3765.5	0.00532	0.00566	0.00642	0.00396	0.00146	0.000949	0.00131	0.00152	0.04877	0.03476	0.04511	0.03205	0.00488	0.00322	0.00236	0.00602	0.000787	0.000986	0.000946	0.00193		0.00291	0.00845	0.0025	0.00336	0.00143	0.00667	0.00295	0.0039	0.000811	0.00108	0.00249	0.00115	0.0016	0.00161	0.000133	0.00158	0.00168	0.00174	0.000869	0.00146		0.00438	0.00138	0.00207	0.00369	0.00335	0.000954	0.00233
3765	0.00567	0.00588	0.00673	0.00402	0.00137	0.000911	0.00117	0.00163	0.04816	0.03482	0.0448	0.03192	0.0053	0.00248	0.00276	0.00595	0.000875	0.00109	0.00143	0.00202		0.0031	0.00859	0.0026	0.00359	0.00113	0.00655	0.00223	0.00309	0.000856	0.00126	0.00264	0.00146	0.00178	0.00194	0.000441	0.00171	0.00175	0.00172	0.00108	0.00171		0.00435	0.00143	0.00202	0.00363	0.00333	0.000887	0.00228
3764.5	0.00593	0.00594	0.00688	0.00401	0.00149	0.000988	0.00112	0.0018	0.04754	0.03469	0.04418	0.03157	0.00504	0.00221	0.00295	0.00541	0.000935	0.000975	0.00173	0.00203		0.00314	0.00902	0.0026	0.00364	0.00113	0.00654	0.00158	0.00223	0.000999	0.00146	0.00301	0.00185	0.00199	0.00229	0.00111	0.00192	0.00178	0.00161	0.00115	0.00181		0.00439	0.00166	0.00199	0.00354	0.00342	0.000919	0.00206
3764	0.00596	0.00582	0.00674	0.00388	0.00167	0.00113	0.00121	0.002	0.04742	0.03465	0.0438	0.03142	0.00417	0.00252	0.00286	0.00491	0.000963	0.000805	0.00182	0.00204		0.00305	0.00938	0.00245	0.00353	0.00127	0.00651	0.00129	0.00179	0.00124	0.00165	0.00347	0.0022	0.00215	0.00254	0.0018	0.00214	0.0019	0.0016	0.00113	0.00182		0.00446	0.00184	0.00199	0.00344	0.00354	0.00103	0.00184
3763.5	0.00578	0.00565	0.00647	0.00371	0.00172	0.00121	0.00139	0.0022	0.04796	0.03483	0.04388	0.0317	0.00324	0.00305	0.00262	0.00482	0.000999	0.00073	0.00176	0.00208		0.00294	0.00957	0.00232	0.0034	0.0013	0.00632	0.00139	0.00184	0.00149	0.00178	0.00381	0.00239	0.00227	0.00264	0.00223	0.00226	0.00211	0.00178	0.00112	0.00183		0.00448	0.00185	0.00201	0.00341	0.00356	0.0011	0.00169
3763	0.00554	0.00559	0.00634	0.00364	0.0016	0.00116	0.00158	0.00234	0.04898	0.03509	0.04416	0.03228	0.00278	0.00325	0.0024	0.00505	0.00109	0.000794	0.00169	0.00207		0.00288	0.00982	0.0024	0.00333	0.00112	0.006	0.00173	0.0022	0.00164	0.00181	0.00389	0.00242	0.00239	0.00265	0.00228	0.00228	0.00234	0.00207	0.00122	0.00182		0.00445	0.00171	0.00204	0.00345	0.00351	0.00107	0.0016
3762.5	0.00539	0.00572	0.0065	0.00375	0.00143	0.00107	0.00168	0.00241	0.05002	0.03514	0.04416	0.03269	0.00299	0.00296	0.00233	0.00532	0.00125	0.000932	0.00167	0.00201		0.00289	0.01038	0.00271	0.00334	0.000885	0.00576	0.00216	0.00271	0.00164	0.00175	0.00375	0.00231	0.00253	0.00263	0.00208	0.00222	0.00244	0.00226	0.00142	0.00179		0.00446	0.00162	0.00206	0.00352	0.00348	0.000931	0.00148
3762	0.0054	0.00594	0.00686	0.00398	0.00137	0.00113	0.00169	0.00241	0.05059	0.03477	0.04359	0.03256	0.00363	0.00244	0.00245	0.00553	0.00144	0.00106	0.0017	0.00199		0.00291	0.01108	0.00301	0.00337	0.000802	0.00573	0.00254	0.00318	0.00148	0.00161	0.00349	0.00213	0.00259	0.00259	0.00183	0.00213	0.00238	0.00222	0.00167	0.00175		0.00461	0.00171	0.0021	0.00353	0.00359	0.000788	0.00133
3761.5	0.00552	0.00612	0.00718	0.00421	0.00151	0.00135	0.00169	0.00243	0.05041	0.03407	0.04265	0.03192	0.00428	0.00199	0.0027	0.00567	0.00159	0.00111	0.00169	0.0021		0.00294	0.01121	0.00305	0.0034	0.000928	0.00588	0.0027	0.00323	0.0012	0.00142	0.00323	0.00188	0.00249	0.00244	0.00168	0.00203	0.00223	0.00199	0.00187	0.00174		0.0049	0.00199	0.00221	0.0035	0.00384	0.000751	0.00127
3761	0.00563	0.00618	0.00727	0.0043	0.00178	0.00156	0.00178	0.0025	0.04961	0.0334	0.0419	0.03121	0.0046	0.00177	0.00293	0.00572	0.0016	0.00105	0.00156	0.00229		0.00303	0.01006	0.00275	0.0035	0.00111	0.00604	0.00261	0.00279	0.000928	0.00122	0.00304	0.00163	0.00227	0.00216	0.00172	0.00196	0.00209	0.00173	0.00192	0.00174		0.00517	0.00232	0.00242	0.00347	0.00415	0.000869	0.00146
3760.5	0.00567	0.00617	0.00715	0.00432	0.00201	0.00157	0.00192	0.00251	0.04882	0.03315	0.04188	0.03096	0.00453	0.00183	0.003	0.00561	0.00143	0.000856	0.00137	0.00238		0.00327	0.00792	0.00229	0.00378	0.00115	0.00611	0.00241	0.00227	0.000789	0.00112	0.00296	0.00144	0.00214	0.00184	0.00186	0.00193	0.002	0.00163	0.00178	0.00166		0.00528	0.00252	0.00267	0.00349	0.00433	0.00106	0.00181
3760	0.00567	0.00621	0.00704	0.00442	0.00205	0.00144	0.00196	0.00231	0.04866	0.03335	0.04257	0.03127	0.00436	0.00214	0.00292	0.00538	0.00113	0.000584	0.00116	0.00223		0.00354	0.0061	0.00188	0.0041	0.00102	0.00614	0.00224	0.00201	0.00085	0.00113	0.00297	0.00134	0.00224	0.00163	0.00191	0.00192	0.00191	0.00167	0.00145	0.00143		0.00522	0.00257	0.00282	0.0036	0.00435	0.00115	0.00199
3759.5	0.00574	0.00632	0.00711	0.00467	0.0019	0.00134	0.00186	0.00199	0.04912	0.03382	0.04336	0.0317	0.00444	0.00261	0.00277	0.0052	0.000817	0.000324	0.000921	0.00187		0.00358	0.00548	0.00154	0.00414	0.000875	0.00621	0.00214	0.00202	0.00102	0.0012	0.00305	0.00135	0.00248	0.00163	0.00182	0.0019	0.00173	0.00162	0.00102	0.00113		0.00516	0.00258	0.00285	0.00382	0.0043	0.00105	0.00187
3759	0.00586	0.00641	0.00732	0.00491	0.00169	0.0013	0.00176	0.00176	0.04978	0.03435	0.04377	0.03189	0.00464	0.00307	0.00254	0.00513	0.000641	0.000204	0.000685	0.00152		0.00326	0.00571	0.00122	0.00377	0.00085	0.00625	0.00215	0.00225	0.00114	0.00127	0.00319	0.00149	0.00265	0.00181	0.00171	0.00186	0.00152	0.00135	0.000643	0.000953		0.00518	0.00266	0.00292	0.00412	0.00431	0.000867	0.00165
3758.5	0.00595	0.00639	0.00747	0.005	0.00153	0.00125	0.00178	0.00172	0.05037	0.03473	0.04372	0.03177	0.00448	0.00342	0.00213	0.00503	0.000685	0.00034	0.000568	0.00138		0.00275	0.00607	0.000945	0.00318	0.000917	0.00613	0.00222	0.00269	0.00116	0.00132	0.00333	0.00178	0.0026	0.00203	0.00169	0.00183	0.00141	0.00101	0.000475	0.00105		0.00526	0.00275	0.00302	0.00437	0.00437	0.000737	0.00157
3758	0.00595	0.00629	0.00747	0.00491	0.00143	0.00107	0.00192	0.00188	0.05083	0.03476	0.04339	0.0315	0.00375	0.00369	0.00161	0.00473	0.000936	0.000726	0.000668	0.00151		0.00234	0.0062	0.000833	0.00271	0.00091	0.00576	0.00231	0.0033	0.00113	0.00139	0.00339	0.00213	0.00239	0.0022	0.00176	0.00181	0.00151	0.000888	0.00056	0.00141		0.00528	0.0027	0.00301	0.0044	0.0044	0.000719	0.00164
3757.5	0.00588	0.00619	0.00741	0.00475	0.00135	0.000769	0.00203	0.00212	0.05115	0.03447	0.04309	0.03131	0.00281	0.00399	0.00124	0.00428	0.00127	0.00119	0.000935	0.0018		0.00229	0.00626	0.000989	0.00265	0.000743	0.00519	0.0024	0.00392	0.00109	0.00145	0.00326	0.00235	0.00216	0.00219	0.00181	0.0018	0.00178	0.00115	0.000826	0.00182		0.00507	0.00241	0.00276	0.0041	0.00432	0.000777	0.00173
3757	0.00581	0.00619	0.00743	0.00466	0.00122	0.000468	0.00198	0.00232	0.05125	0.03416	0.04308	0.03132	0.00224	0.00441	0.00125	0.00401	0.0015	0.0015	0.00117	0.00203		0.00261	0.0065	0.00133	0.00302	0.000506	0.00462	0.00252	0.00432	0.00103	0.00141	0.00288	0.00226	0.00197	0.00192	0.00173	0.0017	0.00207	0.00164	0.00111	0.00206		0.00454	0.00197	0.00233	0.00353	0.00413	0.000843	0.00169
3756.5	0.00581	0.00633	0.00762	0.00474	0.00108	0.000298	0.00179	0.0025	0.05099	0.03413	0.04334	0.03141	0.00229	0.00487	0.00158	0.00402	0.00154	0.00151	0.0012	0.00204		0.003	0.00672	0.00157	0.00347	0.00036	0.00435	0.00268	0.00442	0.000943	0.00124	0.00242	0.00191	0.00185	0.00151	0.00153	0.00153	0.00217	0.00199	0.00123	0.002		0.00392	0.00159	0.00194	0.00301	0.00392	0.000913	0.00158
3756	0.00594	0.00658	0.00793	0.00493	0.000998	0.000275	0.00166	0.00275	0.05049	0.03445	0.04367	0.03144	0.00275	0.00519	0.00187	0.00407	0.00146	0.00129	0.00105	0.00189		0.00312	0.00645	0.00154	0.00361	0.000405	0.00447	0.00277	0.00426	0.00089	0.00104	0.00215	0.0016	0.00183	0.00125	0.00142	0.00145	0.00206	0.00196	0.00117	0.00179		0.00354	0.00143	0.00184	0.0028	0.0038	0.00104	0.00162
3755.5	0.00617	0.00685	0.0082	0.00515	0.000986	0.000349	0.0017	0.00308	0.05007	0.0349	0.04396	0.03144	0.00322	0.00521	0.0019	0.00396	0.00138	0.00105	0.000979	0.00178		0.00297	0.00555	0.00136	0.00343	0.000611	0.00488	0.00268	0.00392	0.000905	0.000917	0.00221	0.00157	0.00194	0.00127	0.00148	0.00156	0.00191	0.0018	0.00108	0.00165		0.00357	0.00146	0.00195	0.00284	0.0038	0.00125	0.00186
3755	0.00648	0.00714	0.00842	0.00538	0.001	0.000489	0.00186	0.00341	0.04996	0.03528	0.04421	0.03149	0.00357	0.00493	0.00172	0.00377	0.00133	0.000914	0.00116	0.00185		0.00275	0.00434	0.00129	0.00318	0.000833	0.00534	0.00241	0.00349	0.000947	0.000885	0.0025	0.00176	0.00213	0.00144	0.00162	0.00174	0.00183	0.00183	0.00113	0.00162		0.00383	0.00155	0.00201	0.00283	0.00383	0.00146	0.00211
3754.5	0.00681	0.00746	0.00864	0.00563	0.000996	0.000709	0.00204	0.00365	0.05	0.03555	0.04449	0.03156	0.00395	0.0045	0.00161	0.00375	0.0012	0.000862	0.00151	0.002		0.00267	0.00338	0.00143	0.00309	0.000929	0.0056	0.00215	0.00308	0.000923	0.000856	0.00281	0.00197	0.00223	0.00152	0.00163	0.00177	0.00173	0.0021	0.00129	0.00157		0.00408	0.00162	0.0018	0.00249	0.00379	0.00156	0.00217
3754	0.00706	0.00779	0.00889	0.00589	0.000978	0.000998	0.00214	0.00381	0.04974	0.03573	0.04476	0.03151	0.00449	0.00408	0.00176	0.00393	0.000883	0.000737	0.00178	0.00198		0.00269	0.00328	0.00165	0.00311	0.000864	0.00556	0.00211	0.00288	0.000792	0.000786	0.00303	0.00205	0.00215	0.0014	0.00144	0.0016	0.00142	0.00223	0.00132	0.00131		0.00419	0.00175	0.00138	0.00193	0.00371	0.00154	0.002
3753.5	0.00714	0.00801	0.00906	0.00607	0.000981	0.00116	0.00219	0.00384	0.04898	0.03579	0.04491	0.03126	0.00489	0.00392	0.00207	0.00409	0.000474	0.000441	0.0017	0.00166		0.00268	0.00431	0.00174	0.0031	0.000705	0.00532	0.0023	0.00305	0.000634	0.000778	0.00319	0.00203	0.00198	0.00119	0.0012	0.00143	0.000893	0.00189	0.00106	0.00086		0.00426	0.00198	0.00109	0.0016	0.00371	0.00149	0.00182
3753	0.00696	0.008	0.00904	0.00603	0.000954	0.00104	0.00223	0.00359	0.04835	0.03572	0.04507	0.03099	0.00474	0.00415	0.00226	0.00407	0.000215	0.000133	0.00144	0.00131		0.00269	0.00614	0.00167	0.00311	0.000568	0.00518	0.00256	0.00345	0.000585	0.000985	0.00336	0.00197	0.00202	0.00107	0.00111	0.00147	0.000583	0.00137	0.000706	0.000497		0.00424	0.00218	0.00115	0.00176	0.00379	0.00151	0.00181
3752.5	0.00668	0.00787	0.00897	0.00587	0.00089	0.000777	0.0022	0.00299	0.04858	0.03551	0.04538	0.03085	0.0042	0.00451	0.00218	0.00405	0.000186	6.2e-05	0.0014	0.00126		0.00279	0.00782	0.00154	0.00323	0.000496	0.00527	0.00264	0.00379	0.000715	0.00137	0.00355	0.00186	0.00244	0.00115	0.0012	0.00163	0.000754	0.00127	0.000655	0.000388		0.00398	0.00215	0.00134	0.002	0.00383	0.00149	0.00183
3752	0.00654	0.00778	0.00911	0.00577	0.000885	0.000578	0.00218	0.00241	0.04919	0.03506	0.04547	0.03067	0.00405	0.00465	0.00196	0.00407	0.000189	0.000156	0.00162	0.00132		0.00284	0.00814	0.00144	0.00329	0.000395	0.00537	0.0024	0.0038	0.000926	0.00169	0.00369	0.0017	0.00303	0.00136	0.00137	0.00166	0.00097	0.0014	0.000831	0.000346		0.00357	0.00201	0.00137	0.00189	0.00378	0.00134	0.00169
3751.5	0.00648	0.00772	0.00928	0.00572	0.000965	0.000546	0.00221	0.0021	0.04946	0.0347	0.04521	0.03056	0.00452	0.0047	0.00173	0.00389	0.000105	0.000179	0.0018	0.00119		0.00269	0.007	0.0015	0.00312	0.000287	0.00516	0.00192	0.00354	0.00106	0.00174	0.00361	0.00158	0.0034	0.00158	0.00152	0.00161	0.000857	0.00124	0.000888	0.000251		0.00314	0.00197	0.00136	0.00152	0.00376	0.00112	0.00147
3751	0.0064	0.00763	0.00932	0.00566	0.00107	0.000672	0.00228	0.00217	0.04916	0.03452	0.04479	0.03073	0.00495	0.00494	0.00151	0.00342	0	7.6e-05	0.00177	0.000832		0.00238	0.00551	0.00164	0.00275	0.000297	0.00475	0.00151	0.00328	0.00111	0.00162	0.00325	0.00163	0.00348	0.00182	0.00171	0.00173	0.000508	0.000674	0.000649	0.000174		0.00276	0.00211	0.00157	0.00131	0.00384	0.000941	0.00135
3750.5	0.00635	0.00763	0.0093	0.00564	0.00113	0.000852	0.00244	0.00272	0.04866	0.0342	0.04428	0.03123	0.00486	0.00536	0.00133	0.00293	2.5e-05	2.1e-05	0.00153	0.000472		0.00208	0.00498	0.00164	0.00241	0.000404	0.0045	0.00161	0.00332	0.00116	0.0016	0.00283	0.00186	0.00358	0.00223	0.00208	0.00209	0.000342	9.6e-05	0.000317	0.000263		0.00265	0.00238	0.00208	0.00152	0.00398	0.000889	0.00151
3750	0.00642	0.00782	0.00933	0.00574	0.00109	0.00108	0.00258	0.00336	0.04874	0.03374	0.04393	0.03186	0.00452	0.00545	0.00128	0.00278	0.000254	0.000245	0.00136	0.000477		0.00207	0.00572	0.00151	0.00239	0.000536	0.00459	0.00234	0.00361	0.0012	0.00171	0.00258	0.00198	0.00387	0.00265	0.00245	0.00235	0.000735	0.00019	0.000361	0.000571		0.00284	0.00256	0.00259	0.00193	0.00395	0.000859	0.0018
3749.5	0.0067	0.0082	0.00956	0.006	0.0011	0.00132	0.00249	0.00355	0.04929	0.03353	0.04372	0.03199	0.00434	0.00462	0.00138	0.00275	0.000453	0.000584	0.00132	0.000679		0.00223	0.00652	0.00128	0.00258	0.000643	0.00498	0.00324	0.00384	0.00123	0.00186	0.00258	0.00184	0.0042	0.00285	0.00262	0.00213	0.00125	0.000781	0.000725	0.000773		0.00314	0.00251	0.00273	0.00215	0.00379	0.000647	0.00184
3749	0.00714	0.00855	0.00991	0.00632	0.00129	0.00145	0.0023	0.00336	0.04941	0.03369	0.04335	0.0315	0.00452	0.00327	0.00155	0.00241	0.000452	0.000673	0.00117	0.000608		0.00223	0.00629	0.00107	0.00258	0.000733	0.00547	0.00366	0.00389	0.00131	0.00199	0.00276	0.00176	0.00436	0.00289	0.00271	0.00174	0.00125	0.00097	0.000891	0.000678		0.00347	0.00234	0.00262	0.00224	0.0038	0.000346	0.00171
3748.5	0.00746	0.00862	0.01	0.00649	0.00153	0.00144	0.00214	0.00308	0.04907	0.03414	0.04293	0.03113	0.00475	0.00239	0.00163	0.00184	0.000435	0.000606	0.000932	0.000375		0.00216	0.00551	0.00112	0.0025	0.000903	0.00589	0.00353	0.00401	0.0014	0.00207	0.00287	0.00192	0.00413	0.00281	0.00279	0.00152	0.000992	0.000779	0.000823	0.000599		0.00369	0.00217	0.00249	0.00245	0.00404	0.000213	0.00164
3748	0.00756	0.0085	0.00981	0.00651	0.0016	0.0013	0.00203	0.00295	0.04875	0.03463	0.04284	0.03131	0.00452	0.00246	0.00157	0.00167	0.000571	0.000691	0.000856	0.000341		0.00228	0.00517	0.00141	0.00264	0.00112	0.00621	0.00316	0.00432	0.00147	0.00213	0.00282	0.0022	0.0036	0.00267	0.00281	0.0015	0.000973	0.000825	0.000812	0.000776		0.0037	0.00198	0.00232	0.0027	0.00432	0.000312	0.00159
3747.5	0.00751	0.00838	0.00959	0.00647	0.00145	0.00102	0.00195	0.00304	0.04872	0.03491	0.0432	0.03181	0.00401	0.00307	0.00151	0.00226	0.00082	0.00102	0.00108	0.00063		0.00263	0.00571	0.00172	0.00305	0.00124	0.00637	0.00276	0.00456	0.00151	0.00218	0.00275	0.00234	0.0031	0.00255	0.00275	0.00153	0.0013	0.00143	0.00104	0.00112		0.00347	0.00177	0.002	0.0027	0.00439	0.00051	0.00143
3747	0.00739	0.00835	0.00952	0.00643	0.0012	0.00069	0.00179	0.00323	0.04896	0.03494	0.04385	0.03207	0.00366	0.00341	0.00169	0.00334	0.00103	0.00143	0.00151	0.00108		0.00304	0.00695	0.00185	0.00352	0.00125	0.0063	0.00232	0.00439	0.0015	0.00217	0.00276	0.00215	0.00284	0.00242	0.00253	0.00144	0.00171	0.0024	0.00146	0.00136		0.00305	0.00151	0.00146	0.0023	0.00424	0.00063	0.00106
3746.5	0.00731	0.00836	0.00968	0.00643	0.0011	0.000507	0.00154	0.00338	0.04916	0.0348	0.0443	0.03165	0.00351	0.00283	0.00224	0.00417	0.00109	0.00161	0.00186	0.00138		0.00326	0.00875	0.00165	0.00377	0.0012	0.00618	0.00183	0.00377	0.00147	0.0021	0.00296	0.00167	0.00287	0.00231	0.00219	0.00128	0.00181	0.00313	0.00182	0.00128		0.00261	0.00125	0.000819	0.00167	0.00406	0.000608	0.000612
3746	0.00736	0.00836	0.01006	0.00642	0.00124	0.000467	0.00136	0.00356	0.04897	0.03443	0.04405	0.03047	0.00339	0.00148	0.00303	0.00416	0.001	0.00137	0.00188	0.00134		0.00316	0.01089	0.00109	0.00365	0.00112	0.00622	0.00147	0.00304	0.0015	0.0021	0.00351	0.0012	0.00317	0.00237	0.00199	0.00129	0.00141	0.00303	0.00187	0.000888		0.00252	0.00109	0.000352	0.00126	0.00419	0.000576	0.000542
3745.5	0.00737	0.00832	0.0104	0.00628	0.00134	0.000261	0.00142	0.00376	0.04893	0.03426	0.04358	0.02954	0.00321	0.000547	0.0036	0.0036	0.000976	0.000996	0.00181	0.00133		0.00312	0.01221	0.000753	0.0036	0.000988	0.00638	0.00145	0.00265	0.00149	0.00219	0.0042	0.00101	0.00338	0.00252	0.00203	0.00146	0.00104	0.00237	0.00179	0.000578		0.00266	0.000978	0.00029	0.00128	0.00456	0.000706	0.00121
3745	0.00706	0.00827	0.01024	0.00603	0.00098	9.1e-05	0.00146	0.00343	0.04993	0.03467	0.04417	0.02999	0.00299	0.0011	0.00359	0.0036	0.00111	0.00109	0.00231	0.00194		0.00365	0.0122	0.00129	0.00422	0.000907	0.00641	0.00171	0.00275	0.00125	0.00205	0.00425	0.000893	0.00284	0.00225	0.00182	0.00126	0.00138	0.00232	0.00198	0.000657		0.00231	0.000777	0.00027	0.00137	0.00453	0.000799	0.00178
3744.5	0.00679	0.00834	0.01005	0.006	0.000554	0.000118	0.00137	0.00293	0.05054	0.03463	0.04476	0.03062	0.00306	0.00217	0.00333	0.00407	0.00111	0.0014	0.00292	0.00257		0.00396	0.01119	0.00168	0.00458	0.000975	0.00637	0.00204	0.00308	0.001	0.0017	0.00373	0.000611	0.00198	0.00181	0.00131	0.00073	0.00171	0.0024	0.00203	0.000627		0.0018	0.000805	0	0.00144	0.00417	0.00057	0.0015
3744	0.00687	0.00838	0.01003	0.00605	0.000513	0.000231	0.0015	0.00292	0.04995	0.03412	0.04432	0.03054	0.00365	0.00259	0.0032	0.00415	0.000936	0.00129	0.00283	0.00253		0.00353	0.00941	0.0014	0.00409	0.00113	0.00632	0.00218	0.00333	0.000909	0.00148	0.00327	0.000481	0.00177	0.00167	0.00122	0.000611	0.00152	0.00178	0.00164	0.00038		0.00178	0.00114	6.1e-05	0.00176	0.00406	0.000307	0.00124
3743.5	0.00705	0.00825	0.00988	0.00602	0.000758	0.000462	0.0017	0.0029	0.04944	0.03376	0.04349	0.03032	0.00392	0.00256	0.0031	0.00374	0.000886	0.000966	0.00225	0.0022		0.00302	0.00756	0.000979	0.00349	0.00138	0.00619	0.00213	0.00344	0.000856	0.00127	0.00277	0.000485	0.00189	0.00161	0.00135	0.000822	0.00119	0.000963	0.00125	0.000283		0.00217	0.00154	0.000475	0.00223	0.00417	0.000256	0.00134
3743	0.00725	0.00813	0.00975	0.00604	0.00105	0.000804	0.00183	0.00266	0.04952	0.03383	0.04293	0.03032	0.0031	0.00259	0.00289	0.00313	0.000953	0.000706	0.00159	0.00185		0.00278	0.00612	0.000686	0.00322	0.00146	0.00617	0.00205	0.0036	0.000843	0.001	0.00215	0.000581	0.00196	0.00155	0.00137	0.00108	0.00101	0.000447	0.000999	0.000442		0.00277	0.00188	0.000939	0.00262	0.00435	0.000364	0.00155
3742.5	0.0075	0.00816	0.00982	0.00616	0.00128	0.00114	0.00192	0.00232	0.04989	0.03436	0.04292	0.03061	0.00212	0.00277	0.0026	0.0026	0.00102	0.000592	0.00109	0.00152		0.00285	0.0053	0.000649	0.0033	0.00123	0.00611	0.0021	0.00393	0.000875	0.000749	0.00154	0.000876	0.00193	0.00153	0.00138	0.00131	0.00104	0.00034	0.000852	0.000811		0.00342	0.00217	0.00142	0.00285	0.00454	0.000552	0.00175
3742	0.00774	0.00826	0.00995	0.0063	0.00142	0.00131	0.00201	0.00198	0.04996	0.03511	0.04324	0.03105	0.00179	0.00296	0.00228	0.00238	0.00104	0.000612	0.000894	0.00131		0.00318	0.00498	0.000908	0.00368	0.000936	0.00587	0.00231	0.00431	0.000911	0.000592	0.00116	0.00131	0.00182	0.00155	0.00151	0.0015	0.00128	0.0005	0.000777	0.00129		0.004	0.00241	0.00198	0.00298	0.00472	0.000772	0.00188
3741.5	0.00786	0.00836	0.01	0.00636	0.00147	0.00126	0.00214	0.00175	0.04935	0.03563	0.04349	0.03133	0.00216	0.00308	0.00198	0.00252	0.00103	0.000713	0.001	0.00128		0.0036	0.00497	0.00127	0.00417	0.000762	0.00557	0.0025	0.00443	0.000947	0.000649	0.00118	0.0017	0.00168	0.00159	0.0017	0.00164	0.00159	0.000689	0.000751	0.00169		0.00454	0.00261	0.00257	0.0032	0.00486	0.000964	0.00196
3741	0.00789	0.00847	0.01005	0.00637	0.00143	0.00108	0.00227	0.00177	0.04818	0.0357	0.04336	0.03128	0.00305	0.00318	0.00174	0.00281	0.00105	0.00082	0.00126	0.00135		0.00389	0.00521	0.00146	0.0045	0.000667	0.00527	0.00253	0.00429	0.00103	0.00095	0.00157	0.00188	0.00162	0.00169	0.00187	0.0017	0.00178	0.000744	0.000723	0.00191		0.00516	0.00278	0.00306	0.00363	0.00494	0.00107	0.00199
3740.5	0.00793	0.00867	0.01025	0.00643	0.00133	0.000858	0.00236	0.00204	0.04701	0.03549	0.04295	0.031	0.00398	0.00336	0.00154	0.00296	0.00111	0.00088	0.00145	0.00144		0.00385	0.00579	0.00144	0.00445	0.000523	0.00496	0.00247	0.00424	0.00116	0.00134	0.0021	0.00187	0.00169	0.00183	0.00199	0.0017	0.00178	0.000696	0.000678	0.00197		0.0058	0.00291	0.00336	0.0042	0.00496	0.0011	0.00202
3740	0.00806	0.009	0.01064	0.0066	0.00116	0.000718	0.00241	0.00235	0.04645	0.03524	0.04254	0.03071	0.00441	0.00365	0.00146	0.0029	0.00117	0.000901	0.00147	0.00156		0.00356	0.00682	0.00139	0.00411	0.000311	0.00465	0.00246	0.00421	0.00125	0.0016	0.00249	0.00175	0.00185	0.00194	0.00211	0.00166	0.00164	0.000697	0.000667	0.00197		0.00617	0.00298	0.00348	0.00468	0.00498	0.00113	0.00207
3739.5	0.00826	0.00946	0.01114	0.00688	0.000942	0.000715	0.00244	0.00248	0.04675	0.03506	0.04238	0.03045	0.00416	0.00397	0.00155	0.00285	0.00118	0.000945	0.00134	0.00174		0.00329	0.00804	0.00148	0.00381	0.000156	0.0045	0.00249	0.0039	0.00126	0.00164	0.00266	0.00164	0.00207	0.00196	0.00231	0.00159	0.00149	0.000875	0.000754	0.00195		0.00605	0.00296	0.00339	0.00483	0.00502	0.0012	0.00212
3739	0.00845	0.00994	0.01164	0.00725	0.000772	0.000829	0.00247	0.00233	0.04759	0.03487	0.04252	0.03017	0.00363	0.00422	0.00184	0.00299	0.00112	0.00106	0.00118	0.0019		0.0033	0.00897	0.0017	0.00382	0.000204	0.00463	0.00253	0.00347	0.00124	0.0016	0.00273	0.00167	0.00234	0.00199	0.0026	0.00153	0.00138	0.0012	0.000924	0.00186		0.00558	0.00286	0.00305	0.00453	0.00508	0.00128	0.00212
3738.5	0.00857	0.01029	0.01204	0.00759	0.000752	0.000958	0.0025	0.00207	0.04822	0.03461	0.04281	0.02987	0.00333	0.0043	0.00214	0.00323	0.00101	0.00122	0.0011	0.00194		0.00355	0.00922	0.00189	0.0041	0.000469	0.005	0.00253	0.0033	0.00129	0.00165	0.00281	0.00186	0.00265	0.00211	0.00286	0.00153	0.00125	0.00149	0.00108	0.00169		0.00518	0.00272	0.00253	0.00397	0.00517	0.00125	0.00203
3738	0.00863	0.01043	0.01228	0.00779	0.000913	0.000987	0.0025	0.00203	0.04795	0.03429	0.043	0.02965	0.00344	0.00414	0.00216	0.00331	0.000919	0.00135	0.00113	0.0018		0.00372	0.00883	0.00187	0.0043	0.000811	0.00541	0.00242	0.00338	0.00143	0.0018	0.00281	0.00207	0.00289	0.00231	0.0029	0.00156	0.000994	0.00159	0.00114	0.0015		0.00521	0.00258	0.00202	0.00347	0.00525	0.00105	0.00184
3737.5	0.00868	0.01045	0.0124	0.00783	0.00114	0.000909	0.0025	0.00239	0.04672	0.03399	0.04286	0.02957	0.00373	0.00375	0.00179	0.00312	0.000861	0.00135	0.00119	0.00157		0.00351	0.00805	0.00153	0.00407	0.00106	0.00562	0.00222	0.00339	0.00152	0.00191	0.0026	0.00207	0.00291	0.00241	0.00262	0.00148	0.000615	0.00148	0.00114	0.0013		0.00555	0.00251	0.00171	0.0032	0.0053	0.000708	0.00157
3737	0.00877	0.01053	0.01248	0.00779	0.00128	0.000831	0.00252	0.003	0.04522	0.03385	0.04238	0.02959	0.00383	0.00313	0.00122	0.00286	0.000794	0.0012	0.00114	0.00137		0.00293	0.00683	0.000962	0.00339	0.00115	0.00558	0.00201	0.0032	0.00142	0.00186	0.00219	0.00175	0.00263	0.00227	0.00206	0.00123	0.000225	0.00129	0.00115	0.00106		0.00577	0.00253	0.00158	0.00305	0.00528	0.000334	0.00133
3736.5	0.00888	0.01071	0.0126	0.00781	0.00124	0.000798	0.00254	0.00345	0.04433	0.03409	0.04181	0.02961	0.00351	0.00234	0.000803	0.00279	0.000679	0.000943	0.000979	0.00133		0.00229	0.00485	0.000416	0.00265	0.0011	0.00544	0.00187	0.00298	0.00115	0.00165	0.00175	0.00127	0.00219	0.00197	0.00146	0.000901	0	0.00116	0.00114	0.000759		0.0056	0.00258	0.00147	0.00279	0.0052	6.1e-05	0.00129
3736	0.00893	0.01079	0.01271	0.00789	0.00112	0.000742	0.00244	0.00341	0.04442	0.03474	0.04162	0.02967	0.00276	0.00161	0.00078	0.00298	0.000557	0.000746	0.000862	0.00148		0.00196	0.00255	0.000185	0.00227	0.00096	0.00547	0.00175	0.00287	0.000882	0.00141	0.00146	0.000948	0.00176	0.00177	0.00109	0.000724	0.000104	0.00117	0.00106	0.000574		0.00517	0.00257	0.00129	0.00243	0.00514	0	0.00158
3735.5	0.00888	0.01061	0.01272	0.00793	0.00103	0.000632	0.00223	0.00304	0.0452	0.03538	0.04203	0.02978	0.00184	0.00142	0.0011	0.00339	0.000531	0.000817	0.000988	0.00177		0.0021	0.00114	0.000356	0.00243	0.00073	0.00574	0.00151	0.00282	0.000771	0.00124	0.00135	0.000865	0.00144	0.00176	0.00103	0.000729	0.000572	0.00143	0.00099	0.000717		0.00485	0.00245	0.00107	0.00214	0.00511	0.00017	0.00206
3735	0.00878	0.01029	0.01266	0.00788	0.000988	0.000494	0.00205	0.00274	0.04603	0.03556	0.04282	0.0298	0.00124	0.00208	0.00148	0.00398	0.000628	0.00116	0.00128	0.00196		0.00249	0.00115	0.000707	0.00288	0.000429	0.00599	0.00117	0.0027	0.000781	0.00124	0.00137	0.000824	0.00127	0.00185	0.00125	0.000741	0.00118	0.00181	0.00103	0.00109		0.00479	0.00225	0.000902	0.00206	0.00507	0.000452	0.00242
3734.5	0.00869	0.01002	0.01259	0.00773	0.000967	0.000362	0.00201	0.00273	0.04648	0.0353	0.04358	0.02961	0.00124	0.0033	0.00166	0.00459	0.000757	0.00148	0.00142	0.00179		0.00281	0.0018	0.000967	0.00325	0.000148	0.00583	0.000966	0.00259	0.000763	0.00133	0.00141	0.000687	0.00128	0.00187	0.00162	0.000658	0.00158	0.00199	0.0011	0.00136		0.00482	0.0021	0.000869	0.0021	0.005	0.00068	0.00243
3734	0.00865	0.00989	0.01255	0.00753	0.000937	0.000266	0.00203	0.00283	0.04644	0.03478	0.04395	0.02927	0.00172	0.00447	0.00156	0.00491	0.000822	0.0015	0.00113	0.00123		0.00288	0.00213	0.00101	0.00333	0	0.0052	0.00117	0.00269	0.000635	0.00131	0.00134	0.000453	0.00136	0.00169	0.00186	0.000534	0.0016	0.00172	0.00101	0.0013		0.00474	0.00208	0.000953	0.00223	0.00495	0.000786	0.00208
3733.5	0.00872	0.00992	0.01257	0.00741	0.000897	0.00019	0.00206	0.00298	0.04593	0.03413	0.04371	0.02893	0.00228	0.00511	0.00131	0.00478	0.000839	0.00122	0.000502	0.000486		0.00277	0.00192	0.000828	0.0032	1.1e-05	0.0044	0.00172	0.003	0.000452	0.00106	0.00115	0.000209	0.00145	0.00132	0.00172	0.000495	0.00132	0.00103	0.000708	0.00102		0.00458	0.00223	0.00115	0.00247	0.00501	0.000821	0.00161
3733	0.0089	0.01009	0.01266	0.00747	0.000833	0.000152	0.00218	0.0032	0.04526	0.03345	0.04305	0.02882	0.00258	0.00509	0.00112	0.00438	0.000944	0.00093	0	0		0.00273	0.00148	0.000566	0.00316	0.000166	0.00387	0.0022	0.00334	0.000321	0.000664	0.001	9e-05	0.00158	0.000884	0.00128	0.000584	0.00113	0.000435	0.000405	0.000858		0.00443	0.0024	0.00145	0.00264	0.00516	0.000879	0.0014
3732.5	0.00905	0.01028	0.01274	0.00769	0.00077	0.000255	0.00243	0.00344	0.04496	0.03288	0.0424	0.02899	0.0025	0.00465	0.00117	0.00397	0.00122	0.000967	7e-05	7.8e-05		0.00294	0.00124	0.00037	0.0034	0.000451	0.00386	0.00225	0.00353	0.000335	0.000371	0.00107	0.000209	0.00179	0.000572	0.000867	0.000704	0.00132	0.000434	0.00036	0.00109		0.00441	0.00239	0.00176	0.00253	0.00525	0.000978	0.00161
3732	0.00906	0.01038	0.01274	0.00788	0.000799	0.000482	0.00271	0.00357	0.04513	0.03246	0.04189	0.02917	0.00219	0.00414	0.00137	0.00343	0.0015	0.00121	0.000536	0.000466		0.00315	0.00116	0.000234	0.00364	0.000788	0.00417	0.00189	0.00355	0.000529	0.000325	0.00136	0.000589	0.00202	0.000594	0.000858	0.000818	0.00168	0.000707	0.000462	0.00155		0.00462	0.00221	0.00193	0.00228	0.00528	0.00107	0.00207
3731.5	0.00895	0.01041	0.01264	0.0079	0.000968	0.000722	0.00289	0.00366	0.04563	0.03223	0.04151	0.02931	0.00189	0.00379	0.00146	0.00263	0.00157	0.00129	0.000866	0.000705		0.00312	0.00111	0.000239	0.00361	0.00112	0.00441	0.00153	0.00339	0.000818	0.000421	0.00164	0.00109	0.00213	0.000895	0.00118	0.000978	0.00182	0.00066	0.000461	0.00189		0.00508	0.00206	0.002	0.00224	0.00539	0.00116	0.00249
3731	0.00885	0.0105	0.01254	0.00782	0.00124	0.000924	0.00294	0.00379	0.04647	0.03232	0.04148	0.02962	0.00148	0.00364	0.00129	0.0019	0.00141	0.00112	0.000872	0.000666		0.00305	0.00148	0.000567	0.00353	0.00141	0.00443	0.00157	0.0031	0.00105	0.000473	0.00163	0.0014	0.00195	0.00117	0.00138	0.00111	0.00165	0.000291	0.000348	0.00198		0.00557	0.00204	0.00199	0.00252	0.00561	0.0013	0.00274
3730.5	0.00891	0.01076	0.01259	0.0078	0.00152	0.00105	0.0029	0.00398	0.04766	0.03294	0.042	0.03019	0.000932	0.00353	0.000987	0.00168	0.00115	0.000816	0.000704	0.000487		0.00319	0.0026	0.00121	0.00369	0.00156	0.00437	0.00192	0.00292	0.00113	0.000416	0.00129	0.0013	0.00152	0.00119	0.00117	0.00107	0.00131	0	0.000255	0.00187		0.00592	0.0021	0.00193	0.00287	0.00584	0.00147	0.00283
3730	0.00915	0.01109	0.01283	0.00793	0.00174	0.00106	0.00285	0.00407	0.04895	0.03407	0.04291	0.03082	0.000557	0.00322	0.000779	0.00203	0.00097	0.000564	0.000566	0.000395		0.00355	0.00395	0.00189	0.00411	0.00151	0.00435	0.00216	0.00295	0.00099	0.000273	0.000771	0.000839	0.00101	0.000955	0.00066	0.000793	0.00102	7.9e-05	0.000269	0.00168		0.00605	0.00216	0.00184	0.00305	0.00599	0.00154	0.00283
3729.5	0.00942	0.01131	0.01315	0.00813	0.00187	0.000949	0.00281	0.00391	0.04993	0.03531	0.0437	0.03116	0.00051	0.00269	0.000767	0.00255	0.000985	0.000439	0.000559	0.000561		0.00386	0.00451	0.00226	0.00446	0.00134	0.00443	0.00212	0.00306	0.000726	0.000106	0.000292	0.000295	0.000562	0.000664	0.000192	0.000395	0.000877	0.000453	0.00038	0.00154		0.00606	0.00224	0.00179	0.00311	0.00605	0.00145	0.0028
3729	0.00959	0.01134	0.01343	0.00828	0.00197	0.000816	0.00278	0.00361	0.05029	0.0361	0.04392	0.03101	0.000636	0.00229	0.000889	0.00278	0.00112	0.000437	0.000683	0.000968		0.00388	0.00381	0.00213	0.00449	0.00123	0.00466	0.00198	0.00314	0.000529	0	1.5e-05	0	0.000208	0.000533	0	7.8e-05	0.000875	0.000803	0.000517	0.00147		0.00613	0.00245	0.00186	0.00338	0.00609	0.00119	0.0028
3728.5	0.00962	0.01128	0.01365	0.00831	0.00209	0.000784	0.00274	0.0034	0.05006	0.03617	0.04359	0.03061	0.000716	0.00241	0.00104	0.00266	0.00124	0.000543	0.000908	0.00144		0.00362	0.00257	0.00165	0.00419	0.0013	0.005	0.00199	0.00315	0.000577	4.5e-05	0	0.000103	0	0.000647	7.7e-05	0	0.000947	0.000931	0.000635	0.00146		0.00632	0.00286	0.00205	0.00403	0.0062	0.00087	0.00287
3728	0.0096	0.01128	0.0138	0.00826	0.00218	0.000862	0.00268	0.00339	0.0496	0.03577	0.04317	0.03041	0.000627	0.00316	0.00115	0.00247	0.00128	0.000744	0.00117	0.00175		0.00331	0.00204	0.00116	0.00382	0.00153	0.00532	0.00225	0.00311	0.000899	0.000283	0.000225	0.0005	2.7e-05	0.000918	0.000278	0.000179	0.00106	0.0009	0.000728	0.00146		0.0066	0.00329	0.0023	0.00477	0.00634	0.000609	0.00295
3727.5	0.00968	0.01136	0.01389	0.00822	0.00212	0.000937	0.00263	0.00348	0.04918	0.03535	0.04303	0.03064	0.000374	0.00417	0.00121	0.00247	0.0013	0.000957	0.00133	0.00171		0.00313	0.00263	0.000883	0.00362	0.00173	0.00544	0.00266	0.0031	0.00133	0.000617	0.000584	0.000917	0.000316	0.00119	0.000464	0.000491	0.00118	0.000854	0.000752	0.00138		0.00677	0.00343	0.00246	0.00505	0.00642	0.000461	0.00293
3727	0.0099	0.01154	0.01396	0.00831	0.00181	0.000893	0.00265	0.00356	0.04878	0.03506	0.04313	0.03107	0.0001	0.00501	0.00125	0.00262	0.00135	0.00106	0.00126	0.00141		0.00311	0.00358	0.000746	0.0036	0.00176	0.00529	0.00301	0.00316	0.00162	0.000871	0.000893	0.00112	0.000695	0.00136	0.000572	0.000744	0.00126	0.000831	0.000651	0.00117		0.00678	0.00311	0.00247	0.00468	0.00637	0.000429	0.00278
3726.5	0.0102	0.01173	0.01402	0.00849	0.00138	0.000726	0.00279	0.00371	0.04826	0.03486	0.04321	0.03129	0	0.00547	0.00131	0.00271	0.00143	0.00102	0.00104	0.00112		0.00315	0.00396	0.000607	0.00365	0.00163	0.00501	0.00312	0.00322	0.00168	0.000918	0.000984	0.00111	0.000862	0.00141	0.0006	0.000808	0.00135	0.000802	0.000481	0.000922		0.00665	0.00256	0.0024	0.00407	0.00626	0.000516	0.00274
3726	0.01042	0.01186	0.01407	0.00862	0.00111	0.00054	0.00298	0.00392	0.04767	0.03475	0.04319	0.03121	0.000122	0.00551	0.00146	0.0026	0.00146	0.000954	0.000874	0.00113		0.00324	0.00359	0.00049	0.00375	0.0015	0.00479	0.00305	0.00309	0.00158	0.000783	0.000817	0.00107	0.000722	0.0014	0.000578	0.000709	0.00152	0.000802	0.000384	0.000867		0.00636	0.00214	0.00237	0.00361	0.00619	0.00071	0.00302
3725.5	0.01046	0.01191	0.01409	0.00863	0.00115	0.000453	0.00309	0.004	0.04732	0.03484	0.04326	0.03104	0.000331	0.00503	0.00171	0.00244	0.00143	0.000973	0.000889	0.00147		0.00339	0.00298	0.000494	0.00392	0.00146	0.0048	0.00295	0.00268	0.00148	0.000625	0.000529	0.00117	0.000531	0.00141	0.000582	0.000573	0.00179	0.000929	0.000462	0.00108		0.0059	0.00199	0.00238	0.00327	0.00621	0.000948	0.00353
3725	0.01037	0.01196	0.01419	0.0086	0.00143	0.000532	0.0031	0.00385	0.04751	0.03508	0.04352	0.03095	0.000443	0.00407	0.00197	0.00244	0.00132	0.00108	0.000982	0.00189		0.00358	0.00259	0.000595	0.00415	0.00148	0.00498	0.00286	0.00211	0.00144	0.00059	0.000346	0.00135	0.00061	0.00147	0.000659	0.000494	0.00202	0.00118	0.000669	0.00141		0.00542	0.00201	0.00235	0.00281	0.00629	0.00114	0.00393
3724.5	0.01025	0.0121	0.01441	0.00867	0.00175	0.000767	0.00311	0.00361	0.04813	0.03523	0.04384	0.03096	0.000402	0.00303	0.0021	0.0026	0.00114	0.00114	0.000979	0.00214		0.00372	0.00245	0.00063	0.00431	0.00145	0.00517	0.00266	0.00169	0.00141	0.000681	0.000386	0.00147	0.00102	0.00157	0.000764	0.000486	0.00204	0.00141	0.000838	0.00162		0.00512	0.00203	0.00223	0.00221	0.00637	0.00127	0.00404
3724	0.0102	0.01233	0.01473	0.00884	0.00199	0.00105	0.00324	0.00359	0.04886	0.03513	0.04402	0.03107	0.000317	0.0025	0.00197	0.00256	0.00092	0.00108	0.000849	0.00215		0.00369	0.00247	0.000529	0.00427	0.00128	0.00523	0.00223	0.00165	0.00133	0.000811	0.000599	0.00145	0.00155	0.00163	0.000806	0.000528	0.00186	0.00145	0.00086	0.00163		0.00515	0.00203	0.00206	0.00176	0.00643	0.00138	0.004
3723.5	0.01027	0.01259	0.01506	0.00902	0.00208	0.00121	0.00352	0.00397	0.04942	0.03487	0.04404	0.03129	0.00033	0.00289	0.00162	0.002	0.00075	0.000949	0.000739	0.0021		0.00352	0.00279	0.000458	0.00408	0.000965	0.00512	0.00168	0.00185	0.00122	0.000924	0.000875	0.00141	0.00198	0.00166	0.000758	0.000616	0.0017	0.00137	0.000808	0.00162		0.00545	0.00212	0.00193	0.00176	0.00652	0.00158	0.00411
3723	0.01047	0.01282	0.01533	0.00913	0.00204	0.0012	0.00377	0.00447	0.04976	0.0346	0.04403	0.03155	0.000526	0.00402	0.00134	0.00106	0.000731	0.000881	0.000774	0.00217		0.00339	0.00333	0.00063	0.00393	0.000562	0.00489	0.00122	0.00211	0.00119	0.00104	0.00117	0.00153	0.00227	0.00177	0.000683	0.000736	0.00177	0.00141	0.00086	0.00174		0.00571	0.00232	0.00181	0.00206	0.00661	0.00179	0.00447
3722.5	0.01073	0.01299	0.01557	0.00921	0.00192	0.0011	0.0038	0.00461	0.04996	0.03435	0.04401	0.03164	0.000921	0.0052	0.0014	0.000374	0.00087	0.000921	0.000889	0.0024		0.00341	0.00363	0.000996	0.00395	0.000226	0.00463	0.00105	0.0024	0.00134	0.00121	0.00152	0.00184	0.00255	0.00205	0.000684	0.000849	0.00203	0.00167	0.00109	0.00196		0.00571	0.0025	0.00163	0.00237	0.00667	0.00185	0.00479
3722	0.01102	0.01316	0.0158	0.00934	0.00172	0.00102	0.00361	0.00426	0.05003	0.03411	0.04387	0.03147	0.00143	0.00582	0.00177	0.000477	0.00106	0.00093	0.00091	0.00261		0.00352	0.00325	0.00128	0.00407	0.000106	0.00444	0.00122	0.00275	0.0016	0.00144	0.00199	0.00224	0.00287	0.00242	0.000855	0.000965	0.00219	0.0019	0.00135	0.00212		0.00555	0.00259	0.00151	0.00263	0.00671	0.00167	0.00484
3721.5	0.01129	0.01338	0.01606	0.00953	0.00149	0.000993	0.00332	0.0037	0.04993	0.03395	0.04363	0.03119	0.00183	0.0057	0.00209	0.00128	0.00118	0.000788	0.000821	0.00263		0.00359	0.00241	0.00136	0.00415	0.000258	0.00438	0.00164	0.00304	0.0018	0.00165	0.00251	0.00256	0.0031	0.00262	0.00119	0.00112	0.0021	0.00182	0.00144	0.00213		0.00545	0.00264	0.00163	0.00303	0.00674	0.00136	0.00469
3721	0.0115	0.01362	0.01631	0.00976	0.00129	0.00102	0.00307	0.00329	0.04969	0.03393	0.04345	0.031	0.0019	0.00495	0.00202	0.00224	0.00124	0.000556	0.000778	0.00252		0.00358	0.00192	0.00134	0.00415	0.000596	0.00455	0.0021	0.00311	0.00181	0.00174	0.00284	0.00269	0.00307	0.00248	0.00154	0.00127	0.00184	0.00148	0.00135	0.00203		0.00551	0.00278	0.002	0.00366	0.00677	0.0011	0.0045
3720.5	0.01165	0.01387	0.01654	0.00998	0.0012	0.00107	0.00291	0.00319	0.04946	0.03405	0.04346	0.03093	0.00157	0.00371	0.00158	0.00285	0.00125	0.000374	0.00088	0.00233		0.00356	0.00231	0.0014	0.00412	0.000936	0.00488	0.00237	0.00294	0.00165	0.00165	0.00277	0.00259	0.00272	0.00203	0.00171	0.0013	0.00165	0.00113	0.00114	0.00191		0.00569	0.00304	0.00245	0.00434	0.00681	0.00101	0.00434
3720	0.01178	0.01407	0.01674	0.01016	0.00118	0.00109	0.00288	0.00331	0.04944	0.03426	0.04361	0.03092	0.00101	0.00216	0.00105	0.00291	0.00125	0.000314	0.00105	0.00211		0.0036	0.00314	0.00156	0.00417	0.00111	0.00515	0.00232	0.00273	0.00143	0.00137	0.0023	0.00226	0.00224	0.0015	0.00155	0.00112	0.00162	0.000987	0.000942	0.00182		0.00579	0.00331	0.00275	0.00478	0.00685	0.00106	0.00422
3719.5	0.01189	0.01419	0.0169	0.01029	0.00116	0.00112	0.00293	0.00344	0.04978	0.03456	0.04372	0.03093	0.000504	0.000746	0.000791	0.00261	0.00125	0.000345	0.00114	0.00188		0.00375	0.00355	0.00172	0.00433	0.00106	0.0051	0.00201	0.0027	0.00125	0.00102	0.00169	0.00183	0.0019	0.00115	0.00112	0.00081	0.00172	0.00101	0.000836	0.00177		0.00579	0.00344	0.00284	0.00484	0.00688	0.00119	0.00412
3719	0.01202	0.01427	0.01706	0.01037	0.00109	0.00121	0.003	0.00345	0.05022	0.03497	0.04362	0.031	0.000354	0	0.000908	0.00226	0.00127	0.000384	0.00107	0.00177		0.00392	0.00317	0.00177	0.00453	0.000827	0.00471	0.00164	0.00291	0.00122	0.000821	0.00133	0.0015	0.00185	0.00112	0.000708	0.000596	0.0018	0.000981	0.000839	0.00173		0.00582	0.00336	0.00279	0.00464	0.00699	0.00131	0.0041
3718.5	0.01215	0.01437	0.01725	0.01042	0.00105	0.00135	0.00307	0.00338	0.05035	0.03552	0.04335	0.03116	0.000672	0.000162	0.00127	0.00204	0.00136	0.000399	0.000936	0.00189		0.00403	0.00258	0.00178	0.00466	0.000582	0.00421	0.00145	0.00323	0.00133	0.000894	0.00136	0.00145	0.00203	0.00136	0.000619	0.000656	0.00183	0.000819	0.000929	0.00171		0.00597	0.00313	0.00273	0.00429	0.0072	0.00137	0.0042
3718	0.01225	0.01449	0.01745	0.01045	0.00115	0.00146	0.00311	0.00331	0.04993	0.03598	0.04302	0.03134	0.00131	0.000991	0.00167	0.00206	0.00152	0.000438	0.000884	0.00221		0.00408	0.00266	0.00185	0.00472	0.0005	0.00389	0.00154	0.00352	0.00149	0.00116	0.00154	0.00167	0.00223	0.00167	0.000867	0.000939	0.00189	0.000682	0.00109	0.00169		0.00614	0.00282	0.00264	0.00384	0.00751	0.00135	0.00435
3717.5	0.01232	0.01463	0.01761	0.01049	0.0014	0.00148	0.00313	0.0033	0.04914	0.03595	0.04269	0.03138	0.00195	0.00197	0.00197	0.00237	0.00169	0.000554	0.00101	0.00258		0.00412	0.00357	0.00197	0.00477	0.000645	0.00389	0.00185	0.00375	0.00161	0.00139	0.00165	0.00197	0.00233	0.00189	0.00121	0.00127	0.00202	0.00073	0.00129	0.00167		0.00616	0.00258	0.00246	0.00337	0.0078	0.00125	0.00443
3717	0.01238	0.01479	0.01773	0.01056	0.00172	0.00146	0.00313	0.00338	0.0484	0.03532	0.04243	0.03115	0.00233	0.00269	0.00209	0.0029	0.00175	0.000744	0.00127	0.00279		0.00412	0.00464	0.00205	0.00477	0.000945	0.00407	0.00221	0.00396	0.00165	0.00146	0.00177	0.00221	0.00239	0.00201	0.00143	0.00154	0.00217	0.000942	0.00151	0.0017		0.00606	0.00254	0.00221	0.00313	0.00797	0.00111	0.00447
3716.5	0.01248	0.01496	0.01785	0.01064	0.00198	0.0015	0.00311	0.00356	0.04807	0.03461	0.04239	0.03077	0.00233	0.00308	0.00198	0.00334	0.00165	0.000938	0.00154	0.00276		0.00397	0.00507	0.00208	0.0046	0.00126	0.00424	0.00249	0.00416	0.00166	0.0014	0.00206	0.00242	0.00249	0.00211	0.00147	0.00178	0.0023	0.00115	0.0017	0.0018		0.006	0.00275	0.00203	0.00337	0.00801	0.00103	0.00456
3716	0.01266	0.01517	0.01803	0.0107	0.00209	0.00159	0.00306	0.00377	0.04812	0.03445	0.04263	0.03043	0.00203	0.00321	0.00168	0.00332	0.00145	0.00104	0.00166	0.00253		0.00364	0.00462	0.00212	0.00421	0.00144	0.0043	0.00263	0.00421	0.00174	0.00131	0.00248	0.00263	0.00261	0.00222	0.00141	0.00199	0.0024	0.00124	0.00184	0.00193		0.00603	0.00304	0.00204	0.00399	0.00799	0.00109	0.00479
3715.5	0.01292	0.01547	0.01833	0.01076	0.00202	0.00161	0.00301	0.00393	0.04835	0.03496	0.043	0.03027	0.00171	0.00316	0.00134	0.00294	0.00127	0.00103	0.00156	0.00224		0.00331	0.00403	0.0022	0.00383	0.00142	0.00426	0.00258	0.0039	0.00189	0.00126	0.00273	0.00276	0.00262	0.00227	0.00131	0.00205	0.00252	0.00126	0.0019	0.00195		0.00611	0.00317	0.00224	0.00451	0.00796	0.00124	0.00507
3715	0.01322	0.01587	0.01874	0.01088	0.0018	0.00143	0.00301	0.00401	0.04859	0.03553	0.04321	0.03019	0.0017	0.00297	0.00116	0.00281	0.0012	0.000974	0.00134	0.00199		0.00329	0.00419	0.0023	0.0038	0.00119	0.00424	0.0024	0.00327	0.00201	0.00126	0.00261	0.00265	0.0025	0.00217	0.00118	0.00183	0.00264	0.00133	0.00194	0.00175		0.00617	0.0031	0.00249	0.0045	0.00794	0.00136	0.00518
3714.5	0.01346	0.01627	0.01915	0.01109	0.00153	0.00112	0.00305	0.00405	0.04862	0.03549	0.04298	0.02993	0.00213	0.00262	0.00123	0.00324	0.00113	0.000932	0.0011	0.00176		0.00361	0.00494	0.0023	0.00417	0.000854	0.0043	0.0022	0.0027	0.00201	0.00125	0.00226	0.00227	0.00236	0.00192	0.00103	0.00143	0.00264	0.00135	0.00189	0.00136		0.00616	0.00301	0.00268	0.00395	0.00791	0.00131	0.005
3714	0.0136	0.01658	0.01946	0.01134	0.00138	0.000879	0.00311	0.00413	0.04819	0.0347	0.0422	0.02932	0.00274	0.00214	0.00143	0.0038	0.000969	0.000885	0.000887	0.00153		0.00393	0.00537	0.00209	0.00455	0.000602	0.00455	0.00206	0.00244	0.00192	0.00123	0.00205	0.00178	0.00246	0.0017	0.00101	0.00114	0.00238	0.00112	0.00169	0.000972		0.0062	0.00316	0.00281	0.00336	0.00797	0.00113	0.0046
3713.5	0.01372	0.01682	0.01968	0.01161	0.00148	0.000835	0.00324	0.00428	0.04733	0.03369	0.04106	0.02859	0.00297	0.00166	0.00143	0.00371	0.000739	0.000843	0.000777	0.00139		0.00394	0.0046	0.00178	0.00456	0.000601	0.00507	0.00196	0.00241	0.00178	0.00124	0.00218	0.00143	0.0029	0.00162	0.00122	0.00116	0.00193	0.000633	0.00141	0.000869		0.00632	0.00359	0.00292	0.0032	0.00821	0.000947	0.00427
3713	0.01393	0.01704	0.01994	0.0119	0.00179	0.00103	0.00342	0.00431	0.04662	0.03322	0.04016	0.02826	0.00244	0.00147	0.00106	0.00278	0.000651	0.000945	0.000957	0.00153		0.00381	0.00265	0.00165	0.00441	0.00082	0.00575	0.00184	0.00253	0.00155	0.00122	0.00242	0.00127	0.00341	0.00151	0.00148	0.00134	0.00165	0.000424	0.00133	0.00121		0.0062	0.00395	0.00286	0.00332	0.00849	0.000942	0.00426
3712.5	0.01425	0.01729	0.02041	0.01222	0.0021	0.00142	0.00353	0.00406	0.04668	0.03335	0.04	0.02846	0.00162	0.00181	0.000528	0.00179	0.00082	0.00128	0.00146	0.00206		0.004	0.001	0.00174	0.00463	0.000979	0.00618	0.0017	0.0028	0.00119	0.0011	0.00236	0.00111	0.00351	0.00115	0.00143	0.0013	0.00179	0.00102	0.00162	0.00177		0.00554	0.00383	0.00239	0.00309	0.00859	0.00112	0.00455
3712	0.01468	0.01759	0.02108	0.01255	0.00224	0.00173	0.0036	0.00388	0.04709	0.03338	0.04019	0.02852	0.00154	0.00255	0.000252	0.00149	0.00106	0.0016	0.00189	0.00258		0.00454	0.000869	0.00172	0.00525	0.000828	0.00608	0.00156	0.00322	0.000778	0.000928	0.00204	0.000882	0.00312	0.000641	0.00107	0.00103	0.00204	0.00191	0.00199	0.00206		0.00475	0.0034	0.00165	0.00237	0.0085	0.00135	0.00499
3711.5	0.01514	0.01789	0.0217	0.01278	0.00224	0.00172	0.00377	0.00415	0.04707	0.03307	0.04024	0.0281	0.00241	0.00335	0.000343	0.00164	0.00116	0.00161	0.00188	0.00266		0.00505	0.0017	0.00148	0.00585	0.000509	0.00553	0.00143	0.00359	0.000518	0.000745	0.00177	0.000723	0.00256	0.000223	0.000814	0.000868	0.002	0.00221	0.00205	0.00195		0.00432	0.00307	0.0011	0.00169	0.00847	0.00157	0.00561
3711	0.01553	0.01816	0.02204	0.01288	0.0022	0.00139	0.00405	0.00479	0.04649	0.03285	0.0402	0.02756	0.00341	0.00393	0.000581	0.00175	0.00113	0.00131	0.00148	0.00223		0.00528	0.00244	0.0012	0.00611	0.000341	0.00488	0.0013	0.00361	0.000535	0.000601	0.00169	0.000756	0.00214	4e-05	0.000875	0.000987	0.00166	0.00172	0.00177	0.00169		0.0043	0.00291	0.000942	0.00144	0.00862	0.00177	0.00643
3710.5	0.01581	0.01843	0.02211	0.01293	0.0022	0.000916	0.00441	0.00545	0.04586	0.0331	0.04043	0.02749	0.00391	0.00425	0.000767	0.00198	0.00108	0.000998	0.001	0.00159		0.00517	0.00272	0.00112	0.00598	0.000389	0.00441	0.00105	0.00308	0.000861	0.000637	0.00177	0.000992	0.00205	0.000186	0.00128	0.00127	0.00135	0.000886	0.0014	0.00155		0.00453	0.0028	0.00109	0.00159	0.00887	0.00192	0.00726
3710	0.01591	0.01868	0.02203	0.01304	0.00223	0.000577	0.00468	0.00571	0.04586	0.03379	0.04119	0.0281	0.00407	0.00439	0.000872	0.00282	0.00116	0.000944	0.000745	0.0012		0.00489	0.00273	0.00137	0.00565	0.000497	0.00414	0.000731	0.00245	0.00133	0.000932	0.00187	0.00134	0.00225	0.000637	0.00185	0.00148	0.00143	0.000406	0.00125	0.00169		0.00472	0.00264	0.00133	0.00186	0.00901	0.00193	0.00777
3709.5	0.01583	0.01885	0.02202	0.01321	0.00223	0.00057	0.00468	0.00542	0.04659	0.0344	0.04229	0.02897	0.00421	0.00445	0.000968	0.0041	0.00139	0.00113	0.000799	0.00131		0.00458	0.00253	0.00174	0.00529	0.000539	0.004	0.000941	0.00287	0.00168	0.00137	0.00189	0.00166	0.00254	0.00125	0.0023	0.00149	0.00188	0.000527	0.00135	0.00197		0.00472	0.00254	0.00146	0.002	0.00898	0.00179	0.00778
3709	0.01576	0.01899	0.02227	0.01338	0.00217	0.00079	0.0045	0.00498	0.04753	0.03463	0.04317	0.02951	0.00446	0.00448	0.00111	0.00495	0.00165	0.00128	0.00102	0.00179		0.00429	0.00207	0.00188	0.00496	0.000557	0.004	0.00256	0.00422	0.00182	0.00173	0.00188	0.00192	0.00281	0.00185	0.00252	0.00145	0.00233	0.000859	0.00151	0.00216		0.00474	0.00269	0.00157	0.00213	0.00895	0.00161	0.00758
3708.5	0.01586	0.01919	0.02275	0.01351	0.00207	0.00101	0.00432	0.00479	0.04831	0.03464	0.04356	0.02976	0.00457	0.00455	0.00126	0.00478	0.00185	0.00123	0.00129	0.00235		0.00413	0.00152	0.00173	0.00478	0.000658	0.00415	0.00436	0.00499	0.00184	0.00188	0.00195	0.00219	0.00302	0.0023	0.00252	0.00149	0.00259	0.00103	0.00162	0.0022		0.00505	0.00313	0.00186	0.00238	0.00908	0.00154	0.0076
3708	0.01608	0.01945	0.02325	0.01363	0.002	0.00112	0.00424	0.0049	0.04888	0.03472	0.04353	0.03004	0.00414	0.00482	0.00132	0.00382	0.00193	0.00109	0.00159	0.00271		0.00418	0.00108	0.00144	0.00483	0.00081	0.00439	0.005	0.0049	0.00184	0.00181	0.00213	0.00249	0.00314	0.0025	0.00232	0.00161	0.0027	0.00105	0.00172	0.00219		0.00554	0.00361	0.00232	0.0027	0.00933	0.00158	0.00792
3707.5	0.01631	0.01969	0.02355	0.01378	0.00199	0.00112	0.00422	0.00515	0.04918	0.03496	0.04328	0.03048	0.00321	0.00541	0.00126	0.00273	0.00186	0.000984	0.00184	0.00277		0.00439	0.000729	0.00117	0.00507	0.000888	0.00455	0.00482	0.00441	0.00186	0.00169	0.00244	0.00281	0.00318	0.00244	0.00197	0.00178	0.00278	0.0011	0.00178	0.00224		0.00589	0.00386	0.0028	0.00289	0.00957	0.00166	0.00831
3707	0.01651	0.01993	0.02363	0.01398	0.0021	0.00108	0.00425	0.00541	0.04922	0.03535	0.04303	0.03099	0.00214	0.00633	0.00115	0.00207	0.00172	0.000954	0.00196	0.00261		0.00464	0.000669	0.00108	0.00536	0.000866	0.00451	0.0045	0.00422	0.00186	0.00166	0.00278	0.00309	0.00316	0.00216	0.0016	0.00195	0.00286	0.00128	0.0018	0.00242		0.00594	0.00378	0.00316	0.00294	0.00971	0.00174	0.00853
3706.5	0.01674	0.02022	0.02369	0.01424	0.00226	0.00103	0.00434	0.00566	0.04904	0.03582	0.04296	0.03139	0.00124	0.00736	0.00114	0.002	0.00164	0.000976	0.00194	0.00236		0.00489	0.00113	0.00133	0.00566	0.000844	0.00435	0.00412	0.00441	0.00178	0.00169	0.00298	0.00323	0.00305	0.00173	0.00126	0.00201	0.00295	0.00154	0.00178	0.00266		0.00578	0.00351	0.00332	0.00292	0.00982	0.00185	0.00855
3706	0.01704	0.02056	0.02396	0.01452	0.0024	0.00102	0.00444	0.00585	0.04872	0.03625	0.04313	0.03159	0.000718	0.00817	0.00131	0.00231	0.00169	0.00103	0.00194	0.0021		0.00513	0.0019	0.00185	0.00594	0.000936	0.00419	0.00349	0.00457	0.00161	0.00165	0.00282	0.00313	0.00276	0.00123	0.00102	0.00184	0.00301	0.0017	0.00175	0.00283		0.00561	0.00321	0.00324	0.00286	0.00998	0.00199	0.00855
3705.5	0.01738	0.02087	0.02445	0.01475	0.00246	0.00104	0.00449	0.00591	0.04841	0.03655	0.04352	0.03163	0.000659	0.0085	0.00156	0.00261	0.00183	0.00112	0.00207	0.00193		0.00533	0.00267	0.00238	0.00617	0.00115	0.00416	0.00265	0.00426	0.00141	0.00148	0.00226	0.00274	0.00234	0.000802	0.000916	0.00141	0.00305	0.00174	0.00173	0.00285		0.00573	0.00306	0.00298	0.00276	0.01024	0.00208	0.00869
3705	0.0177	0.02116	0.02506	0.01495	0.00242	0.0011	0.00449	0.0058	0.04832	0.03665	0.04397	0.03158	0.000961	0.00835	0.00169	0.00266	0.00198	0.00127	0.00235	0.00191		0.00546	0.00333	0.00268	0.00632	0.00139	0.00432	0.00224	0.00378	0.00126	0.00127	0.00153	0.0022	0.00194	0.000575	0.001	0.000856	0.00309	0.00176	0.00181	0.00277		0.00629	0.00314	0.00265	0.00274	0.01055	0.00204	0.00897
3704.5	0.01797	0.02149	0.02568	0.01513	0.00237	0.00128	0.00441	0.00554	0.04847	0.03645	0.04425	0.03152	0.0014	0.00777	0.00153	0.00243	0.00209	0.00141	0.00265	0.00205		0.00553	0.00373	0.00264	0.00639	0.00158	0.00462	0.00256	0.00398	0.00123	0.00115	0.00103	0.0017	0.00174	0.000601	0.00123	0.000416	0.00311	0.00188	0.00199	0.00268		0.00707	0.00337	0.00232	0.00287	0.01083	0.00187	0.00925
3704	0.01821	0.02188	0.02629	0.01532	0.00241	0.00159	0.0043	0.00516	0.04871	0.03587	0.04414	0.03149	0.00182	0.00689	0.00111	0.00212	0.00216	0.00147	0.00279	0.00237		0.0055	0.00363	0.0023	0.00636	0.00174	0.0049	0.0028	0.00456	0.00136	0.00117	0.000971	0.00136	0.00188	0.000832	0.00152	0.000254	0.00308	0.0021	0.00219	0.00264		0.0077	0.00356	0.00201	0.00314	0.01105	0.00167	0.00937
3703.5	0.01843	0.02229	0.02685	0.0155	0.00258	0.00192	0.00421	0.00478	0.04891	0.03507	0.0437	0.03158	0.00213	0.00593	0.000613	0.00213	0.00214	0.00144	0.00274	0.00282		0.00532	0.00313	0.00185	0.00616	0.00184	0.00501	0.00241	0.00447	0.00161	0.00125	0.0012	0.0012	0.00229	0.00114	0.0018	0.000366	0.003	0.00229	0.00236	0.00265		0.00796	0.00361	0.00178	0.00347	0.01119	0.00155	0.0093
3703	0.01861	0.02254	0.02729	0.01562	0.00275	0.00205	0.0042	0.00444	0.04907	0.03445	0.0433	0.03188	0.00215	0.00523	0.000277	0.00261	0.00205	0.00135	0.0026	0.00317		0.00507	0.0025	0.00157	0.00587	0.00183	0.00494	0.00173	0.00357	0.00181	0.00127	0.00139	0.00116	0.00268	0.00133	0.00201	0.000621	0.00298	0.00232	0.00247	0.00274		0.00772	0.00351	0.00163	0.00375	0.01124	0.00159	0.00918
3702.5	0.01877	0.02259	0.02757	0.01574	0.00273	0.00188	0.00425	0.00415	0.04929	0.03422	0.04336	0.03231	0.0018	0.005	0.000193	0.00317	0.00192	0.00129	0.00251	0.00326		0.00489	0.00192	0.00152	0.00566	0.0017	0.00483	0.00127	0.00245	0.00181	0.00114	0.00129	0.00115	0.00275	0.00131	0.00199	0.000868	0.00311	0.00222	0.00255	0.00294		0.00707	0.0033	0.00141	0.00382	0.01121	0.00174	0.00917
3702	0.01904	0.02268	0.02786	0.01601	0.00249	0.00161	0.00435	0.00404	0.04948	0.03416	0.04375	0.03257	0.00132	0.00505	0.000274	0.00316	0.00181	0.00128	0.0025	0.00311		0.00488	0.00139	0.00152	0.00565	0.00155	0.00479	0.00119	0.00179	0.00164	0.000944	0.00104	0.00116	0.00256	0.00117	0.00172	0.00105	0.00329	0.00203	0.00261	0.00314		0.00648	0.00313	0.00111	0.00371	0.01117	0.00187	0.0093
3701.5	0.01948	0.02307	0.02836	0.0165	0.00219	0.00141	0.00452	0.00428	0.0494	0.03394	0.04398	0.03248	0.00107	0.00504	0.000427	0.00248	0.00176	0.00124	0.00245	0.00286		0.00497	0.000871	0.00143	0.00575	0.00147	0.00475	0.00132	0.00187	0.00151	0.000878	0.000921	0.00126	0.00238	0.00114	0.0014	0.0012	0.00332	0.00168	0.00257	0.00318		0.00641	0.00318	0.00103	0.0036	0.01127	0.00192	0.00953
3701	0.01999	0.0237	0.02904	0.01706	0.00201	0.0013	0.00471	0.00479	0.04898	0.03363	0.04385	0.0322	0.0011	0.00483	0.000662	0.00168	0.00174	0.00116	0.00231	0.00264		0.00507	0.000347	0.00138	0.00587	0.00148	0.00458	0.00142	0.00245	0.0015	0.000972	0.000939	0.00151	0.00232	0.00124	0.00119	0.00129	0.00318	0.00123	0.00238	0.00299		0.00677	0.00346	0.00137	0.00355	0.0115	0.00194	0.00985
3700.5	0.02042	0.02436	0.02973	0.01753	0.00204	0.00123	0.00486	0.00537	0.04849	0.03353	0.04357	0.03206	0.00124	0.00455	0.00102	0.00128	0.00175	0.00113	0.00223	0.00252		0.00518	0	0.00156	0.00599	0.0015	0.00429	0.00142	0.00304	0.00154	0.00113	0.000917	0.00185	0.00232	0.0014	0.00112	0.00127	0.003	0.000885	0.00214	0.0027		0.00717	0.00381	0.00198	0.00353	0.01177	0.00202	0.01029
3700	0.0208	0.02492	0.03033	0.01789	0.00224	0.00119	0.00499	0.00588	0.04825	0.03395	0.04344	0.03221	0.00143	0.00434	0.00143	0.00142	0.00179	0.00123	0.00229	0.00256		0.00531	9.4e-05	0.00197	0.00614	0.00146	0.00408	0.00134	0.00321	0.00159	0.00129	0.000815	0.00223	0.00237	0.00159	0.0011	0.00117	0.00296	0.00084	0.00199	0.00248		0.00735	0.00404	0.0025	0.00352	0.01196	0.00215	0.01086
3699.5	0.02124	0.02545	0.03092	0.01818	0.00251	0.00125	0.00511	0.00627	0.04835	0.03488	0.04356	0.03258	0.00165	0.00422	0.00173	0.00187	0.00188	0.00141	0.00241	0.00272		0.0055	0.000683	0.00244	0.00636	0.00139	0.00406	0.00123	0.00284	0.0017	0.00144	0.000765	0.00257	0.00257	0.00184	0.00109	0.00116	0.00307	0.00109	0.002	0.00244		0.00732	0.00412	0.00282	0.00358	0.01207	0.00228	0.01156
3699	0.02179	0.026	0.03156	0.01846	0.00275	0.00143	0.00521	0.00652	0.04854	0.03597	0.04374	0.03296	0.00171	0.00413	0.00178	0.00225	0.00198	0.00154	0.00239	0.00287		0.0057	0.00151	0.00276	0.0066	0.00141	0.00415	0.00115	0.00223	0.0019	0.00156	0.000873	0.00271	0.00293	0.00207	0.00103	0.00132	0.0032	0.0014	0.0021	0.0025		0.00721	0.00416	0.00306	0.00371	0.01215	0.00233	0.01231
3698.5	0.02239	0.02658	0.03222	0.01873	0.00288	0.00167	0.00527	0.00662	0.04852	0.03678	0.04375	0.03319	0.00143	0.00408	0.00157	0.00231	0.00201	0.00154	0.00218	0.00283		0.00583	0.00223	0.00287	0.00674	0.00156	0.00423	0.00115	0.00194	0.00215	0.00156	0.00108	0.0025	0.00329	0.00216	0.00086	0.00153	0.00319	0.00153	0.00216	0.00251		0.0071	0.00429	0.00338	0.00383	0.01226	0.00232	0.01299
3698	0.02292	0.02714	0.03285	0.01898	0.00291	0.00191	0.00531	0.00656	0.04829	0.03707	0.0436	0.03322	0.00095	0.00413	0.00129	0.00203	0.00198	0.00145	0.00198	0.00264		0.00587	0.00262	0.00288	0.00679	0.00175	0.00426	0.00128	0.00225	0.00232	0.00144	0.00124	0.00201	0.0035	0.00203	0.000635	0.00162	0.00308	0.00146	0.00216	0.00248		0.00695	0.0045	0.00367	0.00377	0.0124	0.00232	0.01355
3697.5	0.02334	0.02763	0.03343	0.01923	0.00289	0.0021	0.0054	0.00633	0.04808	0.03689	0.04343	0.03301	0.000647	0.00422	0.00119	0.00171	0.00192	0.00139	0.00199	0.00251		0.00589	0.00265	0.00289	0.00682	0.00185	0.00426	0.0015	0.00296	0.00243	0.00134	0.00133	0.00155	0.00356	0.0018	0.000494	0.00154	0.00304	0.00139	0.0022	0.00253		0.00673	0.00462	0.00374	0.00345	0.01255	0.00236	0.0139
3697	0.02372	0.02807	0.03397	0.01952	0.00284	0.00225	0.00553	0.00598	0.04815	0.03646	0.0434	0.0326	0.000801	0.00415	0.00135	0.00171	0.00194	0.00142	0.00224	0.00265		0.00598	0.00257	0.00292	0.00692	0.0018	0.00426	0.00169	0.00352	0.00255	0.00143	0.00138	0.00145	0.00362	0.00168	0.000577	0.0014	0.00319	0.00147	0.00231	0.00276		0.00646	0.00455	0.00351	0.00305	0.01271	0.00235	0.01403
3696.5	0.02408	0.0285	0.03453	0.01987	0.00278	0.00236	0.00565	0.0057	0.04854	0.03603	0.04355	0.0321	0.00125	0.00367	0.00167	0.0022	0.00203	0.00153	0.00251	0.00299		0.00616	0.00269	0.00296	0.00712	0.00168	0.00422	0.00175	0.00362	0.00272	0.00168	0.00145	0.0017	0.00377	0.0018	0.000867	0.0013	0.00346	0.00166	0.00242	0.00303		0.0062	0.00435	0.00319	0.00283	0.0129	0.00226	0.01401
3696	0.02438	0.02895	0.03506	0.02027	0.00273	0.00242	0.00577	0.00571	0.0492	0.03588	0.04397	0.03177	0.00154	0.0028	0.00191	0.00292	0.00216	0.00167	0.00259	0.00334		0.00637	0.00329	0.00299	0.00737	0.00164	0.00411	0.00165	0.00335	0.00284	0.0019	0.00148	0.00202	0.00395	0.00207	0.00122	0.0012	0.00364	0.0018	0.00241	0.00314		0.00603	0.00417	0.003	0.00296	0.01314	0.00214	0.01403
3695.5	0.02459	0.02942	0.03551	0.02066	0.00273	0.00241	0.00595	0.00613	0.04997	0.03621	0.04471	0.03182	0.00142	0.00193	0.00196	0.00341	0.00225	0.00169	0.00246	0.00355		0.00657	0.00441	0.00308	0.0076	0.00175	0.00397	0.0014	0.00299	0.0028	0.00191	0.00143	0.00217	0.004	0.0023	0.00147	0.00107	0.00367	0.0018	0.00232	0.00304		0.00601	0.00411	0.00305	0.00335	0.01338	0.00213	0.01429
3695	0.02474	0.02989	0.03587	0.02099	0.00274	0.00232	0.00618	0.00671	0.05054	0.03689	0.0456	0.03217	0.00103	0.00166	0.00182	0.00343	0.00227	0.00155	0.00222	0.00362		0.00667	0.00571	0.00326	0.00772	0.00188	0.00389	0.00102	0.00261	0.00262	0.00173	0.00135	0.00213	0.00383	0.00237	0.00156	0.00101	0.00364	0.00173	0.00225	0.00289		0.0061	0.00421	0.00321	0.00376	0.01361	0.00227	0.01482
3694.5	0.0249	0.03034	0.03622	0.02125	0.00268	0.00217	0.00633	0.00711	0.05056	0.03738	0.04629	0.0324	0.00075	0.00232	0.0016	0.00312	0.00225	0.00131	0.00205	0.00367		0.00661	0.00656	0.00347	0.00765	0.00186	0.00387	0.000607	0.00209	0.00247	0.00155	0.00136	0.00202	0.00357	0.00226	0.00148	0.00109	0.00366	0.00174	0.0023	0.00288		0.00622	0.00439	0.00328	0.00399	0.0138	0.00248	0.0154
3694	0.02518	0.03081	0.03672	0.02149	0.00254	0.002	0.00634	0.0072	0.05001	0.03721	0.04637	0.03215	0.000824	0.00372	0.00137	0.00287	0.00224	0.00117	0.00204	0.00381		0.0064	0.00683	0.00355	0.0074	0.00157	0.00382	0.000279	0.00137	0.00248	0.00158	0.00158	0.00195	0.00349	0.0021	0.00132	0.00129	0.00374	0.00193	0.00247	0.00302		0.00647	0.00464	0.00319	0.00408	0.01399	0.00261	0.01572
3693.5	0.02558	0.03135	0.03746	0.02177	0.00239	0.00185	0.00628	0.00719	0.04922	0.03644	0.04575	0.03146	0.00116	0.00521	0.00116	0.00288	0.00232	0.00124	0.00219	0.004		0.00617	0.00695	0.00339	0.00714	0.00105	0.00366	0.000181	0.0007	0.00267	0.00183	0.00202	0.00196	0.00376	0.00205	0.00125	0.00151	0.00378	0.00223	0.0027	0.00318		0.00701	0.00496	0.003	0.00423	0.01421	0.00263	0.01567
3693	0.02604	0.03193	0.0384	0.02213	0.00234	0.00179	0.00625	0.00731	0.04852	0.03558	0.04469	0.03079	0.00157	0.00614	0.000917	0.00298	0.00249	0.00144	0.00238	0.00402		0.0061	0.00698	0.00302	0.00706	0.000513	0.00338	0.000365	0.000528	0.00289	0.00217	0.0026	0.00209	0.00426	0.00221	0.00141	0.00169	0.00372	0.00244	0.00289	0.00323		0.00772	0.00533	0.00282	0.00448	0.01448	0.0026	0.01538
3692.5	0.02648	0.03243	0.03931	0.02248	0.00245	0.00185	0.0063	0.00753	0.04809	0.03529	0.04375	0.03066	0.00199	0.0062	0.000623	0.00298	0.00269	0.00155	0.00255	0.0038		0.00634	0.00658	0.00269	0.00734	0.000146	0.00307	0.000759	0.00108	0.00303	0.00245	0.00313	0.00225	0.0048	0.00251	0.00185	0.0019	0.00367	0.00244	0.00298	0.00322		0.00818	0.00554	0.00269	0.00463	0.01479	0.00258	0.01514
3692	0.02688	0.03285	0.04	0.02274	0.00264	0.00203	0.00643	0.00758	0.04815	0.03592	0.04361	0.03126	0.00245	0.00563	0.000317	0.00309	0.00282	0.00156	0.00279	0.00357		0.00704	0.00594	0.00286	0.00815	5.8e-05	0.00295	0.00123	0.00213	0.00302	0.00262	0.00335	0.00232	0.00518	0.00263	0.0024	0.0021	0.00388	0.00245	0.0031	0.00338		0.00807	0.00546	0.00267	0.00443	0.01505	0.00261	0.01513
3691.5	0.02727	0.0333	0.04056	0.02297	0.00277	0.00235	0.00653	0.0073	0.04876	0.03704	0.04441	0.03209	0.0029	0.005	0.000121	0.00367	0.00286	0.00164	0.00318	0.00356		0.0081	0.00578	0.00366	0.00937	0.0002	0.00316	0.00167	0.00321	0.00289	0.00261	0.00312	0.00216	0.00528	0.00225	0.00271	0.00206	0.00445	0.00274	0.00343	0.00374		0.00745	0.00514	0.00263	0.00387	0.01517	0.00266	0.01522
3691	0.02765	0.03386	0.04123	0.0233	0.00287	0.00278	0.00652	0.0069	0.0495	0.03775	0.0454	0.03235	0.00339	0.00459	0.000118	0.00456	0.00279	0.00188	0.00359	0.00369		0.009	0.00578	0.00449	0.01042	0.000466	0.00367	0.00202	0.00397	0.00271	0.00245	0.00264	0.00186	0.00515	0.00141	0.0026	0.00169	0.00502	0.00319	0.00385	0.00403		0.00659	0.00481	0.00233	0.00306	0.0152	0.00268	0.01521
3690.5	0.02803	0.03447	0.04214	0.02382	0.00311	0.00329	0.00641	0.00664	0.0499	0.03763	0.04577	0.03183	0.00405	0.00441	0.000273	0.00515	0.0026	0.00211	0.00377	0.00369		0.00918	0.00488	0.00463	0.01063	0.000879	0.00436	0.00225	0.0044	0.00257	0.00222	0.00216	0.00169	0.00497	0.000506	0.00222	0.00118	0.0052	0.00339	0.00401	0.00399		0.00576	0.0046	0.00185	0.00222	0.01531	0.00264	0.01509
3690	0.02851	0.03511	0.04326	0.02453	0.00361	0.00376	0.0063	0.00667	0.04983	0.03681	0.04522	0.03088	0.00476	0.00458	0.000498	0.00511	0.00233	0.00212	0.00362	0.00346		0.00849	0.00302	0.00391	0.00983	0.0015	0.00522	0.00241	0.00473	0.00261	0.00208	0.00177	0.00185	0.00487	0	0.00184	0.000899	0.00492	0.00305	0.00377	0.00368		0.0053	0.00463	0.00161	0.00164	0.01568	0.00257	0.01505
3689.5	0.02919	0.03584	0.0445	0.02539	0.00421	0.00395	0.00636	0.00703	0.04955	0.03569	0.04405	0.03001	0.00515	0.00537	0.000709	0.00461	0.0021	0.00194	0.0033	0.00303		0.00741	0.0013	0.00286	0.00858	0.00213	0.00609	0.0026	0.0051	0.00285	0.00208	0.00146	0.00234	0.00477	0.000117	0.00158	0.00103	0.00443	0.00231	0.00328	0.00334		0.00552	0.00498	0.00205	0.00169	0.01632	0.00257	0.01528
3689	0.03003	0.03663	0.04567	0.02622	0.00448	0.00383	0.00654	0.00751	0.04952	0.03489	0.04317	0.02948	0.00488	0.00654	0.000824	0.004	0.00207	0.00181	0.00319	0.00267		0.00691	0.000982	0.00235	0.00799	0.00239	0.00651	0.00291	0.00534	0.00311	0.00205	0.00118	0.00284	0.00446	0.000665	0.00134	0.00135	0.00412	0.00181	0.00291	0.00317		0.00631	0.00554	0.00308	0.00251	0.01691	0.00264	0.01564
3688.5	0.03089	0.03745	0.04672	0.02688	0.00427	0.00352	0.00674	0.0079	0.0496	0.03471	0.04306	0.02909	0.00411	0.00708	0.000839	0.00335	0.00221	0.00182	0.00335	0.00258		0.00732	0.00223	0.0025	0.00847	0.00208	0.00613	0.00322	0.00503	0.00323	0.00188	0.000992	0.00302	0.00402	0.00128	0.00113	0.00148	0.00402	0.0018	0.00279	0.00312		0.00723	0.00609	0.00397	0.00377	0.01717	0.00275	0.01575
3688	0.03168	0.03826	0.04763	0.02731	0.0039	0.00318	0.00693	0.00816	0.04931	0.03495	0.04324	0.0288	0.00341	0.0065	0.000846	0.00251	0.00237	0.00177	0.0034	0.00264		0.00802	0.00399	0.00283	0.00928	0.00153	0.00528	0.00329	0.00411	0.00327	0.00172	0.00102	0.00301	0.00375	0.00181	0.00119	0.00143	0.00388	0.00186	0.00274	0.00305		0.0079	0.0065	0.00431	0.00492	0.01727	0.00288	0.01565
3687.5	0.03233	0.03899	0.04831	0.02757	0.00368	0.00297	0.00711	0.00826	0.04869	0.0354	0.04335	0.029	0.0029	0.0053	0.000907	0.00156	0.00246	0.00158	0.00318	0.00267		0.00846	0.00532	0.00312	0.00978	0.00125	0.00447	0.00301	0.00309	0.00334	0.00168	0.00118	0.00303	0.00366	0.00222	0.00156	0.00146	0.00375	0.00173	0.0027	0.00296		0.00804	0.00673	0.00426	0.00557	0.01745	0.00308	0.01557
3687	0.0328	0.03965	0.0488	0.02779	0.00371	0.00298	0.00721	0.00821	0.04809	0.03589	0.04336	0.02986	0.00234	0.00415	0.00105	0.000801	0.00248	0.00137	0.00286	0.00258		0.00852	0.00584	0.00336	0.00986	0.00139	0.00411	0.00257	0.00258	0.00348	0.00179	0.00138	0.00313	0.00367	0.00251	0.00197	0.00168	0.00374	0.00155	0.00272	0.00289		0.00768	0.00676	0.00404	0.0056	0.01778	0.00326	0.01561
3686.5	0.03314	0.04026	0.04924	0.02809	0.004	0.00322	0.00726	0.00815	0.04788	0.03633	0.04331	0.03102	0.00187	0.0033	0.00134	0.000527	0.00247	0.00129	0.00263	0.00249		0.0083	0.00554	0.00353	0.0096	0.00178	0.00421	0.0022	0.00264	0.00369	0.00207	0.00164	0.00328	0.0038	0.00271	0.00216	0.00201	0.0039	0.00151	0.00281	0.00287		0.00726	0.00667	0.00388	0.00522	0.0182	0.00339	0.01585
3686	0.03347	0.04087	0.04974	0.02853	0.00443	0.00356	0.00735	0.00818	0.04845	0.03677	0.0433	0.03201	0.00162	0.00287	0.00176	0.000893	0.00259	0.00142	0.00258	0.00267		0.00804	0.00493	0.00369	0.0093	0.00221	0.00457	0.002	0.00291	0.00387	0.00241	0.00193	0.00345	0.00402	0.00281	0.00202	0.00219	0.00424	0.00175	0.003	0.00299		0.00739	0.00662	0.004	0.00488	0.01864	0.00345	0.01637
3685.5	0.03388	0.04147	0.05037	0.02908	0.00486	0.00389	0.00748	0.00825	0.04971	0.03723	0.0435	0.03251	0.00139	0.00306	0.00219	0.00171	0.00288	0.0017	0.0027	0.00316		0.00802	0.00451	0.00393	0.00928	0.00256	0.00504	0.00188	0.00298	0.00394	0.00267	0.00213	0.00359	0.00419	0.00275	0.00165	0.00208	0.00468	0.00219	0.00326	0.00334		0.00816	0.00669	0.00438	0.00485	0.01906	0.00349	0.01715
3685	0.03438	0.042	0.05114	0.02968	0.00514	0.0042	0.00754	0.00825	0.05105	0.03754	0.044	0.03256	0.00115	0.00395	0.00241	0.00246	0.00328	0.00201	0.00291	0.00382		0.00834	0.00448	0.0043	0.00964	0.00287	0.00554	0.00171	0.00273	0.00391	0.00275	0.00213	0.00361	0.0042	0.00261	0.00134	0.00178	0.00507	0.00265	0.0035	0.0038		0.00913	0.00684	0.00483	0.00504	0.01949	0.00353	0.01794
3684.5	0.03491	0.04248	0.05205	0.03028	0.00527	0.0045	0.00758	0.00822	0.05191	0.03752	0.04471	0.03246	0.00109	0.00532	0.00224	0.00275	0.00363	0.00227	0.00316	0.00447		0.00887	0.0049	0.00476	0.01026	0.00316	0.00603	0.00149	0.00238	0.00385	0.00271	0.00196	0.00345	0.00414	0.00249	0.0013	0.00156	0.00525	0.00301	0.00374	0.00423		0.0099	0.00703	0.0052	0.00527	0.01992	0.00362	0.01844
3684	0.03544	0.04303	0.05305	0.0309	0.00532	0.00469	0.00771	0.00838	0.0522	0.03726	0.04535	0.03247	0.0012	0.0066	0.00169	0.00259	0.00386	0.00249	0.00344	0.00503		0.0094	0.00581	0.00522	0.01088	0.00332	0.00637	0.00122	0.00208	0.00389	0.00262	0.00178	0.00317	0.00415	0.00251	0.00156	0.00159	0.00526	0.00322	0.00405	0.00451		0.01052	0.00732	0.00549	0.00554	0.02034	0.00381	0.01851
3683.5	0.03599	0.04371	0.05409	0.03152	0.00529	0.00463	0.00798	0.00878	0.0521	0.03699	0.04568	0.0326	0.00125	0.00723	0.00101	0.0023	0.00394	0.00269	0.00376	0.00538		0.00974	0.00675	0.00552	0.01127	0.00322	0.00637	0.000904	0.00179	0.00406	0.00253	0.00177	0.00292	0.00424	0.00267	0.0019	0.00181	0.00528	0.0033	0.00439	0.00464		0.0111	0.00773	0.00569	0.00592	0.02071	0.00411	0.01835
3683	0.03661	0.04451	0.05509	0.03212	0.00517	0.00433	0.00823	0.00924	0.05178	0.03688	0.04564	0.03272	0.00113	0.00702	0.000525	0.00206	0.00391	0.00286	0.0041	0.00542		0.00978	0.00691	0.00552	0.01131	0.00288	0.00603	0.000639	0.00157	0.00433	0.00246	0.00199	0.0028	0.00437	0.00295	0.00208	0.00205	0.00542	0.00332	0.00468	0.00469		0.01154	0.00812	0.00569	0.00641	0.02098	0.00442	0.01824
3682.5	0.03732	0.04543	0.05597	0.03264	0.00496	0.004	0.00835	0.00952	0.05141	0.03702	0.04543	0.03277	0.000953	0.00625	0.000386	0.0018	0.00379	0.00298	0.00437	0.00522		0.00963	0.00616	0.00532	0.01114	0.0025	0.00558	0.000639	0.00175	0.00458	0.00242	0.00231	0.00281	0.00448	0.00326	0.00206	0.00215	0.00569	0.00335	0.00486	0.0047		0.01175	0.00839	0.00555	0.00691	0.02116	0.0046	0.01829
3682	0.0381	0.04641	0.05681	0.03308	0.00474	0.00385	0.0084	0.00962	0.05116	0.03745	0.04526	0.03276	0.000842	0.00542	0.000545	0.00137	0.0037	0.00303	0.00446	0.00499		0.00952	0.00521	0.00524	0.01102	0.00225	0.00524	0.001	0.00248	0.00473	0.00242	0.00258	0.00291	0.00453	0.00349	0.00195	0.00205	0.00597	0.00339	0.00499	0.00469		0.01183	0.00859	0.00544	0.00731	0.02131	0.0046	0.01844
3681.5	0.03887	0.04737	0.05772	0.0335	0.00462	0.00388	0.0085	0.00967	0.05105	0.03804	0.04522	0.03275	0.000838	0.00489	0.000824	0.000726	0.00371	0.00304	0.00434	0.00485		0.00957	0.00459	0.00545	0.01108	0.00214	0.00503	0.00159	0.0032	0.00475	0.00244	0.00274	0.00307	0.00447	0.00356	0.00191	0.00184	0.00613	0.00337	0.0051	0.00471		0.01185	0.00877	0.00549	0.00751	0.02152	0.00451	0.01856
3681	0.03958	0.04819	0.05875	0.034	0.00464	0.00397	0.0087	0.00975	0.05101	0.03851	0.04527	0.03275	0.00105	0.00476	0.00106	0.000113	0.00383	0.003	0.00419	0.00483		0.00967	0.00398	0.00569	0.01119	0.00208	0.00479	0.00214	0.00332	0.00471	0.00245	0.00288	0.00327	0.00443	0.00352	0.00206	0.00171	0.00617	0.00328	0.00516	0.0048		0.01187	0.00889	0.00557	0.0074	0.02183	0.00447	0.01859
3680.5	0.04026	0.04894	0.05987	0.0346	0.0048	0.00401	0.00894	0.00984	0.05114	0.0387	0.04536	0.03276	0.0016	0.00493	0.00123	0	0.00401	0.00296	0.00426	0.00491		0.00969	0.00294	0.00564	0.01121	0.00202	0.00448	0.00245	0.00289	0.00473	0.00256	0.00307	0.0035	0.00457	0.00348	0.00239	0.00173	0.00618	0.00322	0.00521	0.00498		0.01194	0.00891	0.00555	0.00702	0.02223	0.00453	0.01846
3680	0.04102	0.04978	0.06108	0.03529	0.00502	0.00404	0.0091	0.00989	0.05152	0.0387	0.04544	0.03275	0.00233	0.00521	0.00137	0.000628	0.00416	0.00293	0.0046	0.00501		0.0097	0.00176	0.00527	0.01122	0.00196	0.00424	0.00245	0.00254	0.00483	0.00284	0.00327	0.00369	0.00493	0.00351	0.00276	0.00188	0.00626	0.00332	0.00534	0.00519		0.01208	0.00889	0.00543	0.0066	0.02271	0.00468	0.01819
3679.5	0.04191	0.05077	0.06236	0.03601	0.00525	0.00412	0.00915	0.00996	0.05191	0.03867	0.04541	0.03257	0.00298	0.00541	0.00152	0.00166	0.00421	0.00288	0.00502	0.00506		0.00987	0.00111	0.00488	0.01142	0.00197	0.00426	0.00217	0.00266	0.00491	0.00324	0.00341	0.00378	0.00531	0.00356	0.00303	0.00203	0.00634	0.00354	0.00557	0.00529		0.01214	0.00894	0.00532	0.00635	0.02323	0.00484	0.01799
3679	0.04283	0.05182	0.06366	0.03671	0.00543	0.00421	0.00923	0.0102	0.05189	0.03861	0.04523	0.03213	0.00342	0.00541	0.00164	0.00257	0.00415	0.00284	0.00531	0.00512		0.01027	0.00119	0.00472	0.01188	0.00207	0.00452	0.00177	0.00308	0.00493	0.00364	0.00347	0.00378	0.00562	0.00357	0.00317	0.00214	0.00634	0.00381	0.0058	0.00522		0.01197	0.0091	0.00531	0.00628	0.02374	0.005	0.01828
3678.5	0.04365	0.05284	0.06492	0.03733	0.00556	0.00424	0.00948	0.01067	0.05131	0.03848	0.04506	0.03162	0.00375	0.00526	0.00173	0.00316	0.00408	0.00288	0.0055	0.00538		0.0108	0.00187	0.00485	0.0125	0.0022	0.0049	0.0015	0.0035	0.00491	0.00398	0.00355	0.00377	0.00596	0.00357	0.00329	0.0022	0.00628	0.00413	0.006	0.00503		0.01166	0.00933	0.00545	0.00627	0.02415	0.00516	0.01933
3678	0.04435	0.05388	0.06611	0.03794	0.00563	0.00424	0.00989	0.01126	0.05046	0.03823	0.04508	0.03134	0.00411	0.00504	0.0018	0.00348	0.00408	0.00305	0.00574	0.00585		0.01131	0.0031	0.00515	0.01308	0.00229	0.0053	0.00159	0.00388	0.0049	0.00426	0.00371	0.00386	0.00643	0.00361	0.00342	0.00224	0.00631	0.00448	0.0062	0.00477		0.01152	0.00967	0.00575	0.0063	0.0245	0.00528	0.021
3677.5	0.04505	0.05505	0.06735	0.03861	0.00567	0.00434	0.0103	0.01176	0.04966	0.03775	0.04524	0.03132	0.0046	0.00472	0.00174	0.00338	0.00417	0.00328	0.00597	0.00626		0.01157	0.00463	0.0054	0.01339	0.00231	0.00561	0.00212	0.00441	0.00496	0.00451	0.00401	0.00408	0.00704	0.00377	0.00356	0.00235	0.00639	0.00465	0.00638	0.00446		0.01175	0.01021	0.00619	0.00638	0.02487	0.00534	0.02285
3677	0.04591	0.05637	0.06875	0.03943	0.00567	0.00455	0.01057	0.01204	0.04917	0.03699	0.04532	0.03139	0.00521	0.00439	0.00134	0.00256	0.00431	0.00342	0.00595	0.0062		0.01139	0.0055	0.00532	0.01318	0.00232	0.00575	0.00286	0.00499	0.00512	0.00475	0.00445	0.00435	0.00762	0.0041	0.00376	0.0027	0.00637	0.00431	0.00643	0.00411		0.01229	0.01091	0.00665	0.00647	0.02533	0.00534	0.02428
3676.5	0.0469	0.05766	0.07026	0.0403	0.00568	0.00456	0.01069	0.01216	0.04938	0.03643	0.04541	0.03153	0.00563	0.00435	0.000589	0.00134	0.00444	0.00342	0.00556	0.0057		0.01084	0.00457	0.00489	0.01254	0.00241	0.00571	0.00342	0.00511	0.00536	0.00496	0.00488	0.0045	0.00789	0.0045	0.00411	0.00325	0.00624	0.00361	0.00638	0.00392		0.01281	0.01146	0.00702	0.00636	0.02584	0.00544	0.02473
3676	0.04781	0.05867	0.07162	0.04106	0.00586	0.00439	0.01074	0.01225	0.0504	0.03651	0.04574	0.03195	0.00555	0.00474	0	0.000875	0.00454	0.00344	0.00509	0.0053		0.01041	0.00275	0.00458	0.01205	0.00266	0.0057	0.00354	0.00467	0.00564	0.00506	0.00498	0.00437	0.0075	0.0047	0.0044	0.00358	0.00625	0.00321	0.0064	0.00411		0.01301	0.01152	0.00709	0.00588	0.02624	0.00571	0.02394
3675.5	0.04851	0.05941	0.07268	0.04174	0.00633	0.00445	0.01079	0.01236	0.05134	0.03661	0.0458	0.0325	0.00522	0.00514	6.5e-05	0.00163	0.00462	0.00362	0.00488	0.00544		0.01038	0.002	0.00472	0.012	0.00303	0.00593	0.00313	0.004	0.00595	0.00499	0.00466	0.00402	0.00654	0.00462	0.0043	0.00327	0.0065	0.00338	0.00653	0.00454		0.01312	0.01122	0.00672	0.00542	0.0266	0.00601	0.02236
3675	0.04919	0.06017	0.07366	0.04242	0.00694	0.0049	0.01088	0.01246	0.05152	0.03644	0.04538	0.03292	0.00524	0.00514	0.000573	0.00277	0.00467	0.00381	0.00488	0.00592		0.0106	0.00262	0.00533	0.01227	0.00338	0.0062	0.00249	0.00343	0.00628	0.00497	0.00422	0.00382	0.00567	0.00446	0.00404	0.00271	0.00688	0.00377	0.00657	0.00496		0.01325	0.01101	0.00632	0.00549	0.02713	0.00617	0.02098
3674.5	0.05	0.06112	0.07474	0.04317	0.00739	0.00548	0.01098	0.01242	0.05133	0.03635	0.04498	0.03312	0.00543	0.00497	0.00106	0.00342	0.00473	0.0039	0.00492	0.0064		0.01103	0.00402	0.00622	0.01277	0.00368	0.00623	0.00206	0.00324	0.00661	0.00515	0.00397	0.004	0.00542	0.00442	0.00408	0.00249	0.00729	0.00407	0.00652	0.00532		0.01332	0.01112	0.00625	0.0062	0.02778	0.00627	0.02028
3674	0.05098	0.06229	0.07595	0.04404	0.00753	0.0059	0.01111	0.01226	0.05141	0.0366	0.04497	0.03315	0.00516	0.00509	0.00137	0.00345	0.00485	0.00394	0.00499	0.00676		0.01165	0.00585	0.0071	0.01348	0.00386	0.00607	0.00193	0.00334	0.00694	0.00547	0.00397	0.00439	0.00575	0.00456	0.00439	0.0027	0.00766	0.00433	0.0065	0.00564		0.01342	0.01149	0.00645	0.00732	0.0284	0.00639	0.02018
3673.5	0.05201	0.06356	0.07728	0.04504	0.00742	0.00611	0.01129	0.01217	0.05188	0.03718	0.04535	0.03307	0.00453	0.0056	0.00161	0.0032	0.00502	0.00404	0.00517	0.00694		0.01239	0.00769	0.00775	0.01434	0.00382	0.00588	0.00179	0.00335	0.00723	0.00577	0.00416	0.00466	0.00633	0.00483	0.00465	0.00308	0.00793	0.00466	0.00666	0.00588		0.01376	0.01192	0.00666	0.00845	0.02886	0.00654	0.02041
3673	0.05294	0.06477	0.07862	0.04606	0.00725	0.00625	0.01149	0.01222	0.05243	0.03789	0.04584	0.033	0.00399	0.00612	0.00182	0.00305	0.00521	0.00421	0.00545	0.0069		0.01308	0.00885	0.00813	0.01513	0.00374	0.00573	0.00136	0.00311	0.00743	0.00589	0.0044	0.00465	0.00681	0.00509	0.00456	0.0033	0.00808	0.00505	0.00693	0.00602		0.01432	0.0122	0.00671	0.00927	0.02922	0.00668	0.02072
3672.5	0.05369	0.06582	0.07991	0.04698	0.00728	0.00651	0.01165	0.01239	0.05255	0.03843	0.04604	0.03304	0.00373	0.00617	0.00195	0.00307	0.0053	0.00435	0.00568	0.00669		0.01349	0.00902	0.00829	0.01561	0.00385	0.00579	0.000717	0.00289	0.00756	0.00581	0.00451	0.00444	0.007	0.00523	0.00417	0.00329	0.0081	0.00535	0.00713	0.00607		0.01498	0.01232	0.00667	0.00974	0.02966	0.00678	0.02094
3672	0.0544	0.06678	0.08125	0.04773	0.00763	0.0069	0.01179	0.01262	0.05209	0.03858	0.04578	0.03327	0.00363	0.00568	0.00194	0.00315	0.00529	0.00445	0.00571	0.00646		0.01357	0.00871	0.00839	0.0157	0.00422	0.0061	0.000342	0.00302	0.00769	0.00565	0.00444	0.00427	0.00694	0.00527	0.00384	0.00319	0.0081	0.00541	0.00718	0.00612		0.01554	0.01244	0.00674	0.00999	0.03035	0.00685	0.02106
3671.5	0.05523	0.06777	0.0828	0.04832	0.00816	0.00726	0.01198	0.01289	0.05154	0.03842	0.0454	0.03366	0.00344	0.00518	0.00188	0.0032	0.00529	0.00459	0.00557	0.00648		0.01363	0.00904	0.00863	0.01577	0.00462	0.00651	0.000741	0.0034	0.00779	0.00555	0.00426	0.00432	0.00681	0.00529	0.00396	0.00307	0.00828	0.00541	0.0072	0.00626		0.01568	0.01268	0.00705	0.01001	0.03115	0.00696	0.02112
3671	0.05619	0.06888	0.08458	0.04887	0.0086	0.00747	0.01225	0.01325	0.05147	0.03812	0.04535	0.03389	0.00311	0.00515	0.00194	0.0031	0.0054	0.00487	0.00552	0.00674		0.01404	0.01042	0.009	0.01624	0.00473	0.0067	0.0019	0.00348	0.00779	0.00556	0.00412	0.00455	0.00682	0.00541	0.00437	0.00292	0.00861	0.0055	0.00739	0.00642		0.01527	0.01295	0.00742	0.00961	0.0318	0.00714	0.02116
3670.5	0.05709	0.06997	0.08633	0.04946	0.00884	0.0075	0.01262	0.01376	0.05175	0.03773	0.04539	0.03361	0.0029	0.00553	0.00206	0.0027	0.00558	0.00513	0.00561	0.00693		0.01471	0.01164	0.00929	0.01702	0.00453	0.00654	0.00306	0.00306	0.00773	0.0056	0.00413	0.00477	0.00697	0.00565	0.0046	0.00281	0.00878	0.0055	0.0077	0.00648		0.01481	0.01316	0.00762	0.00892	0.03225	0.00737	0.02127
3670	0.05779	0.07096	0.08776	0.05011	0.00892	0.00738	0.01303	0.0143	0.052	0.03743	0.04527	0.03308	0.0031	0.00603	0.00206	0.00209	0.00569	0.00515	0.00569	0.00688		0.01526	0.01148	0.00946	0.01766	0.00425	0.00616	0.00343	0.00257	0.00774	0.0056	0.0042	0.00496	0.00709	0.00585	0.00451	0.00289	0.00869	0.00524	0.00793	0.00654		0.0149	0.01334	0.00769	0.00846	0.0327	0.0077	0.02158
3669.5	0.0584	0.0719	0.08889	0.05084	0.00897	0.00725	0.01338	0.01476	0.05221	0.0374	0.04523	0.03288	0.00362	0.00658	0.00194	0.00179	0.00575	0.00493	0.0057	0.0068		0.01556	0.01029	0.0096	0.01801	0.00412	0.00588	0.00288	0.00224	0.00792	0.0056	0.0043	0.00509	0.00705	0.00584	0.00432	0.00321	0.00857	0.00502	0.00809	0.00676		0.01561	0.01356	0.00768	0.00859	0.03328	0.00814	0.02209
3669	0.05921	0.07294	0.09004	0.05171	0.00905	0.00723	0.01359	0.01508	0.05248	0.03759	0.04564	0.03325	0.0042	0.00712	0.0019	0.0022	0.00582	0.0047	0.0057	0.00689		0.0157	0.00928	0.0097	0.01817	0.00414	0.00593	0.0019	0.00203	0.00824	0.00568	0.00445	0.00517	0.00696	0.00564	0.00431	0.00357	0.00873	0.0052	0.00825	0.00715		0.01657	0.01384	0.00762	0.00914	0.03388	0.00862	0.0226
3668.5	0.06034	0.07409	0.0914	0.05269	0.00919	0.00737	0.01369	0.01529	0.05278	0.03789	0.04644	0.0339	0.00455	0.00746	0.00202	0.00302	0.00596	0.00465	0.00578	0.00712		0.01582	0.009	0.00973	0.01831	0.00422	0.00619	0.00108	0.00202	0.00862	0.00584	0.00463	0.00518	0.00699	0.00536	0.0045	0.0038	0.00917	0.00572	0.00841	0.00755		0.01728	0.01411	0.00756	0.00967	0.03446	0.009	0.02294
3668	0.06167	0.07532	0.09293	0.0537	0.00934	0.00758	0.01375	0.01539	0.05315	0.03836	0.04719	0.03447	0.00441	0.00754	0.00224	0.00362	0.00615	0.00483	0.00596	0.00736		0.01603	0.00912	0.00974	0.01854	0.00435	0.0064	0.000717	0.00231	0.00895	0.00596	0.00471	0.00519	0.00713	0.00508	0.00472	0.00385	0.00969	0.00619	0.00854	0.00782		0.0176	0.01438	0.00755	0.00996	0.03507	0.00919	0.02305
3667.5	0.063	0.07655	0.0945	0.0547	0.00942	0.00775	0.01384	0.01539	0.05374	0.03912	0.04762	0.03488	0.00379	0.00755	0.00251	0.00375	0.00634	0.00516	0.00624	0.00755		0.01637	0.00916	0.00987	0.01895	0.0045	0.00652	0.000749	0.00278	0.0092	0.00601	0.00462	0.0052	0.00724	0.0048	0.00479	0.0038	0.01013	0.00643	0.00868	0.00797		0.01777	0.01471	0.00761	0.01008	0.03577	0.00924	0.02297
3667	0.06419	0.07776	0.09603	0.0557	0.00941	0.00793	0.01399	0.01542	0.05461	0.04017	0.04776	0.03526	0.00317	0.00762	0.00287	0.00371	0.00652	0.00552	0.0066	0.00777		0.01684	0.00889	0.01013	0.01948	0.00463	0.00661	0.000966	0.00315	0.00937	0.00607	0.00444	0.00522	0.00726	0.00456	0.00475	0.00373	0.01045	0.00655	0.00889	0.0081		0.01804	0.0151	0.0077	0.01026	0.0365	0.00923	0.02274
3666.5	0.06525	0.07892	0.09754	0.05667	0.00941	0.00818	0.01417	0.01557	0.05545	0.04126	0.04778	0.03568	0.00309	0.00758	0.00329	0.00386	0.00668	0.00578	0.007	0.00802		0.01729	0.00831	0.01039	0.02001	0.00476	0.00674	0.00129	0.00329	0.00948	0.00623	0.00434	0.00529	0.00728	0.0045	0.00479	0.00377	0.01065	0.00673	0.00916	0.00827		0.01845	0.01551	0.00784	0.01056	0.03716	0.00923	0.02246
3666	0.06631	0.08006	0.09907	0.0576	0.00954	0.00851	0.01429	0.01578	0.05576	0.04215	0.04775	0.03608	0.00364	0.0072	0.0036	0.00417	0.0068	0.00591	0.00729	0.00814		0.01761	0.00769	0.01048	0.02038	0.00497	0.00695	0.00177	0.00343	0.0096	0.00654	0.0044	0.00553	0.00743	0.0047	0.00501	0.00397	0.01076	0.00692	0.00937	0.00844		0.01887	0.01589	0.00811	0.01091	0.03774	0.00929	0.02226
3665.5	0.0675	0.08129	0.10069	0.05855	0.00985	0.00884	0.01436	0.01593	0.05539	0.04279	0.04771	0.03638	0.00426	0.00659	0.00359	0.00434	0.0069	0.00597	0.00737	0.008		0.01783	0.00742	0.01038	0.02063	0.0053	0.00724	0.00244	0.00392	0.00981	0.00695	0.00463	0.00599	0.00772	0.00514	0.00532	0.00424	0.01084	0.00707	0.00947	0.00855		0.0192	0.01626	0.00853	0.01119	0.03834	0.00941	0.0223
3665	0.06887	0.08266	0.10239	0.05957	0.01025	0.00915	0.01448	0.01597	0.05473	0.04329	0.04775	0.03654	0.00442	0.00611	0.00335	0.0042	0.00703	0.00609	0.00728	0.00772		0.01805	0.00766	0.01019	0.02089	0.0057	0.00763	0.00315	0.0047	0.01012	0.00736	0.00495	0.00652	0.00802	0.00564	0.00555	0.00443	0.01098	0.00721	0.00952	0.00864		0.01944	0.01663	0.00903	0.0114	0.03904	0.00954	0.02264
3664.5	0.07027	0.08407	0.10401	0.06064	0.01066	0.00945	0.01471	0.01597	0.05431	0.04375	0.04803	0.03652	0.00403	0.00597	0.00312	0.00385	0.00723	0.00635	0.00719	0.00759		0.01834	0.0081	0.01004	0.02122	0.00605	0.00809	0.00365	0.00512	0.01042	0.00762	0.00523	0.00686	0.00812	0.00601	0.0056	0.00445	0.01124	0.00748	0.0097	0.00884		0.01966	0.01699	0.00953	0.01163	0.0398	0.00971	0.02321
3664	0.07149	0.08535	0.10545	0.06167	0.01103	0.00975	0.01507	0.01606	0.05436	0.04412	0.04848	0.03624	0.00339	0.0059	0.003	0.00343	0.00749	0.00667	0.00726	0.00782		0.01862	0.00834	0.01003	0.02154	0.0063	0.00853	0.0038	0.00467	0.01062	0.00763	0.00539	0.00692	0.00801	0.00615	0.00556	0.00438	0.0116	0.00787	0.01004	0.00921		0.01992	0.01733	0.01	0.01206	0.04054	0.00992	0.02393
3663.5	0.07247	0.08654	0.10676	0.06259	0.01142	0.01003	0.0155	0.01636	0.05471	0.04428	0.04883	0.03575	0.00287	0.00559	0.00289	0.00305	0.00773	0.00692	0.00752	0.00835		0.01886	0.00842	0.01022	0.02183	0.0065	0.0088	0.00358	0.00365	0.01075	0.00743	0.00546	0.00682	0.00784	0.00619	0.00559	0.00439	0.01196	0.00824	0.01045	0.00966		0.02029	0.01771	0.01047	0.0127	0.04122	0.01019	0.02471
3663	0.07331	0.08778	0.10812	0.06345	0.01187	0.01027	0.0159	0.01679	0.05503	0.04422	0.04884	0.03535	0.00262	0.0051	0.00275	0.00279	0.00793	0.00706	0.0079	0.00897		0.01913	0.00864	0.01059	0.02213	0.00671	0.00884	0.00295	0.00267	0.01087	0.00721	0.00555	0.00681	0.00785	0.00628	0.0058	0.00456	0.0123	0.00849	0.0108	0.01002		0.0208	0.01813	0.01093	0.01339	0.04184	0.0105	0.02536
3662.5	0.07415	0.08916	0.10957	0.06432	0.01233	0.01048	0.01616	0.01716	0.05516	0.04405	0.04856	0.03538	0.00271	0.00475	0.00277	0.00278	0.00811	0.00709	0.00822	0.00948		0.01944	0.00901	0.01099	0.0225	0.00695	0.00868	0.00203	0.00196	0.01106	0.00717	0.00578	0.00698	0.00817	0.00655	0.00617	0.00488	0.01263	0.00862	0.01103	0.01018		0.02142	0.01854	0.01136	0.01389	0.04245	0.01079	0.02561
3662	0.07508	0.09059	0.11105	0.0652	0.01265	0.01065	0.01626	0.01732	0.05519	0.04393	0.04834	0.03586	0.00312	0.00477	0.00315	0.0031	0.00825	0.00705	0.00834	0.00976		0.01972	0.00914	0.01127	0.02282	0.00718	0.00844	0.00113	0.00157	0.01133	0.00738	0.00608	0.00724	0.0087	0.00692	0.00658	0.0053	0.01289	0.00865	0.01111	0.01019		0.02206	0.01886	0.01176	0.01414	0.04306	0.01103	0.02531
3661.5	0.07608	0.09198	0.11256	0.06609	0.01273	0.01071	0.01628	0.01735	0.05539	0.04399	0.04847	0.03648	0.00373	0.00516	0.00386	0.00375	0.00833	0.00699	0.00822	0.00972		0.01993	0.00884	0.01144	0.02306	0.0073	0.00824	0.000593	0.00145	0.01162	0.00781	0.00634	0.00748	0.00926	0.00728	0.00695	0.00573	0.01294	0.00855	0.01109	0.0101		0.02271	0.01911	0.01221	0.01432	0.04365	0.01119	0.02468
3661	0.07713	0.09333	0.11416	0.06699	0.01264	0.01066	0.01635	0.01754	0.05592	0.04435	0.04901	0.03699	0.00439	0.00593	0.00463	0.00455	0.00838	0.00695	0.00801	0.00941		0.02021	0.00859	0.01179	0.02338	0.00725	0.0081	0.000504	0.00157	0.01188	0.0083	0.00647	0.00765	0.00964	0.00752	0.00719	0.00603	0.01276	0.00834	0.01107	0.00998		0.02339	0.01942	0.01267	0.01465	0.04425	0.01131	0.02421
3660.5	0.0782	0.09466	0.11589	0.06795	0.01256	0.01056	0.01659	0.01801	0.05659	0.04499	0.04977	0.03736	0.00493	0.00703	0.00522	0.00517	0.00847	0.00702	0.00789	0.00901		0.02078	0.0091	0.01259	0.02404	0.00707	0.00797	0.000686	0.00181	0.012	0.0087	0.00645	0.00777	0.00976	0.00763	0.00724	0.00611	0.01252	0.00819	0.01116	0.00986		0.02408	0.01981	0.01301	0.01518	0.04486	0.01146	0.02425
3660	0.07928	0.09602	0.11769	0.06896	0.0126	0.01052	0.01695	0.0186	0.05697	0.04567	0.05043	0.03767	0.00517	0.00812	0.00549	0.00531	0.00868	0.00724	0.00793	0.00879		0.02163	0.01057	0.01377	0.02503	0.00687	0.00781	0.000959	0.00202	0.01198	0.00887	0.00626	0.00787	0.00966	0.00766	0.00715	0.00601	0.01242	0.00829	0.01146	0.00977		0.02475	0.02016	0.01308	0.0157	0.0455	0.01165	0.02473
3659.5	0.0804	0.09741	0.11948	0.07004	0.01276	0.0106	0.01731	0.01897	0.05683	0.04605	0.0508	0.03788	0.00499	0.00859	0.00544	0.00492	0.00898	0.00752	0.00806	0.00884		0.02246	0.01242	0.0149	0.02599	0.00678	0.00766	0.00132	0.00215	0.01191	0.00881	0.00602	0.008	0.0095	0.00767	0.00701	0.0059	0.01256	0.00864	0.01192	0.00973		0.02527	0.02032	0.01287	0.01594	0.04617	0.01189	0.02521
3659	0.08155	0.09881	0.12126	0.07117	0.013	0.01076	0.01754	0.01893	0.05643	0.04596	0.0509	0.03784	0.00447	0.00811	0.00512	0.00434	0.00924	0.00772	0.00822	0.00901		0.02295	0.01375	0.01553	0.02655	0.00683	0.00767	0.00185	0.00231	0.01197	0.00867	0.00597	0.00815	0.00944	0.00771	0.00694	0.00587	0.01285	0.00908	0.0124	0.00974		0.02553	0.02032	0.01249	0.0158	0.04687	0.01215	0.02528
3658.5	0.08271	0.10018	0.12305	0.07233	0.01334	0.01102	0.01763	0.01862	0.05618	0.0455	0.0508	0.03745	0.00398	0.0071	0.00469	0.00397	0.00938	0.0078	0.00841	0.00906		0.02303	0.01395	0.01553	0.02664	0.00699	0.00793	0.00248	0.00264	0.01225	0.00862	0.0063	0.00831	0.00951	0.00774	0.00696	0.0059	0.01313	0.00938	0.01272	0.00976		0.02556	0.02038	0.01218	0.01543	0.0476	0.01243	0.02485
3658	0.08386	0.10147	0.12482	0.07348	0.01379	0.01136	0.01768	0.01832	0.05622	0.04491	0.05045	0.03685	0.00394	0.00645	0.00432	0.00392	0.00935	0.00782	0.00861	0.00893		0.02288	0.01297	0.01509	0.02647	0.00721	0.00843	0.00292	0.0031	0.01271	0.00882	0.00698	0.00848	0.00962	0.00777	0.00711	0.00594	0.0133	0.00937	0.01276	0.0098		0.0256	0.02079	0.01215	0.01523	0.04838	0.01273	0.02411
3657.5	0.08499	0.10274	0.12649	0.07459	0.0143	0.01169	0.01783	0.01837	0.05652	0.04441	0.04986	0.03636	0.00445	0.00688	0.00408	0.00406	0.0092	0.00787	0.00873	0.00876		0.0228	0.01144	0.01462	0.02638	0.00743	0.00906	0.00293	0.00347	0.01326	0.00932	0.00769	0.00873	0.00969	0.00781	0.00741	0.00602	0.01337	0.0091	0.01261	0.00988		0.026	0.02164	0.01249	0.01559	0.04924	0.01308	0.02341
3657	0.08611	0.10405	0.12807	0.07565	0.0147	0.01193	0.01814	0.0189	0.05705	0.04434	0.04936	0.03643	0.00521	0.00823	0.00405	0.00431	0.00906	0.00804	0.00874	0.00879		0.02304	0.01063	0.01449	0.02666	0.00757	0.00961	0.00253	0.00354	0.01382	0.00998	0.0081	0.00908	0.00971	0.00794	0.0078	0.00616	0.01348	0.00894	0.01256	0.0101		0.02682	0.02265	0.01303	0.01654	0.05013	0.01346	0.02298
3656.5	0.08722	0.1054	0.12965	0.07667	0.01494	0.01214	0.01844	0.01966	0.05766	0.04489	0.04924	0.03706	0.00581	0.00963	0.00435	0.00473	0.00907	0.00825	0.00881	0.00908		0.02357	0.01138	0.01474	0.02727	0.00762	0.00999	0.00201	0.00335	0.01434	0.01057	0.00823	0.00948	0.0098	0.00824	0.00813	0.00634	0.01368	0.00915	0.01276	0.01043		0.02766	0.0234	0.01341	0.01761	0.05097	0.01374	0.02279
3656	0.08835	0.10672	0.13132	0.0777	0.01514	0.01242	0.01861	0.02029	0.05795	0.04585	0.0494	0.03773	0.00626	0.01042	0.00497	0.00523	0.00932	0.00835	0.00904	0.00936		0.0241	0.01301	0.01505	0.02788	0.00767	0.01023	0.00156	0.00305	0.01478	0.01092	0.0084	0.00985	0.01008	0.00871	0.0084	0.00653	0.01387	0.0095	0.01308	0.01075		0.02818	0.02377	0.0136	0.01828	0.05182	0.01387	0.02266
3655.5	0.08949	0.10798	0.13305	0.07873	0.01538	0.01281	0.0187	0.0206	0.05776	0.04675	0.04966	0.03807	0.0066	0.0107	0.00559	0.00554	0.00975	0.00836	0.00941	0.00947		0.02452	0.01426	0.01529	0.02837	0.00786	0.01042	0.00112	0.00272	0.01507	0.01102	0.00866	0.0101	0.01045	0.00916	0.00864	0.00671	0.01404	0.00967	0.01332	0.011		0.02845	0.02396	0.01384	0.01844	0.05274	0.01391	0.02255
3655	0.09065	0.10926	0.13478	0.07974	0.01564	0.01326	0.01886	0.02071	0.05732	0.04716	0.04994	0.03811	0.00668	0.01074	0.00588	0.0054	0.01026	0.00842	0.00975	0.00954		0.02492	0.01471	0.01552	0.02884	0.00822	0.01061	0.00057	0.00232	0.01521	0.01095	0.00879	0.01015	0.01073	0.00935	0.00878	0.00678	0.0143	0.00969	0.01352	0.01119		0.0288	0.02425	0.01426	0.01828	0.05368	0.01399	0.02252
3654.5	0.09185	0.11061	0.13652	0.08077	0.01583	0.01368	0.01922	0.02088	0.05701	0.04699	0.05019	0.03802	0.00646	0.01059	0.00573	0.00485	0.01069	0.00859	0.00991	0.00975		0.02534	0.01469	0.01577	0.02932	0.00863	0.01084	0.000115	0.00193	0.01526	0.01088	0.00873	0.00999	0.01089	0.00926	0.00878	0.00676	0.01472	0.00977	0.01379	0.01136		0.02936	0.02468	0.0148	0.01801	0.05453	0.01421	0.02265
3654	0.09305	0.11199	0.13821	0.08181	0.01593	0.01401	0.01979	0.02131	0.05714	0.0465	0.05029	0.03788	0.00621	0.01033	0.00534	0.00435	0.01097	0.00884	0.00986	0.01016		0.02574	0.01464	0.01602	0.02978	0.00896	0.01101	0.000145	0.00176	0.0153	0.01091	0.00866	0.00971	0.01108	0.00902	0.00876	0.00671	0.01526	0.01006	0.01416	0.01154		0.02992	0.02504	0.01524	0.01768	0.05521	0.01457	0.02295
3653.5	0.09421	0.1133	0.13983	0.08284	0.016	0.01424	0.02038	0.02197	0.05768	0.04607	0.05008	0.03768	0.00613	0.01021	0.00505	0.0044	0.0111	0.00909	0.00969	0.01063		0.02609	0.0148	0.01625	0.03019	0.00912	0.01111	0.000722	0.00189	0.01539	0.01105	0.00881	0.00951	0.01139	0.00881	0.00888	0.00674	0.01571	0.01044	0.01453	0.01174		0.03022	0.02514	0.01545	0.01735	0.05576	0.01496	0.02329
3653	0.09535	0.11453	0.14144	0.0839	0.01609	0.0144	0.02084	0.0227	0.05831	0.04589	0.04949	0.03734	0.00622	0.01048	0.00497	0.00511	0.01113	0.00929	0.00948	0.01094		0.02644	0.0152	0.01649	0.03059	0.0091	0.01117	0.00148	0.00221	0.01555	0.01122	0.00919	0.00954	0.01179	0.00876	0.0093	0.0069	0.01594	0.01068	0.01475	0.0119		0.03035	0.02504	0.01548	0.01729	0.05637	0.01531	0.02353
3652.5	0.09656	0.11585	0.14315	0.08505	0.01621	0.01446	0.0211	0.02331	0.05867	0.04591	0.04878	0.03699	0.00642	0.01108	0.00496	0.00619	0.01113	0.00946	0.00936	0.01104		0.02687	0.01574	0.0168	0.03109	0.00893	0.01117	0.00208	0.00262	0.01574	0.01139	0.00961	0.00981	0.01213	0.00891	0.01	0.00718	0.01599	0.01075	0.01485	0.01202		0.03071	0.02501	0.01553	0.0178	0.05711	0.01557	0.02357
3652	0.09782	0.11737	0.14499	0.08635	0.0163	0.01444	0.02115	0.0235	0.05876	0.04612	0.04847	0.03687	0.00675	0.01167	0.00485	0.00719	0.01117	0.00969	0.00951	0.01111		0.02744	0.01606	0.0172	0.03175	0.00864	0.01107	0.00243	0.00312	0.01589	0.01158	0.00988	0.01014	0.01233	0.00922	0.01074	0.00748	0.01611	0.0109	0.01503	0.01218		0.03154	0.0253	0.01573	0.01883	0.05788	0.01578	0.0233
3651.5	0.09906	0.11905	0.14682	0.08771	0.01638	0.01438	0.02098	0.02302	0.05883	0.04647	0.04892	0.03707	0.0073	0.01182	0.0047	0.00775	0.01125	0.01002	0.00998	0.0113		0.02804	0.01584	0.01761	0.03245	0.00835	0.01085	0.00253	0.00358	0.016	0.01185	0.01009	0.0104	0.01241	0.00965	0.01125	0.00773	0.01634	0.0113	0.01538	0.01243		0.03256	0.02594	0.01599	0.01987	0.05852	0.01593	0.02263
3651	0.10022	0.12074	0.1485	0.08899	0.01655	0.0144	0.02073	0.02214	0.05908	0.04666	0.04989	0.03745	0.00802	0.01133	0.00473	0.00766	0.01135	0.01033	0.01056	0.0115		0.02851	0.01516	0.01793	0.03298	0.00819	0.01063	0.00235	0.00367	0.01619	0.01222	0.01046	0.01073	0.01251	0.01016	0.01145	0.00801	0.0165	0.01171	0.01573	0.0127		0.03333	0.02681	0.0162	0.02043	0.0591	0.016	0.02171
3650.5	0.10135	0.12233	0.15011	0.09007	0.01691	0.01455	0.02061	0.0216	0.05951	0.04631	0.05086	0.03787	0.00862	0.01026	0.00503	0.00703	0.01146	0.01047	0.01098	0.01153		0.02882	0.01458	0.01819	0.03335	0.00829	0.01061	0.00192	0.00317	0.01659	0.01264	0.01103	0.01129	0.01261	0.01068	0.01146	0.00838	0.01646	0.01181	0.01585	0.01288		0.03378	0.02779	0.01642	0.02049	0.05984	0.01602	0.02096
3650	0.10253	0.12386	0.15185	0.09097	0.01742	0.0148	0.02084	0.02198	0.05987	0.04538	0.05145	0.03831	0.00891	0.0089	0.00545	0.00634	0.01161	0.01047	0.01112	0.01139		0.02911	0.01449	0.01839	0.03368	0.00865	0.01096	0.00144	0.00216	0.01713	0.01306	0.01155	0.01194	0.01263	0.01104	0.01143	0.00872	0.01637	0.01169	0.01578	0.01299		0.03416	0.02872	0.01675	0.02037	0.06078	0.01607	0.02078
3649.5	0.1038	0.12545	0.15376	0.09188	0.01799	0.0151	0.02143	0.02307	0.05985	0.04431	0.05142	0.03858	0.00903	0.00784	0.00577	0.00598	0.01183	0.01046	0.01106	0.0112		0.02932	0.0145	0.01828	0.03392	0.00912	0.01159	0.00115	0.00104	0.01759	0.01343	0.01179	0.01228	0.01253	0.01115	0.01144	0.00887	0.01641	0.01156	0.01569	0.01307		0.03472	0.02946	0.01713	0.02034	0.06172	0.01626	0.02118
3649	0.10513	0.12712	0.15575	0.09296	0.01855	0.0154	0.0222	0.02417	0.05944	0.04384	0.05079	0.03856	0.00914	0.00768	0.00589	0.00588	0.01211	0.01055	0.01091	0.01104		0.02926	0.01371	0.01772	0.03386	0.00955	0.01217	0.00108	0.000228	0.01782	0.01376	0.01181	0.01222	0.01243	0.01108	0.01153	0.00885	0.01652	0.01138	0.01568	0.01313		0.0354	0.02995	0.01734	0.02049	0.06254	0.01661	0.02185
3648.5	0.10651	0.12881	0.1577	0.09422	0.01908	0.0156	0.02292	0.02482	0.05919	0.04456	0.05014	0.0386	0.00913	0.00876	0.00596	0.00583	0.01244	0.01075	0.01077	0.01097		0.0291	0.01203	0.01712	0.03367	0.00987	0.0124	0.00104	0	0.01792	0.01407	0.01174	0.0121	0.01244	0.01102	0.01166	0.00887	0.0167	0.01113	0.01577	0.01319		0.036	0.03028	0.01738	0.02089	0.0633	0.01711	0.02249
3648	0.10793	0.13041	0.15961	0.09551	0.01951	0.01569	0.02342	0.02508	0.05972	0.04626	0.05023	0.03917	0.00885	0.01079	0.0062	0.00589	0.01282	0.01113	0.01083	0.01115		0.02941	0.01076	0.01718	0.03403	0.01009	0.01227	0.000933	0.000382	0.01809	0.01432	0.01164	0.0122	0.01254	0.01106	0.01172	0.00906	0.01711	0.01108	0.01607	0.01338		0.03642	0.03058	0.01743	0.02158	0.06407	0.01768	0.02292
3647.5	0.10934	0.13181	0.16149	0.09672	0.01979	0.01579	0.02369	0.02533	0.06088	0.04791	0.05118	0.04017	0.00849	0.01293	0.00683	0.00627	0.01326	0.01172	0.01127	0.0117		0.03056	0.01143	0.01821	0.03536	0.01026	0.01196	0.000832	0.00118	0.01844	0.01443	0.01148	0.01242	0.01259	0.01119	0.01161	0.00928	0.01788	0.01159	0.01666	0.01376		0.03675	0.0309	0.01759	0.02244	0.06485	0.01819	0.02302
3647	0.11066	0.13301	0.16327	0.09781	0.01994	0.01604	0.02387	0.02583	0.06167	0.04866	0.0523	0.04081	0.00847	0.01429	0.00772	0.0068	0.01373	0.01231	0.01192	0.01244		0.03215	0.01395	0.01972	0.0372	0.01037	0.01172	0.000849	0.00209	0.01892	0.01441	0.01137	0.01258	0.01261	0.01141	0.01149	0.00941	0.01875	0.01249	0.01737	0.01427		0.03708	0.03123	0.01788	0.0232	0.06561	0.01857	0.02292
3646.5	0.11185	0.13409	0.16487	0.09879	0.02004	0.01645	0.02412	0.02651	0.06149	0.04866	0.05293	0.04061	0.00888	0.01464	0.00851	0.00702	0.01417	0.01264	0.01243	0.01304		0.03336	0.01682	0.02099	0.0386	0.01051	0.01168	0.000988	0.0029	0.01944	0.01444	0.01148	0.01276	0.01274	0.01174	0.01169	0.0095	0.01939	0.01327	0.01791	0.0148		0.03742	0.03158	0.01826	0.02365	0.06645	0.01889	0.02286
3646	0.11289	0.13517	0.16629	0.09968	0.02019	0.01698	0.02447	0.02707	0.06084	0.04859	0.05316	0.04001	0.00929	0.01435	0.00886	0.00678	0.0146	0.0127	0.01265	0.01335		0.03382	0.01884	0.02177	0.03913	0.01071	0.01187	0.00122	0.0036	0.01994	0.01465	0.01182	0.01311	0.0131	0.01212	0.01222	0.00971	0.01977	0.01373	0.01823	0.01529		0.0378	0.032	0.01872	0.02384	0.06744	0.01925	0.02296
3645.5	0.11381	0.13634	0.16768	0.10052	0.02043	0.01757	0.02484	0.0274	0.06062	0.04885	0.0534	0.03984	0.00938	0.01393	0.00877	0.00641	0.01506	0.01274	0.01277	0.01348		0.03373	0.01975	0.02224	0.03903	0.01095	0.01221	0.00157	0.00424	0.02041	0.01504	0.01231	0.01361	0.01363	0.01247	0.01285	0.01003	0.02009	0.01407	0.01851	0.01577		0.03831	0.03254	0.01923	0.02397	0.06855	0.01968	0.02312
3645	0.1147	0.13766	0.16921	0.10135	0.02078	0.01812	0.02517	0.02763	0.06113	0.04949	0.05382	0.04046	0.00926	0.01381	0.00853	0.00642	0.01551	0.013	0.01302	0.01354		0.03355	0.01974	0.02258	0.03882	0.01118	0.01251	0.00209	0.00468	0.02085	0.01551	0.01278	0.01409	0.01418	0.01273	0.01335	0.01041	0.02051	0.0145	0.0189	0.01624		0.03895	0.03313	0.01975	0.02427	0.06967	0.02009	0.02319
3644.5	0.11567	0.13914	0.17094	0.10226	0.0212	0.01849	0.02543	0.02792	0.0619	0.05023	0.05424	0.04152	0.00923	0.01419	0.00851	0.00695	0.01583	0.01343	0.01339	0.01359		0.03361	0.01905	0.02282	0.03889	0.01139	0.01264	0.00264	0.00467	0.0212	0.01595	0.01313	0.01447	0.01459	0.01293	0.01367	0.01077	0.02098	0.01494	0.01931	0.01664		0.03957	0.03367	0.02024	0.02482	0.0707	0.02043	0.02308
3644	0.11683	0.14074	0.17282	0.10336	0.02159	0.01866	0.0257	0.02838	0.06233	0.05078	0.05444	0.04231	0.00934	0.01504	0.00881	0.00769	0.01594	0.01381	0.01371	0.01361		0.03401	0.01791	0.02289	0.03935	0.01156	0.01261	0.00291	0.00431	0.02147	0.01628	0.01337	0.01478	0.01476	0.01312	0.01388	0.01106	0.02134	0.01517	0.01958	0.01689		0.04001	0.03408	0.02063	0.02552	0.07159	0.0207	0.02284
3643.5	0.11817	0.14234	0.1747	0.10463	0.02192	0.01877	0.02601	0.02892	0.06233	0.05106	0.05452	0.04252	0.00941	0.01611	0.00927	0.00819	0.01591	0.01401	0.01381	0.01367		0.03471	0.01669	0.02285	0.04017	0.0117	0.0126	0.00275	0.00396	0.02167	0.0165	0.01353	0.01503	0.01469	0.01329	0.01399	0.01127	0.02155	0.01519	0.0197	0.017		0.04032	0.03436	0.02087	0.02613	0.07237	0.02098	0.02259
3643	0.11958	0.14379	0.17646	0.10597	0.02223	0.01901	0.02636	0.02939	0.06226	0.05127	0.0548	0.04248	0.0092	0.01702	0.0096	0.00819	0.01593	0.0141	0.01378	0.01382		0.03557	0.01589	0.0229	0.04116	0.01188	0.01281	0.00222	0.00368	0.02184	0.01664	0.01355	0.01515	0.01448	0.01344	0.01396	0.01138	0.02174	0.01522	0.01982	0.01708		0.04062	0.03456	0.02098	0.02644	0.0731	0.0213	0.02242
3642.5	0.12099	0.14505	0.17808	0.10727	0.02261	0.01941	0.02668	0.02961	0.06236	0.05162	0.0554	0.04265	0.00871	0.01756	0.00971	0.00779	0.01616	0.01429	0.01374	0.01402		0.03641	0.01582	0.02324	0.04213	0.01225	0.0133	0.00163	0.00338	0.02204	0.01671	0.01337	0.01507	0.01428	0.01358	0.01381	0.01142	0.02199	0.01543	0.0201	0.01717		0.041	0.03477	0.02102	0.02647	0.07389	0.02166	0.02236
3642	0.12239	0.14629	0.17971	0.10856	0.02303	0.01992	0.02693	0.02955	0.06255	0.05211	0.05618	0.0432	0.0082	0.01764	0.00971	0.0073	0.01656	0.01457	0.01375	0.01415		0.03713	0.0164	0.02388	0.04296	0.01282	0.01395	0.00133	0.0032	0.02231	0.01678	0.01304	0.01487	0.01421	0.0137	0.01367	0.01148	0.02223	0.01578	0.0205	0.01725		0.04151	0.03515	0.02112	0.02647	0.0748	0.02202	0.02236
3641.5	0.12381	0.14765	0.18148	0.10986	0.0234	0.02044	0.02714	0.02934	0.06269	0.05263	0.05694	0.0439	0.00796	0.01725	0.00977	0.00699	0.01694	0.01485	0.01376	0.0142		0.03778	0.0173	0.02468	0.04371	0.01341	0.01451	0.0014	0.00335	0.02261	0.01688	0.01275	0.01472	0.01432	0.01376	0.01369	0.01163	0.02236	0.01609	0.02091	0.0173		0.04224	0.03583	0.02139	0.02672	0.07582	0.02236	0.02236
3641	0.1252	0.14913	0.18333	0.11112	0.02366	0.0209	0.02737	0.02921	0.06286	0.05319	0.05756	0.0445	0.00807	0.01642	0.00991	0.0069	0.01723	0.01505	0.01378	0.0143		0.03848	0.01838	0.0255	0.04453	0.01383	0.01484	0.00167	0.0037	0.02285	0.01699	0.01269	0.01469	0.01453	0.01368	0.01387	0.01187	0.0224	0.0163	0.02124	0.01741		0.04321	0.03678	0.02189	0.02729	0.07683	0.0227	0.02236
3640.5	0.12646	0.15062	0.1851	0.11222	0.02383	0.02128	0.02766	0.02935	0.06323	0.05385	0.05801	0.0449	0.00843	0.01548	0.01002	0.00692	0.01743	0.01525	0.01394	0.01455		0.03929	0.01971	0.02625	0.04547	0.01401	0.01491	0.00198	0.00389	0.02298	0.01713	0.01294	0.0148	0.01473	0.0135	0.01417	0.01217	0.02245	0.01648	0.02153	0.0177		0.04427	0.03778	0.02259	0.02798	0.07776	0.02307	0.0224
3640	0.12755	0.15208	0.18674	0.1132	0.024	0.02157	0.02804	0.02978	0.06381	0.05448	0.05829	0.04508	0.00887	0.01519	0.01006	0.00706	0.01759	0.01551	0.0143	0.0149		0.0401	0.02133	0.02689	0.0464	0.01401	0.01478	0.0022	0.00372	0.02307	0.01738	0.01344	0.01507	0.01497	0.01339	0.01457	0.01243	0.02261	0.01666	0.02181	0.01816		0.04513	0.03862	0.02332	0.02858	0.07862	0.02344	0.02252
3639.5	0.12858	0.15357	0.18836	0.11421	0.02421	0.02184	0.02844	0.03036	0.06442	0.0549	0.0584	0.04516	0.0093	0.01616	0.01008	0.00741	0.01772	0.01582	0.01477	0.01517		0.0407	0.02294	0.02741	0.0471	0.01401	0.01461	0.00222	0.00321	0.02325	0.01781	0.01404	0.01549	0.0153	0.01351	0.01507	0.01261	0.02291	0.01683	0.02213	0.01863		0.04565	0.03919	0.02388	0.02901	0.0795	0.02378	0.02269
3639	0.12969	0.15513	0.19007	0.11537	0.02451	0.02213	0.0288	0.03086	0.06489	0.05508	0.0584	0.04528	0.00973	0.01817	0.01022	0.00802	0.01785	0.01614	0.01517	0.01533		0.04101	0.02407	0.02775	0.04745	0.0141	0.01458	0.002	0.0026	0.02359	0.01835	0.01454	0.01594	0.01572	0.01389	0.01559	0.01269	0.02331	0.01698	0.02249	0.019		0.04594	0.03958	0.02416	0.02932	0.08043	0.02408	0.02284
3638.5	0.13095	0.15673	0.19189	0.11664	0.02493	0.02249	0.02912	0.03124	0.06519	0.05527	0.05832	0.04555	0.0102	0.02018	0.01054	0.00872	0.01809	0.01645	0.01545	0.01553		0.04107	0.02451	0.02789	0.04752	0.01436	0.01485	0.00173	0.0023	0.02404	0.01885	0.01483	0.01623	0.01612	0.01449	0.016	0.01272	0.02379	0.01717	0.02287	0.0193		0.04624	0.03988	0.02423	0.02954	0.08138	0.02438	0.02291
3638	0.13233	0.15828	0.19374	0.11787	0.02548	0.02285	0.02947	0.03165	0.06539	0.05568	0.05815	0.04595	0.01072	0.02122	0.01097	0.00921	0.01847	0.01678	0.01568	0.01594		0.04109	0.02454	0.02795	0.04754	0.01478	0.01541	0.00166	0.00254	0.02455	0.01922	0.01496	0.01636	0.0164	0.01522	0.01627	0.01279	0.02433	0.01746	0.02326	0.01961		0.04664	0.04021	0.02429	0.02972	0.08232	0.02477	0.02296
3637.5	0.1337	0.15976	0.19553	0.11897	0.02609	0.02311	0.0299	0.03223	0.06557	0.0562	0.05793	0.04635	0.01121	0.02132	0.01138	0.00932	0.01895	0.01717	0.01595	0.01656		0.0413	0.02468	0.02812	0.04779	0.0153	0.01608	0.00186	0.00318	0.02507	0.01951	0.0151	0.01649	0.01661	0.01593	0.01646	0.01296	0.02488	0.01782	0.02362	0.01996		0.04711	0.0406	0.02453	0.03	0.08325	0.02526	0.02306
3637	0.13494	0.16117	0.19721	0.11995	0.02668	0.02324	0.03041	0.03298	0.0658	0.05657	0.05781	0.0467	0.01151	0.0212	0.0117	0.00909	0.0194	0.0176	0.01626	0.01721		0.04183	0.02515	0.02847	0.0484	0.01581	0.01665	0.00211	0.00373	0.02555	0.01976	0.01537	0.01678	0.01679	0.01639	0.01666	0.01321	0.02541	0.01823	0.02399	0.0203		0.04755	0.04108	0.025	0.03048	0.08416	0.0258	0.02324
3636.5	0.13606	0.16252	0.1988	0.12094	0.02713	0.02329	0.03091	0.03371	0.0661	0.05673	0.05795	0.04706	0.01157	0.02137	0.01194	0.00872	0.01972	0.01799	0.01654	0.01769		0.04261	0.02563	0.02883	0.04931	0.01618	0.01697	0.00218	0.00385	0.02595	0.01995	0.01577	0.01717	0.01699	0.01646	0.01691	0.01341	0.02585	0.01865	0.02437	0.02059		0.048	0.04157	0.02558	0.03108	0.08504	0.02627	0.02348
3636	0.13722	0.1639	0.20044	0.12207	0.02746	0.02339	0.03134	0.03433	0.06643	0.05685	0.05832	0.04749	0.01152	0.02162	0.01215	0.0084	0.01994	0.01828	0.01671	0.01791		0.04339	0.02569	0.02901	0.05021	0.01641	0.01705	0.00206	0.00364	0.02627	0.02006	0.01618	0.01756	0.0172	0.01625	0.01722	0.01354	0.02614	0.01896	0.02472	0.02083		0.04856	0.04202	0.02611	0.03155	0.08593	0.02664	0.02372
3635.5	0.13854	0.16541	0.20227	0.12342	0.02777	0.02362	0.03167	0.03481	0.06676	0.05709	0.05873	0.0479	0.01155	0.02151	0.01235	0.00822	0.02009	0.01839	0.01676	0.0179		0.04395	0.02526	0.02909	0.05086	0.01662	0.01705	0.00191	0.00347	0.0266	0.02016	0.01651	0.01791	0.01744	0.01602	0.01765	0.01367	0.02629	0.01907	0.02496	0.02107		0.04932	0.04245	0.02654	0.03177	0.0869	0.02695	0.02385
3635	0.14	0.16708	0.20427	0.1249	0.02814	0.02399	0.03193	0.03522	0.06705	0.05738	0.05903	0.0481	0.01172	0.02099	0.01258	0.00826	0.02024	0.01839	0.01679	0.01778		0.0443	0.0247	0.02934	0.05125	0.01688	0.01715	0.00193	0.00357	0.02704	0.02038	0.0167	0.01824	0.01777	0.01601	0.0182	0.01395	0.02643	0.019	0.02508	0.02132		0.05033	0.04296	0.02694	0.03189	0.08801	0.02729	0.0238
3634.5	0.14144	0.16883	0.20625	0.12634	0.02857	0.02444	0.03215	0.03554	0.06731	0.05756	0.0593	0.04794	0.01192	0.02046	0.01284	0.00853	0.02048	0.01845	0.01693	0.01773		0.04463	0.0245	0.02993	0.05164	0.01715	0.01743	0.00215	0.00391	0.02757	0.02075	0.01674	0.01848	0.01812	0.01621	0.01873	0.01435	0.0267	0.01901	0.02523	0.02158		0.05151	0.04366	0.02738	0.03215	0.08916	0.02768	0.02359
3634	0.14272	0.17047	0.20801	0.12757	0.02897	0.02488	0.03244	0.03574	0.06757	0.05764	0.05968	0.04742	0.01197	0.02032	0.0131	0.00893	0.02084	0.01867	0.01729	0.01784		0.04513	0.02468	0.03063	0.05221	0.01728	0.01779	0.00251	0.00434	0.02808	0.02114	0.01675	0.01851	0.01839	0.0165	0.01903	0.01472	0.02711	0.01932	0.02553	0.02186		0.05271	0.04453	0.02783	0.03265	0.09024	0.02808	0.02338
3633.5	0.1439	0.17192	0.20955	0.1286	0.02931	0.02521	0.03285	0.03588	0.0678	0.0578	0.06016	0.04673	0.01187	0.02057	0.01327	0.00926	0.02123	0.01902	0.01779	0.01811		0.04573	0.02481	0.03105	0.05291	0.01727	0.01809	0.00275	0.00475	0.02847	0.02143	0.01693	0.01843	0.01853	0.01683	0.01906	0.01502	0.02751	0.01984	0.02595	0.02213		0.05378	0.04543	0.02829	0.03331	0.09124	0.02843	0.0234
3633	0.14505	0.17323	0.21103	0.12955	0.0296	0.02541	0.03335	0.03606	0.06796	0.05818	0.0606	0.0462	0.01175	0.02101	0.0133	0.00947	0.02152	0.0194	0.01829	0.01846		0.0463	0.02457	0.03104	0.05357	0.01724	0.01832	0.00259	0.0049	0.02875	0.02169	0.0174	0.01855	0.01864	0.01718	0.01899	0.0153	0.02782	0.02033	0.02639	0.02237		0.05458	0.04615	0.02874	0.03398	0.09222	0.02873	0.02371
3632.5	0.14618	0.17451	0.21256	0.13051	0.0298	0.02551	0.03381	0.03633	0.068	0.05869	0.0609	0.04611	0.01179	0.02148	0.01325	0.00972	0.02167	0.01981	0.01874	0.01881		0.04684	0.02396	0.0308	0.0542	0.01728	0.01857	0.00202	0.00467	0.029	0.02201	0.01809	0.01897	0.01887	0.01752	0.01895	0.01559	0.02807	0.02073	0.02681	0.02259		0.05498	0.04653	0.02907	0.0345	0.09312	0.02898	0.02414
3632	0.14719	0.1758	0.21414	0.1315	0.02985	0.02555	0.0341	0.03656	0.06786	0.05925	0.06106	0.04662	0.01212	0.02193	0.01321	0.0101	0.02175	0.0203	0.01916	0.01918		0.04747	0.02326	0.03054	0.05492	0.01738	0.0188	0.00123	0.00405	0.02928	0.02242	0.01881	0.0195	0.01928	0.01777	0.01893	0.01583	0.02837	0.02112	0.02726	0.02278		0.05495	0.04657	0.02919	0.03476	0.09386	0.02917	0.02444
3631.5	0.14806	0.17708	0.21579	0.13249	0.02972	0.02561	0.03418	0.03657	0.06757	0.05989	0.06118	0.04761	0.0127	0.0224	0.01321	0.01048	0.02185	0.02082	0.01956	0.01954		0.04822	0.02299	0.03031	0.0558	0.01747	0.01888	0.000451	0.00312	0.0296	0.02282	0.01936	0.01987	0.01979	0.01791	0.01887	0.01596	0.0287	0.0216	0.02771	0.02298		0.05467	0.04648	0.02918	0.03478	0.09444	0.02931	0.02446
3631	0.14893	0.17838	0.2176	0.13356	0.02953	0.02579	0.03415	0.0363	0.06727	0.06046	0.06127	0.04871	0.01321	0.02299	0.01313	0.01059	0.02202	0.02123	0.01987	0.01988		0.04909	0.02361	0.03013	0.0568	0.0176	0.01881	1.4e-05	0.00231	0.02995	0.02314	0.01976	0.02008	0.02024	0.01804	0.01882	0.01605	0.02895	0.02208	0.02805	0.02314		0.05457	0.04662	0.02924	0.03476	0.09505	0.02943	0.02424
3630.5	0.15	0.17974	0.21964	0.13481	0.02953	0.02612	0.03427	0.03604	0.06722	0.06071	0.06137	0.0495	0.0133	0.02378	0.0129	0.0103	0.02223	0.02138	0.01999	0.02024		0.04998	0.02497	0.03008	0.05783	0.01786	0.01878	7e-06	0.00199	0.03033	0.02342	0.02011	0.02039	0.02051	0.01836	0.019	0.01628	0.02903	0.02244	0.02822	0.02324		0.05517	0.04732	0.02959	0.035	0.09593	0.02969	0.02406
3630	0.15132	0.18115	0.22177	0.13627	0.0299	0.02649	0.03471	0.03624	0.06769	0.06043	0.06165	0.04983	0.01285	0.02459	0.0126	0.00982	0.02251	0.02137	0.01997	0.02071		0.05076	0.02615	0.03041	0.05874	0.01829	0.01909	0.000313	0.00219	0.03071	0.02371	0.02038	0.021	0.02051	0.01889	0.01956	0.01666	0.02913	0.02278	0.02837	0.02328		0.05648	0.04854	0.03011	0.03553	0.09704	0.03023	0.02422
3629.5	0.15276	0.18258	0.22367	0.13776	0.0306	0.02684	0.03533	0.03702	0.06847	0.05949	0.06203	0.04982	0.01222	0.02483	0.01256	0.00941	0.0229	0.02149	0.02004	0.02129		0.0512	0.02646	0.03113	0.05924	0.01875	0.01978	0.000767	0.00262	0.03105	0.02396	0.02035	0.02167	0.02024	0.01942	0.02023	0.01691	0.02948	0.02334	0.02878	0.02337		0.0579	0.04976	0.0303	0.03602	0.09808	0.03092	0.02457
3629	0.15417	0.18401	0.22529	0.13911	0.03138	0.0272	0.03586	0.03803	0.0688	0.05808	0.06201	0.04956	0.01199	0.02432	0.01291	0.00906	0.02339	0.02181	0.02028	0.0216		0.05108	0.02606	0.03187	0.0591	0.01903	0.02055	0.0012	0.00291	0.03138	0.02413	0.02008	0.02197	0.02003	0.01986	0.02067	0.01691	0.02993	0.02387	0.02938	0.0235		0.05893	0.05053	0.03	0.03614	0.09894	0.03147	0.02468
3628.5	0.15552	0.18549	0.22687	0.14025	0.03203	0.02758	0.03636	0.03892	0.06856	0.05702	0.06166	0.04927	0.0124	0.02369	0.0135	0.00894	0.02385	0.02213	0.02053	0.02136		0.05072	0.02554	0.0325	0.05869	0.01915	0.02108	0.00148	0.0029	0.03177	0.02438	0.01999	0.02199	0.02027	0.02027	0.02098	0.01693	0.03025	0.02402	0.02986	0.02366		0.05948	0.05077	0.02977	0.03594	0.09982	0.03176	0.0246
3628	0.15678	0.18701	0.2285	0.14126	0.03255	0.028	0.03691	0.03954	0.06846	0.0569	0.06154	0.04927	0.01324	0.02362	0.01419	0.00939	0.02423	0.02238	0.02071	0.02084		0.0507	0.02536	0.03321	0.05867	0.01929	0.02135	0.00158	0.00266	0.03217	0.02473	0.0202	0.02202	0.02087	0.02065	0.02131	0.01718	0.03049	0.02381	0.0301	0.02391		0.05976	0.05078	0.03005	0.03574	0.10082	0.03197	0.02465
3627.5	0.15799	0.18861	0.23013	0.14228	0.03303	0.02851	0.0375	0.03993	0.06899	0.05772	0.0619	0.0497	0.01412	0.02412	0.01494	0.01045	0.02456	0.02267	0.02086	0.02051		0.05118	0.02546	0.03413	0.05922	0.01949	0.02158	0.00167	0.00234	0.03254	0.02506	0.02045	0.0221	0.02137	0.02092	0.02164	0.01759	0.03087	0.02354	0.03019	0.02432		0.06003	0.05093	0.0308	0.0359	0.10193	0.03226	0.02493
3627	0.15922	0.19026	0.23176	0.14338	0.03353	0.0291	0.03804	0.04023	0.07006	0.05917	0.06265	0.05052	0.01489	0.02466	0.01558	0.01165	0.02492	0.0231	0.02106	0.02064		0.05193	0.02554	0.03515	0.06009	0.01974	0.02185	0.00193	0.00207	0.03284	0.02525	0.02046	0.02215	0.02147	0.02106	0.02193	0.01799	0.0315	0.02349	0.03029	0.02489		0.06037	0.0514	0.03174	0.03658	0.1031	0.03267	0.02535
3626.5	0.16052	0.19189	0.23337	0.14452	0.03409	0.02976	0.03844	0.04054	0.07124	0.06079	0.06355	0.05149	0.01533	0.02482	0.01592	0.0124	0.02535	0.02364	0.02134	0.02118		0.05267	0.02551	0.03609	0.06095	0.02011	0.02211	0.00228	0.00183	0.03308	0.02532	0.02021	0.02209	0.02128	0.02107	0.02219	0.01828	0.03224	0.02376	0.03048	0.02553		0.06089	0.05216	0.03264	0.0376	0.10426	0.03315	0.02573
3626	0.16186	0.1934	0.23494	0.14566	0.03463	0.03044	0.03873	0.04096	0.07214	0.06226	0.06438	0.05228	0.01527	0.02472	0.01589	0.01236	0.0258	0.02413	0.02165	0.02183		0.05338	0.02562	0.03686	0.06176	0.02064	0.02231	0.00246	0.00164	0.03334	0.0254	0.01991	0.022	0.02115	0.02097	0.02242	0.01844	0.03288	0.02424	0.03072	0.02609		0.06169	0.05309	0.03341	0.03868	0.10539	0.03361	0.02599
3625.5	0.16315	0.19475	0.23644	0.14675	0.03507	0.03104	0.039	0.04148	0.07262	0.06351	0.06504	0.0527	0.01482	0.02485	0.01573	0.01164	0.0262	0.02441	0.02187	0.0223		0.05414	0.02615	0.03752	0.06265	0.02123	0.02237	0.00237	0.00159	0.03369	0.02561	0.01983	0.02205	0.02136	0.02083	0.02255	0.0186	0.03328	0.0247	0.03094	0.0265		0.06279	0.05407	0.03408	0.03963	0.10647	0.034	0.02621
3625	0.16438	0.196	0.23794	0.14785	0.03538	0.0315	0.03936	0.04202	0.07282	0.06462	0.06547	0.05288	0.01429	0.02549	0.0157	0.01059	0.02653	0.02441	0.02196	0.02256		0.05493	0.02713	0.03816	0.06356	0.02171	0.02228	0.00216	0.00173	0.0342	0.02605	0.02011	0.02237	0.02188	0.02078	0.02262	0.01885	0.03353	0.02497	0.03112	0.02681		0.06406	0.05503	0.03473	0.04045	0.1075	0.03438	0.02653
3624.5	0.16558	0.19726	0.2395	0.14899	0.03562	0.03181	0.03979	0.04251	0.07303	0.06553	0.06567	0.05309	0.01386	0.0264	0.01583	0.00958	0.02688	0.02429	0.02198	0.02271		0.05558	0.02843	0.03876	0.06431	0.02195	0.0221	0.00198	0.00199	0.03481	0.02671	0.02072	0.02293	0.02247	0.02093	0.02271	0.01921	0.03382	0.0251	0.0314	0.02707		0.06519	0.05586	0.03532	0.04117	0.10847	0.03483	0.02699
3624	0.16682	0.19859	0.24116	0.15015	0.03592	0.03206	0.04026	0.04293	0.07347	0.06602	0.0657	0.0535	0.01354	0.02717	0.01597	0.00893	0.02728	0.02425	0.0221	0.0229		0.05601	0.02973	0.03922	0.06481	0.02197	0.02197	0.00185	0.00216	0.03546	0.02748	0.02155	0.02353	0.02291	0.02129	0.02296	0.01952	0.03424	0.02527	0.03188	0.02729		0.06585	0.05641	0.03575	0.04167	0.10935	0.03532	0.02744
3623.5	0.16811	0.19998	0.24288	0.15128	0.03634	0.03236	0.0407	0.04335	0.07403	0.06607	0.06569	0.05398	0.01341	0.02763	0.01602	0.00889	0.02771	0.02441	0.02242	0.02322		0.05636	0.03078	0.03945	0.06522	0.02196	0.02196	0.00172	0.00212	0.03607	0.0282	0.02246	0.02401	0.02319	0.0218	0.02343	0.01963	0.03475	0.02561	0.03251	0.02751		0.06607	0.05666	0.03599	0.04192	0.11017	0.03578	0.02774
3623	0.16945	0.20138	0.24459	0.15239	0.03685	0.0327	0.04114	0.04384	0.0745	0.06595	0.06577	0.05436	0.01366	0.02803	0.01611	0.00959	0.02815	0.02483	0.02292	0.02368		0.05691	0.0316	0.0396	0.06585	0.02206	0.02214	0.00162	0.00199	0.03663	0.0287	0.02322	0.02439	0.02347	0.02239	0.02402	0.01961	0.03528	0.02614	0.03318	0.0278		0.06617	0.05684	0.03617	0.04212	0.11102	0.03617	0.02789
3622.5	0.17073	0.20272	0.24626	0.15351	0.03734	0.03302	0.04157	0.04435	0.07483	0.06599	0.06602	0.05462	0.01436	0.02875	0.01644	0.01089	0.02858	0.02549	0.02351	0.02426		0.05778	0.03223	0.03984	0.06686	0.02228	0.02252	0.00158	0.00201	0.03712	0.02901	0.02373	0.02479	0.02387	0.02298	0.02458	0.01962	0.03585	0.0268	0.03386	0.02824		0.06641	0.0572	0.03637	0.04237	0.11188	0.03652	0.02797
3622	0.1719	0.20392	0.24785	0.15465	0.03777	0.03329	0.04197	0.0448	0.07517	0.06634	0.06642	0.05493	0.01537	0.02987	0.01702	0.0123	0.02898	0.02629	0.0241	0.02489		0.05889	0.03255	0.04018	0.06814	0.0225	0.02304	0.00159	0.00229	0.03751	0.02925	0.02401	0.02526	0.02439	0.02351	0.025	0.01984	0.03646	0.02747	0.0345	0.02879		0.06673	0.05781	0.03654	0.0426	0.11272	0.03691	0.02805
3621.5	0.17301	0.20497	0.24936	0.15579	0.0382	0.03353	0.04225	0.04507	0.0756	0.06693	0.06688	0.05538	0.0164	0.03114	0.01769	0.01318	0.02933	0.02704	0.0246	0.02542		0.06003	0.03241	0.04047	0.06946	0.02267	0.02363	0.00158	0.00269	0.03781	0.0295	0.0242	0.02579	0.02486	0.02387	0.02527	0.02027	0.03706	0.02802	0.03503	0.02929		0.06701	0.05858	0.0366	0.04265	0.1135	0.03736	0.02818
3621	0.17419	0.20603	0.25087	0.15697	0.0387	0.03381	0.04235	0.04511	0.07596	0.06757	0.0672	0.0558	0.01715	0.03228	0.01822	0.01331	0.02954	0.02753	0.02497	0.02577		0.06105	0.0319	0.04067	0.07065	0.0228	0.02423	0.00161	0.00303	0.0381	0.02973	0.02439	0.02628	0.02511	0.02403	0.02545	0.02079	0.0376	0.02841	0.0354	0.02964		0.06733	0.05938	0.03657	0.04256	0.11428	0.03786	0.02835
3620.5	0.17555	0.20733	0.25252	0.15822	0.0393	0.03417	0.04236	0.04505	0.07606	0.06808	0.06731	0.0559	0.0175	0.03315	0.01854	0.01327	0.0296	0.02776	0.02524	0.02591		0.0619	0.03152	0.04085	0.07163	0.023	0.02482	0.00173	0.00323	0.03848	0.0299	0.02459	0.02661	0.02515	0.02412	0.02567	0.02123	0.03802	0.02872	0.03565	0.02984		0.06804	0.06016	0.0366	0.04261	0.11512	0.03832	0.02854
3620	0.17701	0.20897	0.25436	0.15953	0.03992	0.03461	0.04253	0.04517	0.076	0.06837	0.06729	0.05563	0.01756	0.03366	0.01883	0.01377	0.02957	0.02784	0.02544	0.02587		0.0625	0.0317	0.04109	0.07232	0.02325	0.02535	0.00191	0.00338	0.03899	0.03011	0.02481	0.02673	0.02516	0.02432	0.02606	0.02153	0.03825	0.02893	0.03589	0.02995		0.06925	0.06089	0.03691	0.04311	0.11605	0.03868	0.02869
3619.5	0.17837	0.21071	0.25627	0.1608	0.04046	0.03503	0.04301	0.04566	0.07599	0.06844	0.06732	0.05527	0.01758	0.03359	0.01923	0.01472	0.02961	0.02791	0.02558	0.02574		0.06281	0.03211	0.04131	0.07267	0.02352	0.02572	0.00208	0.00352	0.03957	0.03051	0.02511	0.02675	0.02534	0.02466	0.02662	0.02179	0.03818	0.0289	0.0361	0.02999		0.0707	0.06154	0.03753	0.04403	0.11709	0.03901	0.02884
3619	0.17955	0.21235	0.2581	0.16198	0.0409	0.03534	0.04374	0.04638	0.07614	0.06838	0.06758	0.05519	0.01777	0.03282	0.01976	0.01537	0.02988	0.02807	0.02571	0.02577		0.06296	0.03225	0.04156	0.07285	0.02379	0.02583	0.00222	0.00361	0.04017	0.03116	0.02548	0.02689	0.02566	0.02505	0.0272	0.02214	0.03796	0.02866	0.0363	0.03003		0.07201	0.06216	0.0384	0.04515	0.11821	0.03938	0.02904
3618.5	0.18064	0.21387	0.25983	0.16314	0.04127	0.0356	0.04445	0.04701	0.0764	0.06829	0.06808	0.05555	0.01827	0.0316	0.02032	0.01538	0.03044	0.02841	0.02599	0.02619		0.06325	0.03221	0.04215	0.07319	0.02412	0.0257	0.00235	0.00359	0.04077	0.03192	0.02587	0.02723	0.02601	0.02541	0.02758	0.02252	0.03796	0.0286	0.03662	0.03022		0.07304	0.06285	0.03931	0.04623	0.11937	0.0398	0.02934
3618	0.18178	0.21536	0.26151	0.16436	0.04164	0.03592	0.045	0.04742	0.07667	0.06827	0.06863	0.05612	0.01907	0.03057	0.02088	0.01521	0.03114	0.029	0.02647	0.02693		0.06378	0.03252	0.04319	0.0738	0.02449	0.02541	0.00248	0.00349	0.04133	0.03262	0.02624	0.02763	0.02637	0.02577	0.02772	0.02286	0.03846	0.02906	0.03718	0.03068		0.07385	0.06367	0.04008	0.04712	0.12049	0.04017	0.02968
3617.5	0.18302	0.21689	0.2632	0.16559	0.04202	0.0363	0.04543	0.0478	0.07692	0.06836	0.06897	0.05644	0.01996	0.03025	0.02141	0.01531	0.03176	0.02967	0.02701	0.02764		0.06432	0.0333	0.04432	0.07442	0.02484	0.02511	0.00263	0.00342	0.04177	0.03319	0.02663	0.02798	0.02687	0.02623	0.02782	0.02317	0.0393	0.02985	0.03787	0.0313		0.07456	0.06452	0.04068	0.04779	0.12152	0.04042	0.03002
3617	0.18437	0.21844	0.26492	0.16678	0.04242	0.03673	0.04587	0.04831	0.0772	0.0686	0.06902	0.05629	0.02054	0.03062	0.02181	0.01556	0.03215	0.03014	0.02736	0.02798		0.0646	0.03408	0.04507	0.07475	0.02511	0.02501	0.00285	0.00348	0.04214	0.03365	0.02711	0.02829	0.02757	0.02679	0.0281	0.0236	0.04007	0.03046	0.03839	0.03185		0.07522	0.06528	0.04126	0.04834	0.12254	0.0406	0.03035
3616.5	0.1858	0.21999	0.26671	0.16791	0.04287	0.03719	0.04636	0.04891	0.07757	0.06905	0.069	0.05595	0.02055	0.03121	0.02204	0.01558	0.03237	0.03029	0.02744	0.028		0.06469	0.0345	0.04543	0.07485	0.02536	0.02526	0.00312	0.00363	0.04258	0.03409	0.02768	0.02873	0.02839	0.02746	0.0286	0.02423	0.04052	0.03069	0.03866	0.03219		0.07588	0.06592	0.04194	0.04883	0.12364	0.04091	0.03068
3616	0.1873	0.22158	0.2686	0.16905	0.04342	0.03769	0.04688	0.04951	0.07814	0.06981	0.06925	0.05596	0.02013	0.03168	0.02215	0.01538	0.03257	0.03028	0.02739	0.02801		0.06498	0.03476	0.04584	0.07519	0.0257	0.02591	0.0033	0.00375	0.04321	0.03454	0.02828	0.02939	0.02918	0.02821	0.02922	0.02493	0.04072	0.0308	0.03883	0.03236		0.07646	0.0665	0.04265	0.04919	0.12482	0.04147	0.031
3615.5	0.18878	0.22316	0.27053	0.17025	0.04406	0.03822	0.04736	0.05008	0.07896	0.07082	0.06992	0.05667	0.0197	0.03204	0.0223	0.01541	0.03286	0.03038	0.02741	0.02818		0.06583	0.03518	0.04672	0.07617	0.02614	0.02678	0.00316	0.00373	0.04391	0.035	0.02881	0.03008	0.02978	0.02889	0.02979	0.02542	0.0409	0.03112	0.03913	0.03244		0.07679	0.06698	0.04308	0.04928	0.12598	0.04222	0.03132
3615	0.19016	0.22468	0.27243	0.17148	0.04472	0.03872	0.0478	0.05074	0.07978	0.07181	0.07072	0.05774	0.01961	0.03263	0.02255	0.01584	0.03324	0.03068	0.0276	0.02843		0.06706	0.03575	0.04787	0.0776	0.0266	0.02761	0.00269	0.00364	0.04441	0.03537	0.0292	0.03056	0.03004	0.02931	0.03018	0.02552	0.0411	0.03161	0.03955	0.03244		0.07692	0.06734	0.04304	0.04922	0.12702	0.04294	0.03166
3614.5	0.19145	0.22615	0.27429	0.17271	0.04531	0.03911	0.04823	0.05157	0.08026	0.07244	0.07117	0.05858	0.01981	0.03367	0.02277	0.0162	0.03365	0.03106	0.02792	0.02849		0.06819	0.03625	0.04877	0.0789	0.02699	0.02828	0.00235	0.00366	0.04463	0.03562	0.02948	0.0308	0.02998	0.02936	0.03039	0.0254	0.0413	0.03197	0.03994	0.03239		0.07712	0.0677	0.04275	0.04944	0.12803	0.04347	0.03208
3614	0.19276	0.22767	0.27615	0.17395	0.04583	0.03945	0.04865	0.05246	0.08033	0.07256	0.07112	0.05898	0.02004	0.0349	0.02277	0.01604	0.03407	0.03144	0.02827	0.02832		0.06892	0.03676	0.04917	0.07975	0.02735	0.0288	0.00228	0.00377	0.04479	0.0358	0.02977	0.03108	0.02981	0.02918	0.03055	0.02538	0.04156	0.03212	0.04025	0.0324		0.0777	0.06826	0.04263	0.05016	0.1291	0.04385	0.03258
3613.5	0.19413	0.22927	0.27799	0.17522	0.04626	0.03984	0.0491	0.05331	0.08044	0.07239	0.07093	0.05927	0.02021	0.03574	0.02264	0.01561	0.03447	0.03191	0.02863	0.02823		0.06945	0.03782	0.04931	0.08036	0.02778	0.0292	0.00214	0.00355	0.04517	0.03601	0.03017	0.03155	0.02983	0.02908	0.03079	0.02561	0.04211	0.03232	0.04069	0.03265		0.07873	0.06909	0.04294	0.05115	0.1302	0.04422	0.03304
3613	0.19546	0.23081	0.27969	0.17648	0.04658	0.04029	0.04958	0.05411	0.08104	0.07221	0.07102	0.05977	0.02045	0.03575	0.02266	0.01544	0.03483	0.03255	0.02899	0.02854		0.07008	0.03954	0.04954	0.0811	0.02826	0.02944	0.0019	0.00293	0.04583	0.03632	0.03065	0.03207	0.03015	0.0293	0.03112	0.02598	0.04301	0.03274	0.04138	0.03318		0.08002	0.07009	0.04361	0.05194	0.13118	0.04469	0.03333
3612.5	0.19666	0.23217	0.28121	0.17765	0.04679	0.0407	0.05012	0.05496	0.08194	0.07208	0.07141	0.06027	0.02088	0.03502	0.02298	0.01564	0.03516	0.03324	0.02934	0.02927		0.07081	0.04079	0.04986	0.08194	0.02871	0.02948	0.00172	0.00223	0.04648	0.03665	0.03106	0.03237	0.03065	0.02978	0.03151	0.02631	0.04401	0.03321	0.04213	0.03379		0.08127	0.07101	0.04435	0.05242	0.13196	0.04521	0.03347
3612	0.19776	0.23339	0.28266	0.1787	0.04695	0.04098	0.0507	0.0558	0.08262	0.072	0.07178	0.06041	0.02147	0.0341	0.02343	0.01585	0.03548	0.03377	0.02967	0.03014		0.07144	0.04052	0.05005	0.08266	0.02909	0.02943	0.00165	0.00179	0.04686	0.03695	0.03125	0.03244	0.03119	0.03025	0.0319	0.02657	0.04472	0.03353	0.04268	0.03426		0.08231	0.07171	0.045	0.05289	0.13267	0.04572	0.03364
3611.5	0.19886	0.23465	0.28414	0.17971	0.04716	0.0412	0.05127	0.05634	0.08296	0.07221	0.07194	0.06021	0.02205	0.03349	0.02377	0.01587	0.03584	0.03411	0.02996	0.03085		0.07198	0.03906	0.0501	0.08329	0.02946	0.02946	0.0016	0.00179	0.04703	0.03723	0.03127	0.03253	0.03166	0.03057	0.03227	0.02686	0.04504	0.0337	0.04298	0.03455		0.0831	0.07222	0.04553	0.05363	0.13348	0.04618	0.03391
3611	0.20005	0.2361	0.28571	0.18079	0.04751	0.04151	0.05173	0.05638	0.08321	0.0731	0.072	0.06004	0.0226	0.03334	0.02401	0.01589	0.03621	0.03434	0.03013	0.03119		0.07259	0.0377	0.05025	0.08399	0.02993	0.02974	0.00153	0.00223	0.04728	0.03764	0.03134	0.03292	0.03204	0.03086	0.03263	0.0273	0.04506	0.0338	0.04315	0.03476		0.08373	0.07266	0.04592	0.05455	0.13449	0.04661	0.03421
3610.5	0.20133	0.23777	0.2874	0.18203	0.04808	0.04195	0.05211	0.0561	0.08373	0.07475	0.07228	0.06026	0.02321	0.03375	0.02433	0.01623	0.03653	0.03459	0.03019	0.03114		0.07332	0.03767	0.05082	0.08484	0.03046	0.03025	0.00151	0.00291	0.04793	0.03837	0.03182	0.03365	0.03244	0.03144	0.03306	0.02796	0.04501	0.03394	0.0434	0.03502		0.0844	0.07315	0.04616	0.05534	0.13568	0.04708	0.03451
3610	0.20266	0.23952	0.28918	0.18336	0.04877	0.04247	0.05251	0.05595	0.08464	0.07652	0.07303	0.06096	0.02389	0.03471	0.02488	0.01697	0.03678	0.03493	0.03033	0.03094		0.07403	0.03919	0.05196	0.08566	0.03092	0.03085	0.00165	0.00343	0.04897	0.03942	0.03275	0.03448	0.03295	0.03238	0.03358	0.02867	0.04519	0.03429	0.04388	0.03537		0.08529	0.07371	0.04633	0.05584	0.13687	0.04759	0.0348
3609.5	0.20398	0.24116	0.29106	0.18467	0.04941	0.04299	0.05304	0.05637	0.08549	0.07732	0.07394	0.0617	0.02438	0.03594	0.02552	0.01772	0.03699	0.03532	0.03071	0.03091		0.07446	0.041	0.05315	0.08616	0.03117	0.03131	0.00198	0.00353	0.05001	0.04048	0.03376	0.03502	0.03354	0.0333	0.03408	0.02915	0.04561	0.0349	0.04447	0.03572		0.08628	0.07434	0.04654	0.05613	0.1379	0.04808	0.03509
3609	0.20532	0.24261	0.293	0.18591	0.04998	0.04351	0.05374	0.05739	0.08573	0.0769	0.07437	0.06208	0.02444	0.03692	0.02595	0.01807	0.03729	0.03569	0.03127	0.03121		0.07457	0.0416	0.05372	0.08629	0.03126	0.0316	0.00236	0.00331	0.05064	0.04121	0.03438	0.03519	0.03408	0.03377	0.03447	0.02927	0.04607	0.03556	0.04495	0.03603		0.08717	0.07502	0.04702	0.05646	0.13886	0.04853	0.03548
3608.5	0.20672	0.24401	0.29493	0.18714	0.05061	0.04405	0.05454	0.05873	0.08548	0.07632	0.07425	0.06221	0.02406	0.03743	0.02607	0.01809	0.03782	0.03612	0.03184	0.03184		0.07467	0.0409	0.05364	0.0864	0.03141	0.03184	0.00265	0.0032	0.0509	0.04152	0.03451	0.03526	0.03437	0.03379	0.03478	0.02921	0.04652	0.03611	0.04533	0.03647		0.088	0.07584	0.0479	0.05703	0.13991	0.04906	0.03601
3608	0.20815	0.24547	0.29674	0.18843	0.05137	0.04463	0.05529	0.06012	0.08525	0.07662	0.07411	0.06252	0.02344	0.0376	0.02608	0.01811	0.03864	0.0367	0.03238	0.03267		0.07511	0.04001	0.05352	0.08691	0.03171	0.03213	0.00277	0.00351	0.05108	0.04156	0.03438	0.03547	0.03428	0.03364	0.03502	0.02922	0.04711	0.0366	0.04583	0.03716		0.08895	0.07682	0.04905	0.05784	0.14105	0.04975	0.03661
3607.5	0.20956	0.24692	0.29838	0.18977	0.05215	0.04525	0.05586	0.06128	0.08535	0.07779	0.07444	0.06318	0.02299	0.03766	0.02625	0.01827	0.03952	0.03736	0.03292	0.03343		0.07596	0.03995	0.05389	0.0879	0.03204	0.03238	0.00275	0.0041	0.05145	0.04157	0.03426	0.03583	0.03398	0.03365	0.03524	0.02944	0.04791	0.03715	0.04654	0.03794		0.09008	0.07789	0.05004	0.05869	0.14219	0.05049	0.03711
3607	0.21089	0.24828	0.29989	0.19107	0.05268	0.04588	0.05629	0.06204	0.08579	0.07905	0.07524	0.064	0.02298	0.03766	0.02664	0.01846	0.04016	0.03789	0.03341	0.03393		0.07703	0.04092	0.05475	0.08913	0.03231	0.03245	0.00269	0.00455	0.05198	0.04171	0.03429	0.03621	0.03384	0.03386	0.0355	0.02979	0.0487	0.03769	0.04727	0.03851		0.09116	0.07886	0.05052	0.05934	0.14325	0.05107	0.03743
3606.5	0.2122	0.2496	0.30141	0.19227	0.05289	0.04649	0.05668	0.06237	0.0864	0.07983	0.07617	0.06473	0.02328	0.03764	0.02715	0.01859	0.04044	0.03815	0.03375	0.03418		0.07808	0.04239	0.05572	0.09035	0.03254	0.03241	0.00267	0.00465	0.05254	0.04201	0.03447	0.03654	0.03406	0.03413	0.03582	0.03012	0.04928	0.03799	0.04777	0.03874		0.09195	0.07965	0.05062	0.05971	0.14429	0.05138	0.03761
3606	0.21352	0.251	0.30303	0.19343	0.05298	0.04705	0.05706	0.06243	0.08705	0.0802	0.07697	0.06536	0.02366	0.03768	0.02761	0.01868	0.04058	0.03829	0.03398	0.03444		0.07906	0.04369	0.05651	0.09147	0.0329	0.03246	0.00268	0.00456	0.05303	0.04232	0.03475	0.03687	0.03453	0.03432	0.03621	0.03039	0.0497	0.03806	0.04807	0.03885		0.0924	0.0803	0.05076	0.05994	0.14542	0.05156	0.03777
3605.5	0.21486	0.25254	0.30478	0.19463	0.0532	0.04755	0.05746	0.06249	0.08765	0.08037	0.07758	0.06602	0.02407	0.03789	0.02797	0.01881	0.04084	0.03856	0.03429	0.03497		0.07995	0.04447	0.05711	0.09251	0.03342	0.03271	0.0027	0.00448	0.05348	0.04254	0.03515	0.03728	0.03508	0.03451	0.03668	0.0307	0.05022	0.03818	0.0484	0.03914		0.09278	0.08086	0.05122	0.06022	0.14662	0.0518	0.03795
3605	0.2162	0.25417	0.3066	0.19588	0.05366	0.04798	0.0579	0.06277	0.08807	0.08039	0.07801	0.06677	0.02468	0.03835	0.02829	0.01895	0.04135	0.03905	0.03481	0.03578		0.08074	0.04475	0.05762	0.09343	0.03394	0.03306	0.00272	0.00462	0.05396	0.04278	0.03571	0.03785	0.03566	0.03487	0.03729	0.03126	0.05094	0.03863	0.04891	0.0397		0.09346	0.08142	0.05199	0.06071	0.14782	0.05217	0.03816
3604.5	0.21751	0.25576	0.30839	0.19711	0.05424	0.04829	0.05843	0.0633	0.08816	0.08039	0.0783	0.06759	0.02552	0.03912	0.02871	0.01904	0.04199	0.03961	0.03548	0.03659		0.08145	0.0447	0.05805	0.09424	0.03433	0.03338	0.00287	0.00524	0.05452	0.04321	0.03641	0.03859	0.03633	0.03551	0.03805	0.03212	0.05173	0.03937	0.04953	0.04034		0.09454	0.08208	0.05287	0.06142	0.14898	0.05266	0.03845
3604	0.21875	0.25727	0.3101	0.19824	0.0548	0.04848	0.05903	0.06396	0.0881	0.08061	0.07854	0.06839	0.0265	0.04035	0.0293	0.01918	0.04262	0.04008	0.0361	0.03718		0.0821	0.04435	0.05834	0.095	0.03461	0.03367	0.00319	0.00628	0.05511	0.04388	0.03714	0.03939	0.03708	0.03633	0.03883	0.0331	0.05233	0.04019	0.05014	0.04083		0.09582	0.0829	0.05374	0.06223	0.15009	0.05323	0.03891
3603.5	0.21994	0.25878	0.31176	0.19929	0.05528	0.04864	0.05965	0.06471	0.08828	0.08124	0.07888	0.06913	0.02752	0.04207	0.02997	0.01957	0.04312	0.04049	0.03652	0.03755		0.08271	0.0439	0.05848	0.0957	0.03489	0.03406	0.00345	0.00689	0.05568	0.04467	0.0377	0.04001	0.0378	0.03711	0.0394	0.03387	0.05268	0.04089	0.05072	0.04109		0.09712	0.08392	0.05466	0.06313	0.15114	0.05387	0.03955
3603	0.22107	0.26027	0.31337	0.20031	0.05574	0.04896	0.06023	0.06551	0.08892	0.08214	0.07942	0.06971	0.0285	0.04385	0.03055	0.02021	0.04349	0.04092	0.03676	0.03784		0.08326	0.04371	0.05861	0.09634	0.03525	0.03457	0.0031	0.00638	0.05621	0.04537	0.03803	0.04032	0.03833	0.03767	0.03972	0.03423	0.05292	0.04141	0.05128	0.04119		0.09831	0.08504	0.05569	0.06409	0.15216	0.05455	0.04023
3602.5	0.22212	0.26163	0.31492	0.20135	0.05626	0.04956	0.06071	0.06625	0.08989	0.08299	0.08008	0.07005	0.02923	0.04495	0.03086	0.02069	0.04378	0.04139	0.03691	0.03811		0.08379	0.04403	0.05889	0.09696	0.03564	0.03512	0.00198	0.00509	0.05671	0.04591	0.03825	0.04045	0.03869	0.03805	0.04001	0.03432	0.05322	0.04178	0.05174	0.04131		0.09922	0.0861	0.05668	0.065	0.15317	0.05517	0.04075
3602	0.22315	0.26285	0.31648	0.20249	0.0569	0.05043	0.06113	0.0668	0.09089	0.08364	0.08082	0.07015	0.02957	0.04509	0.03084	0.02061	0.04407	0.04189	0.03711	0.03839		0.08446	0.04493	0.0594	0.09773	0.03603	0.03563	0.00075	0.00389	0.05727	0.04642	0.03868	0.0407	0.03911	0.03848	0.04058	0.03445	0.05369	0.04212	0.05201	0.04155		0.09985	0.08702	0.05744	0.06568	0.15425	0.05566	0.04098
3601.5	0.22428	0.26412	0.31817	0.20377	0.05764	0.0514	0.06154	0.06713	0.09186	0.08422	0.08163	0.07022	0.02953	0.0448	0.03067	0.02008	0.04448	0.04239	0.03745	0.03873		0.08541	0.04627	0.06016	0.09883	0.03645	0.0361	0.000193	0.00335	0.05796	0.04706	0.03951	0.04126	0.03973	0.0391	0.04151	0.03481	0.05433	0.04258	0.05218	0.04193		0.10037	0.08783	0.05789	0.06599	0.15544	0.05603	0.041
3601	0.22563	0.2656	0.32001	0.20516	0.0584	0.05229	0.06197	0.06734	0.09279	0.08489	0.08246	0.0705	0.02939	0.04481	0.03062	0.01954	0.04505	0.04288	0.0379	0.03908		0.08657	0.04759	0.06106	0.10017	0.03693	0.03654	0.000422	0.00325	0.05875	0.04779	0.04056	0.04201	0.04051	0.03978	0.04256	0.03537	0.05506	0.04313	0.0524	0.04242		0.10093	0.08855	0.05804	0.06593	0.15668	0.05638	0.04103
3600.5	0.22722	0.26722	0.32191	0.20654	0.05908	0.053	0.06241	0.06761	0.09358	0.08551	0.08311	0.07096	0.02942	0.04521	0.03086	0.01937	0.04566	0.04328	0.0383	0.03939		0.08758	0.04849	0.06189	0.10134	0.03746	0.03694	0.000945	0.00298	0.05953	0.04853	0.04149	0.04261	0.04128	0.04032	0.04338	0.03594	0.0557	0.04356	0.05274	0.04295		0.10154	0.08918	0.05798	0.06573	0.15792	0.05679	0.04124
3600	0.22892	0.26889	0.32376	0.20786	0.0597	0.05353	0.06291	0.06813	0.0941	0.08593	0.08344	0.07141	0.02953	0.04563	0.03136	0.01968	0.04622	0.04359	0.03856	0.03964		0.08825	0.04924	0.06253	0.10212	0.038	0.03733	0.00125	0.00235	0.06023	0.0492	0.04201	0.0429	0.04192	0.04059	0.0438	0.03641	0.0562	0.04374	0.05318	0.0435		0.10217	0.08982	0.05794	0.06577	0.15913	0.05734	0.04167
3599.5	0.2306	0.27059	0.32563	0.20918	0.06028	0.05396	0.06352	0.06894	0.0944	0.08623	0.08359	0.07164	0.02942	0.04601	0.03198	0.02036	0.0467	0.04388	0.03879	0.03993		0.0887	0.05037	0.06309	0.10264	0.03851	0.03777	0.00128	0.0017	0.06079	0.04975	0.04217	0.04297	0.04233	0.04062	0.04393	0.03677	0.05666	0.04383	0.05372	0.0441		0.10278	0.09061	0.05814	0.06635	0.16029	0.05804	0.04226
3599	0.23217	0.27233	0.3276	0.21058	0.06085	0.05432	0.06422	0.06988	0.09461	0.08657	0.08378	0.07163	0.02901	0.04675	0.03255	0.02112	0.04718	0.04422	0.03921	0.04033		0.0892	0.05177	0.06366	0.10321	0.03899	0.03828	0.00133	0.00142	0.06118	0.0501	0.04214	0.04299	0.0425	0.04056	0.04396	0.03704	0.05721	0.04416	0.05436	0.04477		0.10337	0.09152	0.0586	0.06741	0.1614	0.05878	0.04286
3598.5	0.23358	0.27408	0.32962	0.21203	0.06141	0.05466	0.06489	0.07063	0.09477	0.08695	0.08413	0.07154	0.02856	0.04791	0.03294	0.02162	0.04773	0.04461	0.03992	0.04086		0.08983	0.05281	0.06422	0.10395	0.03943	0.03879	0.00159	0.00151	0.06144	0.05024	0.04213	0.04306	0.04256	0.04058	0.04408	0.0373	0.05779	0.04482	0.05506	0.04542		0.10405	0.09231	0.05911	0.06857	0.16243	0.05937	0.0433
3598	0.2349	0.27578	0.33154	0.21341	0.06193	0.05498	0.06545	0.071	0.09474	0.08717	0.08446	0.07156	0.0284	0.04886	0.03311	0.0217	0.04828	0.04498	0.04074	0.04131		0.0905	0.05312	0.06469	0.10471	0.03979	0.03922	0.00196	0.00171	0.06169	0.05028	0.0422	0.04314	0.0427	0.0408	0.04434	0.0376	0.05828	0.04554	0.05566	0.04591		0.10494	0.09285	0.05945	0.06944	0.16341	0.05969	0.04348
3597.5	0.23621	0.27743	0.33327	0.21463	0.06244	0.05531	0.06589	0.07108	0.09442	0.08715	0.08463	0.07175	0.0286	0.04882	0.03316	0.02155	0.04871	0.04532	0.04133	0.04148		0.09109	0.05278	0.06512	0.1054	0.04011	0.03949	0.00216	0.00175	0.06204	0.05038	0.04235	0.04323	0.04303	0.04121	0.04463	0.03802	0.0586	0.04599	0.05607	0.04616		0.10608	0.09329	0.05972	0.07001	0.16442	0.05983	0.04346
3597	0.23758	0.2791	0.33493	0.21578	0.06296	0.05569	0.0663	0.07119	0.09401	0.08717	0.08468	0.07208	0.02912	0.04784	0.03326	0.02141	0.04898	0.04568	0.04152	0.04138		0.09167	0.05222	0.06566	0.10607	0.04046	0.03963	0.00197	0.00147	0.06255	0.05066	0.04255	0.04341	0.04352	0.0417	0.04479	0.03853	0.05888	0.04613	0.05634	0.04626		0.10745	0.09393	0.0603	0.07056	0.16551	0.06004	0.04347
3596.5	0.23905	0.28079	0.33671	0.217	0.06353	0.05617	0.06679	0.07164	0.09399	0.08767	0.0848	0.07259	0.02984	0.04674	0.03353	0.02136	0.04916	0.04615	0.04148	0.04131		0.09241	0.05207	0.06646	0.10692	0.04094	0.03976	0.00139	0.000988	0.0632	0.05117	0.04286	0.0439	0.04409	0.04221	0.04484	0.03908	0.05933	0.04624	0.05667	0.04642		0.10901	0.09493	0.06145	0.07139	0.16666	0.06048	0.04376
3596	0.24057	0.28242	0.33866	0.21834	0.06412	0.05677	0.06743	0.07249	0.09467	0.08872	0.08512	0.07327	0.03063	0.04639	0.03399	0.02128	0.04944	0.04674	0.0416	0.04162		0.09338	0.05282	0.06746	0.10805	0.04151	0.04003	0.000718	0.00067	0.06396	0.0519	0.04348	0.04482	0.04468	0.04283	0.04505	0.03963	0.06004	0.0466	0.05724	0.04678		0.11049	0.09608	0.06291	0.07247	0.16779	0.06114	0.04436
3595.5	0.24203	0.28385	0.34069	0.21969	0.0647	0.05745	0.06817	0.0735	0.09575	0.08988	0.08554	0.07398	0.03145	0.04694	0.0346	0.0211	0.0499	0.04733	0.04211	0.04236		0.09447	0.05434	0.06846	0.10932	0.04203	0.0405	0.000341	0.00096	0.06479	0.05283	0.04453	0.0461	0.04532	0.0437	0.04572	0.04019	0.06084	0.04715	0.05798	0.04727		0.1115	0.09703	0.06406	0.07351	0.1689	0.06185	0.04506
3595	0.2434	0.28515	0.34268	0.22096	0.06527	0.05809	0.0689	0.07445	0.09667	0.09073	0.086	0.07448	0.03225	0.04809	0.03527	0.02099	0.05051	0.04785	0.04287	0.04325		0.0955	0.05593	0.06935	0.1105	0.04237	0.04114	0.000454	0.00199	0.06562	0.05382	0.04592	0.04743	0.04599	0.04477	0.04682	0.0408	0.06144	0.04766	0.0586	0.04769		0.11187	0.09766	0.0646	0.07424	0.17006	0.06251	0.04567
3594.5	0.24478	0.28655	0.34462	0.22222	0.06581	0.05857	0.06956	0.07531	0.09728	0.09131	0.08668	0.07477	0.03294	0.0496	0.03591	0.02121	0.05116	0.04833	0.04357	0.04398		0.09641	0.05688	0.07019	0.11155	0.04256	0.04181	0.00093	0.00336	0.06638	0.05466	0.04725	0.04849	0.04659	0.04573	0.04793	0.04136	0.06179	0.04806	0.05898	0.04796		0.11181	0.09814	0.06466	0.07458	0.17132	0.06316	0.04614
3594	0.2463	0.2882	0.34651	0.22364	0.06633	0.05887	0.07017	0.07621	0.09789	0.09183	0.08776	0.07512	0.03341	0.05131	0.03632	0.02183	0.05183	0.04883	0.04405	0.04446		0.09729	0.05699	0.07104	0.11257	0.04272	0.04235	0.00142	0.0042	0.067	0.05514	0.04807	0.04896	0.04699	0.04621	0.0486	0.0417	0.06206	0.04848	0.05924	0.04817		0.11181	0.09871	0.06461	0.07465	0.17259	0.06386	0.04655
3593.5	0.24791	0.29002	0.3483	0.22526	0.06684	0.05913	0.07073	0.07717	0.09883	0.09231	0.08903	0.07578	0.03369	0.05283	0.03643	0.02259	0.05246	0.04938	0.04439	0.0448		0.09822	0.05671	0.07174	0.11365	0.04297	0.0426	0.00168	0.00402	0.06747	0.05526	0.04824	0.04887	0.04721	0.04613	0.04875	0.04185	0.06249	0.04903	0.05961	0.04847		0.11228	0.09947	0.0647	0.07473	0.17372	0.06457	0.04693
3593	0.24943	0.29174	0.34995	0.22687	0.06739	0.05954	0.07122	0.07805	0.09993	0.09258	0.08994	0.07666	0.03398	0.05358	0.03639	0.02313	0.05304	0.04989	0.04476	0.04515		0.09913	0.05661	0.07209	0.11471	0.04338	0.04257	0.00179	0.00328	0.06789	0.05524	0.04811	0.04859	0.04744	0.04589	0.04878	0.04205	0.06314	0.04962	0.06019	0.04892		0.11329	0.10035	0.06505	0.07513	0.1747	0.06519	0.04723
3592.5	0.25075	0.29327	0.35147	0.22823	0.06798	0.06015	0.07161	0.0787	0.10078	0.09262	0.09017	0.07736	0.03447	0.05336	0.03653	0.02337	0.05352	0.05033	0.04519	0.04561		0.09989	0.05684	0.07218	0.11558	0.04394	0.04244	0.00189	0.00269	0.06841	0.05543	0.04818	0.04859	0.0479	0.04599	0.04912	0.04256	0.06387	0.0501	0.06089	0.04952		0.11462	0.10126	0.0657	0.07593	0.17567	0.06568	0.04747
3592	0.25192	0.29471	0.35295	0.22933	0.06856	0.06085	0.07198	0.07914	0.10118	0.09266	0.08995	0.07764	0.03505	0.05262	0.037	0.02354	0.05395	0.05078	0.04564	0.04623		0.10043	0.05723	0.07231	0.11621	0.0445	0.04251	0.0019	0.00249	0.06913	0.056	0.04861	0.04899	0.04861	0.04665	0.04979	0.04327	0.06452	0.0505	0.06161	0.05024		0.11596	0.1021	0.06661	0.07685	0.17673	0.06614	0.04768
3591.5	0.25309	0.29622	0.35451	0.2304	0.06903	0.06143	0.07243	0.07952	0.10124	0.09287	0.08973	0.07763	0.03551	0.05211	0.03764	0.024	0.05433	0.05135	0.04605	0.04696		0.10083	0.05757	0.07264	0.11666	0.04493	0.04286	0.00178	0.00254	0.06989	0.05675	0.04916	0.04946	0.04935	0.04761	0.05045	0.04383	0.06502	0.05088	0.06228	0.05091		0.117	0.10279	0.06753	0.07752	0.17785	0.06661	0.04792
3591	0.25436	0.2978	0.3563	0.23168	0.06934	0.06187	0.07298	0.07992	0.10114	0.0932	0.08971	0.07772	0.03578	0.05229	0.0382	0.02481	0.05464	0.05199	0.04647	0.04769		0.10122	0.0578	0.07308	0.11712	0.0452	0.04341	0.00154	0.00266	0.07049	0.05735	0.04947	0.04969	0.04987	0.04846	0.05081	0.044	0.06532	0.05121	0.06283	0.05126		0.11772	0.10334	0.06823	0.07782	0.17894	0.06712	0.04821
3590.5	0.25578	0.29942	0.35841	0.23324	0.0696	0.06225	0.07352	0.08029	0.10099	0.09356	0.08979	0.07819	0.03604	0.05306	0.0386	0.02569	0.05488	0.05256	0.04691	0.04829		0.10178	0.05824	0.07352	0.11777	0.04546	0.044	0.00134	0.00274	0.07085	0.0577	0.04956	0.04974	0.05007	0.04908	0.05091	0.04392	0.06549	0.05138	0.06319	0.05121		0.11845	0.10396	0.06874	0.07805	0.18003	0.06764	0.04856
3590	0.25734	0.30111	0.36082	0.23499	0.06997	0.06271	0.07396	0.08062	0.10103	0.09405	0.08987	0.07905	0.03635	0.05409	0.03901	0.02635	0.05515	0.05299	0.04745	0.04876		0.10271	0.05941	0.07414	0.11885	0.04581	0.0446	0.0013	0.00274	0.07118	0.05807	0.04972	0.05001	0.05015	0.04959	0.0511	0.04392	0.06577	0.0515	0.06343	0.05098		0.11969	0.10488	0.06928	0.07863	0.18116	0.06823	0.049
3589.5	0.25899	0.30289	0.3633	0.2367	0.07049	0.06322	0.07432	0.08103	0.10147	0.09474	0.09009	0.07991	0.03656	0.05515	0.0396	0.02687	0.05554	0.05338	0.0481	0.04915		0.10404	0.06134	0.07512	0.12038	0.0462	0.04528	0.00141	0.00262	0.07175	0.05877	0.05023	0.0507	0.05043	0.0502	0.05159	0.04418	0.06642	0.05191	0.06379	0.0509		0.12141	0.10607	0.06992	0.07955	0.1823	0.06889	0.0495
3589	0.2606	0.30467	0.3655	0.23818	0.07106	0.06363	0.07468	0.08163	0.10208	0.09547	0.09046	0.08023	0.03654	0.05612	0.04037	0.02753	0.05601	0.05386	0.04877	0.04946		0.10535	0.06308	0.0762	0.1219	0.04645	0.04593	0.00159	0.00235	0.07259	0.05979	0.05105	0.05156	0.05115	0.05095	0.05236	0.04463	0.06733	0.05273	0.06438	0.05112		0.12296	0.10716	0.07048	0.08041	0.18332	0.06951	0.05
3588.5	0.26212	0.3064	0.36734	0.2394	0.07156	0.06389	0.07516	0.08243	0.10226	0.09599	0.09069	0.07975	0.03644	0.05695	0.04116	0.02845	0.05639	0.05433	0.04926	0.04963		0.10613	0.06355	0.07684	0.1228	0.04653	0.04637	0.00181	0.002	0.07349	0.06081	0.05194	0.05233	0.05223	0.05179	0.05323	0.04516	0.06806	0.05355	0.06497	0.05148		0.12393	0.10794	0.07085	0.08098	0.18426	0.06996	0.05046
3588	0.26361	0.30816	0.36906	0.24057	0.07204	0.0641	0.07582	0.08334	0.10194	0.09641	0.09071	0.07902	0.03645	0.0575	0.04184	0.02935	0.05668	0.05468	0.04946	0.04969		0.10634	0.06276	0.07694	0.12305	0.0466	0.04651	0.00212	0.00174	0.07431	0.06162	0.05278	0.05305	0.05324	0.05262	0.05406	0.04571	0.06837	0.05393	0.06541	0.05191		0.12459	0.10863	0.07121	0.0815	0.18531	0.07035	0.05095
3587.5	0.26511	0.31003	0.37087	0.24182	0.07262	0.06448	0.07662	0.08425	0.10192	0.09707	0.09096	0.07899	0.03658	0.05761	0.04233	0.02977	0.05708	0.05499	0.04958	0.04982		0.10656	0.06188	0.07699	0.1233	0.04686	0.04652	0.00244	0.0017	0.07508	0.06221	0.05356	0.05383	0.05371	0.05328	0.0547	0.04623	0.06854	0.05404	0.06583	0.05253		0.1254	0.10955	0.07179	0.08226	0.18653	0.07087	0.05149
3587	0.26653	0.31188	0.37273	0.24316	0.07336	0.06515	0.07752	0.08521	0.10302	0.098	0.09187	0.08008	0.03677	0.05733	0.04259	0.02959	0.05769	0.05545	0.0499	0.05017		0.10726	0.06208	0.07744	0.12411	0.04735	0.04672	0.00254	0.00181	0.07585	0.06274	0.05417	0.05452	0.0536	0.05365	0.0551	0.04667	0.06899	0.05432	0.06649	0.05337		0.12647	0.11071	0.07259	0.08328	0.1878	0.07161	0.05203
3586.5	0.26784	0.31354	0.37451	0.24446	0.07412	0.066	0.07843	0.08626	0.10495	0.09882	0.09322	0.08171	0.0371	0.05704	0.04265	0.02914	0.05838	0.05604	0.05039	0.05068		0.10827	0.06348	0.07826	0.12528	0.04793	0.04723	0.00217	0.00187	0.07665	0.06334	0.05459	0.055	0.05347	0.05382	0.0555	0.04717	0.06974	0.05485	0.06734	0.05411		0.12757	0.11187	0.0735	0.0844	0.189	0.07243	0.05259
3586	0.26915	0.31506	0.37625	0.24568	0.07475	0.06683	0.07928	0.08727	0.10659	0.09923	0.09433	0.08298	0.03768	0.0571	0.0427	0.02897	0.05898	0.05658	0.0508	0.05113		0.10914	0.06514	0.07915	0.12629	0.04851	0.0479	0.00141	0.00176	0.07742	0.06402	0.05493	0.05545	0.05387	0.05404	0.0562	0.0479	0.0705	0.05534	0.06806	0.05449		0.12855	0.11284	0.07447	0.08552	0.19017	0.07315	0.05322
3585.5	0.27059	0.31657	0.3781	0.24689	0.07529	0.06756	0.07997	0.08802	0.10726	0.09934	0.09476	0.08354	0.03853	0.05753	0.04296	0.02921	0.05946	0.05698	0.05108	0.05153		0.10978	0.06599	0.08001	0.12703	0.04904	0.04851	0.000634	0.0015	0.07812	0.06469	0.0553	0.05607	0.0548	0.05443	0.0572	0.04882	0.07115	0.05563	0.0685	0.05462		0.1294	0.11363	0.0754	0.08656	0.1914	0.07371	0.05394
3585	0.27215	0.31816	0.38011	0.24816	0.07587	0.06825	0.08051	0.08848	0.10724	0.09949	0.0947	0.08367	0.03951	0.05808	0.04346	0.02956	0.05998	0.05737	0.05142	0.0521		0.11044	0.06572	0.08087	0.12779	0.04947	0.04892	0.000206	0.00117	0.0787	0.06523	0.05576	0.05677	0.05581	0.05491	0.05817	0.04966	0.07184	0.05594	0.06887	0.0549		0.13017	0.11428	0.07616	0.08736	0.19271	0.0742	0.05467
3584.5	0.27373	0.31975	0.38216	0.24948	0.07659	0.06893	0.08106	0.0889	0.10724	0.09996	0.09465	0.0838	0.04032	0.05855	0.04406	0.02957	0.06066	0.05792	0.05204	0.053		0.11139	0.0649	0.08169	0.12889	0.04972	0.04909	0.000126	0.000835	0.07915	0.06565	0.05633	0.05738	0.05653	0.05542	0.05886	0.05021	0.0727	0.05653	0.06947	0.05556		0.13089	0.11481	0.07672	0.0878	0.19402	0.07471	0.05528
3584	0.27526	0.32125	0.38413	0.25083	0.07741	0.06958	0.0817	0.08949	0.10765	0.10068	0.09501	0.08409	0.04068	0.05896	0.04457	0.02906	0.06151	0.05861	0.0529	0.05405		0.11264	0.06438	0.08235	0.13033	0.04985	0.04909	0.000138	0.000593	0.07958	0.06603	0.05702	0.05784	0.05692	0.05595	0.05927	0.05054	0.07362	0.05732	0.07031	0.05647		0.1315	0.1153	0.07715	0.08793	0.1953	0.07529	0.05574
3583.5	0.27671	0.32266	0.38593	0.25219	0.07824	0.07014	0.08241	0.09027	0.10829	0.10136	0.09578	0.08446	0.0406	0.05942	0.04495	0.0283	0.06235	0.05928	0.05375	0.05492		0.11393	0.06445	0.08278	0.13183	0.05004	0.04909	7.3e-05	0.000662	0.08011	0.06646	0.05777	0.05826	0.05724	0.05653	0.05958	0.05081	0.07441	0.05808	0.07116	0.05734		0.13199	0.11587	0.07758	0.08803	0.19656	0.07595	0.05609
3583	0.27809	0.3241	0.38761	0.25358	0.07902	0.07069	0.0831	0.09108	0.10891	0.10185	0.09672	0.08491	0.04049	0.06002	0.04531	0.02779	0.06304	0.05984	0.05444	0.05549		0.11504	0.06491	0.08314	0.13312	0.05052	0.04933	0	0.00118	0.08076	0.06692	0.05844	0.05872	0.05767	0.05714	0.05994	0.05113	0.07499	0.05868	0.07183	0.05799		0.13248	0.11663	0.07806	0.08836	0.19782	0.07668	0.05642
3582.5	0.27943	0.32567	0.38928	0.25501	0.07978	0.07128	0.08376	0.09181	0.1095	0.10229	0.09766	0.08558	0.04072	0.06072	0.04578	0.02788	0.06355	0.06034	0.05503	0.05593		0.11588	0.06558	0.08375	0.13408	0.05131	0.04994	7.7e-05	0.002	0.08147	0.06741	0.05884	0.05921	0.05815	0.05768	0.06035	0.05149	0.07549	0.0592	0.07237	0.05848		0.13315	0.11758	0.07853	0.08897	0.19906	0.07746	0.05683
3582	0.28077	0.32744	0.39103	0.25648	0.08053	0.07193	0.08435	0.09243	0.11019	0.10286	0.09859	0.08652	0.04134	0.06142	0.04634	0.02846	0.06396	0.06089	0.05562	0.05638		0.11648	0.06648	0.08475	0.13477	0.0522	0.05082	0.000364	0.00273	0.08213	0.06791	0.05903	0.05973	0.05849	0.0581	0.06083	0.05193	0.07604	0.05979	0.07295	0.05892		0.13404	0.11854	0.07886	0.0897	0.20032	0.07821	0.05729
3581.5	0.2822	0.32938	0.39289	0.25795	0.08127	0.07259	0.08483	0.09298	0.11094	0.10355	0.09956	0.0875	0.04208	0.06206	0.04682	0.02912	0.0644	0.06151	0.05618	0.0569		0.11694	0.06757	0.08597	0.13531	0.05294	0.05178	0.00081	0.00307	0.08271	0.06845	0.05922	0.06029	0.05869	0.05845	0.06142	0.05246	0.07666	0.0605	0.07363	0.05938		0.13508	0.11931	0.079	0.09036	0.20157	0.07885	0.05774
3581	0.28376	0.33136	0.39483	0.25942	0.08195	0.07322	0.08523	0.09356	0.11172	0.10426	0.10048	0.08823	0.04268	0.06271	0.0471	0.0296	0.06499	0.06217	0.05657	0.05744		0.11746	0.06883	0.08711	0.13591	0.05344	0.05262	0.00133	0.003	0.08325	0.06904	0.0596	0.06084	0.05891	0.05884	0.06215	0.053	0.07731	0.0613	0.07436	0.05988		0.13625	0.11988	0.07908	0.09095	0.2028	0.07934	0.05816
3580.5	0.28539	0.33325	0.39682	0.26084	0.08252	0.0738	0.08561	0.09419	0.11258	0.105	0.10121	0.08863	0.04309	0.06356	0.04729	0.02996	0.06572	0.06278	0.05682	0.05796		0.11823	0.07029	0.08797	0.1368	0.05376	0.05329	0.00181	0.00276	0.08376	0.06958	0.06013	0.06125	0.05924	0.05927	0.06291	0.05341	0.078	0.06208	0.07506	0.06041		0.13753	0.12045	0.07937	0.09162	0.20395	0.07977	0.05853
3580	0.287	0.33492	0.39885	0.26226	0.08303	0.07439	0.08601	0.09477	0.11352	0.10583	0.10165	0.08887	0.04342	0.06466	0.04754	0.03029	0.06651	0.0633	0.05705	0.0584		0.11925	0.07166	0.08857	0.13798	0.05403	0.05382	0.0021	0.00251	0.08425	0.07002	0.06066	0.06148	0.05963	0.05969	0.06352	0.05365	0.07866	0.06273	0.07565	0.06093		0.13877	0.12126	0.08	0.09242	0.20503	0.08019	0.05884
3579.5	0.28857	0.33648	0.40097	0.26372	0.08361	0.07499	0.08645	0.0952	0.11438	0.10665	0.10187	0.08918	0.04373	0.0659	0.0479	0.0306	0.06723	0.06377	0.05746	0.05876		0.12027	0.07232	0.08893	0.13917	0.05434	0.05425	0.00206	0.00231	0.08479	0.07044	0.06115	0.06166	0.06008	0.06014	0.06397	0.05387	0.07922	0.06321	0.07608	0.06141		0.1398	0.12232	0.08091	0.09326	0.2061	0.08064	0.05905
3579	0.29019	0.33809	0.40318	0.26526	0.08438	0.07559	0.087	0.09562	0.11493	0.10732	0.10203	0.08964	0.04397	0.06705	0.04828	0.03092	0.06786	0.06428	0.05809	0.05914		0.12105	0.07173	0.08909	0.14007	0.05476	0.0546	0.00174	0.00209	0.08545	0.071	0.06174	0.06193	0.06072	0.06068	0.06445	0.05429	0.07971	0.06359	0.07644	0.06188		0.14065	0.1235	0.082	0.09405	0.2073	0.0811	0.05917
3578.5	0.29186	0.33981	0.4054	0.26686	0.08529	0.07619	0.08771	0.09627	0.11506	0.10786	0.10228	0.09025	0.04409	0.06796	0.04868	0.0314	0.06841	0.06487	0.05881	0.0596		0.12159	0.07014	0.08917	0.14069	0.0553	0.0549	0.00134	0.00186	0.08627	0.07182	0.06254	0.06241	0.06159	0.06136	0.06511	0.05495	0.08024	0.06396	0.0769	0.06243		0.14148	0.12465	0.08312	0.09482	0.20864	0.08162	0.05936
3578	0.29351	0.34158	0.40754	0.26847	0.08614	0.07679	0.08858	0.09725	0.11491	0.10843	0.10276	0.0909	0.04416	0.06851	0.04922	0.03211	0.06893	0.0655	0.05947	0.06013		0.12212	0.06864	0.08944	0.1413	0.05594	0.05523	0.00105	0.00175	0.08721	0.07281	0.06349	0.06305	0.06255	0.06214	0.06589	0.05571	0.08088	0.06441	0.07753	0.06305		0.14238	0.12574	0.08414	0.09557	0.21005	0.08221	0.05979
3577.5	0.29506	0.34334	0.40953	0.27004	0.08682	0.07744	0.08948	0.09832	0.11481	0.10918	0.10353	0.0915	0.04434	0.06865	0.04997	0.03284	0.06944	0.06616	0.06001	0.06067		0.1229	0.06852	0.09014	0.14221	0.05662	0.05559	0.000987	0.00188	0.08815	0.07379	0.06443	0.06375	0.06338	0.06291	0.06657	0.05642	0.08156	0.06494	0.07829	0.06366		0.14331	0.12676	0.08497	0.09618	0.21138	0.08288	0.06048
3577	0.29653	0.34515	0.41145	0.27153	0.08733	0.07814	0.09029	0.09925	0.11504	0.11009	0.10452	0.09204	0.04467	0.06854	0.05078	0.03327	0.06999	0.06686	0.0605	0.06127		0.12398	0.07023	0.09115	0.14345	0.0572	0.05595	0.00113	0.00221	0.08898	0.07456	0.06518	0.06441	0.06401	0.06359	0.06702	0.05701	0.08223	0.0655	0.07904	0.06419		0.14431	0.12778	0.0857	0.09662	0.2126	0.08357	0.06134
3576.5	0.298	0.34705	0.41339	0.27294	0.08781	0.07888	0.09102	0.10003	0.11564	0.11103	0.10553	0.09255	0.04507	0.06864	0.05147	0.03331	0.07065	0.06761	0.06108	0.06195		0.12517	0.07305	0.09213	0.14483	0.05762	0.0563	0.00141	0.0025	0.08962	0.07508	0.06569	0.06498	0.06447	0.06415	0.06733	0.05756	0.08289	0.06609	0.0797	0.06469		0.14548	0.12885	0.08649	0.09704	0.21378	0.08426	0.06226
3576	0.29947	0.34897	0.4154	0.27426	0.08832	0.07961	0.09178	0.10082	0.11643	0.1119	0.10634	0.0931	0.0456	0.06939	0.05202	0.03315	0.0714	0.06831	0.0618	0.06266		0.12632	0.07572	0.09281	0.14616	0.05795	0.05663	0.00178	0.00248	0.09011	0.07543	0.06604	0.0655	0.06486	0.06462	0.06777	0.05816	0.08358	0.06675	0.08027	0.06521		0.14682	0.12995	0.08744	0.09759	0.21502	0.08495	0.06323
3575.5	0.30092	0.3508	0.41749	0.27556	0.08885	0.08034	0.09257	0.10167	0.11729	0.11264	0.10688	0.09372	0.04641	0.07081	0.05257	0.0331	0.07215	0.06884	0.06252	0.06327		0.12734	0.07752	0.09329	0.14735	0.05827	0.05699	0.00211	0.00209	0.09062	0.07583	0.06632	0.06606	0.06524	0.06512	0.06846	0.05879	0.08428	0.06746	0.08079	0.06574		0.14814	0.131	0.08839	0.09829	0.21632	0.08568	0.06414
3575	0.30238	0.3525	0.4196	0.2769	0.08941	0.08107	0.09334	0.10251	0.1183	0.11327	0.10726	0.09439	0.04747	0.07243	0.05324	0.03337	0.07278	0.06918	0.06308	0.06371		0.12832	0.07857	0.09388	0.14847	0.05865	0.05742	0.00223	0.00152	0.09126	0.07642	0.06664	0.06673	0.0657	0.06572	0.06935	0.05936	0.08496	0.06817	0.08134	0.06616		0.14925	0.13191	0.08912	0.099	0.21763	0.08643	0.06485
3574.5	0.30388	0.35413	0.42166	0.27829	0.09002	0.08179	0.09405	0.10328	0.1195	0.11383	0.10773	0.09508	0.04852	0.07371	0.05398	0.03399	0.07327	0.0695	0.06339	0.064		0.12929	0.07928	0.09475	0.1496	0.0591	0.05792	0.00207	0.000986	0.09204	0.07719	0.06706	0.06744	0.06627	0.0664	0.07017	0.05986	0.08559	0.06881	0.08198	0.06646		0.15015	0.13269	0.08955	0.09967	0.21887	0.08715	0.06528
3574	0.30542	0.35576	0.42361	0.27968	0.09072	0.08249	0.09473	0.10403	0.12072	0.11434	0.10841	0.0958	0.04935	0.07437	0.0547	0.03485	0.07371	0.06997	0.06355	0.06423		0.13025	0.07978	0.09575	0.15071	0.05961	0.05846	0.00176	0.000636	0.09286	0.07801	0.06757	0.06808	0.06693	0.06704	0.07077	0.06036	0.08619	0.06937	0.08267	0.06679		0.151	0.13344	0.08981	0.10039	0.22006	0.08785	0.06553
3573.5	0.30697	0.35737	0.42544	0.28103	0.0915	0.08317	0.09542	0.10486	0.12166	0.11485	0.10924	0.09657	0.05001	0.07448	0.05536	0.03571	0.07421	0.07061	0.0638	0.06454		0.13112	0.08005	0.09667	0.15171	0.06017	0.05902	0.00151	0.000468	0.09365	0.07878	0.06812	0.06855	0.06761	0.06759	0.07117	0.06095	0.08675	0.06988	0.08337	0.06729		0.15192	0.13432	0.09011	0.10131	0.22128	0.08853	0.0658
3573	0.30848	0.35896	0.42719	0.28235	0.09235	0.08385	0.09612	0.10575	0.12218	0.1154	0.10997	0.09739	0.05069	0.0743	0.05595	0.0363	0.07479	0.07128	0.06428	0.06504		0.13184	0.08019	0.09743	0.15255	0.06076	0.05963	0.00137	0.00041	0.0944	0.07954	0.06871	0.06892	0.06833	0.0681	0.07155	0.06161	0.08724	0.07035	0.08404	0.06792		0.15294	0.13543	0.09066	0.10246	0.22262	0.08923	0.06619
3572.5	0.30999	0.36056	0.42898	0.2837	0.09327	0.08459	0.09678	0.10656	0.12241	0.11604	0.1104	0.09826	0.05143	0.07414	0.05641	0.03651	0.07541	0.07187	0.06502	0.06573		0.13247	0.08028	0.09817	0.15328	0.06138	0.06032	0.00119	0.000377	0.09514	0.08036	0.06939	0.06931	0.06908	0.06869	0.07203	0.06228	0.08772	0.0708	0.08471	0.06853		0.15406	0.13675	0.09156	0.10372	0.22406	0.08994	0.06664
3572	0.31157	0.3622	0.4309	0.28514	0.09423	0.08536	0.09735	0.10718	0.12249	0.11676	0.11054	0.09908	0.05209	0.07418	0.05677	0.03645	0.07606	0.07243	0.06587	0.06649		0.13311	0.08016	0.09903	0.15402	0.06205	0.06105	0.000859	0.000334	0.09591	0.08121	0.0702	0.06981	0.06988	0.06939	0.07266	0.06296	0.08829	0.07126	0.08538	0.06905		0.15531	0.13811	0.0928	0.10492	0.22552	0.09063	0.06709
3571.5	0.31324	0.36391	0.43292	0.28668	0.09513	0.08602	0.09783	0.10762	0.12255	0.11751	0.11069	0.09967	0.05255	0.07434	0.05713	0.03643	0.07671	0.07308	0.06673	0.0672		0.13385	0.07966	0.1	0.15487	0.0627	0.06172	0.000586	0.000335	0.09673	0.08204	0.07114	0.07046	0.07068	0.07016	0.07343	0.06366	0.08901	0.07185	0.08603	0.06953		0.15664	0.13927	0.09408	0.10598	0.22686	0.09127	0.0675
3571	0.31498	0.36573	0.43495	0.2883	0.09583	0.08642	0.09831	0.10806	0.1226	0.11818	0.11108	0.09983	0.05283	0.07434	0.05771	0.03666	0.0773	0.07384	0.06749	0.06778		0.13464	0.0788	0.10084	0.15579	0.0632	0.0623	0.000685	0.000466	0.09758	0.08279	0.0721	0.0712	0.07146	0.07095	0.0743	0.06434	0.08981	0.07258	0.08665	0.06997		0.15782	0.14006	0.09503	0.10687	0.22803	0.09184	0.06785
3570.5	0.3167	0.36766	0.43693	0.28998	0.09626	0.08653	0.09884	0.10865	0.12261	0.11875	0.11164	0.09959	0.05301	0.07404	0.05852	0.03704	0.07775	0.07457	0.0681	0.06825		0.13531	0.07773	0.10117	0.15657	0.06347	0.06278	0.00116	0.000742	0.09845	0.08349	0.07305	0.07202	0.07222	0.0718	0.07521	0.06495	0.09048	0.07324	0.0872	0.07029		0.15862	0.14056	0.09546	0.10759	0.22903	0.0923	0.06816
3570	0.31839	0.36968	0.43894	0.29167	0.09655	0.08654	0.0994	0.10933	0.12249	0.11933	0.11214	0.09928	0.05306	0.07366	0.05933	0.03721	0.07807	0.07508	0.0685	0.06859		0.13575	0.07671	0.10094	0.15707	0.06361	0.06318	0.0016	0.0011	0.09932	0.08418	0.07403	0.07297	0.07294	0.07273	0.07614	0.0655	0.09089	0.07361	0.08763	0.07037		0.15918	0.14108	0.0956	0.10814	0.23002	0.09269	0.06854
3569.5	0.32006	0.37179	0.44117	0.29335	0.0969	0.08673	0.09993	0.11	0.12229	0.12011	0.11249	0.09935	0.05283	0.07374	0.05977	0.03696	0.07837	0.07538	0.06872	0.06883		0.13606	0.07637	0.10053	0.15743	0.0638	0.06352	0.00158	0.00151	0.10028	0.08495	0.07512	0.07409	0.07362	0.07371	0.07705	0.0661	0.09115	0.07372	0.08799	0.07031		0.15999	0.14192	0.09586	0.10852	0.23111	0.0931	0.0691
3569	0.32171	0.3739	0.44365	0.29498	0.0975	0.08733	0.10044	0.11069	0.1223	0.12107	0.11286	0.10005	0.05223	0.07467	0.05972	0.03661	0.07881	0.0757	0.06893	0.06914		0.13663	0.07749	0.10061	0.15809	0.06419	0.06387	0.00117	0.00199	0.10134	0.08582	0.07627	0.07535	0.07427	0.07464	0.07796	0.06676	0.09147	0.07394	0.08844	0.07037		0.16139	0.14313	0.09645	0.1088	0.23235	0.09363	0.06981
3568.5	0.32328	0.37584	0.44611	0.29646	0.09835	0.08836	0.101	0.11159	0.12281	0.12198	0.1134	0.10119	0.05148	0.07629	0.05947	0.03671	0.07941	0.07626	0.06929	0.06966		0.13773	0.08013	0.10148	0.15937	0.06479	0.06439	0.000777	0.00251	0.10239	0.08668	0.07721	0.0765	0.07495	0.07541	0.07884	0.06736	0.09198	0.07449	0.08903	0.07073		0.16309	0.14444	0.09726	0.10911	0.23371	0.09428	0.07049
3568	0.32475	0.37753	0.4483	0.29782	0.09934	0.08957	0.10173	0.11277	0.1238	0.12262	0.11415	0.10243	0.05109	0.07789	0.05949	0.03745	0.08006	0.07708	0.06979	0.07037		0.13927	0.08325	0.10285	0.16114	0.06549	0.0652	0.000681	0.00296	0.10328	0.08738	0.0777	0.07729	0.07564	0.07603	0.0796	0.06781	0.09262	0.0752	0.08967	0.07133		0.16452	0.14559	0.09805	0.10961	0.23516	0.09501	0.07107
3567.5	0.32619	0.37915	0.45024	0.29919	0.10027	0.09057	0.10263	0.11405	0.12508	0.12314	0.11512	0.10366	0.05137	0.07888	0.05996	0.03839	0.08074	0.07795	0.07035	0.0711		0.14091	0.08582	0.10431	0.16305	0.06613	0.06618	0.000781	0.00319	0.10395	0.08789	0.07779	0.07769	0.07625	0.07648	0.08015	0.06817	0.09333	0.07584	0.09024	0.07201		0.16553	0.1466	0.09886	0.11037	0.23668	0.09582	0.07164
3567	0.32774	0.38092	0.45219	0.30069	0.10104	0.09117	0.10356	0.11515	0.12666	0.12384	0.11634	0.10493	0.05212	0.07931	0.06066	0.03895	0.0815	0.07879	0.07096	0.07185		0.14245	0.08769	0.10574	0.16482	0.0666	0.06707	0.000786	0.00311	0.10452	0.08837	0.07779	0.07786	0.07668	0.07671	0.08047	0.06861	0.09421	0.07646	0.09083	0.07273		0.16651	0.1477	0.09981	0.11135	0.23818	0.09676	0.0723
3566.5	0.32938	0.38284	0.45428	0.30227	0.1017	0.09152	0.10442	0.11601	0.12849	0.12465	0.11764	0.10607	0.05289	0.07962	0.06131	0.03896	0.08235	0.07967	0.07171	0.07269		0.14371	0.08899	0.10704	0.16628	0.0669	0.06772	0.000572	0.00277	0.10512	0.08894	0.07803	0.07803	0.07703	0.07679	0.08068	0.0692	0.09528	0.07728	0.09159	0.07351		0.16771	0.14892	0.1008	0.11242	0.23953	0.09779	0.07294
3566	0.33107	0.38472	0.45642	0.30385	0.10236	0.09199	0.10523	0.11678	0.13018	0.12521	0.11867	0.10677	0.0534	0.08022	0.0618	0.03867	0.08316	0.08056	0.07251	0.0736		0.14457	0.08937	0.10794	0.16728	0.06719	0.06823	0.000302	0.00234	0.10575	0.08959	0.07859	0.07834	0.0775	0.07695	0.08104	0.06987	0.09635	0.0782	0.09249	0.07428		0.16897	0.15008	0.1016	0.11342	0.24074	0.09874	0.07344
3565.5	0.33279	0.38648	0.45851	0.30541	0.10312	0.09276	0.10608	0.11755	0.13123	0.12539	0.11928	0.10707	0.0537	0.08106	0.0623	0.03842	0.08376	0.08129	0.07318	0.07438		0.14508	0.08871	0.10832	0.16788	0.06767	0.0687	0.000206	0.00208	0.10637	0.09022	0.07927	0.07881	0.07821	0.07741	0.0817	0.07052	0.09722	0.07898	0.09332	0.07495		0.17004	0.15103	0.10219	0.11427	0.24195	0.09949	0.07383
3565	0.33457	0.3882	0.46056	0.30702	0.10395	0.09371	0.107	0.11832	0.13159	0.12538	0.11969	0.10731	0.05409	0.08191	0.06298	0.03838	0.08418	0.08176	0.0736	0.07491		0.14558	0.08779	0.10855	0.16845	0.06839	0.06912	0.000301	0.00205	0.107	0.09075	0.07984	0.07937	0.07905	0.07812	0.08257	0.07106	0.09789	0.0795	0.09401	0.0755		0.17106	0.15186	0.10271	0.11499	0.24322	0.1001	0.07427
3564.5	0.33635	0.39	0.4626	0.30868	0.1048	0.09458	0.10789	0.11907	0.13163	0.1255	0.12019	0.10783	0.05495	0.08269	0.06387	0.03861	0.08462	0.08206	0.07389	0.07523		0.1464	0.08782	0.10915	0.1694	0.06924	0.06941	0.000407	0.00211	0.10771	0.09125	0.08024	0.07992	0.07988	0.07892	0.08346	0.0715	0.09854	0.07994	0.09465	0.07602		0.17232	0.15279	0.10331	0.11571	0.24455	0.10073	0.07484
3564	0.33803	0.3919	0.46464	0.31028	0.10563	0.09526	0.10866	0.11986	0.1318	0.12595	0.12088	0.10866	0.05641	0.08355	0.06485	0.0391	0.08532	0.08246	0.07429	0.07557		0.14764	0.08927	0.11031	0.17083	0.07004	0.06957	0.000432	0.00197	0.10854	0.09183	0.08056	0.08045	0.0806	0.07964	0.08429	0.07196	0.09929	0.08051	0.09538	0.07659		0.1738	0.15397	0.10398	0.11653	0.24589	0.10145	0.07549
3563.5	0.33957	0.3938	0.46664	0.31175	0.10644	0.09589	0.1093	0.12066	0.1322	0.12671	0.12162	0.10963	0.05815	0.08459	0.06573	0.03982	0.08632	0.08314	0.07496	0.07611		0.1491	0.09158	0.11177	0.17252	0.07072	0.06977	0.000524	0.00159	0.10939	0.09261	0.08099	0.08095	0.0812	0.08034	0.08506	0.07259	0.10012	0.08127	0.09623	0.07718		0.17522	0.15527	0.1046	0.11744	0.24726	0.10223	0.07605
3563	0.34106	0.39566	0.46864	0.31318	0.10727	0.09664	0.10986	0.12137	0.13265	0.12772	0.12228	0.11058	0.05951	0.08558	0.06643	0.0406	0.08746	0.08406	0.07584	0.07683		0.1505	0.09371	0.11313	0.17414	0.07129	0.07018	0.000873	0.00127	0.11014	0.09358	0.0816	0.08138	0.08172	0.08111	0.08578	0.07339	0.10092	0.08212	0.09711	0.07776		0.1763	0.15641	0.10516	0.11834	0.24869	0.103	0.07645
3562.5	0.3426	0.39749	0.47069	0.31467	0.10811	0.09751	0.11038	0.12197	0.13309	0.12895	0.12287	0.11146	0.06016	0.08618	0.06702	0.04127	0.08852	0.08503	0.0768	0.07762		0.15165	0.095	0.11418	0.17547	0.07181	0.07085	0.00143	0.00133	0.11078	0.09461	0.08238	0.08178	0.08225	0.08194	0.08647	0.07424	0.10167	0.08296	0.09793	0.07831		0.1771	0.15718	0.10576	0.11908	0.25014	0.10372	0.07674
3562	0.34421	0.39927	0.47277	0.31623	0.10895	0.0984	0.1109	0.12248	0.13367	0.1303	0.12352	0.11225	0.06038	0.08633	0.06758	0.04177	0.08939	0.08589	0.07766	0.07842		0.15244	0.09534	0.11491	0.17638	0.07235	0.0717	0.00192	0.00179	0.11143	0.09554	0.08325	0.08225	0.08288	0.08271	0.08715	0.07504	0.10238	0.08372	0.09864	0.07894		0.17782	0.15761	0.10652	0.11954	0.25157	0.10436	0.07699
3561.5	0.34582	0.40103	0.47488	0.31777	0.10974	0.09917	0.11141	0.12294	0.13457	0.13153	0.12437	0.11292	0.06084	0.08644	0.06819	0.04226	0.09008	0.08661	0.07831	0.07929		0.15294	0.09507	0.11535	0.17696	0.07299	0.07265	0.00217	0.00239	0.11225	0.09623	0.08407	0.08286	0.08361	0.08332	0.08791	0.07576	0.1031	0.08445	0.09925	0.0797		0.17864	0.15792	0.10745	0.11976	0.25299	0.10489	0.07727
3561	0.34745	0.40278	0.47701	0.31927	0.11042	0.09979	0.11197	0.12343	0.13579	0.13242	0.12548	0.1135	0.06178	0.08708	0.06888	0.043	0.09069	0.08725	0.07879	0.08023		0.1534	0.09474	0.11566	0.17749	0.07369	0.07358	0.00223	0.00286	0.11323	0.09669	0.08473	0.08358	0.08436	0.08381	0.08876	0.07643	0.10386	0.08516	0.0998	0.08054		0.17962	0.15839	0.10841	0.11994	0.2544	0.10535	0.07763
3560.5	0.34917	0.40456	0.47914	0.32077	0.11096	0.10035	0.11265	0.12414	0.13712	0.13298	0.12671	0.11403	0.06273	0.08845	0.06959	0.04397	0.09129	0.08783	0.07922	0.08113		0.15413	0.09474	0.11608	0.17835	0.07433	0.07434	0.00223	0.00306	0.11421	0.09709	0.08526	0.0843	0.08502	0.08434	0.08959	0.07705	0.10465	0.08586	0.10041	0.08136		0.18074	0.15915	0.10926	0.12043	0.25575	0.10583	0.07813
3560	0.35098	0.4064	0.48128	0.32231	0.11147	0.10099	0.11349	0.12517	0.1384	0.13345	0.12776	0.11458	0.06311	0.0902	0.07025	0.04485	0.09191	0.08839	0.07968	0.08183		0.15524	0.09514	0.11679	0.17963	0.07486	0.07491	0.00218	0.00294	0.11506	0.09759	0.08579	0.08497	0.08563	0.085	0.09031	0.07764	0.10542	0.08645	0.10114	0.08206		0.18198	0.16019	0.10998	0.12142	0.25704	0.10642	0.07879
3559.5	0.35283	0.40834	0.48342	0.32392	0.11211	0.10183	0.1144	0.12636	0.1396	0.134	0.12839	0.11519	0.06292	0.09173	0.0708	0.04535	0.09258	0.08896	0.08017	0.08232		0.15655	0.09584	0.11777	0.18114	0.07538	0.07538	0.00203	0.00261	0.11584	0.0983	0.08647	0.0856	0.08632	0.08576	0.09092	0.07825	0.1061	0.08689	0.10199	0.08265		0.18323	0.1614	0.1107	0.12279	0.25835	0.10712	0.07954
3559	0.35463	0.41047	0.48561	0.32557	0.11297	0.10285	0.11524	0.12737	0.14077	0.13457	0.12865	0.11582	0.06276	0.09256	0.07132	0.04554	0.09331	0.08959	0.08068	0.08277		0.15784	0.09685	0.11887	0.18264	0.07603	0.07589	0.00179	0.00229	0.1167	0.09917	0.08729	0.08621	0.08721	0.08649	0.09152	0.07891	0.10674	0.08722	0.10283	0.08317		0.18444	0.1627	0.11158	0.12414	0.25978	0.10788	0.0803
3558.5	0.3563	0.41271	0.48781	0.32719	0.11393	0.10392	0.11597	0.12804	0.14187	0.13498	0.12883	0.11639	0.06317	0.0926	0.0719	0.04573	0.09407	0.09023	0.08128	0.08334		0.15903	0.09811	0.11993	0.18401	0.07676	0.07645	0.00161	0.00207	0.11772	0.10011	0.08815	0.08683	0.08825	0.08717	0.09222	0.07963	0.10746	0.08763	0.10359	0.08368		0.18553	0.164	0.11264	0.12513	0.26127	0.10869	0.08109
3558	0.35784	0.41487	0.48996	0.32875	0.11483	0.10483	0.11665	0.12857	0.14277	0.13521	0.12914	0.11681	0.06409	0.09207	0.07254	0.04611	0.09482	0.09083	0.08212	0.08405		0.16008	0.09929	0.12087	0.18523	0.07738	0.07693	0.00158	0.00189	0.1188	0.10102	0.08896	0.08753	0.08929	0.08788	0.09302	0.0804	0.10832	0.08826	0.10431	0.08422		0.18647	0.16518	0.11374	0.1257	0.26265	0.10957	0.08194
3557.5	0.35936	0.41682	0.49204	0.33029	0.11556	0.10551	0.11736	0.12928	0.14331	0.13539	0.12961	0.11708	0.0651	0.09144	0.07318	0.04655	0.09553	0.09141	0.08319	0.0848		0.16098	0.10008	0.12157	0.18627	0.07779	0.07724	0.00169	0.00175	0.11983	0.10183	0.08974	0.0884	0.09021	0.08872	0.09391	0.08124	0.10921	0.08908	0.10504	0.08478		0.18736	0.16622	0.11466	0.12617	0.26385	0.11049	0.08279
3557	0.36098	0.41862	0.49419	0.33191	0.11619	0.10603	0.1181	0.13025	0.14345	0.13576	0.13015	0.11729	0.0659	0.09128	0.07382	0.04686	0.09621	0.09206	0.08431	0.08554		0.1617	0.10055	0.12204	0.1871	0.07808	0.07746	0.00176	0.0017	0.12076	0.10255	0.09058	0.08939	0.09096	0.08968	0.09482	0.08216	0.11002	0.08993	0.1058	0.08531		0.18835	0.1672	0.11529	0.12694	0.26501	0.11136	0.08348
3556.5	0.36276	0.42043	0.49654	0.33368	0.11682	0.1065	0.1188	0.13124	0.14334	0.13652	0.13073	0.11754	0.06649	0.09195	0.07456	0.04706	0.0969	0.09286	0.08528	0.08629		0.16231	0.10105	0.1224	0.1878	0.07846	0.07773	0.00162	0.0018	0.12158	0.10321	0.0915	0.09033	0.09159	0.09066	0.09569	0.08309	0.1107	0.09064	0.10659	0.08578		0.18954	0.16826	0.11573	0.12811	0.26629	0.11212	0.0839
3556	0.36463	0.42234	0.49906	0.3355	0.11745	0.10697	0.11941	0.13198	0.14319	0.13763	0.13143	0.11785	0.06699	0.09327	0.07544	0.04737	0.09762	0.09374	0.08603	0.08706		0.16289	0.10176	0.12286	0.18848	0.07905	0.07813	0.00128	0.00197	0.12232	0.1039	0.09251	0.09105	0.09219	0.09154	0.09648	0.08391	0.11132	0.09116	0.10736	0.08619		0.19089	0.1694	0.11615	0.12943	0.26773	0.11276	0.08407
3555.5	0.3665	0.42434	0.50163	0.33724	0.11809	0.10744	0.11997	0.13251	0.14319	0.13883	0.13223	0.11819	0.06741	0.09463	0.07629	0.0479	0.09835	0.09459	0.08663	0.08779		0.16351	0.10262	0.12354	0.1892	0.0798	0.0786	0.000948	0.0021	0.12298	0.10469	0.09353	0.09154	0.09277	0.09228	0.09724	0.08459	0.11192	0.09158	0.10808	0.08663		0.19225	0.17053	0.11674	0.13055	0.26916	0.11334	0.0842
3555	0.36837	0.42639	0.50407	0.33889	0.11875	0.10795	0.12062	0.13309	0.14342	0.13987	0.133	0.11861	0.06772	0.0955	0.07686	0.04851	0.09906	0.09538	0.08719	0.08844		0.16418	0.10363	0.1244	0.18997	0.0805	0.07903	0.00086	0.0021	0.12362	0.10556	0.09444	0.092	0.09333	0.09291	0.09802	0.0852	0.11252	0.09204	0.10877	0.08713		0.19354	0.17162	0.11758	0.1314	0.27043	0.11392	0.08451
3554.5	0.37027	0.42842	0.50633	0.3405	0.11947	0.10855	0.12146	0.13399	0.14394	0.14068	0.13366	0.1192	0.06805	0.09583	0.07715	0.04895	0.09973	0.09613	0.08778	0.089		0.16493	0.10485	0.12534	0.19084	0.08099	0.07934	0.00111	0.00202	0.1243	0.10642	0.09513	0.09263	0.0939	0.0935	0.09885	0.08588	0.11314	0.09262	0.10946	0.08767		0.19472	0.17268	0.11862	0.1322	0.27157	0.11457	0.08518
3554	0.37219	0.43038	0.50842	0.34211	0.12025	0.10924	0.12247	0.13527	0.14472	0.14141	0.13429	0.12006	0.06855	0.09598	0.0774	0.04911	0.10038	0.09686	0.08847	0.08951		0.16585	0.10609	0.1263	0.19191	0.08127	0.07959	0.00155	0.00193	0.12506	0.10713	0.09559	0.09352	0.09456	0.09412	0.09964	0.08664	0.11387	0.0933	0.11015	0.08821		0.19573	0.17376	0.11975	0.13315	0.27269	0.11535	0.08622
3553.5	0.37406	0.43223	0.51045	0.3437	0.1211	0.10998	0.12353	0.13676	0.14562	0.14224	0.13513	0.12111	0.06922	0.09631	0.07786	0.04907	0.10106	0.09752	0.08927	0.09003		0.16704	0.10701	0.12737	0.19328	0.08152	0.07993	0.00192	0.00181	0.12585	0.10767	0.09597	0.09456	0.09535	0.0948	0.10034	0.08738	0.11475	0.09404	0.11084	0.08874		0.19659	0.17485	0.12085	0.13423	0.27394	0.11624	0.08745
3553	0.37585	0.43401	0.51253	0.34524	0.12204	0.11083	0.12451	0.13822	0.1465	0.14319	0.13625	0.12225	0.06988	0.09689	0.07857	0.04904	0.10184	0.09814	0.09014	0.09069		0.16848	0.10753	0.12868	0.19494	0.08197	0.08062	0.00199	0.00161	0.12667	0.10821	0.09645	0.09551	0.09621	0.0955	0.10101	0.08798	0.11574	0.09484	0.11155	0.08932		0.19748	0.17595	0.1218	0.13522	0.27535	0.1172	0.08861
3552.5	0.37755	0.4358	0.51465	0.34673	0.12309	0.11182	0.12539	0.13948	0.14728	0.14414	0.13742	0.12336	0.07047	0.09765	0.07945	0.04922	0.10272	0.09878	0.09095	0.09158		0.16995	0.10798	0.13015	0.19665	0.0827	0.08177	0.0017	0.00134	0.12753	0.10895	0.09713	0.09619	0.09705	0.09618	0.10182	0.08848	0.11676	0.09574	0.11232	0.08996		0.19863	0.17708	0.12256	0.13605	0.27689	0.11812	0.08949
3552	0.37915	0.43767	0.51674	0.3482	0.12422	0.11293	0.12623	0.14057	0.14792	0.14495	0.13832	0.12437	0.07113	0.0985	0.08045	0.04969	0.10362	0.09948	0.09157	0.09264		0.17117	0.10846	0.13146	0.19806	0.08362	0.0832	0.0012	0.00118	0.12843	0.10994	0.09807	0.09665	0.09792	0.09691	0.10284	0.08903	0.11768	0.09669	0.11309	0.09057		0.19999	0.17823	0.12307	0.13676	0.27848	0.11896	0.09007
3551.5	0.38065	0.43964	0.51875	0.34968	0.12529	0.11396	0.12709	0.14153	0.14842	0.14562	0.13885	0.12525	0.07198	0.0995	0.08154	0.05044	0.10448	0.10018	0.09197	0.09359		0.172	0.1087	0.13224	0.19902	0.08455	0.08453	0.000832	0.00128	0.12935	0.11106	0.09923	0.09714	0.09888	0.09782	0.10397	0.08975	0.11843	0.09754	0.11376	0.09108		0.20129	0.1793	0.12334	0.13738	0.28006	0.11971	0.09052
3551	0.38213	0.44174	0.52077	0.35125	0.1262	0.11478	0.12796	0.14241	0.14885	0.14624	0.13921	0.12609	0.07288	0.10082	0.08264	0.05142	0.10525	0.10086	0.09224	0.09421		0.17261	0.10849	0.13246	0.19972	0.08535	0.08544	0.000894	0.00166	0.13027	0.11217	0.10045	0.09785	0.09985	0.09891	0.10499	0.09056	0.11904	0.09819	0.11434	0.0915		0.20236	0.18023	0.12355	0.13794	0.28159	0.12042	0.091
3550.5	0.38368	0.44386	0.5229	0.35298	0.12694	0.11538	0.12883	0.14326	0.14934	0.14699	0.13966	0.127	0.07365	0.10259	0.0836	0.05251	0.10591	0.10155	0.0926	0.09455		0.17323	0.108	0.13238	0.20045	0.08596	0.08589	0.00143	0.00215	0.13119	0.11316	0.10153	0.09875	0.10066	0.10002	0.10579	0.0913	0.11958	0.09871	0.11492	0.09197		0.20335	0.18103	0.12394	0.13855	0.28303	0.12113	0.09156
3550	0.38537	0.44588	0.5251	0.35487	0.1276	0.11588	0.12964	0.14413	0.14991	0.14791	0.14033	0.12802	0.07432	0.10468	0.08428	0.05353	0.1065	0.10236	0.0933	0.09487		0.17393	0.10756	0.13229	0.20125	0.08641	0.08606	0.00214	0.00252	0.13214	0.11397	0.10233	0.09966	0.10122	0.10096	0.10641	0.0919	0.12014	0.09922	0.11565	0.09257		0.20447	0.18181	0.12471	0.13934	0.28437	0.12188	0.09219
3549.5	0.38719	0.44771	0.52728	0.35682	0.12822	0.11641	0.13036	0.14502	0.15048	0.14882	0.14113	0.12895	0.07504	0.10651	0.08469	0.05427	0.10704	0.10327	0.09439	0.09542		0.17459	0.10724	0.13234	0.20202	0.08676	0.08615	0.00264	0.00263	0.13309	0.11461	0.10292	0.10042	0.10169	0.10171	0.10702	0.09242	0.12074	0.09979	0.11649	0.09321		0.20574	0.18265	0.12578	0.14033	0.28562	0.12265	0.09281
3549	0.38908	0.44948	0.52944	0.35868	0.12881	0.11701	0.13098	0.14586	0.15095	0.14949	0.14184	0.12947	0.07573	0.10744	0.08495	0.05455	0.10759	0.10419	0.09565	0.09626		0.17518	0.10705	0.13261	0.20269	0.08711	0.08628	0.00272	0.00246	0.13403	0.11512	0.10349	0.10107	0.10232	0.10238	0.10774	0.09301	0.12132	0.10034	0.11728	0.09377		0.20708	0.18362	0.12696	0.14147	0.28683	0.1234	0.09331
3548.5	0.39093	0.4514	0.53166	0.36033	0.12939	0.11769	0.13156	0.14658	0.15143	0.15001	0.14236	0.12944	0.07618	0.10734	0.08521	0.05439	0.10823	0.10505	0.09675	0.09725		0.17583	0.10718	0.13321	0.20345	0.08754	0.0866	0.00248	0.00209	0.13495	0.1156	0.10417	0.10167	0.10311	0.10301	0.10853	0.09372	0.1219	0.10083	0.11794	0.09422		0.20848	0.18477	0.12815	0.14269	0.28813	0.12414	0.09372
3548	0.39268	0.45355	0.53401	0.36176	0.13009	0.11843	0.13214	0.14722	0.15223	0.15077	0.14271	0.12918	0.07629	0.10686	0.08563	0.05401	0.10899	0.10587	0.0975	0.09819		0.17669	0.10781	0.13417	0.20444	0.08812	0.08728	0.00212	0.00164	0.13587	0.1162	0.10498	0.10233	0.10394	0.10357	0.10933	0.09455	0.12255	0.10136	0.11854	0.09465		0.20994	0.18604	0.12931	0.14388	0.28958	0.12489	0.09412
3547.5	0.3943	0.45578	0.53644	0.36312	0.13106	0.11926	0.13276	0.14793	0.15352	0.152	0.14308	0.12925	0.07627	0.10686	0.08623	0.05378	0.1098	0.10669	0.09795	0.0989		0.17767	0.10876	0.13533	0.20558	0.08891	0.08838	0.00176	0.00134	0.13681	0.11701	0.10587	0.10311	0.10473	0.10409	0.11018	0.09546	0.12332	0.10202	0.11916	0.09515		0.21127	0.18728	0.13036	0.14481	0.29121	0.12567	0.09461
3547	0.39588	0.45791	0.53882	0.36459	0.13231	0.12021	0.13339	0.14881	0.15511	0.1534	0.14366	0.13006	0.07639	0.10764	0.08696	0.05398	0.11056	0.10746	0.09835	0.09937		0.17864	0.10977	0.13641	0.2067	0.08988	0.08972	0.00141	0.00143	0.13781	0.11803	0.10677	0.10407	0.10556	0.10471	0.11119	0.09641	0.12412	0.10277	0.1198	0.09572		0.21214	0.18828	0.13113	0.14526	0.29293	0.12645	0.09521
3546.5	0.39753	0.45984	0.5411	0.36625	0.1336	0.12127	0.13404	0.14978	0.15657	0.15441	0.14452	0.13147	0.0767	0.10884	0.08771	0.05468	0.11122	0.10811	0.09885	0.09973		0.17965	0.11081	0.13738	0.20787	0.09094	0.09095	0.00111	0.0019	0.13883	0.11917	0.10756	0.10512	0.10645	0.10556	0.11238	0.09736	0.12485	0.1035	0.12042	0.09627		0.21253	0.18908	0.13158	0.14528	0.29457	0.12722	0.09587
3546	0.39929	0.46167	0.54333	0.36804	0.13463	0.12233	0.13474	0.15072	0.15763	0.15485	0.1456	0.13303	0.07718	0.11004	0.08847	0.05569	0.11189	0.10869	0.09953	0.1002		0.18086	0.11207	0.13844	0.20927	0.09194	0.0918	0.000913	0.00242	0.13979	0.1203	0.10808	0.10605	0.10724	0.10658	0.11354	0.09822	0.12555	0.10416	0.12106	0.09678		0.21285	0.18994	0.13194	0.14531	0.29599	0.12803	0.09657
3545.5	0.40111	0.46356	0.54562	0.3698	0.13526	0.12331	0.13555	0.15164	0.15838	0.15511	0.14681	0.13435	0.07779	0.11115	0.0893	0.05673	0.11273	0.10935	0.10036	0.10089		0.18225	0.1136	0.13967	0.21088	0.09276	0.09225	0.000833	0.00262	0.1406	0.1213	0.10835	0.10663	0.10779	0.10753	0.11436	0.09891	0.12635	0.10484	0.12185	0.09731		0.21366	0.1911	0.13252	0.1458	0.2972	0.12889	0.09727
3545	0.40293	0.46555	0.548	0.37149	0.13564	0.12415	0.1365	0.1527	0.15912	0.15572	0.14809	0.13543	0.07854	0.11225	0.09017	0.0576	0.11373	0.11018	0.1012	0.10173		0.18359	0.1152	0.14088	0.21243	0.09342	0.09246	0.000774	0.00245	0.14124	0.12214	0.10863	0.10692	0.10817	0.10831	0.11483	0.09941	0.12728	0.10558	0.12285	0.09794		0.21513	0.19253	0.1334	0.14685	0.29836	0.12975	0.09796
3544.5	0.40471	0.46755	0.55042	0.37318	0.13611	0.12484	0.13752	0.15397	0.16007	0.15676	0.1494	0.1365	0.07943	0.11333	0.09102	0.05826	0.11475	0.11111	0.10187	0.10261		0.18471	0.11671	0.14186	0.21373	0.09401	0.09264	0.000641	0.00218	0.14189	0.12291	0.1092	0.10722	0.10868	0.10897	0.11516	0.09985	0.12825	0.10634	0.12391	0.09867		0.21701	0.19402	0.13438	0.14825	0.29965	0.13052	0.09863
3544	0.40643	0.46942	0.55275	0.3749	0.1369	0.12545	0.13852	0.15522	0.16117	0.15783	0.15067	0.13768	0.08048	0.11422	0.09181	0.05884	0.11565	0.11198	0.10231	0.10341		0.18567	0.11799	0.14265	0.21483	0.09463	0.09289	0.000443	0.00204	0.14273	0.12373	0.11014	0.10775	0.10951	0.10963	0.11563	0.1004	0.12909	0.10703	0.1248	0.09939		0.21889	0.19539	0.13531	0.14964	0.30108	0.13119	0.09924
3543.5	0.40802	0.47114	0.55497	0.37654	0.13797	0.12608	0.13941	0.15619	0.16213	0.15851	0.15174	0.1388	0.08177	0.1147	0.09255	0.05943	0.11639	0.11275	0.10264	0.10414		0.18657	0.11884	0.14342	0.21588	0.09526	0.09325	0.000269	0.00204	0.14377	0.12463	0.11127	0.10852	0.11059	0.11037	0.1163	0.10115	0.12977	0.1076	0.12544	0.10007		0.22057	0.19659	0.13621	0.15078	0.30256	0.13183	0.09978
3543	0.40948	0.47286	0.5571	0.37797	0.13907	0.12683	0.14017	0.15678	0.16281	0.15881	0.15246	0.13954	0.0832	0.11469	0.09327	0.05998	0.11709	0.11346	0.10315	0.10484		0.18747	0.11922	0.14428	0.21691	0.09586	0.0937	0.000186	0.00207	0.14485	0.12556	0.11231	0.1094	0.11171	0.1112	0.11711	0.10202	0.13041	0.10813	0.12596	0.10073		0.22201	0.19764	0.1372	0.15162	0.30398	0.13252	0.10022
3542.5	0.4109	0.47472	0.55916	0.37923	0.13998	0.12774	0.14084	0.15718	0.16336	0.15914	0.15279	0.13978	0.08447	0.11448	0.09401	0.06026	0.1179	0.11422	0.10398	0.10562		0.18837	0.11946	0.14518	0.21796	0.0964	0.0943	0.000222	0.00213	0.1458	0.12644	0.11316	0.11035	0.11277	0.11215	0.11799	0.10293	0.13116	0.10873	0.12659	0.10142		0.22327	0.19859	0.13821	0.15236	0.30531	0.13327	0.10061
3542	0.41242	0.47672	0.56115	0.38049	0.14066	0.12874	0.14151	0.15763	0.16409	0.15988	0.15291	0.1398	0.08523	0.11462	0.09476	0.06015	0.11887	0.11507	0.10503	0.10653		0.18939	0.12013	0.14614	0.21914	0.09692	0.09508	0.000471	0.00245	0.14666	0.12725	0.1139	0.11143	0.11379	0.11325	0.11898	0.10384	0.1321	0.10951	0.12746	0.10218		0.22442	0.19952	0.13912	0.15321	0.30659	0.13409	0.10109
3541.5	0.41413	0.47875	0.56315	0.38197	0.14128	0.1297	0.14222	0.15827	0.16508	0.16113	0.15312	0.14002	0.08547	0.11551	0.09549	0.05983	0.11994	0.116	0.10607	0.10756		0.19062	0.12147	0.14728	0.22057	0.0975	0.096	0.00112	0.00319	0.14758	0.12805	0.11472	0.11257	0.11477	0.11445	0.12007	0.10477	0.13313	0.11042	0.1285	0.10296		0.2255	0.20047	0.13986	0.15422	0.30789	0.13494	0.10174
3541	0.41597	0.48067	0.56522	0.38366	0.14204	0.13051	0.14297	0.15908	0.16617	0.16272	0.15373	0.14069	0.08546	0.11692	0.09614	0.05964	0.12097	0.11696	0.10696	0.1086		0.19202	0.12313	0.14861	0.22218	0.09816	0.09687	0.00218	0.00415	0.14866	0.12892	0.11574	0.11363	0.11569	0.11561	0.12122	0.1057	0.1341	0.11138	0.12949	0.10368		0.22649	0.2014	0.14052	0.15521	0.30925	0.13581	0.10254
3540.5	0.41787	0.48246	0.56739	0.38541	0.14296	0.13111	0.14367	0.15999	0.16712	0.16432	0.15485	0.1417	0.08559	0.11822	0.09671	0.05973	0.12186	0.11787	0.10769	0.1095		0.19338	0.12452	0.14994	0.22376	0.0989	0.09749	0.00316	0.00467	0.1498	0.1299	0.11684	0.11444	0.1165	0.11664	0.12236	0.10658	0.13489	0.11227	0.13024	0.10427		0.22735	0.20226	0.1412	0.15604	0.31068	0.13663	0.10335
3540	0.41978	0.48425	0.56959	0.38705	0.14392	0.13158	0.14432	0.16091	0.16796	0.1656	0.15631	0.14268	0.08604	0.119	0.09725	0.05994	0.12261	0.11866	0.10833	0.11012		0.19453	0.12522	0.15102	0.22508	0.09966	0.09789	0.00352	0.0044	0.15085	0.13093	0.11781	0.11503	0.11726	0.11751	0.12346	0.10743	0.13555	0.11299	0.13078	0.10469		0.22813	0.20306	0.14193	0.15675	0.31216	0.13736	0.10411
3539.5	0.42168	0.48616	0.57179	0.3886	0.14474	0.13205	0.14491	0.16177	0.16881	0.16634	0.15781	0.14341	0.08677	0.11942	0.09785	0.06006	0.1233	0.11932	0.10896	0.1105		0.19547	0.12525	0.1518	0.22617	0.10035	0.09825	0.00325	0.0036	0.1517	0.1319	0.1185	0.11545	0.11795	0.11816	0.12446	0.10825	0.1362	0.11351	0.1313	0.10498		0.22896	0.20389	0.14267	0.15753	0.31367	0.13802	0.10479
3539	0.42355	0.48825	0.57404	0.39018	0.14541	0.1326	0.14552	0.16254	0.16967	0.16669	0.15904	0.14404	0.08763	0.11985	0.0986	0.06016	0.12397	0.11992	0.10964	0.11081		0.19633	0.12503	0.15243	0.22717	0.10091	0.09872	0.00275	0.0028	0.15234	0.1327	0.11893	0.11571	0.1185	0.11852	0.12526	0.10895	0.13691	0.11387	0.13198	0.10525		0.23	0.2049	0.1435	0.15846	0.31516	0.13867	0.10536
3538.5	0.42535	0.49045	0.57646	0.39185	0.14607	0.13326	0.14621	0.16325	0.17033	0.16706	0.15985	0.14489	0.08837	0.12038	0.09954	0.06057	0.1246	0.12053	0.1104	0.11129		0.19721	0.12512	0.15308	0.22819	0.10137	0.0993	0.00232	0.00242	0.15287	0.13331	0.11926	0.11583	0.1189	0.11869	0.12588	0.10944	0.13765	0.11418	0.13281	0.10562		0.23126	0.20612	0.14455	0.15945	0.31659	0.13941	0.10583
3538	0.4271	0.49265	0.5791	0.39359	0.1469	0.13404	0.14702	0.16399	0.17066	0.1678	0.1603	0.14605	0.08879	0.1209	0.10062	0.06145	0.12518	0.1212	0.11119	0.11199		0.19813	0.12579	0.15379	0.22925	0.10182	0.09995	0.002	0.00246	0.15346	0.13386	0.11977	0.11599	0.11929	0.11896	0.12644	0.10981	0.13838	0.11459	0.13369	0.10617		0.23264	0.20746	0.14578	0.16035	0.31799	0.14026	0.10627
3537.5	0.42889	0.49486	0.58187	0.3954	0.14792	0.13497	0.14788	0.16481	0.17085	0.16883	0.16061	0.14722	0.08886	0.12142	0.1017	0.06265	0.12579	0.12192	0.11193	0.11276		0.19901	0.12675	0.15451	0.23027	0.1024	0.10069	0.00161	0.00246	0.15429	0.13449	0.12063	0.11648	0.11996	0.11963	0.12707	0.11034	0.13909	0.11522	0.13448	0.10686		0.23395	0.20873	0.14689	0.161	0.31945	0.14118	0.10677
3537	0.43075	0.49704	0.58457	0.39725	0.14898	0.13603	0.1487	0.16569	0.17137	0.16983	0.16106	0.14802	0.08876	0.12207	0.10265	0.06396	0.12655	0.12269	0.1126	0.11341		0.19983	0.12745	0.15519	0.23122	0.10313	0.10156	0.00113	0.00207	0.15537	0.13529	0.12185	0.11746	0.12101	0.12074	0.12783	0.11118	0.13985	0.11606	0.1352	0.10758		0.23505	0.20982	0.14758	0.16134	0.32103	0.14208	0.10735
3536.5	0.4326	0.49912	0.58697	0.39906	0.14984	0.13711	0.14942	0.16659	0.17243	0.17052	0.16176	0.14839	0.08881	0.12279	0.1034	0.0652	0.12746	0.12354	0.11328	0.11392		0.20067	0.12777	0.15581	0.2322	0.10386	0.10242	0.00067	0.00137	0.15657	0.13619	0.12318	0.11881	0.12232	0.12205	0.12866	0.1122	0.14068	0.11698	0.13589	0.10823		0.23591	0.21076	0.14781	0.16145	0.32265	0.14288	0.10796
3536	0.43435	0.50105	0.58903	0.40073	0.15042	0.13806	0.1501	0.16747	0.17374	0.17093	0.16257	0.14868	0.08925	0.12338	0.104	0.06624	0.12845	0.12443	0.11406	0.11447		0.20171	0.1282	0.1564	0.2334	0.10441	0.10303	0.000365	0.000797	0.15772	0.13705	0.12431	0.12021	0.12363	0.12326	0.12958	0.11317	0.14156	0.11785	0.13664	0.10883		0.23667	0.21171	0.14796	0.1616	0.32417	0.14356	0.10859
3535.5	0.43603	0.50291	0.59095	0.40226	0.15086	0.13881	0.15087	0.1683	0.17475	0.17129	0.16329	0.14922	0.09012	0.12374	0.10454	0.06685	0.12943	0.12532	0.11496	0.11522		0.203	0.12936	0.15707	0.23489	0.10483	0.10337	0.000313	0.000695	0.15873	0.13783	0.12514	0.12146	0.12478	0.12421	0.13062	0.11399	0.14242	0.1187	0.1375	0.10947		0.2375	0.21279	0.14848	0.16209	0.3255	0.14422	0.10928
3535	0.43778	0.5049	0.59301	0.40381	0.15143	0.13943	0.15178	0.1691	0.17523	0.1718	0.16394	0.15007	0.09127	0.12408	0.10504	0.06697	0.13036	0.12617	0.11589	0.11618		0.20439	0.13129	0.15796	0.23649	0.10531	0.10367	0.000544	0.00107	0.15962	0.13859	0.12575	0.12252	0.12572	0.12489	0.13179	0.11475	0.14327	0.11961	0.13845	0.11025		0.23852	0.21394	0.14952	0.16305	0.32672	0.14491	0.11008
3534.5	0.43967	0.507	0.59528	0.40545	0.15228	0.14003	0.15272	0.16991	0.17553	0.17265	0.16473	0.15099	0.09245	0.12473	0.1055	0.06685	0.13123	0.12699	0.11675	0.11717		0.2056	0.13341	0.15903	0.2379	0.10593	0.10417	0.001	0.00168	0.16045	0.13945	0.12635	0.12343	0.12648	0.12548	0.13297	0.11559	0.14408	0.12058	0.13942	0.11114		0.23977	0.21504	0.15087	0.16447	0.32795	0.14564	0.11091
3534	0.44158	0.50905	0.59764	0.40716	0.15332	0.14069	0.15358	0.17076	0.17619	0.17387	0.16581	0.15176	0.09347	0.12581	0.10601	0.06686	0.13204	0.12781	0.1175	0.11805		0.20648	0.13492	0.16003	0.23892	0.10661	0.10485	0.00159	0.0023	0.16125	0.14046	0.12712	0.12426	0.1272	0.1262	0.13403	0.11658	0.14482	0.12152	0.14031	0.112		0.24122	0.21605	0.15221	0.16614	0.32927	0.14638	0.11167
3533.5	0.44337	0.5109	0.59999	0.40889	0.15438	0.14141	0.15429	0.17168	0.17742	0.17538	0.16712	0.15239	0.09435	0.12726	0.1067	0.06722	0.13279	0.12868	0.1182	0.11878		0.20707	0.13537	0.1607	0.2396	0.10723	0.10555	0.0022	0.00274	0.16209	0.14151	0.12809	0.12505	0.12808	0.12722	0.13495	0.11769	0.14543	0.12232	0.14107	0.11269		0.24282	0.21707	0.15335	0.16779	0.33069	0.14712	0.11233
3533	0.44504	0.51268	0.60235	0.41063	0.15535	0.14221	0.15494	0.17266	0.17886	0.17688	0.16842	0.15306	0.09518	0.12893	0.10764	0.06789	0.13361	0.12961	0.11902	0.11945		0.20757	0.13492	0.16112	0.24017	0.1078	0.10623	0.00272	0.00285	0.16301	0.14245	0.12918	0.12582	0.12918	0.12847	0.13583	0.11878	0.146	0.12297	0.14174	0.11323		0.2444	0.21813	0.15428	0.16909	0.33213	0.14791	0.11293
3532.5	0.44671	0.5146	0.60478	0.41237	0.15625	0.14313	0.15562	0.17377	0.18002	0.1781	0.16955	0.15399	0.09593	0.13071	0.10874	0.06868	0.13453	0.13052	0.11997	0.12013		0.2082	0.13436	0.16162	0.2409	0.10847	0.10703	0.00291	0.00253	0.16399	0.14323	0.13024	0.12655	0.13034	0.12971	0.13678	0.1197	0.14667	0.12357	0.14241	0.11373		0.24571	0.21918	0.15512	0.16985	0.33352	0.14876	0.11354
3532	0.44849	0.51672	0.60724	0.41404	0.15714	0.14415	0.15637	0.17504	0.18067	0.17886	0.1705	0.15524	0.09645	0.13249	0.1098	0.06947	0.13548	0.13137	0.12094	0.12082		0.20909	0.1346	0.16252	0.24193	0.10931	0.10803	0.00259	0.00195	0.16504	0.14398	0.13116	0.12728	0.13136	0.13077	0.13783	0.12045	0.14749	0.12416	0.14315	0.11422		0.2466	0.2202	0.15595	0.17018	0.33482	0.14959	0.11414
3531.5	0.45033	0.51889	0.60962	0.41557	0.15801	0.14517	0.15716	0.17636	0.18096	0.17927	0.17133	0.15664	0.09678	0.13418	0.11068	0.07013	0.13636	0.13212	0.12169	0.1215		0.21022	0.13597	0.16375	0.24324	0.11022	0.10909	0.00197	0.00147	0.16614	0.14489	0.13198	0.12808	0.13214	0.1317	0.13892	0.1212	0.14834	0.12475	0.14393	0.11464		0.24715	0.22126	0.15681	0.17043	0.33609	0.15033	0.11471
3531	0.45211	0.52093	0.61186	0.417	0.15885	0.14612	0.15798	0.17744	0.18118	0.1797	0.17212	0.15787	0.09726	0.13576	0.11137	0.07064	0.13714	0.13284	0.12217	0.1222		0.21147	0.13791	0.16498	0.24469	0.1111	0.10994	0.00147	0.00128	0.16723	0.14592	0.13279	0.12895	0.13272	0.1326	0.1399	0.12205	0.14912	0.12538	0.14469	0.11496		0.24764	0.22242	0.15766	0.17087	0.33745	0.15098	0.11524
3530.5	0.45376	0.52277	0.61398	0.41841	0.15967	0.14701	0.1588	0.17813	0.18157	0.18058	0.17288	0.15872	0.09814	0.13723	0.11203	0.07117	0.13786	0.13363	0.12259	0.12301		0.21268	0.13938	0.16596	0.24609	0.11186	0.11053	0.00135	0.00137	0.16821	0.14687	0.13365	0.12979	0.13314	0.13346	0.14065	0.12287	0.1499	0.12614	0.14541	0.11527		0.24827	0.22354	0.15846	0.17154	0.33893	0.15163	0.1158
3530	0.4553	0.52451	0.61603	0.4199	0.16053	0.14787	0.15961	0.1786	0.18226	0.18186	0.17358	0.15915	0.09924	0.13846	0.11275	0.07189	0.13859	0.13455	0.12321	0.12397		0.21381	0.13976	0.16672	0.24739	0.11249	0.11096	0.00148	0.00156	0.16905	0.1476	0.13453	0.13054	0.13344	0.1342	0.14121	0.12348	0.15081	0.12705	0.14612	0.11572		0.24909	0.22451	0.15921	0.17231	0.34045	0.15235	0.11644
3529.5	0.45688	0.5263	0.61809	0.42151	0.16138	0.14869	0.16037	0.17921	0.18317	0.18304	0.17413	0.15931	0.10008	0.13923	0.1135	0.0727	0.13937	0.13556	0.12414	0.12502		0.21486	0.13925	0.16743	0.24862	0.11298	0.11133	0.00154	0.00168	0.16983	0.14824	0.13543	0.13122	0.13381	0.13487	0.14173	0.12387	0.15191	0.12806	0.14686	0.11637		0.25009	0.22535	0.16	0.17312	0.34187	0.15317	0.11713
3529	0.45859	0.52826	0.62026	0.42326	0.16216	0.14936	0.16103	0.18016	0.18408	0.18362	0.17452	0.15948	0.1005	0.13948	0.11416	0.07326	0.14022	0.1366	0.12528	0.12607		0.21585	0.13845	0.1682	0.24976	0.11332	0.11164	0.00141	0.00166	0.17071	0.14905	0.13641	0.13195	0.13454	0.13563	0.14243	0.12435	0.15309	0.12906	0.14762	0.11713		0.25131	0.22632	0.16092	0.17399	0.34315	0.15407	0.11779
3528.5	0.46045	0.53041	0.62264	0.42512	0.16286	0.14987	0.16162	0.1813	0.18479	0.1838	0.1749	0.15986	0.10097	0.13955	0.11474	0.0734	0.14118	0.13761	0.12644	0.12704		0.21676	0.1378	0.16907	0.2508	0.11361	0.11195	0.00128	0.00162	0.17175	0.15018	0.13747	0.13278	0.1358	0.13661	0.14339	0.12516	0.15418	0.12996	0.14838	0.11795		0.25277	0.22752	0.16194	0.17492	0.34436	0.15505	0.11837
3528	0.46238	0.53269	0.62523	0.42701	0.16362	0.15036	0.16225	0.1824	0.18529	0.18425	0.17557	0.16053	0.10203	0.13998	0.11548	0.07347	0.14224	0.13854	0.12747	0.12795		0.21762	0.13756	0.17	0.25181	0.11399	0.11242	0.00127	0.00167	0.1729	0.15149	0.13858	0.13366	0.13742	0.13781	0.14459	0.12629	0.15509	0.1307	0.14911	0.11876		0.25437	0.22881	0.16288	0.1758	0.34564	0.15606	0.11894
3527.5	0.46429	0.53494	0.62794	0.42882	0.16458	0.15103	0.16301	0.18338	0.18585	0.18533	0.17671	0.16134	0.10361	0.14108	0.11654	0.07391	0.14328	0.13937	0.12833	0.12873		0.21858	0.13799	0.17096	0.25291	0.11457	0.11322	0.00131	0.00172	0.17412	0.15275	0.13973	0.13453	0.13904	0.13912	0.14595	0.12753	0.15576	0.13128	0.14982	0.1195		0.25584	0.22996	0.16353	0.1765	0.3471	0.157	0.1196
3527	0.4661	0.53704	0.63055	0.43048	0.16568	0.15195	0.16386	0.18431	0.18675	0.18671	0.17819	0.16219	0.10513	0.14256	0.1178	0.07482	0.14421	0.14012	0.129	0.12931		0.21967	0.13935	0.17192	0.25418	0.11538	0.11428	0.00129	0.00173	0.17538	0.15384	0.14099	0.13545	0.14046	0.14045	0.1474	0.12868	0.15625	0.13174	0.15054	0.12013		0.25704	0.23092	0.16391	0.17697	0.3487	0.15783	0.12036
3526.5	0.46778	0.53895	0.63289	0.43198	0.1667	0.15299	0.16469	0.18522	0.18804	0.18787	0.17966	0.16317	0.10609	0.14383	0.11898	0.07584	0.14501	0.14084	0.12953	0.12975		0.22078	0.14152	0.17285	0.25546	0.11631	0.11534	0.00132	0.00178	0.17663	0.15482	0.14231	0.1365	0.14169	0.14171	0.14884	0.12966	0.15669	0.13215	0.1513	0.12067		0.25809	0.23185	0.16428	0.17743	0.35032	0.15852	0.12108
3526	0.46938	0.54074	0.63498	0.43336	0.16749	0.15397	0.16542	0.18606	0.18954	0.18876	0.18082	0.16448	0.10662	0.14465	0.11992	0.07663	0.14576	0.14162	0.13001	0.13029		0.22173	0.14389	0.17378	0.25657	0.11718	0.11619	0.00151	0.00205	0.17771	0.1558	0.14346	0.13762	0.14278	0.14277	0.15013	0.13051	0.15726	0.13259	0.1521	0.1212		0.25938	0.23287	0.16497	0.17824	0.35185	0.15909	0.12169
3525.5	0.471	0.5426	0.63707	0.43477	0.1681	0.15482	0.16608	0.18678	0.19091	0.18967	0.1816	0.1661	0.10706	0.14531	0.12065	0.07715	0.14657	0.1425	0.13059	0.13109		0.22254	0.14584	0.17479	0.2575	0.11785	0.11675	0.00179	0.00255	0.17852	0.15674	0.14422	0.13864	0.14362	0.14351	0.15115	0.13128	0.15805	0.13311	0.15293	0.12181		0.26111	0.23397	0.16606	0.17958	0.3533	0.15957	0.1222
3525	0.4727	0.54466	0.6394	0.43636	0.16874	0.15558	0.16678	0.18746	0.19191	0.19068	0.18214	0.16772	0.10751	0.14611	0.12127	0.0775	0.14748	0.14344	0.13135	0.13211		0.22334	0.1471	0.17586	0.25843	0.11834	0.11718	0.00193	0.00306	0.17914	0.15754	0.1446	0.13943	0.14407	0.14395	0.15195	0.13203	0.159	0.13377	0.15379	0.12249		0.26308	0.23503	0.1673	0.18123	0.35474	0.16004	0.12271
3524.5	0.47452	0.54689	0.6419	0.43816	0.1695	0.15629	0.16763	0.18823	0.19251	0.1915	0.18258	0.16893	0.10778	0.14688	0.12181	0.07776	0.14846	0.14435	0.13235	0.13318		0.22423	0.14776	0.17686	0.25945	0.11878	0.11763	0.00183	0.0033	0.17973	0.15816	0.14483	0.14003	0.14419	0.14426	0.15263	0.13284	0.15999	0.13462	0.15465	0.12319		0.26478	0.23607	0.16834	0.18275	0.35617	0.16066	0.12329
3524	0.47637	0.54914	0.64428	0.44003	0.17035	0.1569	0.16857	0.18919	0.19291	0.19186	0.183	0.16958	0.10783	0.14721	0.12229	0.07788	0.1494	0.14518	0.13351	0.13414		0.22513	0.14795	0.17762	0.26049	0.11932	0.11822	0.0016	0.00314	0.18044	0.15874	0.14517	0.14063	0.14434	0.14474	0.15333	0.13375	0.161	0.13562	0.15551	0.12383		0.26586	0.23715	0.16906	0.18383	0.3575	0.16149	0.12392
3523.5	0.47819	0.55124	0.64637	0.44183	0.17118	0.15741	0.16946	0.19029	0.19334	0.19198	0.18347	0.16982	0.1079	0.14706	0.12286	0.07785	0.15023	0.146	0.13469	0.135		0.22593	0.14775	0.17812	0.26143	0.11996	0.1189	0.00149	0.00263	0.1813	0.15951	0.14573	0.14138	0.14491	0.14557	0.15405	0.13476	0.16198	0.13663	0.15633	0.12437		0.2665	0.23831	0.16965	0.18452	0.35867	0.16247	0.12454
3523	0.47992	0.55318	0.64832	0.44349	0.17202	0.15793	0.17023	0.19139	0.19392	0.19232	0.18402	0.16997	0.10827	0.14697	0.12359	0.07777	0.151	0.14687	0.13573	0.1358		0.22667	0.14737	0.17855	0.26227	0.12067	0.1196	0.00156	0.00207	0.18225	0.16061	0.1465	0.14222	0.14601	0.14667	0.15476	0.13578	0.1629	0.13751	0.15709	0.12481		0.26723	0.23954	0.17034	0.18513	0.35979	0.16342	0.12509
3522.5	0.48153	0.55499	0.65037	0.44504	0.17291	0.1586	0.17094	0.19238	0.19463	0.19313	0.18466	0.17032	0.10896	0.14753	0.12438	0.07777	0.15184	0.14782	0.13656	0.13658		0.22748	0.14715	0.17919	0.26322	0.12146	0.12027	0.00171	0.00174	0.18321	0.1619	0.14741	0.14297	0.14744	0.14778	0.15552	0.13675	0.1637	0.13826	0.1578	0.12522		0.26846	0.24076	0.17121	0.1859	0.36098	0.16422	0.12556
3522	0.48305	0.55674	0.65259	0.44654	0.1738	0.15944	0.17168	0.19322	0.19553	0.19432	0.1854	0.1711	0.10977	0.14876	0.12511	0.07803	0.15283	0.14877	0.1373	0.13738		0.22852	0.14748	0.18023	0.26441	0.12232	0.12095	0.00178	0.00177	0.18415	0.16316	0.14837	0.14355	0.14885	0.14869	0.15642	0.13765	0.16446	0.13897	0.15853	0.12569		0.27007	0.24192	0.17213	0.18687	0.36228	0.1649	0.12601
3521.5	0.48463	0.5585	0.65493	0.4481	0.1746	0.16031	0.17244	0.19396	0.1968	0.19572	0.18635	0.17233	0.11057	0.15029	0.12579	0.07861	0.15393	0.14967	0.13808	0.13822		0.22974	0.14862	0.18154	0.26583	0.12315	0.12167	0.00178	0.00197	0.1851	0.16423	0.14934	0.14415	0.15002	0.14948	0.15751	0.13857	0.1653	0.13973	0.15934	0.12629		0.2716	0.24299	0.17294	0.18791	0.36366	0.16554	0.12651
3521	0.48637	0.56035	0.65729	0.44979	0.17526	0.16107	0.17315	0.19467	0.19852	0.1972	0.18759	0.17383	0.1114	0.1517	0.12653	0.07938	0.155	0.15051	0.13895	0.1391		0.23101	0.15057	0.18283	0.2673	0.12387	0.12237	0.00184	0.00208	0.1861	0.16512	0.15032	0.14497	0.15095	0.15032	0.1587	0.13961	0.16629	0.14052	0.16026	0.12705		0.27261	0.24392	0.17361	0.18887	0.36505	0.16618	0.12713
3520.5	0.48823	0.56231	0.65962	0.45158	0.17584	0.16176	0.17376	0.19539	0.20034	0.19856	0.18902	0.17523	0.11232	0.15289	0.1274	0.08016	0.15593	0.15128	0.1398	0.13997		0.23215	0.15294	0.18381	0.26861	0.12448	0.12297	0.00204	0.002	0.18718	0.16587	0.15132	0.14601	0.15178	0.15135	0.15979	0.14074	0.1673	0.14128	0.16122	0.12788		0.27307	0.24473	0.17425	0.18965	0.36639	0.16687	0.12789
3520	0.49006	0.56431	0.66189	0.45332	0.17646	0.16253	0.17436	0.19615	0.20164	0.19954	0.19033	0.17622	0.11335	0.15397	0.12834	0.08081	0.1567	0.15199	0.14056	0.14082		0.2331	0.155	0.18451	0.26971	0.12508	0.1234	0.00224	0.00196	0.18829	0.16662	0.15238	0.14706	0.15266	0.15245	0.16072	0.14178	0.16815	0.14197	0.16212	0.12867		0.27331	0.24548	0.17501	0.19026	0.36767	0.16764	0.12867
3519.5	0.49183	0.56624	0.66419	0.45486	0.17721	0.16339	0.17503	0.19693	0.20199	0.20005	0.19137	0.17677	0.11438	0.15509	0.12933	0.08129	0.15736	0.1527	0.14124	0.14166		0.23399	0.1561	0.18525	0.27074	0.12574	0.12373	0.00218	0.00209	0.18937	0.16747	0.15348	0.14798	0.15363	0.15353	0.16154	0.14265	0.16878	0.14263	0.16292	0.12935		0.27379	0.24626	0.17592	0.19076	0.36889	0.16849	0.12933
3519	0.4936	0.56806	0.66661	0.45624	0.17809	0.16428	0.17575	0.19771	0.20165	0.20036	0.19234	0.1771	0.1152	0.15629	0.13031	0.08151	0.15799	0.15351	0.1419	0.14245		0.23496	0.15615	0.18628	0.27187	0.12645	0.12409	0.00186	0.00231	0.19042	0.16849	0.1546	0.14889	0.15466	0.15456	0.16239	0.14348	0.16929	0.14326	0.16365	0.12986		0.27471	0.24713	0.17694	0.19119	0.37015	0.1693	0.1298
3518.5	0.49542	0.56985	0.66912	0.45762	0.17905	0.16512	0.17646	0.1985	0.20144	0.20082	0.19357	0.17749	0.11567	0.15754	0.13125	0.0814	0.15865	0.15441	0.14252	0.14311		0.236	0.1556	0.18743	0.27307	0.12716	0.12463	0.00157	0.00258	0.19139	0.16962	0.15569	0.14998	0.15564	0.15558	0.16334	0.14442	0.16977	0.14388	0.16431	0.13024		0.27595	0.24809	0.17797	0.1916	0.37151	0.17001	0.13023
3518	0.49722	0.57177	0.67158	0.45912	0.18	0.16598	0.17713	0.19934	0.20199	0.20147	0.19502	0.17814	0.11596	0.15881	0.13215	0.08121	0.15939	0.1553	0.14305	0.14364		0.23697	0.15505	0.18828	0.27419	0.12783	0.12543	0.00153	0.00295	0.19225	0.17074	0.15669	0.15118	0.15648	0.15659	0.16437	0.14548	0.17028	0.14445	0.16489	0.13056		0.27723	0.24913	0.17901	0.19218	0.37299	0.17069	0.1308
3517.5	0.49891	0.57392	0.67388	0.46074	0.1809	0.16699	0.17783	0.20022	0.20327	0.2021	0.19634	0.17903	0.11642	0.1602	0.13307	0.08142	0.16019	0.15606	0.14356	0.14416		0.23785	0.15486	0.18865	0.27522	0.12851	0.12642	0.00171	0.00334	0.193	0.17178	0.15756	0.15223	0.15718	0.15751	0.16541	0.14646	0.17082	0.14496	0.16539	0.13087		0.27844	0.25023	0.18005	0.19318	0.37456	0.17147	0.1315
3517	0.5005	0.57621	0.6761	0.46242	0.18172	0.16817	0.17858	0.20111	0.20477	0.20257	0.19728	0.18001	0.11723	0.1618	0.13409	0.08234	0.16105	0.15672	0.14417	0.14481		0.23882	0.15522	0.18881	0.27634	0.12923	0.12744	0.00194	0.00346	0.19374	0.17281	0.15833	0.15297	0.15786	0.15832	0.16643	0.14728	0.17143	0.14545	0.16589	0.13123		0.2796	0.25137	0.18107	0.19459	0.37617	0.17242	0.13221
3516.5	0.50207	0.57847	0.67832	0.46409	0.18249	0.16937	0.17938	0.20195	0.20606	0.20306	0.19793	0.18086	0.11821	0.16343	0.13515	0.08381	0.16196	0.15737	0.14492	0.14557		0.23999	0.15617	0.18921	0.27769	0.13002	0.12834	0.00209	0.00321	0.19458	0.17386	0.15914	0.15352	0.15871	0.15913	0.16743	0.14804	0.17213	0.14596	0.16643	0.13168		0.28076	0.2525	0.18202	0.19608	0.37776	0.17342	0.13284
3516	0.5037	0.58054	0.68054	0.46572	0.18325	0.17041	0.18024	0.20277	0.20706	0.20383	0.19856	0.18149	0.11905	0.16472	0.13617	0.08533	0.16288	0.1581	0.14567	0.14633		0.24125	0.15758	0.19007	0.27915	0.13082	0.12903	0.00213	0.0028	0.19555	0.17487	0.16	0.1541	0.15983	0.16004	0.16844	0.14886	0.17289	0.14652	0.16702	0.13225		0.28191	0.25364	0.18291	0.19726	0.37923	0.17438	0.13354
3515.5	0.50539	0.58243	0.68269	0.46734	0.18408	0.17118	0.18115	0.20361	0.20786	0.20491	0.19928	0.1819	0.11964	0.16538	0.13706	0.08656	0.1638	0.15893	0.14633	0.14703		0.24238	0.15915	0.19122	0.28046	0.13155	0.12957	0.00208	0.00261	0.19655	0.17572	0.16084	0.15477	0.16112	0.16103	0.16945	0.14971	0.17364	0.14721	0.16766	0.13293		0.28305	0.2548	0.1838	0.19806	0.38057	0.17528	0.13445
3515	0.50715	0.58425	0.68481	0.46896	0.18503	0.17178	0.18203	0.20451	0.20847	0.20612	0.20006	0.18212	0.12005	0.16549	0.13785	0.08741	0.1647	0.15985	0.14701	0.14776		0.24329	0.16058	0.1923	0.28151	0.13222	0.13008	0.00193	0.00277	0.19753	0.17644	0.16153	0.15544	0.16234	0.16202	0.1704	0.15045	0.17433	0.14803	0.16842	0.13369		0.28418	0.25598	0.18472	0.19869	0.38186	0.1761	0.13545
3514.5	0.50892	0.58608	0.68696	0.47058	0.18608	0.17239	0.18279	0.20545	0.20886	0.20732	0.2009	0.18223	0.12031	0.16545	0.13856	0.08791	0.16559	0.16084	0.14787	0.1486		0.2441	0.16164	0.19313	0.28245	0.13288	0.13068	0.00176	0.003	0.19851	0.17718	0.16213	0.15602	0.16333	0.16295	0.17126	0.15109	0.17499	0.14894	0.16932	0.13445		0.2853	0.25711	0.18555	0.19932	0.38318	0.1768	0.13631
3514	0.51062	0.58791	0.6891	0.47217	0.18717	0.17309	0.18343	0.20647	0.20921	0.2085	0.20182	0.18244	0.12039	0.1656	0.13921	0.08803	0.16648	0.16182	0.14895	0.14953		0.24494	0.16214	0.19372	0.28341	0.13357	0.13143	0.00169	0.00291	0.19953	0.17812	0.16284	0.15659	0.16416	0.16387	0.1721	0.15179	0.17571	0.14986	0.17028	0.13515		0.28639	0.25813	0.18621	0.2	0.38456	0.17741	0.13693
3513.5	0.51221	0.58977	0.69123	0.47376	0.1882	0.17382	0.18412	0.20759	0.20982	0.20966	0.20279	0.18307	0.12047	0.166	0.13985	0.08789	0.16737	0.16277	0.1501	0.15049		0.24587	0.16208	0.19431	0.28449	0.13422	0.13223	0.00183	0.00242	0.20055	0.17922	0.16383	0.15721	0.16494	0.16484	0.17309	0.15266	0.17654	0.15079	0.17118	0.13579		0.28752	0.25908	0.18677	0.20078	0.38591	0.17803	0.13745
3513	0.51374	0.59169	0.69341	0.47539	0.18911	0.1745	0.18492	0.2087	0.21076	0.21074	0.20375	0.18432	0.12092	0.16654	0.14058	0.08777	0.16823	0.1637	0.15121	0.15146		0.24693	0.162	0.19511	0.28572	0.13472	0.13299	0.00216	0.00186	0.20148	0.18033	0.16504	0.15786	0.16567	0.16583	0.17427	0.15361	0.17745	0.15174	0.172	0.13645		0.28881	0.26004	0.18743	0.20171	0.38722	0.17874	0.13799
3512.5	0.51532	0.59371	0.69576	0.47705	0.18989	0.17519	0.18571	0.20965	0.21178	0.21171	0.20477	0.18599	0.12194	0.16713	0.14142	0.08791	0.16906	0.16466	0.15224	0.15248		0.24808	0.16267	0.19617	0.28705	0.13514	0.13366	0.00255	0.0016	0.20228	0.18134	0.16628	0.15853	0.1663	0.16684	0.17556	0.15451	0.17831	0.15264	0.17276	0.13713		0.29027	0.261	0.1883	0.2027	0.38854	0.17951	0.13848
3512	0.51703	0.59577	0.69834	0.47871	0.19064	0.176	0.18635	0.21032	0.21255	0.2127	0.20591	0.18768	0.12329	0.16776	0.14229	0.08826	0.16984	0.16562	0.15321	0.15347		0.24918	0.16435	0.19726	0.28833	0.1357	0.13434	0.00283	0.0019	0.20301	0.18227	0.16742	0.15933	0.16691	0.16788	0.17683	0.15535	0.17901	0.15339	0.17348	0.13778		0.29173	0.26188	0.18927	0.20347	0.38992	0.18015	0.13885
3511.5	0.51888	0.59782	0.70106	0.48033	0.19146	0.17693	0.18685	0.21078	0.2131	0.21374	0.20709	0.18905	0.12449	0.16847	0.14314	0.08862	0.17059	0.16651	0.15413	0.15434		0.25003	0.16628	0.19812	0.28931	0.13653	0.13512	0.00285	0.00266	0.20374	0.1832	0.16845	0.16037	0.16766	0.16897	0.17802	0.15625	0.17965	0.15396	0.17416	0.13835		0.29288	0.26265	0.19016	0.20386	0.39136	0.18064	0.1392
3511	0.52075	0.59985	0.70374	0.4819	0.19238	0.17783	0.18739	0.21125	0.21375	0.2147	0.20802	0.19009	0.12533	0.16925	0.14402	0.08901	0.17138	0.16735	0.15507	0.15507		0.25059	0.16748	0.19875	0.28995	0.13753	0.13598	0.00255	0.00348	0.20451	0.18409	0.16943	0.16161	0.16855	0.16999	0.17912	0.15723	0.18047	0.15452	0.17485	0.13889		0.29356	0.2634	0.19091	0.20405	0.39281	0.18112	0.13976
3510.5	0.52253	0.60183	0.70615	0.48339	0.19334	0.17856	0.18808	0.21194	0.21483	0.21537	0.20848	0.19093	0.12602	0.17004	0.14504	0.08969	0.17232	0.16825	0.15607	0.15581		0.25107	0.16777	0.19948	0.29051	0.13841	0.13681	0.00197	0.00379	0.20539	0.18488	0.17045	0.16285	0.16948	0.17085	0.18013	0.15821	0.18161	0.15526	0.17563	0.13946		0.29389	0.26426	0.19165	0.20441	0.39422	0.18175	0.14055
3510	0.52411	0.60371	0.70818	0.48484	0.1942	0.17916	0.1889	0.21288	0.21622	0.2158	0.20859	0.1917	0.12689	0.17092	0.14613	0.09076	0.1734	0.1693	0.15713	0.15672		0.2518	0.16783	0.20051	0.29135	0.13903	0.13754	0.00121	0.00333	0.20641	0.18566	0.17158	0.16396	0.17044	0.17159	0.18109	0.15915	0.18295	0.15624	0.17652	0.14004		0.29425	0.26526	0.19249	0.20515	0.39554	0.18257	0.14135
3509.5	0.52553	0.60544	0.70993	0.48631	0.1949	0.17983	0.18971	0.21391	0.21745	0.21623	0.20874	0.19239	0.12802	0.17211	0.14714	0.09189	0.17452	0.17043	0.15811	0.15775		0.2529	0.16824	0.20171	0.29262	0.1395	0.13816	0.000542	0.00236	0.20754	0.18657	0.17285	0.16501	0.17158	0.17246	0.18218	0.16014	0.18413	0.15731	0.1774	0.14058		0.29499	0.26636	0.19338	0.20623	0.39683	0.18345	0.14195
3509	0.52695	0.60711	0.7117	0.4879	0.19548	0.18067	0.19043	0.21478	0.21824	0.21683	0.20932	0.19306	0.12918	0.17381	0.14803	0.09266	0.17552	0.17143	0.15892	0.15867		0.25424	0.1689	0.20271	0.29417	0.14001	0.13869	0.000295	0.00151	0.20866	0.18765	0.17416	0.16606	0.17293	0.17361	0.18347	0.16128	0.1849	0.15824	0.17814	0.14104		0.29611	0.2675	0.19416	0.20741	0.3981	0.18422	0.14235
3508.5	0.52854	0.60888	0.71375	0.48966	0.19604	0.18157	0.19108	0.21539	0.21878	0.2176	0.21044	0.19378	0.1301	0.17605	0.14889	0.09311	0.17634	0.1722	0.15957	0.15934		0.25556	0.16953	0.20334	0.29571	0.14064	0.13914	0.000684	0.00131	0.20966	0.18878	0.17531	0.16709	0.17428	0.1749	0.18482	0.16255	0.18529	0.15893	0.17874	0.14144		0.2973	0.26864	0.1947	0.2085	0.3994	0.18487	0.14272
3508	0.53035	0.61087	0.7161	0.49148	0.19668	0.18245	0.19173	0.21589	0.21949	0.21847	0.21187	0.19462	0.13076	0.1785	0.14983	0.09369	0.1771	0.17279	0.16015	0.15989		0.25665	0.1702	0.20377	0.29696	0.14136	0.13958	0.00156	0.00182	0.21055	0.18983	0.17618	0.16804	0.17539	0.17608	0.18597	0.16382	0.18559	0.15949	0.17933	0.14182		0.29826	0.2697	0.19515	0.20943	0.4007	0.18549	0.14319
3507.5	0.53229	0.61303	0.71861	0.49321	0.19746	0.1833	0.19242	0.21653	0.22048	0.21938	0.21325	0.19557	0.13132	0.18059	0.15079	0.09465	0.17793	0.17341	0.1608	0.1606		0.25737	0.17105	0.20428	0.2978	0.1421	0.14014	0.00255	0.00269	0.21146	0.1908	0.1768	0.1689	0.17624	0.17701	0.18683	0.165	0.18607	0.16011	0.18006	0.14226		0.29905	0.27066	0.19576	0.21024	0.40204	0.18617	0.14373
3507	0.53423	0.61523	0.72113	0.49477	0.19837	0.18419	0.19315	0.21741	0.22141	0.22025	0.21429	0.19658	0.13198	0.18182	0.15162	0.09572	0.17891	0.17425	0.16159	0.16166		0.25774	0.17191	0.20498	0.29823	0.14283	0.14092	0.00343	0.00353	0.21239	0.19179	0.17737	0.16971	0.17698	0.17776	0.18754	0.16605	0.18687	0.16092	0.18095	0.14288		0.29994	0.27151	0.1967	0.21096	0.40342	0.18689	0.14427
3506.5	0.53602	0.61732	0.72363	0.49616	0.19931	0.18513	0.19388	0.21835	0.22198	0.22097	0.21495	0.19759	0.13279	0.18202	0.15226	0.09641	0.17996	0.17532	0.16256	0.16299		0.25795	0.1725	0.20587	0.29848	0.14352	0.14185	0.00411	0.00417	0.2133	0.19282	0.17802	0.17046	0.17769	0.17848	0.1883	0.16694	0.18784	0.16183	0.18187	0.14369		0.30112	0.27235	0.19783	0.21162	0.40478	0.18757	0.14475
3506	0.53765	0.61933	0.72604	0.49748	0.2002	0.186	0.19458	0.21919	0.2223	0.22161	0.21544	0.19845	0.13365	0.18154	0.15277	0.09664	0.18097	0.17646	0.16361	0.16428		0.25828	0.17294	0.2069	0.29885	0.14415	0.1427	0.00437	0.00442	0.21416	0.19381	0.17883	0.17118	0.17848	0.17929	0.1892	0.16769	0.18874	0.16255	0.18269	0.1445		0.30247	0.27325	0.19885	0.2122	0.40606	0.18815	0.14521
3505.5	0.53924	0.62141	0.72835	0.49884	0.20099	0.18671	0.19526	0.21991	0.22279	0.22243	0.21602	0.199	0.13442	0.18113	0.15331	0.09674	0.18188	0.17747	0.16454	0.16529		0.25892	0.17367	0.20804	0.2996	0.14472	0.14324	0.00381	0.00412	0.21506	0.19472	0.1798	0.17198	0.17949	0.18029	0.19025	0.16836	0.18945	0.16293	0.18335	0.14511		0.30374	0.27425	0.19965	0.21273	0.40725	0.18867	0.14577
3505	0.54094	0.62359	0.73057	0.50036	0.20171	0.18723	0.19595	0.22067	0.22371	0.22373	0.21688	0.19921	0.13509	0.18158	0.15398	0.09699	0.18269	0.17829	0.16527	0.16595		0.25991	0.17478	0.2092	0.30073	0.14533	0.14344	0.00279	0.0036	0.21608	0.19559	0.18095	0.17292	0.18079	0.18147	0.19142	0.16906	0.19005	0.16313	0.1839	0.14548		0.30488	0.27538	0.20034	0.21331	0.40846	0.18927	0.14645
3504.5	0.54275	0.62575	0.73276	0.50207	0.20241	0.18764	0.19661	0.22151	0.22502	0.2255	0.2181	0.19926	0.1357	0.18323	0.15487	0.09739	0.18345	0.17904	0.16586	0.16646		0.26109	0.17569	0.2102	0.3021	0.14605	0.14347	0.00198	0.00338	0.21717	0.19652	0.18217	0.17387	0.1822	0.18268	0.19264	0.16989	0.19073	0.16351	0.18445	0.14582		0.30597	0.2766	0.20114	0.21399	0.40981	0.19007	0.14719
3504	0.54456	0.62771	0.73497	0.50384	0.20316	0.18809	0.19719	0.22242	0.22653	0.22736	0.21961	0.19959	0.13642	0.18572	0.15604	0.09783	0.18421	0.17984	0.16655	0.16701		0.26227	0.17577	0.21091	0.30347	0.14682	0.14363	0.00146	0.00331	0.2182	0.19755	0.18325	0.17469	0.18343	0.1837	0.19376	0.1709	0.19156	0.16421	0.18508	0.14631		0.30712	0.27782	0.20205	0.21468	0.41127	0.19109	0.14785
3503.5	0.54622	0.62944	0.73717	0.5055	0.20401	0.18873	0.19772	0.22342	0.22799	0.2288	0.2212	0.20055	0.13746	0.18817	0.15751	0.09847	0.18501	0.18076	0.16746	0.16777		0.26335	0.17508	0.21145	0.30472	0.14749	0.14411	0.00137	0.00337	0.21913	0.19867	0.18412	0.17543	0.18441	0.18447	0.1947	0.17214	0.1924	0.1651	0.18587	0.14695		0.30827	0.27894	0.20288	0.21523	0.41272	0.19223	0.14843
3503	0.54774	0.63111	0.73933	0.50701	0.20493	0.18961	0.19832	0.22462	0.22909	0.2295	0.22254	0.2021	0.13887	0.18976	0.15915	0.09951	0.18588	0.18174	0.16856	0.16872		0.26435	0.17437	0.21203	0.30588	0.148	0.14494	0.0018	0.00363	0.22006	0.19976	0.18486	0.17635	0.18542	0.18522	0.19556	0.17358	0.19314	0.16594	0.18679	0.14763		0.30938	0.27991	0.20347	0.21563	0.41406	0.19335	0.14902
3502.5	0.54924	0.63285	0.74147	0.50844	0.20587	0.19066	0.19903	0.22606	0.22962	0.22953	0.22339	0.20387	0.14044	0.19024	0.16068	0.1008	0.18684	0.18268	0.16967	0.16973		0.26532	0.17432	0.2128	0.307	0.14842	0.14595	0.0026	0.00396	0.22103	0.20074	0.18564	0.17749	0.18663	0.18617	0.19653	0.17508	0.19378	0.16667	0.18779	0.14831		0.31042	0.28081	0.2039	0.21604	0.41531	0.19432	0.14969
3502	0.55088	0.63472	0.74365	0.50996	0.2068	0.19173	0.19978	0.22751	0.22986	0.2293	0.22379	0.20542	0.14179	0.19005	0.16186	0.10184	0.18777	0.18352	0.17068	0.17067		0.26624	0.17496	0.21371	0.30807	0.14894	0.14698	0.00341	0.00417	0.22203	0.20159	0.18646	0.1786	0.1879	0.18731	0.19763	0.17641	0.19444	0.16735	0.18877	0.14903		0.31144	0.28165	0.20439	0.21669	0.41658	0.19507	0.15042
3501.5	0.55276	0.63673	0.74596	0.51165	0.20768	0.19265	0.2005	0.22869	0.23042	0.22927	0.22407	0.20658	0.14263	0.18992	0.16267	0.10236	0.18861	0.1843	0.17161	0.17153		0.26702	0.17592	0.21458	0.30897	0.14967	0.14787	0.00397	0.00413	0.22299	0.20239	0.18727	0.1794	0.18895	0.1885	0.19872	0.17744	0.19516	0.16802	0.18966	0.14977		0.31241	0.28239	0.20512	0.21773	0.41795	0.19565	0.15113
3501	0.55487	0.63883	0.74839	0.51346	0.2085	0.19337	0.20119	0.2295	0.23167	0.22977	0.2246	0.20742	0.14299	0.19032	0.16333	0.10263	0.18939	0.18514	0.17256	0.17242		0.26765	0.17708	0.21527	0.30969	0.15051	0.14855	0.00411	0.00382	0.22395	0.20327	0.18814	0.1799	0.18971	0.18972	0.19971	0.17828	0.19595	0.16862	0.19043	0.15049		0.31337	0.28299	0.20609	0.2191	0.41937	0.19617	0.15178
3500.5	0.55701	0.64096	0.75081	0.51524	0.20924	0.194	0.20189	0.23008	0.23331	0.23083	0.22555	0.20816	0.14319	0.19127	0.16411	0.10309	0.19024	0.18614	0.17356	0.17345		0.26826	0.17863	0.21576	0.3104	0.1513	0.14904	0.00368	0.00323	0.22496	0.20424	0.18927	0.18038	0.19035	0.19107	0.20068	0.1791	0.19678	0.16917	0.19113	0.15118		0.31436	0.28356	0.20716	0.22054	0.42077	0.19673	0.15238
3500	0.55897	0.64297	0.75309	0.51684	0.20992	0.19466	0.20265	0.23065	0.23463	0.23224	0.22678	0.20899	0.14353	0.19238	0.16511	0.10383	0.19121	0.18728	0.17453	0.17457		0.26902	0.18052	0.21613	0.31128	0.15198	0.14941	0.0027	0.00244	0.22602	0.2052	0.19071	0.1811	0.19106	0.19247	0.20172	0.18	0.19766	0.16973	0.1918	0.15186		0.31544	0.2843	0.20818	0.22173	0.42206	0.19734	0.15292
3499.5	0.56066	0.64482	0.7552	0.51825	0.21063	0.19546	0.20344	0.23126	0.23531	0.23374	0.228	0.21	0.14404	0.1934	0.16615	0.10454	0.19224	0.1884	0.17537	0.17567		0.26996	0.18223	0.21653	0.31236	0.15263	0.14987	0.00192	0.00195	0.22701	0.20609	0.1922	0.18217	0.1919	0.19366	0.20278	0.18096	0.19857	0.17041	0.19246	0.15247		0.31657	0.28531	0.20907	0.22244	0.42328	0.19797	0.15343
3499	0.56222	0.64655	0.75731	0.51958	0.21144	0.19639	0.20421	0.23179	0.23558	0.23512	0.22906	0.21113	0.14457	0.19439	0.16701	0.10489	0.19324	0.18939	0.17612	0.17667		0.27093	0.18308	0.217	0.31349	0.1534	0.15061	0.00174	0.00207	0.22785	0.20697	0.19338	0.18345	0.19281	0.19447	0.2037	0.18189	0.19946	0.17125	0.19309	0.15293		0.31774	0.28653	0.20986	0.22279	0.42453	0.19858	0.15398
3498.5	0.56376	0.64829	0.75956	0.52094	0.21241	0.19741	0.20497	0.2322	0.23585	0.23622	0.23002	0.21221	0.14502	0.19564	0.16759	0.10495	0.19419	0.19026	0.17687	0.17756		0.27178	0.18295	0.21758	0.31447	0.15433	0.15167	0.00149	0.00201	0.22863	0.20798	0.19411	0.18477	0.19372	0.19501	0.2045	0.18277	0.2003	0.17219	0.1937	0.15327		0.31897	0.28779	0.21066	0.22314	0.42593	0.19917	0.15463
3498	0.56529	0.65011	0.76201	0.52239	0.21346	0.19847	0.20568	0.23263	0.23639	0.23707	0.23112	0.21306	0.14545	0.1973	0.16807	0.10509	0.19513	0.1911	0.1777	0.17832		0.27251	0.18241	0.2184	0.31531	0.15536	0.1529	0.00102	0.00141	0.22954	0.20918	0.19464	0.18595	0.19465	0.19566	0.20536	0.18364	0.20114	0.17314	0.19433	0.15366		0.32026	0.289	0.21163	0.22381	0.42744	0.19978	0.1554
3497.5	0.56678	0.65207	0.7646	0.52391	0.21448	0.19951	0.20628	0.23327	0.23726	0.23779	0.23244	0.21362	0.14601	0.19913	0.16867	0.10567	0.19613	0.19193	0.17861	0.17893		0.27327	0.18221	0.21958	0.3162	0.1564	0.15406	0.000713	0.000825	0.23068	0.21045	0.19531	0.18695	0.19564	0.19664	0.20652	0.18457	0.202	0.17404	0.19505	0.15419		0.32151	0.29013	0.21269	0.2248	0.42898	0.20046	0.15622
3497	0.56829	0.65417	0.76722	0.52544	0.21536	0.20046	0.20677	0.23413	0.23839	0.23852	0.23384	0.21394	0.14673	0.20076	0.16952	0.10664	0.19717	0.19277	0.17963	0.17949		0.27421	0.18264	0.22102	0.31729	0.15737	0.15504	0.00067	0.000781	0.23195	0.21153	0.19629	0.18782	0.19667	0.19791	0.20793	0.18554	0.2029	0.17488	0.19589	0.15484		0.32254	0.29112	0.21356	0.22587	0.43046	0.20124	0.15693
3496.5	0.56995	0.65634	0.76977	0.52692	0.21604	0.20125	0.2072	0.23498	0.23956	0.2393	0.235	0.21421	0.14747	0.20195	0.17052	0.10764	0.19821	0.1936	0.18078	0.1802		0.27531	0.18349	0.22238	0.31855	0.15819	0.15586	0.000754	0.00129	0.23311	0.21228	0.19753	0.18856	0.19768	0.19919	0.20933	0.18648	0.20377	0.17567	0.19684	0.15552		0.32326	0.292	0.21405	0.22677	0.43185	0.20205	0.15744
3496	0.57179	0.65846	0.77217	0.52829	0.21657	0.20186	0.20768	0.23563	0.24054	0.24012	0.23578	0.21469	0.14816	0.2027	0.17149	0.10826	0.19919	0.19441	0.18196	0.18111		0.27642	0.18432	0.22335	0.31984	0.15882	0.15657	0.000891	0.00193	0.23398	0.21279	0.19882	0.18917	0.1986	0.20024	0.21047	0.18734	0.20453	0.17638	0.19782	0.15621		0.32383	0.29291	0.21433	0.22751	0.4331	0.20282	0.15777
3495.5	0.57367	0.66046	0.77441	0.52963	0.2171	0.20238	0.20827	0.23614	0.24122	0.24094	0.23634	0.21552	0.1489	0.20313	0.17231	0.10837	0.20008	0.19518	0.18301	0.18203		0.27747	0.1849	0.22394	0.32105	0.15925	0.15716	0.00122	0.00233	0.23463	0.21331	0.19994	0.18976	0.19944	0.20102	0.21134	0.18814	0.20516	0.17697	0.19868	0.15686		0.32454	0.29404	0.21484	0.22831	0.43423	0.20353	0.15804
3495	0.57544	0.66235	0.77656	0.53108	0.21776	0.20297	0.20894	0.23675	0.2417	0.24169	0.23696	0.21655	0.14982	0.20341	0.17296	0.10817	0.20086	0.19594	0.18377	0.18271		0.27851	0.18543	0.2244	0.32226	0.15956	0.15762	0.00183	0.00252	0.23524	0.21409	0.20089	0.19056	0.20033	0.20174	0.21217	0.18901	0.20569	0.17746	0.19932	0.15738		0.32556	0.29538	0.21587	0.22933	0.43532	0.20423	0.15837
3494.5	0.57706	0.66418	0.77872	0.53276	0.2186	0.20373	0.20963	0.2376	0.24211	0.24228	0.23777	0.21743	0.1509	0.2038	0.17354	0.10797	0.20156	0.19676	0.18428	0.18309		0.27963	0.18637	0.22505	0.32356	0.15989	0.15798	0.00254	0.00276	0.236	0.21515	0.20184	0.19169	0.20142	0.20265	0.21318	0.19004	0.20621	0.17798	0.19974	0.15769		0.32681	0.29672	0.21726	0.23053	0.43647	0.20497	0.1588
3494	0.5786	0.66596	0.78093	0.53462	0.21955	0.2047	0.2103	0.23856	0.24256	0.24269	0.23864	0.21802	0.15197	0.20462	0.17422	0.10797	0.20228	0.1977	0.18476	0.18343		0.28084	0.18795	0.22597	0.32496	0.16033	0.15833	0.00302	0.00306	0.23695	0.21634	0.20295	0.19298	0.20274	0.20382	0.21434	0.19121	0.20681	0.17866	0.20014	0.15791		0.32804	0.29778	0.21857	0.23169	0.4377	0.2057	0.15931
3493.5	0.58016	0.66774	0.78322	0.53651	0.2205	0.20577	0.21099	0.23941	0.24315	0.24309	0.23945	0.21855	0.15281	0.20588	0.17514	0.1082	0.20311	0.19877	0.18539	0.18407		0.282	0.18983	0.22715	0.3263	0.16092	0.15875	0.00314	0.00325	0.23799	0.21749	0.20413	0.1941	0.20414	0.20507	0.21548	0.19238	0.20756	0.17951	0.20072	0.15828		0.32908	0.29853	0.21948	0.23262	0.43897	0.2064	0.15987
3493	0.58179	0.66963	0.78558	0.53826	0.22141	0.20676	0.2117	0.24012	0.24396	0.24366	0.24024	0.21939	0.1534	0.20712	0.17628	0.1086	0.2041	0.19987	0.18622	0.18504		0.28291	0.19128	0.2284	0.32735	0.16164	0.15928	0.00309	0.00321	0.239	0.2185	0.20514	0.19487	0.2054	0.20622	0.21643	0.19346	0.20841	0.18043	0.20151	0.15889		0.32993	0.29908	0.21999	0.23322	0.44025	0.2071	0.16054
3492.5	0.58349	0.67164	0.78796	0.53977	0.22224	0.20755	0.21246	0.24087	0.24498	0.2444	0.24113	0.2206	0.15382	0.20773	0.17741	0.1091	0.20514	0.20091	0.18717	0.18612		0.28349	0.19199	0.22953	0.32802	0.16245	0.15993	0.00317	0.00306	0.23994	0.21941	0.20586	0.1954	0.20643	0.20721	0.21723	0.19439	0.20928	0.18123	0.2024	0.15956		0.33074	0.29961	0.22033	0.2336	0.44152	0.20787	0.16134
3492	0.5852	0.67368	0.79026	0.54108	0.22297	0.20812	0.21324	0.24186	0.24601	0.24512	0.24212	0.22191	0.15419	0.20758	0.17831	0.10966	0.20611	0.20185	0.18811	0.18703		0.28381	0.19244	0.2304	0.3284	0.16326	0.16065	0.00351	0.00287	0.24088	0.22033	0.20642	0.1959	0.20729	0.20811	0.21804	0.19524	0.21006	0.18183	0.20326	0.16011		0.3317	0.3002	0.22076	0.23395	0.44282	0.20871	0.16228
3491.5	0.58688	0.67563	0.79247	0.54238	0.22355	0.20849	0.21401	0.24305	0.24683	0.24579	0.24304	0.22302	0.15459	0.20716	0.17898	0.11018	0.20698	0.20274	0.18897	0.18776		0.28412	0.19319	0.23102	0.32875	0.16392	0.16128	0.00385	0.00244	0.24188	0.22136	0.20703	0.19652	0.20813	0.20895	0.21905	0.19608	0.21077	0.18231	0.20406	0.16054		0.33285	0.30087	0.22142	0.23448	0.44414	0.20952	0.16328
3491	0.58854	0.67749	0.79472	0.54384	0.22399	0.20872	0.21475	0.24415	0.24741	0.24668	0.2439	0.2239	0.15505	0.20716	0.17969	0.11066	0.20782	0.2037	0.18976	0.18855		0.2846	0.19408	0.23147	0.3293	0.16437	0.1617	0.00366	0.00158	0.24292	0.22247	0.20773	0.19728	0.20899	0.20966	0.22023	0.19701	0.21148	0.18285	0.20486	0.16107		0.33401	0.30162	0.22226	0.23529	0.44543	0.21022	0.16419
3490.5	0.59024	0.67938	0.79708	0.54552	0.22434	0.20899	0.21541	0.24487	0.24792	0.24799	0.24483	0.22471	0.15571	0.20785	0.18073	0.1112	0.20876	0.20478	0.1905	0.18963		0.28528	0.19446	0.23181	0.33009	0.16471	0.16199	0.00252	0.00091	0.24391	0.22356	0.20845	0.19812	0.20986	0.21029	0.22147	0.19806	0.21226	0.18358	0.20565	0.16183		0.3349	0.30241	0.22308	0.23631	0.44669	0.21077	0.16486
3490	0.59195	0.6814	0.7995	0.54733	0.22476	0.2095	0.21598	0.24518	0.24866	0.24958	0.24599	0.22559	0.15674	0.209	0.18213	0.11192	0.20989	0.20589	0.19125	0.19092		0.28602	0.19407	0.23216	0.33095	0.16516	0.16244	0.00144	0.00189	0.24479	0.22456	0.20919	0.19903	0.21078	0.21104	0.22269	0.19925	0.21315	0.18443	0.20642	0.16273		0.33545	0.3032	0.22375	0.23733	0.44794	0.21121	0.16525
3489.5	0.59362	0.68354	0.80181	0.54911	0.22538	0.21037	0.21652	0.24536	0.24981	0.25102	0.24732	0.22652	0.15819	0.21019	0.18366	0.11283	0.21119	0.20691	0.19207	0.1922		0.28675	0.19351	0.23269	0.3318	0.16583	0.16325	0.00176	0.00378	0.24563	0.22554	0.21012	0.2001	0.21189	0.21209	0.22398	0.20056	0.21411	0.18529	0.20715	0.16359		0.33591	0.30402	0.22431	0.23815	0.44923	0.21166	0.16549
3489	0.59521	0.68573	0.80394	0.55073	0.22623	0.21145	0.21713	0.24576	0.25128	0.25209	0.24866	0.22745	0.1598	0.21124	0.18501	0.11382	0.21257	0.20782	0.19305	0.19331		0.28759	0.19357	0.23353	0.33277	0.16668	0.16433	0.00264	0.00472	0.24654	0.22659	0.21135	0.20139	0.21321	0.21346	0.2254	0.20189	0.21507	0.18612	0.20791	0.16431		0.33664	0.30489	0.22486	0.23871	0.45059	0.21219	0.16576
3488.5	0.59671	0.68785	0.806	0.55222	0.22725	0.21253	0.21783	0.24654	0.25278	0.25293	0.24992	0.22836	0.16116	0.2123	0.18603	0.11482	0.21382	0.20869	0.19419	0.19423		0.28871	0.19435	0.2346	0.33407	0.16759	0.16534	0.00298	0.00455	0.24756	0.22773	0.2127	0.20279	0.21456	0.21493	0.22686	0.2031	0.21593	0.18691	0.20871	0.16487		0.33779	0.30582	0.22541	0.239	0.45199	0.21287	0.16616
3488	0.59817	0.68981	0.80813	0.55365	0.22837	0.21352	0.21857	0.24763	0.25394	0.25377	0.25108	0.22924	0.16198	0.21362	0.18673	0.11577	0.21477	0.20957	0.19531	0.195		0.29007	0.19534	0.23567	0.33563	0.16855	0.16611	0.00287	0.00411	0.24861	0.22883	0.21386	0.20401	0.21572	0.21627	0.22814	0.2041	0.21658	0.18762	0.20946	0.16526		0.33913	0.3068	0.22595	0.23909	0.4534	0.21362	0.16669
3487.5	0.59971	0.69162	0.81045	0.55516	0.22953	0.2145	0.21928	0.24889	0.25459	0.25462	0.252	0.23003	0.16235	0.21518	0.18728	0.11653	0.21537	0.21042	0.19623	0.19556		0.29134	0.19615	0.23656	0.3371	0.16959	0.16674	0.00258	0.00386	0.24961	0.2298	0.2147	0.20485	0.2166	0.21736	0.22917	0.20493	0.21703	0.1882	0.21005	0.16551		0.34037	0.30787	0.22656	0.23915	0.4548	0.21439	0.16729
3487	0.60137	0.69338	0.81287	0.5568	0.23061	0.21549	0.21997	0.25019	0.25478	0.25538	0.25258	0.23069	0.16255	0.21667	0.18788	0.11687	0.21582	0.21123	0.19695	0.19601		0.29225	0.19681	0.23733	0.33815	0.17058	0.16739	0.00226	0.00373	0.25053	0.23065	0.21539	0.20541	0.21734	0.21826	0.23007	0.2057	0.21744	0.18869	0.21051	0.16577		0.34142	0.30904	0.2274	0.23945	0.45612	0.21516	0.16793
3486.5	0.60316	0.69521	0.81524	0.55852	0.23147	0.21632	0.22063	0.25142	0.25478	0.25613	0.25293	0.23129	0.16285	0.21785	0.18864	0.11675	0.2164	0.21207	0.19769	0.1966		0.29284	0.19749	0.23814	0.33884	0.17133	0.16805	0.00201	0.00349	0.25138	0.23145	0.21621	0.20596	0.21809	0.21908	0.231	0.20644	0.21801	0.1893	0.211	0.16622		0.34236	0.31024	0.22844	0.24013	0.45727	0.21593	0.16856
3486	0.605	0.69712	0.81749	0.56018	0.23207	0.21689	0.22127	0.25251	0.25501	0.25708	0.2534	0.23206	0.16338	0.21888	0.18956	0.11646	0.21725	0.21301	0.19864	0.19762		0.29343	0.1982	0.23908	0.33952	0.1717	0.16853	0.00186	0.00311	0.25217	0.23228	0.21726	0.20662	0.21893	0.21991	0.23199	0.20714	0.21882	0.19012	0.21169	0.16695		0.34327	0.31136	0.22951	0.24107	0.45819	0.21668	0.16919
3485.5	0.60681	0.69905	0.81978	0.56175	0.23252	0.21732	0.22193	0.25348	0.25581	0.25818	0.25432	0.23315	0.16414	0.22008	0.19055	0.11649	0.21829	0.21396	0.19971	0.19899		0.29427	0.19891	0.2401	0.3405	0.17189	0.16884	0.00177	0.00273	0.25291	0.23312	0.21839	0.20729	0.21987	0.22081	0.23297	0.20779	0.21975	0.19105	0.21256	0.16781		0.3442	0.31235	0.23042	0.24205	0.45901	0.21739	0.16985
3485	0.60856	0.70094	0.82232	0.56326	0.23301	0.21792	0.22265	0.25441	0.25719	0.2592	0.25567	0.23445	0.16496	0.22144	0.19154	0.11706	0.21934	0.21477	0.20068	0.20025		0.29532	0.19967	0.24106	0.34171	0.17224	0.16918	0.00168	0.00247	0.25359	0.23399	0.21943	0.20789	0.22091	0.22178	0.23385	0.20848	0.22058	0.19187	0.21339	0.16854		0.34517	0.31332	0.23121	0.243	0.45998	0.21806	0.17063
3484.5	0.61024	0.70275	0.82505	0.56475	0.23362	0.2188	0.22341	0.25524	0.25881	0.26	0.25718	0.23563	0.16563	0.22253	0.19252	0.11796	0.22024	0.21545	0.20147	0.20099		0.29634	0.20045	0.24186	0.34289	0.17294	0.16983	0.00161	0.00244	0.25427	0.23492	0.22037	0.20852	0.22202	0.22287	0.23467	0.20939	0.22121	0.19248	0.21399	0.16903		0.34618	0.31436	0.232	0.24404	0.46124	0.21873	0.17154
3484	0.61183	0.70451	0.8277	0.5662	0.23433	0.21984	0.22415	0.25585	0.26029	0.26086	0.25865	0.23658	0.16614	0.22296	0.19353	0.11878	0.221	0.21611	0.2022	0.20124		0.29719	0.20108	0.2425	0.34387	0.17395	0.1708	0.00158	0.00265	0.25506	0.23597	0.22139	0.2094	0.22317	0.22413	0.23558	0.21063	0.22171	0.19292	0.21439	0.16934		0.34717	0.31545	0.23286	0.24521	0.46272	0.21944	0.17238
3483.5	0.61336	0.70632	0.83005	0.56763	0.23514	0.2208	0.22479	0.25618	0.26158	0.26202	0.26002	0.23752	0.16679	0.22289	0.19454	0.1193	0.22174	0.2169	0.20297	0.20141		0.29802	0.20151	0.24311	0.34484	0.17503	0.17188	0.00161	0.00297	0.25608	0.23712	0.22262	0.21057	0.22436	0.22556	0.23668	0.21211	0.22226	0.19334	0.2148	0.16964		0.34801	0.31645	0.23373	0.24628	0.46427	0.22018	0.17296
[truncated: 12,367 more rows]
[truncated: 13 more columns]
