# Supplementary material for: Silk fibroin-derived polypeptides additives to promote hydroxyapatite nucleation in dense collagen hydrogels
Source: PLoS One. 2019 Jul 15;14(7):e0219429. doi: 10.1371/journal.pone.0219429 (PMC6629059; doi:10.1371/journal.pone.0219429)
Supplement: S8 File — (XLSX) [file pone.0219429.s008.xlsx]

## Sheet: S8 File
Degree	Intensity	Intensity	Intensity	Intensity	Intensity	Intensity	Intensity	Intensity	Intensity
2\g(q)	a.u.	a.u.	a.u.	a.u.	a.u.	a.u.	a.u.	a.u.	a.u.
	Cs D3	Cs D7	Cs D14	Cp D3	Cp D7	Cp D14	col D3	col D7	col D14
3.725	0	0	0	0	0	0	0	0	0.12195
3.73	0	0	0	0	0	0	0	0	0.12195
3.735	0	0	0	0	0	0	0	0	0.17073
3.74	0	0	0	0	0	0	0	0	0.17073
3.745	0	0	0	0	0	0	0	0	0.17073
3.75	0	0	0	0	0	0	0	0	0.17073
3.755	0	0	0	0	0	0	0	0	0.19512
3.76	0	0	0	0	0	0	0	0	0.17073
3.765	0	0	0	0	0	0	0	0	0.14634
3.77	0	0	0	0	0	0	0	0	0.14634
3.775	0	0	0	0	0	0	0	0	0.21951
3.78	0	0	0	0	0	0	0	0	0.26829
3.785	0	0	0	0	0	0	0	0	0.31707
3.79	0	0	0	0	0	0	0	0	0.26829
3.795	0	0	0	0	0	0	0	0	0.2439
3.8	0	0	0	0	0	0	0	0	0.14634
3.805	0	0	0	0	0	0	0	0	0.09756
3.81	0	0	0	0	0	0	0	0	0.04878
3.815	0	0	0	0	0	0	0	0	0.07317
3.82	0	0	0	0	0	0	0	0	0.12195
3.825	0	0	0	0	0	0	0	0	0.12195
3.83	0	0	0	0	0	0	0	0	0.09756
3.835	0	0	0	0	0	0	0	0.01754	0.07317
3.84	0	0	0	0	0	0	0	0.01754	0.12195
3.845	0	0	0	0	0.11905	0	0	0.01754	0.19512
3.85	0	0	0	0	0.11905	0	0	0.05263	0.17073
3.855	0	0.02703	0	0	0.11905	0.02	0	0.07018	0.17073
3.86	0	0.10811	0	0	0.02381	0.1	0	0.07018	0.17073
3.865	0	0.16216	0	0	0	0.14	0	0.03509	0.19512
3.87	0	0.16216	0.07143	0	0	0.16	0	0	0.26829
3.875	0	0.13514	0.28571	0	0.16667	0.24	0.08333	0	0.2439
3.88	0	0.10811	0.35714	0	0.16667	0.36	0.16667	0.01754	0.2439
3.885	0	0.16216	0.35714	0	0.16667	0.34	0.16667	0.03509	0.2439
3.89	0	0.10811	0.39286	0	0.07143	0.36	0.08333	0.03509	0.2439
3.895	0	0.08108	0.39286	0	0.04762	0.3	0	0.03509	0.21951
3.9	0	0.02703	0.32143	0	0.04762	0.26	0.05556	0.03509	0.19512
3.905	0	0.05405	0.25	0	0	0.18	0.05556	0.07018	0.17073
3.91	0	0.10811	0.21429	0	0	0.2	0.05556	0.17544	0.21951
3.915	0	0.08108	0.25	0	0	0.4	0.02778	0.15789	0.2439
3.92	0	0.13514	0.35714	0	0.02381	0.56	0.02778	0.14035	0.29268
3.925	0	0.13514	0.46429	0	0.09524	0.64	0.02778	0.08772	0.26829
3.93	0	0.10811	0.42857	0	0.11905	0.44	0	0.10526	0.2439
3.935	0	0.05405	0.25	0	0.16667	0.3	0	0.10526	0.21951
3.94	0	0.05405	0.17857	0	0.16667	0.22	0	0.05263	0.17073
3.945	0	0.05405	0.17857	0	0.14286	0.28	0	0.05263	0.09756
3.95	0	0.05405	0.14286	0	0.07143	0.24	0	0.05263	0.09756
3.955	0	0.08108	0.10714	0	0.02381	0.16	0	0.05263	0.14634
3.96	0	0.13514	0.21429	0	0.07143	0.14	0	0.05263	0.21951
3.965	0	0.16216	0.21429	0	0.16667	0.18	0	0.05263	0.21951
3.97	0	0.10811	0.14286	0	0.2381	0.26	0	0.01754	0.19512
3.975	0	0.02703	0.07143	0	0.19048	0.28	0	0.05263	0.12195
3.98	0	0.08108	0.14286	0	0.09524	0.2	0	0.08772	0.09756
3.985	0	0.10811	0.17857	0	0.02381	0.14	0	0.10526	0.12195
3.99	0	0.10811	0.28571	0	0.02381	0.1	0	0.07018	0.14634
3.995	0	0.05405	0.39286	0	0	0.16	0	0.05263	0.17073
4	0	0.08108	0.57143	0	0	0.24	0	0.10526	0.17073
4.005	0	0.08108	0.53571	0	0.02381	0.24	0	0.12281	0.17073
4.01	0	0.08108	0.46429	0	0.04762	0.22	0	0.12281	0.17073
4.015	0	0.08108	0.35714	0	0.11905	0.26	0	0.05263	0.19512
4.02	0	0.13514	0.39286	0	0.16667	0.32	0	0.05263	0.19512
4.025	0	0.13514	0.60714	0	0.14286	0.28	0	0.05263	0.19512
4.03	0	0.13514	0.67857	0	0.07143	0.28	0	0.08772	0.19512
4.035	0	0.16216	0.60714	0	0.02381	0.34	0	0.07018	0.21951
4.04	0	0.21622	0.5	0.03333	0.02381	0.4	0.05556	0.10526	0.19512
4.045	0	0.18919	0.46429	0.06667	0.07143	0.4	0.08333	0.08772	0.17073
4.05	0	0.10811	0.5	0.06667	0.07143	0.32	0.05556	0.08772	0.19512
4.055	0	0.16216	0.64286	0.03333	0.07143	0.4	0.02778	0.05263	0.26829
4.06	0	0.24324	0.75	0	0.04762	0.4	0.02778	0.05263	0.34146
4.065	0	0.32432	0.64286	0	0.04762	0.4	0.02778	0.03509	0.36585
4.07	0	0.32432	0.35714	0	0.07143	0.32	0	0.01754	0.34146
4.075	0	0.35135	0.28571	0	0.09524	0.3	0	0	0.29268
4.08	0	0.2973	0.42857	0	0.11905	0.26	0	0.01754	0.19512
4.085	0	0.21622	0.42857	0	0.07143	0.22	0	0.05263	0.17073
4.09	0	0.13514	0.32143	0	0.04762	0.22	0	0.05263	0.17073
4.095	0	0.13514	0.21429	0	0.02381	0.28	0	0.03509	0.19512
4.1	0	0.21622	0.39286	0	0.02381	0.32	0	0.03509	0.21951
4.105	0	0.21622	0.46429	0	0.02381	0.28	0	0.05263	0.19512
4.11	0	0.21622	0.42857	0	0.02381	0.24	0	0.05263	0.14634
4.115	0	0.10811	0.35714	0.03333	0	0.2	0	0.01754	0.09756
4.12	0	0.05405	0.53571	0.03333	0.02381	0.18	0	0.01754	0.09756
4.125	0	0.02703	0.67857	0.03333	0.04762	0.18	0	0.05263	0.14634
4.13	0	0.05405	0.64286	0	0.11905	0.22	0	0.14035	0.17073
4.135	0	0.05405	0.46429	0	0.19048	0.26	0	0.21053	0.19512
4.14	0	0.08108	0.32143	0	0.21429	0.24	0	0.24561	0.19512
4.145	0	0.10811	0.42857	0	0.19048	0.18	0	0.21053	0.19512
4.15	0	0.13514	0.57143	0	0.16667	0.12	0	0.14035	0.21951
4.155	0	0.10811	0.60714	0	0.16667	0.08	0.02778	0.08772	0.26829
4.16	0	0.13514	0.53571	0	0.16667	0.14	0.02778	0.08772	0.29268
4.165	0	0.10811	0.42857	0	0.09524	0.22	0.02778	0.10526	0.2439
4.17	0	0.13514	0.39286	0	0.09524	0.3	0.02778	0.10526	0.19512
4.175	0.0303	0.08108	0.32143	0.03333	0.11905	0.3	0.02778	0.07018	0.17073
4.18	0.0303	0.10811	0.32143	0.03333	0.11905	0.24	0	0.03509	0.21951
4.185	0.0303	0.21622	0.25	0	0.09524	0.22	0	0.07018	0.21951
4.19	0.0303	0.27027	0.25	0	0.09524	0.26	0	0.07018	0.19512
4.195	0.0303	0.24324	0.28571	0	0.14286	0.28	0	0.07018	0.21951
4.2	0.0303	0.13514	0.32143	0	0.16667	0.3	0.02778	0.03509	0.2439
4.205	0	0.10811	0.35714	0	0.14286	0.22	0.02778	0.07018	0.21951
4.21	0	0.10811	0.39286	0	0.09524	0.18	0.02778	0.10526	0.19512
4.215	0	0.08108	0.46429	0	0.07143	0.14	0	0.12281	0.2439
4.22	0	0.02703	0.46429	0	0.07143	0.18	0	0.08772	0.2439
4.225	0	0.02703	0.39286	0	0.07143	0.18	0	0.07018	0.21951
4.23	0	0.05405	0.42857	0	0.07143	0.22	0	0.05263	0.19512
4.235	0	0.08108	0.46429	0.03333	0.09524	0.24	0	0.05263	0.17073
4.24	0	0.10811	0.46429	0.03333	0.09524	0.28	0	0.01754	0.17073
4.245	0	0.16216	0.46429	0.06667	0.07143	0.28	0	0.01754	0.21951
4.25	0	0.18919	0.57143	0.03333	0.04762	0.32	0	0.01754	0.31707
4.255	0	0.16216	0.67857	0.03333	0.04762	0.3	0	0.05263	0.34146
4.26	0	0.10811	0.64286	0.03333	0.09524	0.28	0	0.08772	0.29268
4.265	0	0.08108	0.57143	0.03333	0.09524	0.2	0	0.12281	0.26829
4.27	0.0303	0.05405	0.5	0.03333	0.14286	0.2	0	0.10526	0.2439
4.275	0.0303	0.08108	0.42857	0.03333	0.19048	0.2	0	0.08772	0.2439
4.28	0.0303	0.13514	0.28571	0.03333	0.2619	0.2	0	0.05263	0.21951
4.285	0.0303	0.16216	0.28571	0.06667	0.30952	0.2	0	0.03509	0.17073
4.29	0.0303	0.13514	0.32143	0.03333	0.2619	0.2	0	0.01754	0.12195
4.295	0	0.10811	0.42857	0.03333	0.16667	0.22	0.05556	0.03509	0.14634
4.3	0	0.10811	0.53571	0	0.07143	0.18	0.05556	0.05263	0.19512
4.305	0	0.10811	0.53571	0	0.07143	0.2	0.02778	0.07018	0.19512
4.31	0	0.08108	0.46429	0	0.09524	0.2	0	0.08772	0.21951
4.315	0	0.08108	0.32143	0	0.07143	0.2	0	0.07018	0.19512
4.32	0	0.10811	0.32143	0	0.04762	0.18	0	0.05263	0.19512
4.325	0.0303	0.10811	0.39286	0	0.04762	0.18	0	0.05263	0.2439
4.33	0.0303	0.08108	0.39286	0	0.04762	0.16	0	0.05263	0.2439
4.335	0.0303	0.05405	0.35714	0.03333	0.07143	0.12	0	0.05263	0.2439
4.34	0.0303	0.08108	0.39286	0.03333	0.07143	0.12	0	0.03509	0.21951
4.345	0.0303	0.10811	0.39286	0.06667	0.07143	0.18	0	0.03509	0.29268
4.35	0.0303	0.10811	0.39286	0.06667	0.07143	0.2	0	0.05263	0.34146
4.355	0	0.10811	0.39286	0.03333	0.09524	0.14	0	0.07018	0.34146
4.36	0	0.13514	0.42857	0.06667	0.07143	0.14	0.02778	0.08772	0.31707
4.365	0.0303	0.10811	0.53571	0.03333	0.04762	0.14	0.02778	0.08772	0.29268
4.37	0.0303	0.08108	0.60714	0.03333	0.04762	0.2	0	0.07018	0.31707
4.375	0.0303	0.05405	0.57143	0.03333	0.07143	0.2	0	0.05263	0.26829
4.38	0.0303	0.02703	0.46429	0.03333	0.11905	0.2	0	0.03509	0.26829
4.385	0.0303	0.02703	0.39286	0.06667	0.11905	0.16	0	0.07018	0.2439
4.39	0	0.05405	0.46429	0.03333	0.11905	0.16	0.02778	0.10526	0.26829
4.395	0.0303	0.05405	0.42857	0	0.11905	0.16	0.02778	0.14035	0.21951
4.4	0.0303	0.05405	0.46429	0	0.14286	0.18	0.05556	0.10526	0.21951
4.405	0.0303	0.08108	0.5	0.03333	0.14286	0.2	0.02778	0.07018	0.19512
4.41	0	0.10811	0.53571	0.03333	0.11905	0.24	0.02778	0.01754	0.21951
4.415	0	0.10811	0.5	0.03333	0.11905	0.28	0	0.03509	0.19512
4.42	0	0.10811	0.39286	0	0.11905	0.34	0	0.05263	0.19512
4.425	0	0.08108	0.35714	0.03333	0.11905	0.36	0	0.05263	0.14634
4.43	0	0.10811	0.35714	0.06667	0.09524	0.3	0	0.05263	0.14634
4.435	0	0.13514	0.32143	0.06667	0.09524	0.24	0	0.05263	0.09756
4.44	0.0303	0.16216	0.32143	0.03333	0.11905	0.2	0.02778	0.05263	0.12195
4.445	0.0303	0.16216	0.35714	0.06667	0.11905	0.18	0.02778	0.07018	0.12195
4.45	0.06061	0.18919	0.42857	0.03333	0.09524	0.2	0.02778	0.07018	0.14634
4.455	0.0303	0.21622	0.46429	0.03333	0.09524	0.22	0.02778	0.07018	0.17073
4.46	0.0303	0.21622	0.39286	0	0.11905	0.18	0.02778	0.07018	0.17073
4.465	0.0303	0.18919	0.39286	0.03333	0.14286	0.14	0.02778	0.07018	0.19512
4.47	0.06061	0.18919	0.39286	0.06667	0.14286	0.2	0.02778	0.07018	0.19512
4.475	0.0303	0.18919	0.42857	0.1	0.09524	0.26	0.02778	0.05263	0.19512
4.48	0.0303	0.18919	0.39286	0.06667	0.11905	0.26	0.05556	0.03509	0.21951
4.485	0	0.18919	0.35714	0.03333	0.14286	0.26	0.05556	0.05263	0.26829
4.49	0	0.10811	0.35714	0.03333	0.09524	0.28	0.05556	0.05263	0.29268
4.495	0.0303	0.08108	0.32143	0.03333	0.07143	0.3	0.02778	0.08772	0.26829
4.5	0.0303	0.08108	0.32143	0	0.04762	0.28	0.02778	0.08772	0.21951
4.505	0	0.08108	0.35714	0	0.11905	0.22	0.02778	0.10526	0.21951
4.51	0.0303	0.05405	0.39286	0	0.14286	0.2	0	0.07018	0.19512
4.515	0.06061	0.05405	0.35714	0.03333	0.16667	0.18	0.02778	0.05263	0.19512
4.52	0.09091	0.08108	0.39286	0.03333	0.16667	0.2	0.02778	0.03509	0.17073
4.525	0.0303	0.10811	0.39286	0.03333	0.14286	0.22	0.02778	0.01754	0.19512
4.53	0	0.10811	0.39286	0.03333	0.11905	0.22	0.02778	0.05263	0.19512
4.535	0	0.05405	0.42857	0.03333	0.11905	0.2	0.05556	0.07018	0.19512
4.54	0	0.08108	0.53571	0.03333	0.11905	0.18	0.02778	0.08772	0.19512
4.545	0	0.10811	0.46429	0.03333	0.11905	0.2	0.02778	0.10526	0.19512
4.55	0	0.13514	0.46429	0.03333	0.14286	0.2	0	0.12281	0.14634
4.555	0.0303	0.10811	0.46429	0.03333	0.19048	0.22	0	0.14035	0.12195
4.56	0.06061	0.10811	0.60714	0.03333	0.16667	0.24	0	0.12281	0.12195
4.565	0.09091	0.10811	0.71429	0.06667	0.11905	0.22	0.02778	0.08772	0.12195
4.57	0.06061	0.10811	0.67857	0.06667	0.07143	0.2	0.02778	0.07018	0.17073
4.575	0.06061	0.10811	0.57143	0.06667	0.07143	0.16	0	0.05263	0.21951
4.58	0.0303	0.10811	0.42857	0.06667	0.04762	0.18	0	0.07018	0.2439
4.585	0	0.13514	0.35714	0.06667	0.04762	0.18	0	0.08772	0.26829
4.59	0	0.16216	0.32143	0.06667	0.07143	0.22	0	0.08772	0.26829
4.595	0.0303	0.16216	0.25	0.1	0.07143	0.28	0.02778	0.08772	0.2439
4.6	0.0303	0.13514	0.25	0.1	0.09524	0.26	0.02778	0.07018	0.21951
4.605	0.0303	0.08108	0.28571	0.06667	0.11905	0.24	0.05556	0.05263	0.21951
4.61	0.0303	0.08108	0.35714	0.03333	0.11905	0.18	0.05556	0.05263	0.21951
4.615	0	0.05405	0.39286	0.03333	0.11905	0.22	0.02778	0.07018	0.21951
4.62	0.0303	0.08108	0.39286	0.06667	0.16667	0.2	0	0.07018	0.21951
4.625	0.0303	0.08108	0.32143	0.06667	0.19048	0.18	0	0.07018	0.19512
4.63	0.0303	0.10811	0.39286	0.03333	0.19048	0.18	0.02778	0.08772	0.19512
4.635	0.0303	0.13514	0.42857	0.03333	0.14286	0.2	0.05556	0.10526	0.21951
4.64	0.0303	0.13514	0.5	0.03333	0.14286	0.22	0.05556	0.08772	0.26829
4.645	0	0.13514	0.53571	0.06667	0.14286	0.24	0.02778	0.07018	0.26829
4.65	0	0.13514	0.53571	0.06667	0.09524	0.24	0.02778	0.05263	0.21951
4.655	0	0.10811	0.5	0.06667	0.09524	0.22	0.02778	0.08772	0.21951
4.66	0	0.08108	0.42857	0.03333	0.11905	0.18	0.05556	0.08772	0.2439
4.665	0	0.08108	0.35714	0.03333	0.09524	0.16	0.05556	0.10526	0.2439
4.67	0	0.10811	0.25	0.06667	0.07143	0.12	0.05556	0.10526	0.17073
4.675	0	0.10811	0.32143	0.13333	0.07143	0.14	0.05556	0.12281	0.14634
4.68	0.0303	0.10811	0.42857	0.16667	0.11905	0.14	0.05556	0.10526	0.17073
4.685	0.0303	0.08108	0.46429	0.16667	0.16667	0.14	0.02778	0.07018	0.17073
4.69	0.06061	0.10811	0.42857	0.13333	0.16667	0.12	0.02778	0.05263	0.21951
4.695	0.0303	0.08108	0.42857	0.1	0.16667	0.16	0.02778	0.08772	0.26829
4.7	0.0303	0.13514	0.39286	0.06667	0.14286	0.18	0.02778	0.08772	0.29268
4.705	0	0.16216	0.32143	0.03333	0.14286	0.18	0.02778	0.07018	0.26829
4.71	0.0303	0.16216	0.32143	0	0.11905	0.16	0.02778	0.05263	0.21951
4.715	0.0303	0.16216	0.42857	0.03333	0.09524	0.16	0	0.05263	0.17073
4.72	0.06061	0.21622	0.5	0.03333	0.11905	0.18	0	0.05263	0.14634
4.725	0.06061	0.24324	0.42857	0.03333	0.14286	0.18	0.02778	0.05263	0.17073
4.73	0.06061	0.21622	0.42857	0.03333	0.19048	0.16	0.02778	0.07018	0.19512
4.735	0.06061	0.18919	0.42857	0.06667	0.16667	0.18	0.02778	0.08772	0.19512
4.74	0.06061	0.16216	0.42857	0.06667	0.14286	0.16	0.02778	0.08772	0.17073
4.745	0.06061	0.13514	0.39286	0.03333	0.09524	0.16	0.05556	0.05263	0.19512
4.75	0.0303	0.08108	0.35714	0.03333	0.04762	0.14	0.05556	0.05263	0.19512
4.755	0.0303	0.05405	0.35714	0.06667	0.04762	0.14	0.02778	0.05263	0.19512
4.76	0.06061	0.08108	0.35714	0.1	0.04762	0.12	0.02778	0.08772	0.19512
4.765	0.0303	0.13514	0.39286	0.13333	0.07143	0.16	0.02778	0.12281	0.19512
4.77	0.0303	0.13514	0.42857	0.1	0.07143	0.18	0.02778	0.12281	0.17073
4.775	0.0303	0.13514	0.46429	0.1	0.07143	0.18	0.05556	0.10526	0.17073
4.78	0.0303	0.08108	0.42857	0.1	0.07143	0.16	0.08333	0.07018	0.17073
4.785	0.0303	0.08108	0.35714	0.1	0.07143	0.12	0.08333	0.03509	0.14634
4.79	0.0303	0.10811	0.32143	0.06667	0.04762	0.14	0.05556	0.03509	0.12195
4.795	0.06061	0.13514	0.35714	0.03333	0.04762	0.16	0.02778	0.05263	0.12195
4.8	0.06061	0.16216	0.35714	0.03333	0.09524	0.22	0.02778	0.07018	0.12195
4.805	0.0303	0.13514	0.35714	0.03333	0.09524	0.24	0.02778	0.07018	0.14634
4.81	0	0.10811	0.32143	0.03333	0.07143	0.22	0.02778	0.08772	0.14634
4.815	0	0.10811	0.39286	0.03333	0.07143	0.22	0.02778	0.10526	0.14634
4.82	0.0303	0.10811	0.5	0.03333	0.07143	0.24	0.02778	0.10526	0.14634
4.825	0.06061	0.10811	0.57143	0.03333	0.07143	0.26	0.02778	0.12281	0.14634
4.83	0.09091	0.13514	0.5	0.03333	0.07143	0.22	0	0.12281	0.17073
4.835	0.06061	0.13514	0.39286	0.06667	0.07143	0.22	0	0.10526	0.19512
4.84	0.0303	0.10811	0.35714	0.06667	0.07143	0.22	0.02778	0.08772	0.19512
4.845	0.0303	0.13514	0.35714	0.03333	0.09524	0.22	0.02778	0.08772	0.17073
4.85	0.06061	0.16216	0.39286	0.03333	0.09524	0.26	0.02778	0.05263	0.17073
4.855	0.06061	0.18919	0.35714	0.03333	0.11905	0.3	0.05556	0.05263	0.17073
4.86	0.0303	0.13514	0.35714	0.03333	0.11905	0.28	0.05556	0.07018	0.14634
4.865	0.0303	0.08108	0.35714	0.03333	0.11905	0.26	0.08333	0.07018	0.14634
4.87	0	0.08108	0.32143	0.06667	0.09524	0.24	0.08333	0.07018	0.19512
4.875	0.0303	0.08108	0.39286	0.06667	0.11905	0.28	0.11111	0.07018	0.21951
4.88	0.06061	0.10811	0.42857	0.06667	0.11905	0.3	0.11111	0.08772	0.19512
4.885	0.06061	0.13514	0.42857	0.03333	0.14286	0.26	0.08333	0.07018	0.19512
4.89	0.06061	0.13514	0.39286	0.06667	0.14286	0.22	0.05556	0.05263	0.21951
4.895	0.06061	0.13514	0.35714	0.06667	0.14286	0.18	0.08333	0.05263	0.17073
4.9	0.0303	0.16216	0.35714	0.06667	0.11905	0.16	0.11111	0.05263	0.14634
4.905	0.0303	0.18919	0.39286	0.1	0.09524	0.2	0.11111	0.05263	0.19512
4.91	0.06061	0.18919	0.35714	0.1	0.11905	0.22	0.08333	0.07018	0.21951
4.915	0.09091	0.16216	0.39286	0.1	0.11905	0.24	0.02778	0.07018	0.21951
4.92	0.12121	0.13514	0.42857	0.06667	0.11905	0.2	0.02778	0.07018	0.19512
4.925	0.12121	0.08108	0.42857	0.06667	0.09524	0.2	0.02778	0.05263	0.21951
4.93	0.09091	0.05405	0.35714	0.1	0.07143	0.18	0.05556	0.03509	0.2439
4.935	0.09091	0.08108	0.32143	0.1	0.07143	0.16	0.05556	0.05263	0.21951
4.94	0.09091	0.13514	0.39286	0.06667	0.07143	0.14	0.05556	0.05263	0.21951
4.945	0.09091	0.13514	0.46429	0.06667	0.07143	0.16	0.05556	0.03509	0.2439
4.95	0.06061	0.16216	0.53571	0.06667	0.04762	0.18	0.05556	0.05263	0.26829
4.955	0.06061	0.16216	0.46429	0.1	0.04762	0.18	0.05556	0.08772	0.2439
4.96	0.06061	0.13514	0.42857	0.16667	0.07143	0.18	0.05556	0.10526	0.19512
4.965	0.06061	0.10811	0.39286	0.16667	0.09524	0.16	0.05556	0.10526	0.14634
4.97	0.09091	0.08108	0.42857	0.1	0.09524	0.16	0.05556	0.08772	0.14634
4.975	0.09091	0.10811	0.42857	0.06667	0.07143	0.2	0.05556	0.05263	0.19512
4.98	0.06061	0.10811	0.42857	0.1	0.04762	0.22	0.05556	0.03509	0.2439
4.985	0.06061	0.13514	0.46429	0.1	0.07143	0.22	0.08333	0.07018	0.26829
4.99	0.06061	0.10811	0.46429	0.13333	0.11905	0.18	0.08333	0.10526	0.29268
4.995	0.0303	0.08108	0.39286	0.1	0.14286	0.16	0.05556	0.08772	0.29268
5	0.0303	0.05405	0.35714	0.1	0.14286	0.14	0.08333	0.05263	0.26829
5.005	0.06061	0.10811	0.35714	0.06667	0.11905	0.18	0.05556	0.05263	0.21951
5.01	0.06061	0.13514	0.35714	0.06667	0.11905	0.22	0.08333	0.05263	0.21951
5.015	0.09091	0.13514	0.28571	0.1	0.09524	0.24	0.05556	0.08772	0.19512
5.02	0.09091	0.10811	0.28571	0.06667	0.11905	0.24	0.05556	0.08772	0.14634
5.025	0.09091	0.13514	0.35714	0.06667	0.11905	0.22	0.08333	0.07018	0.14634
5.03	0.09091	0.13514	0.39286	0.06667	0.09524	0.2	0.11111	0.07018	0.14634
5.035	0.06061	0.13514	0.35714	0.06667	0.09524	0.2	0.08333	0.07018	0.17073
5.04	0.09091	0.10811	0.35714	0.06667	0.09524	0.22	0.05556	0.07018	0.17073
5.045	0.06061	0.10811	0.35714	0.06667	0.11905	0.2	0.02778	0.08772	0.17073
5.05	0.06061	0.13514	0.42857	0.06667	0.11905	0.14	0.02778	0.10526	0.12195
5.055	0.06061	0.16216	0.42857	0.03333	0.11905	0.12	0.02778	0.12281	0.14634
5.06	0.06061	0.16216	0.39286	0.06667	0.11905	0.18	0.02778	0.12281	0.14634
5.065	0.06061	0.16216	0.39286	0.06667	0.11905	0.22	0.05556	0.08772	0.17073
5.07	0.06061	0.13514	0.32143	0.1	0.11905	0.24	0.05556	0.07018	0.17073
5.075	0.09091	0.10811	0.32143	0.13333	0.11905	0.2	0.08333	0.08772	0.14634
5.08	0.09091	0.10811	0.32143	0.13333	0.14286	0.16	0.08333	0.08772	0.12195
5.085	0.09091	0.10811	0.35714	0.06667	0.11905	0.14	0.08333	0.08772	0.12195
5.09	0.06061	0.10811	0.42857	0.03333	0.11905	0.1	0.08333	0.10526	0.17073
5.095	0.06061	0.10811	0.5	0.03333	0.09524	0.1	0.05556	0.10526	0.17073
5.1	0.09091	0.10811	0.53571	0.06667	0.09524	0.14	0.02778	0.10526	0.19512
5.105	0.09091	0.10811	0.5	0.06667	0.07143	0.18	0.02778	0.10526	0.17073
5.11	0.09091	0.08108	0.46429	0.1	0.04762	0.18	0.02778	0.10526	0.17073
5.115	0.06061	0.08108	0.35714	0.1	0.04762	0.18	0.02778	0.10526	0.17073
5.12	0	0.08108	0.32143	0.16667	0.07143	0.22	0	0.08772	0.17073
5.125	0.0303	0.08108	0.32143	0.16667	0.09524	0.22	0.02778	0.07018	0.17073
5.13	0.06061	0.08108	0.42857	0.13333	0.11905	0.2	0.02778	0.07018	0.14634
5.135	0.09091	0.13514	0.46429	0.13333	0.14286	0.18	0.05556	0.07018	0.12195
5.14	0.09091	0.18919	0.46429	0.1	0.16667	0.18	0.05556	0.07018	0.12195
5.145	0.06061	0.21622	0.42857	0.1	0.14286	0.18	0.05556	0.07018	0.19512
5.15	0.06061	0.21622	0.42857	0.1	0.11905	0.16	0.05556	0.05263	0.29268
5.155	0.0303	0.18919	0.53571	0.06667	0.09524	0.18	0.08333	0.05263	0.31707
5.16	0.06061	0.16216	0.53571	0.06667	0.11905	0.18	0.05556	0.07018	0.26829
5.165	0.0303	0.16216	0.5	0.06667	0.14286	0.22	0.05556	0.07018	0.2439
5.17	0.0303	0.13514	0.39286	0.06667	0.11905	0.24	0.08333	0.07018	0.19512
5.175	0.0303	0.13514	0.42857	0.06667	0.09524	0.22	0.08333	0.07018	0.17073
5.18	0.0303	0.13514	0.46429	0.1	0.09524	0.2	0.11111	0.10526	0.17073
5.185	0.0303	0.13514	0.42857	0.13333	0.09524	0.22	0.08333	0.08772	0.19512
5.19	0.0303	0.13514	0.32143	0.16667	0.09524	0.26	0.05556	0.10526	0.19512
5.195	0.06061	0.18919	0.35714	0.16667	0.11905	0.28	0.05556	0.10526	0.17073
5.2	0.09091	0.18919	0.39286	0.16667	0.11905	0.22	0.02778	0.12281	0.19512
5.205	0.12121	0.13514	0.39286	0.13333	0.11905	0.22	0.05556	0.12281	0.21951
5.21	0.12121	0.13514	0.42857	0.1	0.14286	0.2	0.05556	0.10526	0.21951
5.215	0.06061	0.13514	0.46429	0.1	0.11905	0.22	0.05556	0.10526	0.19512
5.22	0.06061	0.13514	0.46429	0.06667	0.11905	0.22	0.05556	0.08772	0.17073
5.225	0.06061	0.13514	0.42857	0.06667	0.11905	0.22	0.05556	0.05263	0.17073
5.23	0.06061	0.13514	0.39286	0.03333	0.11905	0.2	0.05556	0.03509	0.17073
5.235	0.06061	0.16216	0.42857	0.03333	0.11905	0.18	0.05556	0.03509	0.17073
5.24	0.06061	0.16216	0.39286	0.1	0.11905	0.18	0.05556	0.07018	0.17073
5.245	0.06061	0.18919	0.39286	0.1	0.14286	0.16	0.08333	0.08772	0.17073
5.25	0.06061	0.18919	0.35714	0.1	0.11905	0.16	0.08333	0.10526	0.14634
5.255	0.06061	0.16216	0.28571	0.06667	0.11905	0.18	0.08333	0.10526	0.17073
5.26	0.09091	0.16216	0.25	0.1	0.14286	0.2	0.05556	0.10526	0.17073
5.265	0.09091	0.16216	0.28571	0.13333	0.14286	0.18	0.05556	0.10526	0.19512
5.27	0.09091	0.16216	0.39286	0.13333	0.11905	0.2	0.05556	0.08772	0.19512
5.275	0.09091	0.18919	0.39286	0.1	0.09524	0.18	0.08333	0.08772	0.21951
5.28	0.09091	0.16216	0.46429	0.1	0.07143	0.2	0.11111	0.10526	0.2439
5.285	0.06061	0.08108	0.42857	0.1	0.07143	0.2	0.08333	0.10526	0.26829
5.29	0.0303	0.05405	0.42857	0.16667	0.04762	0.24	0.05556	0.08772	0.2439
5.295	0.0303	0.05405	0.42857	0.16667	0.09524	0.24	0.02778	0.08772	0.21951
5.3	0.06061	0.05405	0.46429	0.13333	0.09524	0.22	0.05556	0.08772	0.19512
5.305	0.09091	0.08108	0.39286	0.06667	0.11905	0.22	0.08333	0.10526	0.17073
5.31	0.09091	0.13514	0.32143	0.06667	0.11905	0.18	0.11111	0.08772	0.17073
5.315	0.09091	0.18919	0.35714	0.1	0.11905	0.16	0.13889	0.07018	0.17073
5.32	0.09091	0.21622	0.46429	0.13333	0.14286	0.14	0.11111	0.05263	0.17073
5.325	0.09091	0.18919	0.46429	0.1	0.14286	0.14	0.08333	0.07018	0.17073
5.33	0.12121	0.16216	0.46429	0.06667	0.14286	0.16	0.05556	0.07018	0.14634
5.335	0.12121	0.16216	0.42857	0.06667	0.11905	0.2	0.05556	0.08772	0.14634
5.34	0.12121	0.13514	0.39286	0.1	0.09524	0.2	0.08333	0.08772	0.12195
5.345	0.09091	0.13514	0.28571	0.1	0.07143	0.18	0.11111	0.08772	0.12195
5.35	0.06061	0.13514	0.25	0.1	0.09524	0.16	0.11111	0.07018	0.12195
5.355	0.06061	0.13514	0.25	0.1	0.14286	0.14	0.11111	0.05263	0.17073
5.36	0.06061	0.10811	0.21429	0.1	0.16667	0.16	0.08333	0.07018	0.21951
5.365	0.06061	0.10811	0.21429	0.13333	0.16667	0.22	0.08333	0.08772	0.19512
5.37	0.09091	0.13514	0.28571	0.1	0.14286	0.24	0.11111	0.10526	0.14634
5.375	0.09091	0.13514	0.35714	0.06667	0.11905	0.22	0.08333	0.10526	0.14634
5.38	0.06061	0.16216	0.35714	0.06667	0.11905	0.2	0.05556	0.08772	0.17073
5.385	0.06061	0.16216	0.35714	0.1	0.14286	0.22	0.05556	0.07018	0.17073
5.39	0.06061	0.16216	0.32143	0.13333	0.14286	0.24	0.08333	0.05263	0.12195
5.395	0.06061	0.18919	0.25	0.16667	0.14286	0.26	0.05556	0.05263	0.12195
5.4	0.06061	0.18919	0.25	0.16667	0.11905	0.26	0.05556	0.07018	0.12195
5.405	0.09091	0.16216	0.28571	0.13333	0.11905	0.26	0.08333	0.08772	0.14634
5.41	0.09091	0.13514	0.35714	0.1	0.11905	0.22	0.08333	0.08772	0.19512
5.415	0.09091	0.13514	0.35714	0.1	0.11905	0.18	0.08333	0.08772	0.21951
5.42	0.12121	0.10811	0.39286	0.1	0.14286	0.2	0.08333	0.08772	0.21951
5.425	0.09091	0.13514	0.39286	0.1	0.16667	0.2	0.08333	0.08772	0.21951
5.43	0.09091	0.13514	0.39286	0.1	0.16667	0.2	0.05556	0.08772	0.21951
5.435	0.06061	0.16216	0.35714	0.1	0.11905	0.18	0.05556	0.08772	0.26829
5.44	0.06061	0.16216	0.35714	0.1	0.11905	0.2	0.11111	0.07018	0.26829
5.445	0.06061	0.18919	0.35714	0.13333	0.11905	0.2	0.11111	0.07018	0.21951
5.45	0.06061	0.18919	0.42857	0.13333	0.14286	0.18	0.11111	0.07018	0.14634
5.455	0.09091	0.18919	0.5	0.13333	0.14286	0.2	0.08333	0.08772	0.12195
5.46	0.06061	0.18919	0.5	0.13333	0.14286	0.22	0.08333	0.08772	0.14634
5.465	0.06061	0.18919	0.42857	0.13333	0.14286	0.22	0.11111	0.07018	0.17073
5.47	0.06061	0.18919	0.35714	0.1	0.14286	0.22	0.08333	0.08772	0.19512
5.475	0.06061	0.18919	0.32143	0.13333	0.14286	0.2	0.08333	0.10526	0.19512
5.48	0.06061	0.18919	0.35714	0.13333	0.11905	0.18	0.05556	0.12281	0.17073
5.485	0.09091	0.24324	0.39286	0.13333	0.11905	0.14	0.08333	0.10526	0.17073
5.49	0.09091	0.21622	0.42857	0.13333	0.14286	0.14	0.08333	0.10526	0.17073
5.495	0.09091	0.18919	0.39286	0.13333	0.14286	0.16	0.11111	0.10526	0.14634
5.5	0.06061	0.16216	0.35714	0.16667	0.14286	0.18	0.11111	0.14035	0.14634
5.505	0.09091	0.13514	0.39286	0.13333	0.14286	0.2	0.08333	0.14035	0.17073
5.51	0.06061	0.13514	0.39286	0.1	0.11905	0.16	0.08333	0.12281	0.19512
5.515	0.09091	0.16216	0.35714	0.1	0.11905	0.12	0.08333	0.10526	0.19512
5.52	0.09091	0.13514	0.28571	0.06667	0.11905	0.1	0.11111	0.08772	0.19512
5.525	0.09091	0.10811	0.28571	0.06667	0.14286	0.16	0.08333	0.08772	0.17073
5.53	0.06061	0.13514	0.25	0.06667	0.14286	0.2	0.05556	0.08772	0.19512
5.535	0.09091	0.16216	0.32143	0.1	0.11905	0.22	0.05556	0.10526	0.21951
5.54	0.12121	0.18919	0.35714	0.1	0.11905	0.22	0.08333	0.10526	0.21951
5.545	0.12121	0.16216	0.35714	0.06667	0.11905	0.2	0.11111	0.08772	0.17073
5.55	0.12121	0.13514	0.28571	0.06667	0.11905	0.18	0.13889	0.12281	0.17073
5.555	0.12121	0.13514	0.25	0.06667	0.11905	0.22	0.11111	0.12281	0.19512
5.56	0.12121	0.13514	0.28571	0.13333	0.09524	0.24	0.11111	0.12281	0.21951
5.565	0.09091	0.18919	0.32143	0.13333	0.09524	0.24	0.11111	0.12281	0.21951
5.57	0.06061	0.18919	0.32143	0.13333	0.09524	0.2	0.11111	0.14035	0.17073
5.575	0.06061	0.18919	0.32143	0.13333	0.09524	0.18	0.11111	0.15789	0.19512
5.58	0.09091	0.13514	0.35714	0.13333	0.09524	0.16	0.11111	0.14035	0.2439
5.585	0.09091	0.16216	0.39286	0.1	0.11905	0.16	0.11111	0.12281	0.2439
5.59	0.09091	0.18919	0.39286	0.1	0.14286	0.18	0.11111	0.12281	0.17073
5.595	0.06061	0.18919	0.35714	0.13333	0.14286	0.2	0.08333	0.10526	0.14634
5.6	0.06061	0.13514	0.32143	0.13333	0.11905	0.18	0.05556	0.08772	0.17073
5.605	0.06061	0.08108	0.32143	0.13333	0.09524	0.18	0.02778	0.08772	0.17073
5.61	0.09091	0.05405	0.28571	0.1	0.09524	0.18	0.05556	0.10526	0.17073
5.615	0.06061	0.08108	0.32143	0.1	0.09524	0.18	0.08333	0.12281	0.17073
5.62	0.09091	0.10811	0.32143	0.1	0.09524	0.22	0.08333	0.10526	0.19512
5.625	0.09091	0.13514	0.25	0.16667	0.09524	0.22	0.08333	0.08772	0.19512
5.63	0.09091	0.13514	0.25	0.16667	0.09524	0.24	0.05556	0.08772	0.19512
5.635	0.09091	0.10811	0.28571	0.16667	0.11905	0.2	0.08333	0.08772	0.17073
5.64	0.12121	0.08108	0.39286	0.16667	0.14286	0.18	0.11111	0.10526	0.19512
5.645	0.09091	0.10811	0.42857	0.13333	0.11905	0.18	0.11111	0.10526	0.21951
5.65	0.09091	0.13514	0.46429	0.1	0.11905	0.22	0.08333	0.10526	0.2439
5.655	0.12121	0.13514	0.42857	0.06667	0.09524	0.2	0.05556	0.12281	0.21951
5.66	0.15152	0.18919	0.39286	0.06667	0.09524	0.16	0.05556	0.12281	0.17073
5.665	0.15152	0.21622	0.42857	0.06667	0.07143	0.16	0.05556	0.10526	0.14634
5.67	0.15152	0.21622	0.46429	0.1	0.09524	0.18	0.11111	0.08772	0.17073
5.675	0.12121	0.16216	0.42857	0.13333	0.09524	0.18	0.11111	0.08772	0.19512
5.68	0.09091	0.10811	0.35714	0.16667	0.11905	0.18	0.11111	0.10526	0.19512
5.685	0.09091	0.10811	0.35714	0.16667	0.11905	0.18	0.11111	0.10526	0.19512
5.69	0.09091	0.10811	0.39286	0.16667	0.11905	0.18	0.13889	0.10526	0.19512
5.695	0.09091	0.13514	0.35714	0.16667	0.16667	0.18	0.11111	0.12281	0.19512
5.7	0.09091	0.13514	0.28571	0.16667	0.19048	0.16	0.08333	0.10526	0.19512
5.705	0.09091	0.13514	0.28571	0.13333	0.19048	0.14	0.05556	0.10526	0.17073
5.71	0.09091	0.16216	0.28571	0.1	0.16667	0.14	0.08333	0.07018	0.19512
5.715	0.09091	0.16216	0.32143	0.06667	0.16667	0.14	0.08333	0.05263	0.17073
5.72	0.09091	0.18919	0.35714	0.06667	0.14286	0.16	0.08333	0.05263	0.14634
5.725	0.06061	0.18919	0.39286	0.06667	0.11905	0.16	0.08333	0.07018	0.12195
5.73	0.09091	0.18919	0.46429	0.1	0.09524	0.16	0.11111	0.07018	0.14634
5.735	0.09091	0.21622	0.46429	0.1	0.11905	0.16	0.11111	0.10526	0.14634
5.74	0.09091	0.18919	0.35714	0.13333	0.11905	0.14	0.13889	0.10526	0.17073
5.745	0.09091	0.16216	0.28571	0.13333	0.11905	0.14	0.16667	0.10526	0.19512
5.75	0.09091	0.16216	0.28571	0.13333	0.11905	0.16	0.19444	0.08772	0.21951
5.755	0.12121	0.16216	0.28571	0.16667	0.11905	0.18	0.13889	0.07018	0.21951
5.76	0.09091	0.13514	0.25	0.2	0.14286	0.2	0.11111	0.07018	0.19512
5.765	0.09091	0.10811	0.21429	0.2	0.11905	0.18	0.08333	0.08772	0.21951
5.77	0.09091	0.08108	0.28571	0.2	0.11905	0.2	0.08333	0.08772	0.19512
5.775	0.06061	0.10811	0.35714	0.16667	0.09524	0.18	0.08333	0.10526	0.19512
5.78	0.06061	0.10811	0.39286	0.13333	0.11905	0.14	0.11111	0.10526	0.17073
5.785	0.06061	0.13514	0.35714	0.13333	0.11905	0.1	0.13889	0.10526	0.17073
5.79	0.06061	0.16216	0.32143	0.13333	0.11905	0.14	0.13889	0.10526	0.19512
5.795	0.06061	0.13514	0.39286	0.16667	0.09524	0.16	0.11111	0.14035	0.21951
5.8	0.09091	0.13514	0.42857	0.16667	0.07143	0.16	0.05556	0.14035	0.2439
5.805	0.09091	0.10811	0.39286	0.13333	0.09524	0.18	0.05556	0.14035	0.17073
5.81	0.12121	0.10811	0.35714	0.1	0.09524	0.18	0.08333	0.12281	0.12195
5.815	0.12121	0.10811	0.32143	0.13333	0.14286	0.2	0.11111	0.12281	0.14634
5.82	0.09091	0.13514	0.32143	0.16667	0.14286	0.2	0.13889	0.12281	0.12195
5.825	0.09091	0.16216	0.32143	0.16667	0.14286	0.16	0.13889	0.12281	0.09756
5.83	0.06061	0.16216	0.32143	0.16667	0.11905	0.14	0.13889	0.10526	0.07317
5.835	0.09091	0.13514	0.32143	0.16667	0.14286	0.16	0.11111	0.08772	0.12195
5.84	0.12121	0.13514	0.39286	0.16667	0.14286	0.18	0.08333	0.07018	0.17073
5.845	0.12121	0.16216	0.46429	0.16667	0.14286	0.18	0.08333	0.08772	0.17073
5.85	0.12121	0.16216	0.42857	0.13333	0.14286	0.18	0.05556	0.10526	0.14634
5.855	0.12121	0.16216	0.32143	0.1	0.14286	0.16	0.05556	0.10526	0.12195
5.86	0.12121	0.16216	0.28571	0.1	0.14286	0.14	0.05556	0.10526	0.12195
5.865	0.12121	0.16216	0.32143	0.1	0.16667	0.14	0.05556	0.08772	0.14634
5.87	0.15152	0.18919	0.39286	0.13333	0.21429	0.18	0.08333	0.08772	0.17073
5.875	0.15152	0.18919	0.42857	0.13333	0.19048	0.2	0.05556	0.08772	0.17073
5.88	0.15152	0.21622	0.39286	0.1	0.16667	0.2	0.08333	0.08772	0.17073
5.885	0.15152	0.18919	0.32143	0.1	0.14286	0.18	0.08333	0.08772	0.17073
5.89	0.12121	0.18919	0.28571	0.13333	0.11905	0.18	0.08333	0.10526	0.17073
5.895	0.12121	0.13514	0.25	0.13333	0.11905	0.18	0.11111	0.10526	0.17073
5.9	0.15152	0.13514	0.25	0.13333	0.11905	0.18	0.11111	0.12281	0.19512
5.905	0.12121	0.13514	0.28571	0.1	0.11905	0.16	0.11111	0.14035	0.21951
5.91	0.09091	0.16216	0.32143	0.1	0.14286	0.16	0.08333	0.14035	0.21951
5.915	0.09091	0.16216	0.35714	0.1	0.14286	0.14	0.11111	0.14035	0.21951
5.92	0.12121	0.18919	0.35714	0.1	0.11905	0.14	0.11111	0.14035	0.19512
5.925	0.12121	0.18919	0.32143	0.1	0.11905	0.08	0.11111	0.12281	0.19512
5.93	0.09091	0.21622	0.25	0.13333	0.14286	0.1	0.11111	0.12281	0.21951
5.935	0.12121	0.21622	0.28571	0.13333	0.16667	0.14	0.11111	0.10526	0.21951
5.94	0.12121	0.16216	0.35714	0.13333	0.19048	0.16	0.11111	0.10526	0.21951
5.945	0.12121	0.10811	0.39286	0.13333	0.16667	0.14	0.13889	0.08772	0.2439
5.95	0.12121	0.08108	0.42857	0.13333	0.16667	0.12	0.13889	0.10526	0.2439
5.955	0.15152	0.16216	0.39286	0.13333	0.14286	0.12	0.16667	0.12281	0.21951
5.96	0.15152	0.18919	0.35714	0.13333	0.14286	0.12	0.13889	0.14035	0.19512
5.965	0.12121	0.21622	0.32143	0.1	0.11905	0.16	0.13889	0.14035	0.21951
5.97	0.12121	0.16216	0.28571	0.1	0.11905	0.18	0.11111	0.12281	0.21951
5.975	0.12121	0.18919	0.28571	0.1	0.11905	0.18	0.11111	0.10526	0.21951
5.98	0.12121	0.16216	0.28571	0.1	0.11905	0.18	0.11111	0.10526	0.21951
5.985	0.09091	0.13514	0.32143	0.1	0.11905	0.18	0.11111	0.10526	0.21951
5.99	0.12121	0.13514	0.32143	0.1	0.11905	0.18	0.11111	0.12281	0.19512
5.995	0.12121	0.13514	0.32143	0.1	0.09524	0.18	0.11111	0.12281	0.17073
6	0.12121	0.16216	0.28571	0.1	0.07143	0.18	0.11111	0.10526	0.17073
6.005	0.09091	0.16216	0.28571	0.1	0.09524	0.18	0.11111	0.08772	0.17073
6.01	0.09091	0.13514	0.28571	0.13333	0.09524	0.18	0.11111	0.08772	0.19512
6.015	0.06061	0.13514	0.28571	0.13333	0.11905	0.2	0.11111	0.10526	0.17073
6.02	0.06061	0.16216	0.25	0.13333	0.11905	0.2	0.08333	0.12281	0.17073
6.025	0.06061	0.18919	0.25	0.1	0.11905	0.18	0.11111	0.10526	0.17073
6.03	0.09091	0.16216	0.21429	0.1	0.09524	0.16	0.13889	0.08772	0.17073
6.035	0.09091	0.16216	0.25	0.1	0.09524	0.16	0.16667	0.08772	0.19512
6.04	0.09091	0.16216	0.25	0.13333	0.11905	0.18	0.16667	0.10526	0.17073
6.045	0.06061	0.16216	0.32143	0.13333	0.14286	0.18	0.11111	0.12281	0.19512
6.05	0.09091	0.13514	0.35714	0.13333	0.16667	0.18	0.11111	0.10526	0.21951
6.055	0.09091	0.10811	0.42857	0.13333	0.14286	0.18	0.11111	0.10526	0.21951
6.06	0.15152	0.08108	0.39286	0.1	0.09524	0.18	0.11111	0.10526	0.19512
6.065	0.15152	0.10811	0.32143	0.06667	0.09524	0.18	0.11111	0.08772	0.17073
6.07	0.12121	0.13514	0.28571	0.1	0.14286	0.16	0.11111	0.05263	0.17073
6.075	0.12121	0.18919	0.25	0.13333	0.14286	0.16	0.13889	0.07018	0.14634
6.08	0.12121	0.18919	0.32143	0.13333	0.14286	0.14	0.13889	0.10526	0.14634
6.085	0.09091	0.18919	0.35714	0.13333	0.14286	0.14	0.11111	0.14035	0.14634
6.09	0.09091	0.18919	0.39286	0.13333	0.11905	0.14	0.08333	0.15789	0.14634
6.095	0.09091	0.16216	0.39286	0.13333	0.11905	0.14	0.08333	0.14035	0.19512
6.1	0.12121	0.16216	0.35714	0.13333	0.11905	0.18	0.08333	0.10526	0.21951
6.105	0.15152	0.13514	0.39286	0.13333	0.14286	0.16	0.11111	0.08772	0.21951
6.11	0.12121	0.13514	0.39286	0.13333	0.14286	0.16	0.13889	0.08772	0.19512
6.115	0.12121	0.16216	0.32143	0.13333	0.14286	0.16	0.13889	0.10526	0.19512
6.12	0.12121	0.16216	0.32143	0.13333	0.11905	0.16	0.13889	0.12281	0.19512
6.125	0.12121	0.16216	0.28571	0.1	0.11905	0.16	0.11111	0.14035	0.17073
6.13	0.12121	0.16216	0.32143	0.1	0.14286	0.16	0.11111	0.12281	0.14634
6.135	0.12121	0.16216	0.32143	0.1	0.11905	0.18	0.13889	0.10526	0.17073
6.14	0.09091	0.13514	0.35714	0.13333	0.11905	0.2	0.13889	0.08772	0.19512
6.145	0.09091	0.10811	0.35714	0.16667	0.11905	0.2	0.11111	0.07018	0.19512
6.15	0.09091	0.10811	0.28571	0.16667	0.11905	0.18	0.11111	0.08772	0.19512
6.155	0.09091	0.13514	0.25	0.16667	0.11905	0.16	0.11111	0.10526	0.19512
6.16	0.09091	0.13514	0.28571	0.13333	0.09524	0.14	0.13889	0.10526	0.19512
6.165	0.12121	0.16216	0.28571	0.13333	0.07143	0.2	0.13889	0.08772	0.17073
6.17	0.12121	0.18919	0.32143	0.1	0.09524	0.2	0.11111	0.07018	0.19512
6.175	0.12121	0.16216	0.28571	0.1	0.14286	0.22	0.08333	0.07018	0.19512
6.18	0.09091	0.16216	0.35714	0.13333	0.16667	0.2	0.05556	0.08772	0.17073
6.185	0.09091	0.13514	0.39286	0.16667	0.14286	0.22	0.05556	0.12281	0.14634
6.19	0.12121	0.13514	0.5	0.2	0.09524	0.2	0.05556	0.14035	0.17073
6.195	0.15152	0.13514	0.5	0.16667	0.09524	0.18	0.05556	0.12281	0.19512
6.2	0.15152	0.10811	0.46429	0.13333	0.11905	0.16	0.05556	0.12281	0.19512
6.205	0.15152	0.13514	0.35714	0.1	0.14286	0.16	0.08333	0.12281	0.14634
6.21	0.12121	0.13514	0.35714	0.1	0.14286	0.18	0.08333	0.10526	0.12195
6.215	0.12121	0.16216	0.35714	0.13333	0.14286	0.2	0.08333	0.10526	0.14634
6.22	0.12121	0.16216	0.35714	0.13333	0.16667	0.22	0.11111	0.10526	0.14634
6.225	0.15152	0.16216	0.42857	0.13333	0.19048	0.2	0.11111	0.12281	0.12195
6.23	0.15152	0.16216	0.39286	0.1	0.19048	0.18	0.11111	0.12281	0.12195
6.235	0.12121	0.16216	0.39286	0.13333	0.16667	0.18	0.08333	0.12281	0.14634
6.24	0.12121	0.16216	0.35714	0.16667	0.14286	0.18	0.08333	0.12281	0.14634
6.245	0.12121	0.16216	0.32143	0.16667	0.14286	0.16	0.11111	0.10526	0.17073
6.25	0.12121	0.16216	0.25	0.2	0.16667	0.14	0.13889	0.08772	0.19512
6.255	0.12121	0.16216	0.28571	0.2	0.19048	0.1	0.11111	0.08772	0.19512
6.26	0.09091	0.13514	0.32143	0.2	0.19048	0.1	0.08333	0.08772	0.17073
6.265	0.12121	0.13514	0.32143	0.2	0.19048	0.14	0.08333	0.10526	0.14634
6.27	0.12121	0.16216	0.32143	0.2	0.19048	0.18	0.11111	0.10526	0.12195
6.275	0.12121	0.18919	0.28571	0.16667	0.21429	0.18	0.11111	0.10526	0.12195
6.28	0.12121	0.18919	0.28571	0.16667	0.19048	0.16	0.08333	0.10526	0.12195
6.285	0.12121	0.13514	0.32143	0.2	0.14286	0.16	0.08333	0.08772	0.12195
6.29	0.15152	0.10811	0.35714	0.2	0.14286	0.18	0.11111	0.10526	0.12195
6.295	0.12121	0.10811	0.35714	0.16667	0.14286	0.2	0.11111	0.10526	0.14634
6.3	0.15152	0.13514	0.32143	0.13333	0.11905	0.2	0.13889	0.10526	0.17073
6.305	0.12121	0.16216	0.32143	0.16667	0.11905	0.18	0.13889	0.12281	0.19512
6.31	0.15152	0.16216	0.35714	0.16667	0.11905	0.16	0.13889	0.12281	0.19512
6.315	0.12121	0.13514	0.39286	0.16667	0.11905	0.18	0.13889	0.12281	0.21951
6.32	0.12121	0.13514	0.35714	0.13333	0.14286	0.18	0.13889	0.10526	0.21951
6.325	0.12121	0.18919	0.32143	0.13333	0.16667	0.18	0.13889	0.08772	0.19512
6.33	0.12121	0.21622	0.28571	0.16667	0.16667	0.16	0.13889	0.07018	0.17073
6.335	0.15152	0.18919	0.39286	0.13333	0.16667	0.14	0.11111	0.08772	0.14634
6.34	0.15152	0.16216	0.42857	0.13333	0.14286	0.18	0.11111	0.10526	0.14634
6.345	0.12121	0.16216	0.39286	0.13333	0.14286	0.22	0.11111	0.12281	0.14634
6.35	0.12121	0.18919	0.32143	0.13333	0.14286	0.22	0.11111	0.10526	0.14634
6.355	0.12121	0.18919	0.32143	0.13333	0.11905	0.2	0.11111	0.07018	0.12195
6.36	0.12121	0.18919	0.35714	0.13333	0.11905	0.16	0.11111	0.08772	0.17073
6.365	0.12121	0.16216	0.35714	0.16667	0.09524	0.18	0.11111	0.08772	0.17073
6.37	0.15152	0.16216	0.32143	0.16667	0.14286	0.18	0.11111	0.08772	0.17073
6.375	0.15152	0.16216	0.35714	0.13333	0.14286	0.18	0.11111	0.08772	0.17073
6.38	0.12121	0.13514	0.32143	0.1	0.14286	0.16	0.11111	0.08772	0.17073
6.385	0.12121	0.10811	0.32143	0.1	0.14286	0.16	0.11111	0.10526	0.19512
6.39	0.12121	0.10811	0.32143	0.1	0.14286	0.18	0.11111	0.10526	0.19512
6.395	0.12121	0.13514	0.32143	0.13333	0.11905	0.18	0.13889	0.08772	0.19512
6.4	0.15152	0.13514	0.28571	0.13333	0.09524	0.2	0.13889	0.07018	0.19512
6.405	0.12121	0.13514	0.32143	0.1	0.09524	0.16	0.13889	0.08772	0.19512
6.41	0.12121	0.13514	0.35714	0.06667	0.11905	0.16	0.11111	0.08772	0.19512
6.415	0.12121	0.18919	0.35714	0.1	0.11905	0.18	0.13889	0.08772	0.19512
6.42	0.12121	0.18919	0.42857	0.13333	0.09524	0.18	0.13889	0.08772	0.19512
6.425	0.15152	0.21622	0.39286	0.13333	0.09524	0.2	0.11111	0.10526	0.21951
6.43	0.12121	0.21622	0.39286	0.13333	0.11905	0.18	0.11111	0.12281	0.19512
6.435	0.12121	0.21622	0.32143	0.16667	0.14286	0.18	0.08333	0.12281	0.17073
6.44	0.12121	0.18919	0.28571	0.2	0.11905	0.18	0.11111	0.10526	0.14634
6.445	0.15152	0.13514	0.28571	0.2	0.09524	0.18	0.11111	0.07018	0.12195
6.45	0.15152	0.13514	0.28571	0.2	0.09524	0.16	0.11111	0.08772	0.12195
6.455	0.12121	0.16216	0.32143	0.16667	0.11905	0.12	0.11111	0.12281	0.17073
6.46	0.12121	0.16216	0.35714	0.13333	0.11905	0.1	0.11111	0.15789	0.19512
6.465	0.09091	0.16216	0.32143	0.13333	0.09524	0.12	0.11111	0.14035	0.19512
6.47	0.12121	0.13514	0.35714	0.13333	0.09524	0.16	0.11111	0.10526	0.19512
6.475	0.12121	0.10811	0.35714	0.13333	0.11905	0.18	0.11111	0.10526	0.19512
6.48	0.09091	0.10811	0.35714	0.1	0.11905	0.16	0.13889	0.10526	0.17073
6.485	0.12121	0.10811	0.32143	0.13333	0.11905	0.16	0.11111	0.10526	0.17073
6.49	0.12121	0.13514	0.28571	0.16667	0.09524	0.16	0.08333	0.12281	0.19512
6.495	0.15152	0.13514	0.25	0.16667	0.09524	0.14	0.08333	0.14035	0.21951
6.5	0.12121	0.13514	0.28571	0.2	0.09524	0.14	0.11111	0.14035	0.21951
6.505	0.12121	0.13514	0.28571	0.2	0.11905	0.14	0.11111	0.10526	0.19512
6.51	0.12121	0.10811	0.32143	0.16667	0.11905	0.14	0.13889	0.10526	0.17073
6.515	0.12121	0.10811	0.28571	0.13333	0.11905	0.18	0.13889	0.10526	0.14634
6.52	0.12121	0.10811	0.25	0.13333	0.09524	0.2	0.16667	0.10526	0.12195
6.525	0.12121	0.13514	0.21429	0.13333	0.09524	0.2	0.13889	0.14035	0.09756
6.53	0.15152	0.13514	0.25	0.2	0.09524	0.2	0.11111	0.14035	0.12195
6.535	0.15152	0.13514	0.25	0.2	0.11905	0.2	0.11111	0.14035	0.14634
6.54	0.15152	0.16216	0.32143	0.2	0.14286	0.2	0.11111	0.12281	0.17073
6.545	0.09091	0.16216	0.35714	0.16667	0.16667	0.22	0.11111	0.10526	0.17073
6.55	0.06061	0.16216	0.39286	0.16667	0.16667	0.22	0.11111	0.08772	0.17073
6.555	0.09091	0.16216	0.39286	0.2	0.14286	0.18	0.11111	0.10526	0.17073
6.56	0.12121	0.18919	0.35714	0.2	0.14286	0.18	0.11111	0.10526	0.19512
6.565	0.12121	0.21622	0.32143	0.2	0.14286	0.16	0.13889	0.12281	0.17073
6.57	0.12121	0.24324	0.28571	0.2	0.16667	0.16	0.13889	0.12281	0.14634
6.575	0.12121	0.21622	0.28571	0.16667	0.16667	0.14	0.13889	0.10526	0.14634
6.58	0.12121	0.16216	0.32143	0.13333	0.14286	0.14	0.11111	0.08772	0.14634
6.585	0.15152	0.16216	0.32143	0.13333	0.14286	0.16	0.08333	0.08772	0.14634
6.59	0.15152	0.13514	0.32143	0.13333	0.14286	0.18	0.11111	0.10526	0.14634
6.595	0.15152	0.13514	0.35714	0.16667	0.11905	0.18	0.13889	0.12281	0.19512
6.6	0.15152	0.16216	0.35714	0.16667	0.11905	0.16	0.13889	0.12281	0.19512
6.605	0.12121	0.18919	0.35714	0.16667	0.11905	0.12	0.11111	0.10526	0.21951
6.61	0.12121	0.18919	0.32143	0.13333	0.14286	0.12	0.08333	0.10526	0.19512
6.615	0.12121	0.18919	0.32143	0.13333	0.14286	0.12	0.11111	0.10526	0.19512
6.62	0.15152	0.18919	0.28571	0.13333	0.14286	0.14	0.11111	0.12281	0.17073
6.625	0.15152	0.18919	0.28571	0.16667	0.11905	0.14	0.13889	0.12281	0.17073
6.63	0.12121	0.21622	0.28571	0.16667	0.11905	0.16	0.13889	0.12281	0.19512
6.635	0.12121	0.18919	0.32143	0.2	0.11905	0.18	0.13889	0.12281	0.19512
6.64	0.15152	0.16216	0.32143	0.16667	0.14286	0.22	0.13889	0.12281	0.19512
6.645	0.15152	0.10811	0.32143	0.13333	0.14286	0.22	0.11111	0.12281	0.19512
6.65	0.12121	0.08108	0.28571	0.13333	0.11905	0.18	0.11111	0.10526	0.17073
6.655	0.12121	0.10811	0.25	0.13333	0.09524	0.14	0.13889	0.08772	0.14634
6.66	0.12121	0.16216	0.32143	0.16667	0.09524	0.18	0.13889	0.08772	0.14634
6.665	0.15152	0.16216	0.32143	0.16667	0.11905	0.2	0.13889	0.10526	0.17073
6.67	0.15152	0.16216	0.35714	0.16667	0.14286	0.2	0.11111	0.10526	0.17073
6.675	0.12121	0.13514	0.28571	0.16667	0.14286	0.18	0.08333	0.10526	0.17073
6.68	0.09091	0.16216	0.28571	0.16667	0.14286	0.16	0.08333	0.10526	0.14634
6.685	0.06061	0.16216	0.28571	0.13333	0.16667	0.14	0.08333	0.10526	0.17073
6.69	0.06061	0.16216	0.28571	0.13333	0.16667	0.16	0.08333	0.12281	0.19512
6.695	0.09091	0.13514	0.32143	0.16667	0.14286	0.18	0.08333	0.10526	0.19512
6.7	0.12121	0.13514	0.28571	0.13333	0.11905	0.22	0.11111	0.07018	0.19512
6.705	0.15152	0.18919	0.35714	0.1	0.14286	0.2	0.08333	0.07018	0.19512
6.71	0.15152	0.18919	0.35714	0.1	0.11905	0.14	0.11111	0.10526	0.19512
6.715	0.15152	0.18919	0.35714	0.16667	0.14286	0.14	0.13889	0.10526	0.17073
6.72	0.15152	0.16216	0.35714	0.16667	0.14286	0.14	0.11111	0.10526	0.12195
6.725	0.12121	0.16216	0.35714	0.16667	0.14286	0.16	0.11111	0.12281	0.12195
6.73	0.12121	0.16216	0.32143	0.13333	0.11905	0.18	0.11111	0.14035	0.14634
6.735	0.15152	0.16216	0.28571	0.13333	0.09524	0.18	0.13889	0.12281	0.17073
6.74	0.15152	0.18919	0.25	0.16667	0.11905	0.16	0.13889	0.08772	0.19512
6.745	0.15152	0.21622	0.25	0.16667	0.11905	0.16	0.13889	0.07018	0.17073
6.75	0.12121	0.24324	0.32143	0.16667	0.14286	0.16	0.13889	0.08772	0.17073
6.755	0.12121	0.16216	0.35714	0.13333	0.11905	0.16	0.13889	0.10526	0.19512
6.76	0.09091	0.10811	0.35714	0.13333	0.11905	0.18	0.11111	0.10526	0.19512
6.765	0.09091	0.08108	0.32143	0.13333	0.14286	0.18	0.11111	0.08772	0.17073
6.77	0.12121	0.13514	0.32143	0.13333	0.14286	0.2	0.11111	0.08772	0.12195
6.775	0.15152	0.16216	0.28571	0.13333	0.14286	0.2	0.11111	0.07018	0.14634
6.78	0.15152	0.18919	0.28571	0.16667	0.16667	0.2	0.13889	0.08772	0.19512
6.785	0.15152	0.18919	0.25	0.16667	0.16667	0.18	0.11111	0.08772	0.2439
6.79	0.12121	0.18919	0.25	0.16667	0.14286	0.18	0.08333	0.10526	0.21951
6.795	0.09091	0.13514	0.32143	0.13333	0.11905	0.18	0.05556	0.10526	0.19512
6.8	0.12121	0.13514	0.32143	0.13333	0.11905	0.2	0.05556	0.08772	0.14634
6.805	0.12121	0.13514	0.32143	0.16667	0.11905	0.24	0.05556	0.07018	0.14634
6.81	0.12121	0.16216	0.32143	0.16667	0.11905	0.22	0.05556	0.07018	0.17073
6.815	0.12121	0.18919	0.32143	0.13333	0.11905	0.2	0.08333	0.05263	0.17073
6.82	0.18182	0.16216	0.32143	0.13333	0.14286	0.16	0.08333	0.08772	0.17073
6.825	0.15152	0.16216	0.32143	0.1	0.16667	0.16	0.11111	0.10526	0.17073
6.83	0.15152	0.16216	0.32143	0.1	0.16667	0.18	0.11111	0.10526	0.19512
6.835	0.12121	0.16216	0.32143	0.1	0.16667	0.2	0.11111	0.08772	0.19512
6.84	0.15152	0.13514	0.28571	0.13333	0.14286	0.22	0.11111	0.10526	0.21951
6.845	0.15152	0.13514	0.25	0.13333	0.14286	0.2	0.11111	0.12281	0.21951
6.85	0.18182	0.13514	0.28571	0.13333	0.14286	0.18	0.11111	0.14035	0.19512
6.855	0.18182	0.16216	0.35714	0.13333	0.16667	0.18	0.11111	0.12281	0.17073
6.86	0.18182	0.16216	0.42857	0.13333	0.14286	0.2	0.11111	0.10526	0.17073
6.865	0.18182	0.10811	0.42857	0.16667	0.11905	0.18	0.13889	0.08772	0.19512
6.87	0.18182	0.10811	0.35714	0.13333	0.11905	0.16	0.13889	0.08772	0.21951
6.875	0.18182	0.13514	0.32143	0.13333	0.11905	0.16	0.13889	0.10526	0.21951
6.88	0.15152	0.16216	0.28571	0.13333	0.11905	0.18	0.11111	0.12281	0.19512
6.885	0.15152	0.16216	0.28571	0.16667	0.11905	0.18	0.11111	0.12281	0.17073
6.89	0.12121	0.13514	0.28571	0.16667	0.11905	0.18	0.13889	0.10526	0.17073
6.895	0.09091	0.13514	0.25	0.2	0.14286	0.18	0.13889	0.08772	0.17073
6.9	0.09091	0.13514	0.28571	0.16667	0.11905	0.16	0.16667	0.10526	0.17073
6.905	0.12121	0.16216	0.28571	0.16667	0.11905	0.16	0.19444	0.10526	0.17073
6.91	0.15152	0.16216	0.28571	0.13333	0.11905	0.16	0.16667	0.10526	0.17073
6.915	0.15152	0.18919	0.28571	0.13333	0.14286	0.16	0.13889	0.10526	0.17073
6.92	0.15152	0.21622	0.28571	0.13333	0.16667	0.16	0.13889	0.10526	0.17073
6.925	0.12121	0.24324	0.32143	0.13333	0.16667	0.16	0.16667	0.10526	0.19512
6.93	0.12121	0.21622	0.35714	0.13333	0.14286	0.14	0.16667	0.10526	0.21951
6.935	0.09091	0.21622	0.39286	0.13333	0.14286	0.14	0.16667	0.08772	0.21951
6.94	0.12121	0.18919	0.39286	0.13333	0.16667	0.16	0.16667	0.10526	0.19512
6.945	0.09091	0.16216	0.35714	0.16667	0.11905	0.18	0.13889	0.10526	0.19512
6.95	0.12121	0.16216	0.35714	0.23333	0.11905	0.16	0.11111	0.10526	0.19512
6.955	0.15152	0.13514	0.32143	0.23333	0.09524	0.14	0.11111	0.08772	0.19512
6.96	0.18182	0.16216	0.32143	0.2	0.11905	0.14	0.08333	0.10526	0.17073
6.965	0.15152	0.16216	0.32143	0.2	0.11905	0.14	0.08333	0.12281	0.19512
6.97	0.15152	0.16216	0.32143	0.16667	0.14286	0.14	0.11111	0.12281	0.19512
6.975	0.15152	0.18919	0.32143	0.16667	0.14286	0.18	0.11111	0.12281	0.19512
6.98	0.18182	0.16216	0.28571	0.13333	0.14286	0.2	0.16667	0.12281	0.17073
6.985	0.18182	0.16216	0.32143	0.16667	0.16667	0.2	0.16667	0.12281	0.17073
6.99	0.12121	0.13514	0.32143	0.16667	0.19048	0.18	0.16667	0.12281	0.17073
6.995	0.09091	0.16216	0.32143	0.16667	0.19048	0.16	0.13889	0.12281	0.17073
7	0.12121	0.18919	0.28571	0.16667	0.14286	0.14	0.13889	0.10526	0.14634
7.005	0.18182	0.21622	0.28571	0.16667	0.14286	0.16	0.11111	0.10526	0.14634
7.01	0.18182	0.18919	0.28571	0.16667	0.11905	0.18	0.11111	0.10526	0.12195
7.015	0.18182	0.13514	0.28571	0.16667	0.11905	0.18	0.08333	0.10526	0.12195
7.02	0.15152	0.10811	0.28571	0.16667	0.11905	0.2	0.08333	0.10526	0.14634
7.025	0.12121	0.13514	0.28571	0.13333	0.14286	0.2	0.11111	0.12281	0.17073
7.03	0.12121	0.13514	0.28571	0.13333	0.14286	0.2	0.11111	0.14035	0.17073
7.035	0.12121	0.13514	0.25	0.2	0.14286	0.2	0.11111	0.14035	0.17073
7.04	0.12121	0.10811	0.28571	0.2	0.14286	0.18	0.11111	0.12281	0.17073
7.045	0.12121	0.13514	0.35714	0.2	0.16667	0.16	0.11111	0.08772	0.19512
7.05	0.15152	0.16216	0.39286	0.16667	0.14286	0.16	0.11111	0.07018	0.17073
7.055	0.15152	0.18919	0.39286	0.2	0.14286	0.16	0.11111	0.08772	0.17073
7.06	0.18182	0.18919	0.39286	0.16667	0.11905	0.16	0.11111	0.08772	0.17073
7.065	0.18182	0.16216	0.39286	0.16667	0.11905	0.16	0.08333	0.08772	0.17073
7.07	0.15152	0.16216	0.39286	0.16667	0.14286	0.16	0.08333	0.10526	0.19512
7.075	0.15152	0.16216	0.35714	0.2	0.19048	0.18	0.11111	0.10526	0.21951
7.08	0.15152	0.16216	0.32143	0.23333	0.21429	0.2	0.11111	0.10526	0.19512
7.085	0.18182	0.13514	0.32143	0.2	0.19048	0.2	0.13889	0.10526	0.14634
7.09	0.15152	0.13514	0.35714	0.2	0.16667	0.22	0.13889	0.12281	0.12195
7.095	0.12121	0.16216	0.39286	0.2	0.14286	0.2	0.11111	0.12281	0.14634
7.1	0.12121	0.16216	0.39286	0.2	0.14286	0.18	0.11111	0.10526	0.14634
7.105	0.12121	0.13514	0.39286	0.16667	0.16667	0.16	0.13889	0.10526	0.14634
7.11	0.12121	0.16216	0.32143	0.2	0.16667	0.14	0.13889	0.10526	0.12195
7.115	0.12121	0.13514	0.28571	0.2	0.19048	0.14	0.16667	0.08772	0.12195
7.12	0.12121	0.13514	0.28571	0.16667	0.19048	0.14	0.16667	0.07018	0.14634
7.125	0.12121	0.13514	0.32143	0.16667	0.16667	0.16	0.16667	0.07018	0.17073
7.13	0.12121	0.16216	0.32143	0.2	0.14286	0.16	0.16667	0.10526	0.17073
7.135	0.12121	0.21622	0.28571	0.23333	0.14286	0.14	0.16667	0.12281	0.17073
7.14	0.12121	0.18919	0.32143	0.26667	0.11905	0.14	0.16667	0.10526	0.17073
7.145	0.15152	0.16216	0.35714	0.23333	0.11905	0.14	0.16667	0.08772	0.14634
7.15	0.18182	0.10811	0.35714	0.2	0.11905	0.18	0.16667	0.08772	0.17073
7.155	0.21212	0.10811	0.35714	0.16667	0.11905	0.18	0.19444	0.10526	0.19512
7.16	0.18182	0.13514	0.32143	0.16667	0.09524	0.18	0.16667	0.12281	0.21951
7.165	0.18182	0.13514	0.32143	0.2	0.09524	0.18	0.13889	0.10526	0.21951
7.17	0.18182	0.13514	0.32143	0.2	0.09524	0.18	0.11111	0.10526	0.21951
7.175	0.18182	0.16216	0.32143	0.2	0.09524	0.18	0.13889	0.10526	0.21951
7.18	0.12121	0.18919	0.32143	0.23333	0.11905	0.16	0.16667	0.10526	0.19512
7.185	0.12121	0.21622	0.35714	0.2	0.11905	0.16	0.13889	0.10526	0.17073
7.19	0.12121	0.18919	0.39286	0.16667	0.14286	0.14	0.13889	0.12281	0.17073
7.195	0.15152	0.16216	0.35714	0.13333	0.16667	0.18	0.11111	0.12281	0.14634
7.2	0.15152	0.16216	0.28571	0.13333	0.16667	0.16	0.13889	0.12281	0.14634
7.205	0.15152	0.16216	0.25	0.2	0.14286	0.14	0.13889	0.10526	0.17073
7.21	0.12121	0.16216	0.28571	0.2	0.14286	0.12	0.16667	0.10526	0.19512
7.215	0.12121	0.13514	0.32143	0.16667	0.14286	0.14	0.16667	0.12281	0.17073
7.22	0.09091	0.13514	0.32143	0.13333	0.16667	0.18	0.16667	0.12281	0.17073
7.225	0.09091	0.16216	0.32143	0.16667	0.16667	0.2	0.13889	0.10526	0.17073
7.23	0.09091	0.16216	0.32143	0.16667	0.16667	0.22	0.13889	0.10526	0.19512
7.235	0.09091	0.16216	0.32143	0.2	0.14286	0.2	0.13889	0.12281	0.19512
7.24	0.12121	0.16216	0.32143	0.16667	0.14286	0.2	0.13889	0.12281	0.17073
7.245	0.15152	0.16216	0.32143	0.16667	0.14286	0.2	0.13889	0.12281	0.17073
7.25	0.15152	0.18919	0.32143	0.2	0.16667	0.2	0.13889	0.10526	0.17073
7.255	0.15152	0.18919	0.28571	0.2	0.16667	0.18	0.16667	0.10526	0.17073
7.26	0.15152	0.18919	0.28571	0.23333	0.14286	0.16	0.16667	0.10526	0.12195
7.265	0.12121	0.21622	0.28571	0.23333	0.14286	0.14	0.13889	0.10526	0.14634
7.27	0.12121	0.21622	0.28571	0.2	0.16667	0.14	0.13889	0.08772	0.14634
7.275	0.09091	0.18919	0.28571	0.2	0.19048	0.16	0.11111	0.08772	0.14634
7.28	0.12121	0.16216	0.28571	0.2	0.16667	0.18	0.13889	0.08772	0.14634
7.285	0.15152	0.16216	0.28571	0.2	0.14286	0.2	0.13889	0.10526	0.14634
7.29	0.18182	0.16216	0.32143	0.2	0.14286	0.18	0.13889	0.10526	0.14634
7.295	0.15152	0.18919	0.32143	0.2	0.16667	0.16	0.13889	0.12281	0.14634
7.3	0.15152	0.24324	0.28571	0.26667	0.14286	0.16	0.13889	0.12281	0.14634
7.305	0.15152	0.24324	0.25	0.26667	0.14286	0.16	0.13889	0.10526	0.14634
7.31	0.15152	0.21622	0.25	0.23333	0.14286	0.16	0.11111	0.10526	0.14634
7.315	0.12121	0.18919	0.32143	0.23333	0.14286	0.18	0.11111	0.10526	0.14634
7.32	0.15152	0.18919	0.32143	0.2	0.14286	0.16	0.11111	0.10526	0.17073
7.325	0.21212	0.21622	0.32143	0.23333	0.14286	0.16	0.11111	0.14035	0.19512
7.33	0.21212	0.21622	0.28571	0.23333	0.14286	0.16	0.08333	0.14035	0.17073
7.335	0.18182	0.21622	0.28571	0.2	0.16667	0.16	0.11111	0.12281	0.17073
7.34	0.15152	0.18919	0.28571	0.2	0.16667	0.16	0.13889	0.10526	0.17073
7.345	0.15152	0.16216	0.32143	0.2	0.14286	0.14	0.16667	0.10526	0.14634
7.35	0.15152	0.13514	0.32143	0.2	0.14286	0.12	0.13889	0.10526	0.14634
7.355	0.15152	0.16216	0.32143	0.16667	0.14286	0.1	0.13889	0.12281	0.14634
7.36	0.15152	0.16216	0.28571	0.2	0.14286	0.12	0.16667	0.10526	0.14634
7.365	0.15152	0.21622	0.25	0.16667	0.14286	0.14	0.16667	0.08772	0.14634
7.37	0.18182	0.24324	0.28571	0.16667	0.14286	0.16	0.16667	0.08772	0.14634
7.375	0.21212	0.24324	0.32143	0.16667	0.11905	0.18	0.13889	0.10526	0.17073
7.38	0.21212	0.21622	0.35714	0.16667	0.11905	0.2	0.11111	0.10526	0.19512
7.385	0.21212	0.16216	0.32143	0.16667	0.16667	0.2	0.13889	0.10526	0.21951
7.39	0.21212	0.16216	0.35714	0.16667	0.19048	0.18	0.16667	0.10526	0.19512
7.395	0.15152	0.16216	0.39286	0.16667	0.16667	0.16	0.16667	0.12281	0.19512
7.4	0.12121	0.18919	0.39286	0.13333	0.14286	0.18	0.16667	0.14035	0.19512
7.405	0.12121	0.18919	0.32143	0.13333	0.14286	0.18	0.13889	0.12281	0.19512
7.41	0.12121	0.18919	0.32143	0.16667	0.16667	0.16	0.16667	0.10526	0.17073
7.415	0.15152	0.18919	0.32143	0.16667	0.16667	0.16	0.16667	0.10526	0.17073
7.42	0.12121	0.16216	0.35714	0.16667	0.14286	0.16	0.19444	0.10526	0.17073
7.425	0.12121	0.13514	0.35714	0.2	0.14286	0.14	0.16667	0.08772	0.14634
7.43	0.15152	0.13514	0.28571	0.23333	0.16667	0.14	0.13889	0.08772	0.14634
7.435	0.15152	0.16216	0.25	0.23333	0.16667	0.14	0.11111	0.10526	0.17073
7.44	0.15152	0.18919	0.25	0.2	0.16667	0.16	0.11111	0.12281	0.17073
7.445	0.15152	0.18919	0.25	0.2	0.14286	0.16	0.13889	0.12281	0.17073
7.45	0.15152	0.21622	0.28571	0.2	0.11905	0.18	0.16667	0.12281	0.14634
7.455	0.15152	0.18919	0.32143	0.2	0.14286	0.16	0.19444	0.14035	0.14634
7.46	0.15152	0.18919	0.32143	0.16667	0.11905	0.18	0.16667	0.12281	0.17073
7.465	0.15152	0.16216	0.28571	0.16667	0.11905	0.18	0.13889	0.10526	0.21951
7.47	0.12121	0.10811	0.28571	0.16667	0.11905	0.2	0.13889	0.10526	0.2439
7.475	0.15152	0.10811	0.25	0.16667	0.14286	0.18	0.16667	0.10526	0.19512
7.48	0.18182	0.13514	0.21429	0.16667	0.16667	0.14	0.16667	0.10526	0.14634
7.485	0.21212	0.16216	0.25	0.16667	0.16667	0.14	0.13889	0.10526	0.14634
7.49	0.18182	0.18919	0.32143	0.16667	0.16667	0.14	0.13889	0.08772	0.17073
7.495	0.18182	0.18919	0.39286	0.16667	0.14286	0.16	0.11111	0.08772	0.17073
7.5	0.15152	0.18919	0.39286	0.2	0.16667	0.18	0.08333	0.10526	0.17073
7.505	0.15152	0.18919	0.32143	0.2	0.16667	0.18	0.11111	0.10526	0.14634
7.51	0.15152	0.18919	0.32143	0.2	0.16667	0.18	0.16667	0.12281	0.12195
7.515	0.15152	0.18919	0.32143	0.2	0.16667	0.18	0.19444	0.12281	0.14634
7.52	0.15152	0.18919	0.32143	0.23333	0.16667	0.18	0.16667	0.12281	0.17073
7.525	0.12121	0.16216	0.32143	0.26667	0.16667	0.16	0.13889	0.10526	0.17073
7.53	0.15152	0.16216	0.32143	0.26667	0.16667	0.16	0.13889	0.08772	0.17073
7.535	0.15152	0.16216	0.28571	0.23333	0.16667	0.16	0.11111	0.08772	0.17073
7.54	0.18182	0.18919	0.25	0.23333	0.16667	0.18	0.11111	0.12281	0.17073
7.545	0.18182	0.16216	0.28571	0.2	0.14286	0.18	0.13889	0.14035	0.17073
7.55	0.15152	0.16216	0.28571	0.16667	0.14286	0.18	0.16667	0.14035	0.17073
7.555	0.12121	0.16216	0.32143	0.13333	0.16667	0.2	0.16667	0.14035	0.14634
7.56	0.15152	0.18919	0.35714	0.13333	0.16667	0.2	0.13889	0.10526	0.14634
7.565	0.15152	0.21622	0.32143	0.16667	0.19048	0.2	0.08333	0.08772	0.12195
7.57	0.18182	0.18919	0.32143	0.16667	0.19048	0.18	0.11111	0.08772	0.14634
7.575	0.21212	0.16216	0.32143	0.2	0.19048	0.18	0.11111	0.10526	0.19512
7.58	0.21212	0.18919	0.35714	0.23333	0.16667	0.18	0.13889	0.12281	0.21951
7.585	0.21212	0.21622	0.35714	0.23333	0.14286	0.16	0.16667	0.12281	0.19512
7.59	0.21212	0.21622	0.39286	0.2	0.14286	0.16	0.16667	0.10526	0.17073
7.595	0.18182	0.24324	0.39286	0.16667	0.14286	0.16	0.16667	0.08772	0.19512
7.6	0.18182	0.21622	0.42857	0.16667	0.14286	0.18	0.16667	0.10526	0.19512
7.605	0.18182	0.18919	0.35714	0.16667	0.11905	0.2	0.19444	0.10526	0.17073
7.61	0.15152	0.16216	0.32143	0.16667	0.11905	0.18	0.19444	0.08772	0.17073
7.615	0.12121	0.18919	0.28571	0.16667	0.11905	0.16	0.16667	0.08772	0.14634
7.62	0.12121	0.18919	0.32143	0.16667	0.11905	0.14	0.13889	0.10526	0.14634
7.625	0.12121	0.18919	0.32143	0.2	0.11905	0.14	0.11111	0.10526	0.17073
7.63	0.15152	0.16216	0.28571	0.2	0.14286	0.18	0.13889	0.08772	0.17073
7.635	0.15152	0.16216	0.28571	0.2	0.14286	0.16	0.13889	0.10526	0.19512
7.64	0.15152	0.16216	0.35714	0.23333	0.16667	0.18	0.13889	0.12281	0.19512
7.645	0.15152	0.18919	0.35714	0.23333	0.14286	0.18	0.13889	0.12281	0.19512
7.65	0.15152	0.16216	0.35714	0.23333	0.14286	0.18	0.11111	0.12281	0.17073
7.655	0.18182	0.16216	0.28571	0.2	0.14286	0.2	0.13889	0.14035	0.14634
7.66	0.15152	0.18919	0.28571	0.2	0.11905	0.18	0.19444	0.14035	0.14634
7.665	0.15152	0.18919	0.32143	0.2	0.14286	0.18	0.19444	0.14035	0.14634
7.67	0.15152	0.18919	0.32143	0.23333	0.16667	0.18	0.13889	0.12281	0.14634
7.675	0.12121	0.18919	0.35714	0.23333	0.16667	0.18	0.11111	0.10526	0.14634
7.68	0.15152	0.16216	0.32143	0.23333	0.14286	0.2	0.11111	0.10526	0.14634
7.685	0.15152	0.16216	0.32143	0.2	0.16667	0.22	0.11111	0.10526	0.14634
7.69	0.15152	0.18919	0.32143	0.23333	0.14286	0.2	0.13889	0.10526	0.17073
7.695	0.15152	0.18919	0.32143	0.2	0.14286	0.2	0.13889	0.12281	0.19512
7.7	0.15152	0.21622	0.35714	0.23333	0.11905	0.2	0.13889	0.12281	0.19512
7.705	0.15152	0.21622	0.35714	0.2	0.11905	0.18	0.13889	0.12281	0.17073
7.71	0.15152	0.21622	0.35714	0.2	0.14286	0.18	0.16667	0.10526	0.17073
7.715	0.12121	0.18919	0.35714	0.2	0.14286	0.18	0.16667	0.10526	0.17073
7.72	0.12121	0.16216	0.32143	0.23333	0.14286	0.18	0.19444	0.12281	0.17073
7.725	0.15152	0.16216	0.32143	0.2	0.11905	0.16	0.16667	0.14035	0.17073
7.73	0.15152	0.18919	0.35714	0.2	0.14286	0.14	0.11111	0.12281	0.19512
7.735	0.18182	0.18919	0.35714	0.2	0.16667	0.14	0.08333	0.10526	0.19512
7.74	0.18182	0.18919	0.32143	0.2	0.19048	0.16	0.11111	0.12281	0.21951
7.745	0.18182	0.16216	0.32143	0.2	0.16667	0.16	0.11111	0.12281	0.19512
7.75	0.15152	0.18919	0.32143	0.23333	0.16667	0.18	0.13889	0.10526	0.17073
7.755	0.15152	0.18919	0.32143	0.2	0.14286	0.18	0.16667	0.10526	0.17073
7.76	0.18182	0.18919	0.32143	0.2	0.16667	0.18	0.13889	0.10526	0.17073
7.765	0.18182	0.18919	0.32143	0.2	0.19048	0.2	0.13889	0.10526	0.19512
7.77	0.15152	0.21622	0.32143	0.2	0.21429	0.2	0.11111	0.12281	0.17073
7.775	0.12121	0.27027	0.32143	0.2	0.19048	0.18	0.11111	0.12281	0.14634
7.78	0.12121	0.27027	0.35714	0.23333	0.16667	0.18	0.13889	0.10526	0.14634
7.785	0.15152	0.24324	0.35714	0.23333	0.14286	0.18	0.13889	0.10526	0.14634
7.79	0.15152	0.18919	0.39286	0.23333	0.14286	0.18	0.13889	0.10526	0.17073
7.795	0.18182	0.18919	0.35714	0.23333	0.14286	0.16	0.16667	0.12281	0.17073
7.8	0.15152	0.16216	0.35714	0.23333	0.14286	0.18	0.19444	0.12281	0.17073
7.805	0.15152	0.16216	0.35714	0.2	0.14286	0.18	0.16667	0.12281	0.17073
7.81	0.15152	0.16216	0.39286	0.16667	0.11905	0.2	0.16667	0.12281	0.17073
7.815	0.18182	0.16216	0.35714	0.13333	0.11905	0.18	0.16667	0.12281	0.19512
7.82	0.21212	0.13514	0.32143	0.16667	0.11905	0.2	0.16667	0.10526	0.19512
7.825	0.21212	0.13514	0.32143	0.16667	0.14286	0.22	0.13889	0.08772	0.17073
7.83	0.18182	0.16216	0.28571	0.2	0.14286	0.22	0.16667	0.08772	0.17073
7.835	0.18182	0.16216	0.28571	0.2	0.16667	0.18	0.16667	0.08772	0.17073
7.84	0.15152	0.16216	0.32143	0.16667	0.16667	0.14	0.13889	0.08772	0.17073
7.845	0.12121	0.16216	0.32143	0.16667	0.16667	0.12	0.13889	0.08772	0.14634
7.85	0.12121	0.16216	0.32143	0.2	0.16667	0.14	0.13889	0.08772	0.14634
7.855	0.12121	0.16216	0.35714	0.2	0.14286	0.14	0.16667	0.10526	0.14634
7.86	0.15152	0.16216	0.32143	0.2	0.11905	0.14	0.13889	0.10526	0.17073
7.865	0.12121	0.18919	0.25	0.2	0.14286	0.16	0.16667	0.10526	0.19512
7.87	0.15152	0.21622	0.28571	0.23333	0.16667	0.16	0.16667	0.10526	0.19512
7.875	0.15152	0.21622	0.35714	0.23333	0.19048	0.18	0.19444	0.10526	0.19512
7.88	0.15152	0.21622	0.39286	0.2	0.16667	0.18	0.16667	0.10526	0.19512
7.885	0.15152	0.18919	0.28571	0.16667	0.14286	0.18	0.16667	0.08772	0.17073
7.89	0.18182	0.21622	0.21429	0.16667	0.09524	0.18	0.16667	0.08772	0.17073
7.895	0.18182	0.21622	0.25	0.16667	0.09524	0.16	0.13889	0.08772	0.19512
7.9	0.18182	0.21622	0.28571	0.13333	0.11905	0.16	0.13889	0.08772	0.19512
7.905	0.18182	0.21622	0.32143	0.1	0.14286	0.16	0.13889	0.12281	0.17073
7.91	0.18182	0.21622	0.28571	0.13333	0.16667	0.16	0.16667	0.14035	0.19512
7.915	0.18182	0.21622	0.28571	0.2	0.19048	0.18	0.16667	0.14035	0.19512
7.92	0.18182	0.21622	0.28571	0.23333	0.21429	0.18	0.13889	0.12281	0.21951
7.925	0.15152	0.18919	0.32143	0.2	0.19048	0.18	0.16667	0.10526	0.21951
7.93	0.15152	0.18919	0.28571	0.16667	0.16667	0.18	0.16667	0.10526	0.19512
7.935	0.15152	0.18919	0.28571	0.16667	0.16667	0.14	0.16667	0.10526	0.17073
7.94	0.18182	0.21622	0.32143	0.2	0.16667	0.14	0.13889	0.14035	0.17073
7.945	0.15152	0.21622	0.39286	0.23333	0.14286	0.18	0.13889	0.15789	0.17073
7.95	0.15152	0.21622	0.35714	0.26667	0.16667	0.2	0.13889	0.17544	0.17073
7.955	0.12121	0.18919	0.32143	0.26667	0.19048	0.2	0.13889	0.15789	0.17073
7.96	0.15152	0.18919	0.32143	0.23333	0.21429	0.2	0.13889	0.15789	0.17073
7.965	0.15152	0.18919	0.32143	0.23333	0.21429	0.2	0.13889	0.15789	0.19512
7.97	0.15152	0.18919	0.35714	0.23333	0.19048	0.16	0.16667	0.12281	0.21951
7.975	0.15152	0.16216	0.39286	0.2	0.19048	0.16	0.16667	0.12281	0.19512
7.98	0.18182	0.18919	0.35714	0.2	0.16667	0.16	0.16667	0.12281	0.17073
7.985	0.18182	0.21622	0.32143	0.16667	0.16667	0.16	0.19444	0.12281	0.17073
7.99	0.18182	0.21622	0.32143	0.2	0.14286	0.16	0.16667	0.10526	0.19512
7.995	0.18182	0.18919	0.35714	0.16667	0.16667	0.16	0.16667	0.10526	0.19512
8	0.15152	0.18919	0.32143	0.2	0.14286	0.18	0.19444	0.12281	0.17073
8.005	0.18182	0.18919	0.32143	0.2	0.14286	0.18	0.16667	0.14035	0.17073
8.01	0.18182	0.18919	0.28571	0.2	0.14286	0.18	0.16667	0.14035	0.19512
8.015	0.18182	0.18919	0.28571	0.2	0.16667	0.2	0.16667	0.12281	0.21951
8.02	0.18182	0.18919	0.28571	0.2	0.19048	0.18	0.13889	0.10526	0.19512
8.025	0.18182	0.16216	0.28571	0.23333	0.16667	0.16	0.13889	0.10526	0.17073
8.03	0.15152	0.16216	0.32143	0.23333	0.16667	0.16	0.13889	0.10526	0.12195
8.035	0.15152	0.16216	0.32143	0.23333	0.14286	0.14	0.13889	0.10526	0.09756
8.04	0.15152	0.16216	0.32143	0.16667	0.14286	0.12	0.13889	0.10526	0.12195
8.045	0.15152	0.18919	0.32143	0.16667	0.16667	0.12	0.13889	0.14035	0.14634
8.05	0.18182	0.21622	0.35714	0.16667	0.19048	0.16	0.11111	0.14035	0.17073
8.055	0.18182	0.18919	0.39286	0.16667	0.19048	0.16	0.11111	0.12281	0.19512
8.06	0.18182	0.16216	0.35714	0.13333	0.19048	0.18	0.11111	0.10526	0.19512
8.065	0.18182	0.18919	0.32143	0.16667	0.19048	0.16	0.13889	0.10526	0.17073
8.07	0.18182	0.18919	0.32143	0.2	0.19048	0.18	0.13889	0.12281	0.17073
8.075	0.21212	0.18919	0.32143	0.23333	0.16667	0.2	0.13889	0.12281	0.17073
8.08	0.21212	0.16216	0.28571	0.23333	0.16667	0.18	0.13889	0.14035	0.17073
8.085	0.21212	0.16216	0.25	0.2	0.19048	0.16	0.13889	0.14035	0.17073
8.09	0.18182	0.18919	0.28571	0.2	0.21429	0.14	0.13889	0.12281	0.14634
8.095	0.18182	0.21622	0.28571	0.16667	0.2381	0.14	0.16667	0.12281	0.17073
8.1	0.15152	0.21622	0.28571	0.16667	0.2381	0.16	0.16667	0.10526	0.17073
8.105	0.15152	0.18919	0.28571	0.16667	0.19048	0.18	0.19444	0.12281	0.19512
8.11	0.15152	0.18919	0.32143	0.16667	0.16667	0.18	0.16667	0.10526	0.19512
8.115	0.18182	0.18919	0.35714	0.16667	0.16667	0.18	0.16667	0.10526	0.17073
8.12	0.21212	0.18919	0.32143	0.2	0.16667	0.18	0.13889	0.12281	0.12195
8.125	0.24242	0.16216	0.32143	0.2	0.16667	0.18	0.13889	0.14035	0.12195
8.13	0.21212	0.16216	0.28571	0.23333	0.16667	0.18	0.13889	0.14035	0.12195
8.135	0.15152	0.18919	0.32143	0.2	0.14286	0.18	0.16667	0.12281	0.12195
8.14	0.15152	0.21622	0.35714	0.2	0.14286	0.2	0.16667	0.12281	0.12195
8.145	0.15152	0.24324	0.32143	0.2	0.14286	0.2	0.13889	0.12281	0.14634
8.15	0.15152	0.24324	0.32143	0.2	0.14286	0.18	0.11111	0.10526	0.17073
8.155	0.15152	0.21622	0.35714	0.16667	0.14286	0.18	0.11111	0.10526	0.17073
8.16	0.12121	0.18919	0.39286	0.2	0.16667	0.16	0.13889	0.08772	0.14634
8.165	0.15152	0.18919	0.39286	0.23333	0.16667	0.14	0.16667	0.10526	0.12195
8.17	0.18182	0.16216	0.35714	0.2	0.14286	0.16	0.19444	0.10526	0.12195
8.175	0.18182	0.16216	0.35714	0.16667	0.14286	0.16	0.22222	0.12281	0.14634
8.18	0.18182	0.16216	0.32143	0.2	0.14286	0.18	0.19444	0.14035	0.14634
8.185	0.15152	0.16216	0.32143	0.2	0.14286	0.2	0.19444	0.12281	0.14634
8.19	0.15152	0.13514	0.32143	0.16667	0.11905	0.22	0.16667	0.12281	0.14634
8.195	0.15152	0.13514	0.35714	0.16667	0.11905	0.2	0.16667	0.10526	0.17073
8.2	0.18182	0.16216	0.35714	0.16667	0.14286	0.2	0.13889	0.10526	0.17073
8.205	0.18182	0.16216	0.32143	0.16667	0.11905	0.18	0.13889	0.10526	0.17073
8.21	0.15152	0.16216	0.32143	0.16667	0.11905	0.16	0.16667	0.12281	0.14634
8.215	0.12121	0.16216	0.28571	0.16667	0.14286	0.14	0.16667	0.12281	0.14634
8.22	0.12121	0.18919	0.28571	0.2	0.14286	0.16	0.16667	0.14035	0.17073
8.225	0.15152	0.24324	0.32143	0.16667	0.14286	0.16	0.13889	0.14035	0.17073
8.23	0.18182	0.24324	0.32143	0.13333	0.14286	0.16	0.13889	0.12281	0.17073
8.235	0.18182	0.24324	0.32143	0.13333	0.14286	0.14	0.16667	0.10526	0.19512
8.24	0.18182	0.21622	0.28571	0.16667	0.14286	0.16	0.19444	0.08772	0.19512
8.245	0.15152	0.18919	0.25	0.2	0.14286	0.2	0.16667	0.10526	0.17073
8.25	0.15152	0.18919	0.25	0.23333	0.19048	0.24	0.16667	0.14035	0.17073
8.255	0.18182	0.21622	0.28571	0.23333	0.21429	0.24	0.16667	0.15789	0.14634
8.26	0.21212	0.18919	0.35714	0.23333	0.19048	0.22	0.16667	0.15789	0.14634
8.265	0.18182	0.18919	0.39286	0.23333	0.19048	0.18	0.16667	0.12281	0.14634
8.27	0.18182	0.18919	0.39286	0.2	0.16667	0.18	0.16667	0.10526	0.17073
8.275	0.18182	0.16216	0.32143	0.2	0.14286	0.2	0.19444	0.10526	0.17073
8.28	0.21212	0.16216	0.28571	0.2	0.14286	0.22	0.19444	0.10526	0.19512
8.285	0.24242	0.16216	0.25	0.23333	0.14286	0.2	0.19444	0.10526	0.19512
8.29	0.24242	0.18919	0.28571	0.23333	0.14286	0.2	0.16667	0.10526	0.19512
8.295	0.21212	0.18919	0.28571	0.23333	0.14286	0.18	0.16667	0.08772	0.17073
8.3	0.15152	0.18919	0.32143	0.23333	0.14286	0.16	0.19444	0.08772	0.14634
8.305	0.12121	0.18919	0.32143	0.26667	0.16667	0.16	0.19444	0.10526	0.17073
8.31	0.12121	0.21622	0.28571	0.26667	0.19048	0.18	0.19444	0.10526	0.17073
8.315	0.15152	0.18919	0.25	0.26667	0.19048	0.18	0.19444	0.08772	0.17073
8.32	0.18182	0.16216	0.25	0.23333	0.19048	0.2	0.19444	0.08772	0.14634
8.325	0.18182	0.16216	0.25	0.2	0.19048	0.18	0.19444	0.08772	0.17073
8.33	0.15152	0.18919	0.28571	0.2	0.19048	0.18	0.19444	0.10526	0.14634
8.335	0.15152	0.21622	0.32143	0.2	0.19048	0.16	0.16667	0.12281	0.12195
8.34	0.15152	0.21622	0.35714	0.23333	0.19048	0.16	0.19444	0.12281	0.12195
8.345	0.15152	0.18919	0.32143	0.26667	0.19048	0.18	0.19444	0.12281	0.14634
8.35	0.15152	0.16216	0.32143	0.26667	0.19048	0.2	0.16667	0.12281	0.17073
8.355	0.15152	0.13514	0.32143	0.26667	0.16667	0.18	0.13889	0.10526	0.17073
8.36	0.15152	0.13514	0.35714	0.26667	0.16667	0.16	0.13889	0.10526	0.17073
8.365	0.18182	0.13514	0.35714	0.26667	0.16667	0.16	0.19444	0.12281	0.17073
8.37	0.18182	0.16216	0.32143	0.23333	0.19048	0.18	0.22222	0.10526	0.17073
8.375	0.18182	0.16216	0.28571	0.2	0.19048	0.16	0.19444	0.08772	0.14634
8.38	0.18182	0.16216	0.25	0.2	0.16667	0.18	0.16667	0.10526	0.17073
8.385	0.18182	0.16216	0.25	0.23333	0.16667	0.18	0.16667	0.12281	0.17073
8.39	0.21212	0.18919	0.28571	0.23333	0.16667	0.2	0.16667	0.12281	0.14634
8.395	0.18182	0.18919	0.32143	0.2	0.14286	0.18	0.19444	0.12281	0.14634
8.4	0.18182	0.21622	0.35714	0.23333	0.16667	0.18	0.19444	0.10526	0.17073
8.405	0.18182	0.21622	0.35714	0.26667	0.19048	0.16	0.16667	0.12281	0.14634
8.41	0.18182	0.18919	0.28571	0.26667	0.19048	0.16	0.13889	0.12281	0.14634
8.415	0.18182	0.18919	0.25	0.23333	0.19048	0.14	0.11111	0.12281	0.14634
8.42	0.18182	0.18919	0.25	0.2	0.19048	0.16	0.08333	0.12281	0.14634
8.425	0.18182	0.21622	0.28571	0.2	0.21429	0.16	0.11111	0.12281	0.19512
8.43	0.18182	0.24324	0.35714	0.2	0.21429	0.16	0.13889	0.12281	0.19512
8.435	0.18182	0.21622	0.35714	0.23333	0.19048	0.16	0.13889	0.10526	0.21951
8.44	0.15152	0.18919	0.39286	0.3	0.16667	0.18	0.16667	0.10526	0.19512
8.445	0.15152	0.16216	0.39286	0.26667	0.14286	0.18	0.16667	0.12281	0.19512
8.45	0.15152	0.16216	0.39286	0.23333	0.14286	0.18	0.16667	0.14035	0.19512
8.455	0.18182	0.18919	0.35714	0.16667	0.16667	0.18	0.13889	0.15789	0.19512
8.46	0.18182	0.18919	0.32143	0.2	0.19048	0.18	0.13889	0.15789	0.19512
8.465	0.18182	0.18919	0.32143	0.2	0.19048	0.18	0.13889	0.14035	0.19512
8.47	0.18182	0.18919	0.32143	0.2	0.16667	0.18	0.16667	0.12281	0.17073
8.475	0.18182	0.16216	0.35714	0.2	0.14286	0.16	0.19444	0.12281	0.17073
8.48	0.18182	0.16216	0.39286	0.2	0.14286	0.14	0.19444	0.10526	0.17073
8.485	0.18182	0.16216	0.35714	0.2	0.16667	0.14	0.19444	0.10526	0.14634
8.49	0.18182	0.18919	0.35714	0.2	0.14286	0.16	0.22222	0.12281	0.14634
8.495	0.18182	0.21622	0.32143	0.2	0.14286	0.16	0.22222	0.12281	0.17073
8.5	0.18182	0.24324	0.32143	0.2	0.14286	0.18	0.22222	0.12281	0.17073
8.505	0.15152	0.24324	0.28571	0.16667	0.14286	0.16	0.19444	0.12281	0.17073
8.51	0.15152	0.21622	0.28571	0.16667	0.14286	0.16	0.19444	0.14035	0.17073
8.515	0.18182	0.21622	0.25	0.2	0.16667	0.16	0.16667	0.12281	0.17073
8.52	0.18182	0.21622	0.25	0.2	0.16667	0.18	0.13889	0.12281	0.17073
8.525	0.18182	0.21622	0.25	0.23333	0.16667	0.18	0.13889	0.12281	0.14634
8.53	0.21212	0.21622	0.25	0.23333	0.14286	0.16	0.13889	0.14035	0.14634
8.535	0.21212	0.21622	0.25	0.23333	0.14286	0.16	0.16667	0.14035	0.17073
8.54	0.21212	0.21622	0.28571	0.2	0.16667	0.16	0.16667	0.12281	0.19512
8.545	0.18182	0.18919	0.28571	0.23333	0.16667	0.16	0.16667	0.12281	0.17073
8.55	0.18182	0.18919	0.32143	0.23333	0.16667	0.18	0.16667	0.12281	0.17073
8.555	0.18182	0.21622	0.32143	0.26667	0.14286	0.16	0.13889	0.12281	0.19512
8.56	0.21212	0.24324	0.35714	0.23333	0.16667	0.16	0.11111	0.14035	0.17073
8.565	0.21212	0.24324	0.35714	0.2	0.16667	0.16	0.11111	0.15789	0.14634
8.57	0.21212	0.21622	0.35714	0.13333	0.19048	0.16	0.13889	0.15789	0.14634
8.575	0.21212	0.18919	0.32143	0.1	0.19048	0.18	0.19444	0.14035	0.14634
8.58	0.18182	0.16216	0.32143	0.13333	0.16667	0.18	0.19444	0.14035	0.14634
8.585	0.18182	0.18919	0.28571	0.2	0.19048	0.16	0.16667	0.14035	0.14634
8.59	0.18182	0.21622	0.32143	0.26667	0.19048	0.16	0.13889	0.14035	0.17073
8.595	0.18182	0.21622	0.35714	0.26667	0.19048	0.16	0.13889	0.15789	0.19512
8.6	0.18182	0.18919	0.35714	0.26667	0.19048	0.16	0.13889	0.15789	0.19512
8.605	0.18182	0.21622	0.35714	0.26667	0.19048	0.16	0.13889	0.14035	0.19512
8.61	0.18182	0.21622	0.35714	0.23333	0.19048	0.16	0.13889	0.12281	0.19512
8.615	0.21212	0.21622	0.35714	0.2	0.19048	0.16	0.13889	0.14035	0.19512
8.62	0.21212	0.21622	0.32143	0.2	0.16667	0.16	0.16667	0.14035	0.19512
8.625	0.18182	0.21622	0.32143	0.2	0.14286	0.2	0.16667	0.12281	0.17073
8.63	0.18182	0.21622	0.28571	0.23333	0.14286	0.2	0.16667	0.10526	0.19512
8.635	0.15152	0.18919	0.28571	0.26667	0.16667	0.18	0.19444	0.10526	0.19512
8.64	0.15152	0.18919	0.32143	0.26667	0.19048	0.16	0.19444	0.12281	0.17073
8.645	0.15152	0.16216	0.35714	0.23333	0.19048	0.16	0.19444	0.12281	0.14634
8.65	0.15152	0.16216	0.39286	0.23333	0.16667	0.16	0.19444	0.12281	0.14634
8.655	0.15152	0.21622	0.42857	0.23333	0.16667	0.18	0.22222	0.12281	0.17073
8.66	0.15152	0.24324	0.39286	0.2	0.16667	0.16	0.22222	0.14035	0.14634
8.665	0.15152	0.24324	0.32143	0.2	0.16667	0.16	0.22222	0.14035	0.14634
8.67	0.15152	0.21622	0.28571	0.16667	0.14286	0.16	0.25	0.14035	0.17073
8.675	0.18182	0.21622	0.28571	0.16667	0.14286	0.14	0.22222	0.10526	0.19512
8.68	0.18182	0.18919	0.28571	0.16667	0.14286	0.14	0.19444	0.08772	0.17073
8.685	0.18182	0.18919	0.28571	0.2	0.16667	0.14	0.16667	0.10526	0.14634
8.69	0.18182	0.16216	0.32143	0.23333	0.16667	0.12	0.19444	0.12281	0.17073
8.695	0.18182	0.18919	0.32143	0.23333	0.14286	0.14	0.16667	0.12281	0.17073
8.7	0.18182	0.21622	0.28571	0.26667	0.11905	0.16	0.19444	0.14035	0.17073
8.705	0.18182	0.21622	0.25	0.23333	0.14286	0.18	0.16667	0.14035	0.14634
8.71	0.18182	0.21622	0.25	0.2	0.14286	0.18	0.13889	0.14035	0.14634
8.715	0.18182	0.18919	0.32143	0.2	0.14286	0.18	0.13889	0.12281	0.14634
8.72	0.15152	0.18919	0.32143	0.2	0.16667	0.16	0.16667	0.10526	0.17073
8.725	0.18182	0.18919	0.32143	0.26667	0.19048	0.16	0.16667	0.10526	0.19512
8.73	0.18182	0.21622	0.32143	0.26667	0.19048	0.16	0.16667	0.10526	0.17073
8.735	0.18182	0.21622	0.32143	0.23333	0.14286	0.14	0.16667	0.14035	0.17073
8.74	0.18182	0.18919	0.28571	0.2	0.14286	0.14	0.16667	0.14035	0.19512
8.745	0.18182	0.18919	0.28571	0.2	0.14286	0.14	0.16667	0.12281	0.21951
8.75	0.15152	0.18919	0.28571	0.23333	0.16667	0.16	0.19444	0.12281	0.19512
8.755	0.15152	0.18919	0.25	0.23333	0.16667	0.18	0.19444	0.12281	0.17073
8.76	0.15152	0.21622	0.25	0.23333	0.16667	0.18	0.16667	0.12281	0.17073
8.765	0.18182	0.18919	0.25	0.2	0.16667	0.18	0.13889	0.12281	0.19512
8.77	0.21212	0.18919	0.25	0.23333	0.16667	0.18	0.13889	0.14035	0.19512
8.775	0.21212	0.18919	0.28571	0.23333	0.16667	0.18	0.16667	0.14035	0.17073
8.78	0.21212	0.18919	0.32143	0.23333	0.16667	0.18	0.16667	0.14035	0.17073
8.785	0.18182	0.21622	0.35714	0.23333	0.16667	0.16	0.13889	0.12281	0.14634
8.79	0.18182	0.21622	0.35714	0.23333	0.16667	0.16	0.13889	0.10526	0.14634
8.795	0.18182	0.24324	0.32143	0.23333	0.19048	0.16	0.16667	0.10526	0.17073
8.8	0.18182	0.21622	0.32143	0.26667	0.19048	0.14	0.19444	0.10526	0.19512
8.805	0.21212	0.21622	0.32143	0.26667	0.19048	0.14	0.22222	0.10526	0.19512
8.81	0.24242	0.18919	0.28571	0.23333	0.16667	0.16	0.22222	0.10526	0.19512
8.815	0.24242	0.18919	0.28571	0.2	0.14286	0.18	0.19444	0.12281	0.17073
8.82	0.21212	0.18919	0.32143	0.2	0.14286	0.18	0.16667	0.12281	0.14634
8.825	0.18182	0.18919	0.32143	0.2	0.14286	0.2	0.13889	0.14035	0.14634
8.83	0.18182	0.21622	0.32143	0.2	0.16667	0.2	0.13889	0.15789	0.14634
8.835	0.18182	0.24324	0.32143	0.2	0.19048	0.22	0.13889	0.15789	0.14634
8.84	0.18182	0.24324	0.32143	0.23333	0.19048	0.22	0.13889	0.14035	0.14634
8.845	0.21212	0.18919	0.28571	0.3	0.16667	0.22	0.13889	0.12281	0.14634
8.85	0.21212	0.18919	0.28571	0.3	0.16667	0.22	0.19444	0.10526	0.14634
8.855	0.21212	0.16216	0.35714	0.3	0.14286	0.22	0.22222	0.10526	0.17073
8.86	0.21212	0.16216	0.35714	0.3	0.14286	0.24	0.22222	0.12281	0.17073
8.865	0.21212	0.16216	0.35714	0.26667	0.16667	0.24	0.22222	0.14035	0.17073
8.87	0.18182	0.18919	0.35714	0.26667	0.16667	0.22	0.19444	0.15789	0.14634
8.875	0.18182	0.21622	0.39286	0.23333	0.16667	0.2	0.16667	0.14035	0.17073
8.88	0.18182	0.18919	0.39286	0.23333	0.16667	0.16	0.16667	0.14035	0.17073
8.885	0.18182	0.18919	0.39286	0.2	0.14286	0.14	0.16667	0.14035	0.14634
8.89	0.18182	0.18919	0.32143	0.2	0.16667	0.14	0.19444	0.14035	0.14634
8.895	0.15152	0.16216	0.32143	0.23333	0.19048	0.16	0.16667	0.12281	0.14634
8.9	0.15152	0.18919	0.28571	0.23333	0.19048	0.18	0.16667	0.12281	0.14634
8.905	0.15152	0.18919	0.32143	0.23333	0.16667	0.16	0.16667	0.12281	0.14634
8.91	0.15152	0.21622	0.32143	0.23333	0.14286	0.14	0.16667	0.14035	0.14634
8.915	0.15152	0.21622	0.32143	0.26667	0.14286	0.14	0.16667	0.14035	0.17073
8.92	0.18182	0.21622	0.28571	0.26667	0.14286	0.16	0.19444	0.12281	0.19512
8.925	0.18182	0.21622	0.28571	0.23333	0.16667	0.16	0.19444	0.10526	0.17073
8.93	0.15152	0.21622	0.32143	0.2	0.14286	0.14	0.16667	0.10526	0.17073
8.935	0.15152	0.21622	0.32143	0.2	0.14286	0.12	0.16667	0.12281	0.17073
8.94	0.15152	0.18919	0.35714	0.2	0.14286	0.14	0.16667	0.12281	0.19512
8.945	0.18182	0.21622	0.35714	0.23333	0.16667	0.16	0.16667	0.12281	0.17073
8.95	0.18182	0.24324	0.32143	0.23333	0.19048	0.18	0.16667	0.10526	0.19512
8.955	0.18182	0.21622	0.25	0.23333	0.19048	0.2	0.19444	0.10526	0.17073
8.96	0.21212	0.18919	0.21429	0.26667	0.19048	0.18	0.22222	0.10526	0.19512
8.965	0.18182	0.16216	0.21429	0.26667	0.16667	0.16	0.22222	0.12281	0.17073
8.97	0.18182	0.16216	0.25	0.23333	0.14286	0.16	0.19444	0.15789	0.17073
8.975	0.18182	0.16216	0.32143	0.23333	0.16667	0.16	0.16667	0.17544	0.17073
8.98	0.18182	0.18919	0.32143	0.23333	0.16667	0.14	0.13889	0.15789	0.17073
8.985	0.18182	0.24324	0.28571	0.2	0.16667	0.14	0.16667	0.15789	0.14634
8.99	0.18182	0.24324	0.28571	0.2	0.14286	0.14	0.16667	0.12281	0.17073
8.995	0.15152	0.24324	0.32143	0.23333	0.14286	0.14	0.19444	0.12281	0.19512
9	0.15152	0.21622	0.35714	0.2	0.11905	0.12	0.16667	0.12281	0.19512
9.005	0.18182	0.18919	0.35714	0.2	0.11905	0.12	0.19444	0.12281	0.17073
9.01	0.18182	0.16216	0.32143	0.23333	0.14286	0.12	0.19444	0.10526	0.14634
9.015	0.18182	0.16216	0.32143	0.23333	0.19048	0.16	0.19444	0.10526	0.14634
9.02	0.18182	0.16216	0.35714	0.23333	0.19048	0.18	0.16667	0.10526	0.14634
9.025	0.18182	0.18919	0.35714	0.23333	0.19048	0.18	0.16667	0.10526	0.14634
9.03	0.18182	0.18919	0.32143	0.23333	0.16667	0.18	0.19444	0.12281	0.17073
9.035	0.15152	0.18919	0.32143	0.23333	0.19048	0.18	0.19444	0.10526	0.17073
9.04	0.18182	0.21622	0.28571	0.26667	0.21429	0.18	0.16667	0.12281	0.17073
9.045	0.18182	0.18919	0.32143	0.26667	0.21429	0.18	0.16667	0.12281	0.17073
9.05	0.21212	0.16216	0.32143	0.23333	0.21429	0.18	0.19444	0.10526	0.19512
9.055	0.18182	0.18919	0.28571	0.2	0.21429	0.16	0.19444	0.12281	0.19512
9.06	0.21212	0.21622	0.28571	0.2	0.21429	0.16	0.19444	0.14035	0.19512
9.065	0.21212	0.21622	0.32143	0.2	0.19048	0.16	0.19444	0.14035	0.19512
9.07	0.18182	0.21622	0.32143	0.23333	0.16667	0.14	0.19444	0.12281	0.19512
9.075	0.18182	0.21622	0.28571	0.26667	0.16667	0.12	0.19444	0.12281	0.19512
9.08	0.18182	0.21622	0.28571	0.26667	0.16667	0.14	0.16667	0.14035	0.17073
9.085	0.21212	0.21622	0.28571	0.23333	0.16667	0.16	0.16667	0.14035	0.19512
9.09	0.18182	0.21622	0.28571	0.2	0.19048	0.14	0.16667	0.14035	0.17073
9.095	0.18182	0.21622	0.32143	0.2	0.19048	0.14	0.19444	0.12281	0.17073
9.1	0.21212	0.21622	0.32143	0.2	0.16667	0.16	0.19444	0.10526	0.17073
9.105	0.24242	0.21622	0.32143	0.2	0.16667	0.16	0.19444	0.10526	0.17073
9.11	0.24242	0.21622	0.32143	0.23333	0.14286	0.14	0.19444	0.10526	0.17073
9.115	0.24242	0.21622	0.35714	0.2	0.14286	0.14	0.16667	0.12281	0.17073
9.12	0.21212	0.21622	0.35714	0.2	0.16667	0.14	0.19444	0.12281	0.19512
9.125	0.18182	0.21622	0.35714	0.2	0.16667	0.14	0.19444	0.12281	0.19512
9.13	0.18182	0.21622	0.35714	0.23333	0.16667	0.14	0.19444	0.12281	0.17073
9.135	0.18182	0.21622	0.35714	0.23333	0.16667	0.18	0.16667	0.12281	0.17073
9.14	0.21212	0.18919	0.35714	0.23333	0.16667	0.2	0.19444	0.10526	0.14634
9.145	0.21212	0.21622	0.35714	0.2	0.16667	0.2	0.19444	0.10526	0.17073
9.15	0.21212	0.21622	0.32143	0.2	0.16667	0.18	0.19444	0.10526	0.19512
9.155	0.18182	0.21622	0.28571	0.23333	0.16667	0.16	0.19444	0.12281	0.19512
9.16	0.18182	0.24324	0.32143	0.26667	0.19048	0.16	0.19444	0.12281	0.17073
9.165	0.15152	0.21622	0.35714	0.26667	0.19048	0.16	0.19444	0.12281	0.14634
9.17	0.15152	0.18919	0.35714	0.26667	0.19048	0.14	0.19444	0.12281	0.14634
9.175	0.15152	0.18919	0.35714	0.26667	0.19048	0.16	0.16667	0.14035	0.14634
9.18	0.18182	0.16216	0.32143	0.26667	0.19048	0.18	0.16667	0.14035	0.14634
9.185	0.18182	0.18919	0.35714	0.26667	0.16667	0.18	0.16667	0.14035	0.17073
9.19	0.18182	0.21622	0.35714	0.26667	0.14286	0.18	0.16667	0.14035	0.17073
9.195	0.21212	0.18919	0.32143	0.23333	0.14286	0.16	0.16667	0.14035	0.17073
9.2	0.21212	0.18919	0.32143	0.23333	0.14286	0.16	0.13889	0.15789	0.19512
9.205	0.21212	0.18919	0.28571	0.2	0.14286	0.14	0.13889	0.14035	0.19512
9.21	0.21212	0.18919	0.28571	0.2	0.16667	0.14	0.16667	0.14035	0.17073
9.215	0.18182	0.16216	0.25	0.2	0.19048	0.16	0.16667	0.12281	0.14634
9.22	0.18182	0.18919	0.25	0.23333	0.19048	0.16	0.16667	0.10526	0.14634
9.225	0.18182	0.21622	0.25	0.23333	0.16667	0.18	0.13889	0.10526	0.14634
9.23	0.18182	0.21622	0.32143	0.23333	0.16667	0.18	0.16667	0.12281	0.14634
9.235	0.18182	0.21622	0.35714	0.23333	0.19048	0.16	0.16667	0.14035	0.14634
9.24	0.18182	0.21622	0.35714	0.23333	0.19048	0.16	0.16667	0.14035	0.14634
9.245	0.18182	0.24324	0.35714	0.26667	0.16667	0.16	0.19444	0.14035	0.17073
9.25	0.18182	0.24324	0.32143	0.26667	0.16667	0.18	0.19444	0.12281	0.19512
9.255	0.18182	0.24324	0.28571	0.23333	0.16667	0.18	0.16667	0.12281	0.19512
9.26	0.18182	0.21622	0.25	0.2	0.19048	0.16	0.16667	0.12281	0.17073
9.265	0.18182	0.18919	0.28571	0.2	0.19048	0.12	0.16667	0.12281	0.17073
9.27	0.18182	0.21622	0.35714	0.23333	0.19048	0.12	0.16667	0.12281	0.14634
9.275	0.21212	0.21622	0.35714	0.23333	0.14286	0.14	0.19444	0.10526	0.17073
9.28	0.21212	0.24324	0.32143	0.2	0.14286	0.16	0.19444	0.10526	0.17073
9.285	0.21212	0.21622	0.28571	0.2	0.16667	0.18	0.22222	0.12281	0.17073
9.29	0.21212	0.21622	0.25	0.2	0.16667	0.2	0.19444	0.14035	0.17073
9.295	0.18182	0.18919	0.28571	0.23333	0.19048	0.2	0.16667	0.15789	0.17073
9.3	0.21212	0.18919	0.32143	0.23333	0.21429	0.2	0.13889	0.14035	0.17073
9.305	0.21212	0.18919	0.35714	0.23333	0.19048	0.2	0.16667	0.12281	0.17073
9.31	0.24242	0.21622	0.35714	0.23333	0.19048	0.2	0.19444	0.12281	0.19512
9.315	0.21212	0.21622	0.35714	0.2	0.19048	0.18	0.19444	0.12281	0.17073
9.32	0.24242	0.18919	0.35714	0.2	0.19048	0.18	0.16667	0.12281	0.14634
9.325	0.24242	0.16216	0.28571	0.23333	0.21429	0.2	0.13889	0.14035	0.14634
9.33	0.24242	0.16216	0.28571	0.26667	0.19048	0.2	0.13889	0.15789	0.17073
9.335	0.24242	0.18919	0.25	0.26667	0.16667	0.18	0.16667	0.14035	0.19512
9.34	0.21212	0.18919	0.28571	0.26667	0.16667	0.16	0.19444	0.10526	0.19512
9.345	0.18182	0.21622	0.28571	0.23333	0.16667	0.16	0.19444	0.10526	0.17073
9.35	0.21212	0.21622	0.28571	0.23333	0.19048	0.18	0.16667	0.12281	0.17073
9.355	0.21212	0.21622	0.28571	0.23333	0.21429	0.18	0.13889	0.14035	0.17073
9.36	0.18182	0.21622	0.32143	0.23333	0.2381	0.2	0.13889	0.14035	0.17073
9.365	0.18182	0.21622	0.32143	0.26667	0.21429	0.18	0.13889	0.12281	0.14634
9.37	0.18182	0.21622	0.32143	0.26667	0.19048	0.2	0.16667	0.12281	0.17073
9.375	0.18182	0.21622	0.32143	0.26667	0.16667	0.2	0.19444	0.10526	0.17073
9.38	0.18182	0.21622	0.32143	0.26667	0.16667	0.2	0.19444	0.10526	0.17073
9.385	0.18182	0.21622	0.28571	0.23333	0.19048	0.2	0.22222	0.12281	0.14634
9.39	0.18182	0.21622	0.35714	0.23333	0.21429	0.16	0.19444	0.12281	0.14634
9.395	0.18182	0.21622	0.35714	0.2	0.21429	0.14	0.19444	0.14035	0.17073
9.4	0.21212	0.18919	0.35714	0.23333	0.19048	0.14	0.16667	0.15789	0.17073
9.405	0.21212	0.18919	0.28571	0.26667	0.16667	0.18	0.16667	0.14035	0.17073
9.41	0.18182	0.21622	0.28571	0.26667	0.16667	0.18	0.19444	0.14035	0.17073
9.415	0.18182	0.21622	0.28571	0.23333	0.16667	0.18	0.19444	0.12281	0.17073
9.42	0.21212	0.21622	0.32143	0.2	0.14286	0.16	0.22222	0.12281	0.19512
9.425	0.21212	0.21622	0.32143	0.2	0.14286	0.16	0.22222	0.12281	0.19512
9.43	0.21212	0.21622	0.32143	0.23333	0.14286	0.16	0.19444	0.12281	0.19512
9.435	0.21212	0.18919	0.28571	0.26667	0.16667	0.16	0.19444	0.12281	0.19512
9.44	0.21212	0.18919	0.28571	0.26667	0.19048	0.18	0.19444	0.14035	0.17073
9.445	0.21212	0.21622	0.32143	0.23333	0.21429	0.2	0.19444	0.14035	0.17073
9.45	0.21212	0.21622	0.32143	0.2	0.21429	0.22	0.22222	0.12281	0.17073
9.455	0.21212	0.18919	0.32143	0.23333	0.21429	0.22	0.19444	0.10526	0.17073
9.46	0.21212	0.21622	0.28571	0.23333	0.21429	0.2	0.16667	0.10526	0.14634
9.465	0.21212	0.21622	0.32143	0.23333	0.19048	0.2	0.16667	0.12281	0.12195
9.47	0.21212	0.18919	0.35714	0.23333	0.19048	0.2	0.16667	0.12281	0.14634
9.475	0.21212	0.16216	0.35714	0.23333	0.19048	0.2	0.16667	0.12281	0.17073
9.48	0.21212	0.16216	0.32143	0.3	0.19048	0.18	0.19444	0.15789	0.19512
9.485	0.21212	0.16216	0.32143	0.33333	0.21429	0.16	0.19444	0.17544	0.19512
9.49	0.18182	0.16216	0.32143	0.3	0.19048	0.14	0.19444	0.15789	0.19512
9.495	0.18182	0.16216	0.35714	0.23333	0.19048	0.14	0.16667	0.12281	0.17073
9.5	0.18182	0.16216	0.35714	0.2	0.19048	0.12	0.16667	0.12281	0.17073
9.505	0.18182	0.16216	0.35714	0.2	0.16667	0.12	0.19444	0.12281	0.17073
9.51	0.15152	0.16216	0.35714	0.23333	0.16667	0.14	0.19444	0.12281	0.19512
9.515	0.18182	0.18919	0.32143	0.26667	0.16667	0.16	0.22222	0.10526	0.21951
9.52	0.18182	0.18919	0.25	0.26667	0.16667	0.18	0.22222	0.12281	0.21951
9.525	0.18182	0.18919	0.25	0.26667	0.16667	0.2	0.25	0.12281	0.21951
9.53	0.15152	0.16216	0.28571	0.23333	0.19048	0.2	0.19444	0.12281	0.19512
9.535	0.15152	0.16216	0.28571	0.23333	0.19048	0.18	0.16667	0.12281	0.19512
9.54	0.18182	0.16216	0.28571	0.23333	0.21429	0.18	0.13889	0.12281	0.19512
9.545	0.18182	0.18919	0.32143	0.23333	0.21429	0.18	0.16667	0.14035	0.19512
9.55	0.21212	0.18919	0.32143	0.23333	0.19048	0.18	0.16667	0.14035	0.19512
9.555	0.24242	0.18919	0.32143	0.23333	0.16667	0.18	0.16667	0.14035	0.17073
9.56	0.21212	0.18919	0.28571	0.23333	0.16667	0.18	0.16667	0.14035	0.17073
9.565	0.18182	0.18919	0.35714	0.23333	0.16667	0.16	0.16667	0.14035	0.14634
9.57	0.18182	0.18919	0.39286	0.2	0.19048	0.16	0.19444	0.14035	0.14634
9.575	0.21212	0.18919	0.35714	0.23333	0.19048	0.14	0.19444	0.14035	0.17073
9.58	0.21212	0.13514	0.28571	0.2	0.19048	0.12	0.19444	0.15789	0.17073
9.585	0.21212	0.16216	0.21429	0.23333	0.19048	0.12	0.19444	0.14035	0.14634
9.59	0.18182	0.18919	0.21429	0.23333	0.16667	0.12	0.22222	0.12281	0.14634
9.595	0.21212	0.18919	0.25	0.23333	0.14286	0.14	0.22222	0.12281	0.14634
9.6	0.21212	0.18919	0.28571	0.2	0.14286	0.14	0.22222	0.12281	0.14634
9.605	0.21212	0.18919	0.32143	0.2	0.16667	0.16	0.22222	0.14035	0.14634
9.61	0.21212	0.18919	0.35714	0.23333	0.16667	0.18	0.19444	0.12281	0.17073
9.615	0.24242	0.21622	0.35714	0.23333	0.14286	0.18	0.19444	0.12281	0.19512
9.62	0.27273	0.21622	0.32143	0.23333	0.14286	0.18	0.19444	0.12281	0.19512
9.625	0.24242	0.21622	0.25	0.23333	0.14286	0.18	0.19444	0.14035	0.19512
9.63	0.21212	0.18919	0.28571	0.23333	0.16667	0.18	0.22222	0.14035	0.19512
9.635	0.21212	0.18919	0.28571	0.26667	0.19048	0.2	0.22222	0.14035	0.17073
9.64	0.18182	0.21622	0.28571	0.23333	0.21429	0.2	0.19444	0.14035	0.14634
9.645	0.18182	0.21622	0.25	0.2	0.19048	0.16	0.19444	0.14035	0.14634
9.65	0.21212	0.21622	0.25	0.23333	0.16667	0.14	0.16667	0.14035	0.14634
9.655	0.21212	0.18919	0.28571	0.26667	0.14286	0.16	0.19444	0.15789	0.14634
9.66	0.21212	0.18919	0.25	0.26667	0.14286	0.18	0.16667	0.15789	0.14634
9.665	0.21212	0.16216	0.25	0.23333	0.14286	0.18	0.16667	0.14035	0.17073
9.67	0.21212	0.16216	0.28571	0.26667	0.19048	0.18	0.16667	0.14035	0.14634
9.675	0.18182	0.18919	0.32143	0.26667	0.19048	0.16	0.16667	0.14035	0.12195
9.68	0.18182	0.24324	0.32143	0.26667	0.16667	0.16	0.19444	0.14035	0.12195
9.685	0.18182	0.27027	0.28571	0.26667	0.16667	0.16	0.19444	0.12281	0.12195
9.69	0.18182	0.27027	0.28571	0.26667	0.19048	0.16	0.19444	0.10526	0.14634
9.695	0.18182	0.24324	0.32143	0.26667	0.19048	0.16	0.19444	0.10526	0.14634
9.7	0.18182	0.21622	0.32143	0.23333	0.19048	0.14	0.22222	0.12281	0.17073
9.705	0.18182	0.24324	0.28571	0.23333	0.19048	0.14	0.22222	0.14035	0.17073
9.71	0.15152	0.24324	0.25	0.23333	0.19048	0.14	0.19444	0.14035	0.17073
9.715	0.12121	0.21622	0.28571	0.2	0.19048	0.16	0.16667	0.14035	0.17073
9.72	0.18182	0.21622	0.32143	0.2	0.19048	0.16	0.13889	0.12281	0.17073
9.725	0.21212	0.21622	0.35714	0.23333	0.16667	0.16	0.16667	0.12281	0.17073
9.73	0.21212	0.24324	0.32143	0.26667	0.14286	0.16	0.16667	0.12281	0.14634
9.735	0.21212	0.21622	0.28571	0.23333	0.14286	0.16	0.16667	0.12281	0.14634
9.74	0.21212	0.18919	0.28571	0.2	0.14286	0.14	0.11111	0.12281	0.17073
9.745	0.18182	0.18919	0.32143	0.2	0.16667	0.14	0.13889	0.12281	0.14634
9.75	0.15152	0.18919	0.35714	0.2	0.19048	0.12	0.13889	0.12281	0.14634
9.755	0.18182	0.21622	0.35714	0.23333	0.21429	0.12	0.16667	0.10526	0.14634
9.76	0.21212	0.18919	0.32143	0.23333	0.21429	0.14	0.19444	0.10526	0.14634
9.765	0.21212	0.18919	0.28571	0.23333	0.19048	0.18	0.19444	0.10526	0.14634
9.77	0.21212	0.21622	0.28571	0.26667	0.19048	0.18	0.19444	0.12281	0.14634
9.775	0.21212	0.24324	0.28571	0.26667	0.16667	0.18	0.19444	0.14035	0.17073
9.78	0.21212	0.21622	0.28571	0.23333	0.16667	0.18	0.19444	0.14035	0.19512
9.785	0.21212	0.18919	0.28571	0.23333	0.14286	0.18	0.19444	0.14035	0.14634
9.79	0.15152	0.21622	0.28571	0.23333	0.16667	0.18	0.19444	0.14035	0.12195
9.795	0.12121	0.21622	0.28571	0.2	0.16667	0.16	0.19444	0.14035	0.12195
9.8	0.12121	0.21622	0.32143	0.2	0.16667	0.16	0.19444	0.14035	0.14634
9.805	0.15152	0.21622	0.32143	0.16667	0.16667	0.16	0.19444	0.14035	0.14634
9.81	0.18182	0.18919	0.32143	0.2	0.19048	0.16	0.19444	0.14035	0.14634
9.815	0.21212	0.21622	0.28571	0.23333	0.19048	0.16	0.19444	0.14035	0.17073
9.82	0.21212	0.24324	0.32143	0.26667	0.19048	0.16	0.19444	0.12281	0.17073
9.825	0.24242	0.24324	0.32143	0.3	0.16667	0.16	0.19444	0.10526	0.19512
9.83	0.21212	0.24324	0.35714	0.33333	0.16667	0.16	0.19444	0.12281	0.17073
9.835	0.21212	0.21622	0.35714	0.3	0.16667	0.16	0.19444	0.12281	0.17073
9.84	0.18182	0.18919	0.39286	0.26667	0.16667	0.18	0.22222	0.14035	0.14634
9.845	0.21212	0.18919	0.35714	0.23333	0.14286	0.18	0.22222	0.15789	0.17073
9.85	0.21212	0.21622	0.35714	0.23333	0.14286	0.16	0.19444	0.15789	0.17073
9.855	0.21212	0.21622	0.28571	0.26667	0.11905	0.16	0.19444	0.14035	0.17073
9.86	0.21212	0.24324	0.28571	0.3	0.11905	0.16	0.16667	0.12281	0.17073
9.865	0.18182	0.24324	0.32143	0.33333	0.11905	0.14	0.16667	0.12281	0.14634
9.87	0.21212	0.24324	0.32143	0.3	0.14286	0.12	0.16667	0.14035	0.14634
9.875	0.21212	0.18919	0.32143	0.26667	0.14286	0.14	0.19444	0.12281	0.17073
9.88	0.21212	0.18919	0.35714	0.23333	0.14286	0.14	0.19444	0.12281	0.19512
9.885	0.18182	0.18919	0.32143	0.2	0.14286	0.16	0.22222	0.10526	0.19512
9.89	0.15152	0.21622	0.32143	0.23333	0.14286	0.16	0.22222	0.12281	0.19512
9.895	0.18182	0.21622	0.28571	0.23333	0.19048	0.16	0.19444	0.14035	0.19512
9.9	0.21212	0.24324	0.32143	0.26667	0.19048	0.16	0.19444	0.14035	0.19512
9.905	0.24242	0.24324	0.32143	0.26667	0.19048	0.18	0.19444	0.14035	0.17073
9.91	0.27273	0.27027	0.32143	0.26667	0.19048	0.2	0.22222	0.12281	0.17073
9.915	0.27273	0.24324	0.32143	0.23333	0.16667	0.2	0.25	0.12281	0.14634
9.92	0.24242	0.21622	0.32143	0.2	0.14286	0.18	0.25	0.12281	0.17073
9.925	0.21212	0.18919	0.32143	0.2	0.14286	0.16	0.25	0.12281	0.17073
9.93	0.18182	0.18919	0.32143	0.2	0.14286	0.16	0.22222	0.12281	0.19512
9.935	0.18182	0.16216	0.35714	0.23333	0.14286	0.14	0.22222	0.12281	0.19512
9.94	0.18182	0.18919	0.32143	0.23333	0.14286	0.16	0.22222	0.12281	0.19512
9.945	0.15152	0.18919	0.28571	0.23333	0.14286	0.16	0.19444	0.12281	0.19512
9.95	0.15152	0.21622	0.28571	0.23333	0.14286	0.16	0.22222	0.12281	0.19512
9.955	0.15152	0.24324	0.28571	0.23333	0.16667	0.14	0.22222	0.10526	0.19512
9.96	0.18182	0.21622	0.32143	0.23333	0.16667	0.12	0.22222	0.10526	0.17073
9.965	0.21212	0.18919	0.32143	0.23333	0.14286	0.14	0.19444	0.12281	0.17073
9.97	0.21212	0.18919	0.32143	0.23333	0.14286	0.18	0.22222	0.14035	0.14634
9.975	0.18182	0.18919	0.32143	0.23333	0.16667	0.2	0.22222	0.14035	0.14634
9.98	0.18182	0.18919	0.32143	0.2	0.16667	0.2	0.22222	0.14035	0.14634
9.985	0.18182	0.18919	0.32143	0.23333	0.19048	0.2	0.19444	0.14035	0.17073
9.99	0.21212	0.21622	0.32143	0.26667	0.19048	0.2	0.16667	0.14035	0.19512
9.995	0.21212	0.21622	0.32143	0.26667	0.19048	0.2	0.16667	0.14035	0.19512
10	0.21212	0.21622	0.32143	0.23333	0.19048	0.18	0.13889	0.12281	0.17073
10.005	0.21212	0.18919	0.32143	0.2	0.16667	0.18	0.16667	0.12281	0.19512
10.01	0.21212	0.18919	0.28571	0.23333	0.19048	0.18	0.16667	0.14035	0.19512
10.015	0.18182	0.18919	0.28571	0.26667	0.21429	0.16	0.19444	0.14035	0.17073
10.02	0.21212	0.18919	0.28571	0.26667	0.2381	0.12	0.19444	0.14035	0.14634
10.025	0.24242	0.21622	0.28571	0.26667	0.21429	0.1	0.19444	0.14035	0.14634
10.03	0.27273	0.24324	0.28571	0.23333	0.19048	0.14	0.22222	0.14035	0.14634
10.035	0.27273	0.21622	0.35714	0.23333	0.14286	0.16	0.22222	0.14035	0.14634
10.04	0.27273	0.21622	0.35714	0.2	0.16667	0.16	0.22222	0.14035	0.14634
10.045	0.27273	0.21622	0.32143	0.23333	0.16667	0.16	0.19444	0.12281	0.17073
10.05	0.21212	0.21622	0.32143	0.23333	0.19048	0.18	0.22222	0.12281	0.19512
10.055	0.18182	0.21622	0.35714	0.23333	0.19048	0.18	0.22222	0.14035	0.19512
10.06	0.18182	0.24324	0.35714	0.26667	0.16667	0.18	0.25	0.15789	0.17073
10.065	0.18182	0.24324	0.35714	0.26667	0.19048	0.18	0.22222	0.15789	0.14634
10.07	0.21212	0.21622	0.35714	0.3	0.16667	0.18	0.19444	0.14035	0.14634
10.075	0.18182	0.18919	0.35714	0.26667	0.14286	0.16	0.19444	0.15789	0.17073
10.08	0.21212	0.16216	0.32143	0.26667	0.16667	0.16	0.16667	0.15789	0.17073
10.085	0.24242	0.16216	0.32143	0.26667	0.19048	0.16	0.16667	0.15789	0.14634
10.09	0.24242	0.18919	0.32143	0.26667	0.19048	0.18	0.19444	0.14035	0.14634
10.095	0.21212	0.18919	0.32143	0.26667	0.19048	0.18	0.22222	0.12281	0.17073
10.1	0.24242	0.21622	0.32143	0.26667	0.19048	0.16	0.19444	0.14035	0.17073
10.105	0.27273	0.21622	0.32143	0.26667	0.19048	0.16	0.16667	0.14035	0.17073
10.11	0.27273	0.21622	0.32143	0.26667	0.16667	0.16	0.16667	0.14035	0.17073
10.115	0.27273	0.18919	0.32143	0.23333	0.16667	0.18	0.16667	0.14035	0.17073
10.12	0.24242	0.18919	0.28571	0.23333	0.19048	0.22	0.16667	0.12281	0.17073
10.125	0.18182	0.16216	0.25	0.26667	0.19048	0.22	0.19444	0.12281	0.19512
10.13	0.15152	0.16216	0.25	0.26667	0.19048	0.18	0.22222	0.12281	0.17073
10.135	0.15152	0.16216	0.28571	0.23333	0.16667	0.16	0.22222	0.12281	0.14634
10.14	0.18182	0.18919	0.28571	0.23333	0.19048	0.16	0.22222	0.14035	0.14634
10.145	0.21212	0.18919	0.32143	0.23333	0.16667	0.18	0.19444	0.15789	0.14634
10.15	0.21212	0.18919	0.35714	0.26667	0.16667	0.18	0.19444	0.15789	0.14634
10.155	0.21212	0.18919	0.32143	0.26667	0.16667	0.16	0.19444	0.12281	0.17073
10.16	0.18182	0.18919	0.28571	0.26667	0.16667	0.14	0.22222	0.10526	0.17073
10.165	0.15152	0.16216	0.32143	0.3	0.16667	0.18	0.22222	0.08772	0.14634
10.17	0.15152	0.16216	0.35714	0.3	0.19048	0.2	0.22222	0.08772	0.14634
10.175	0.15152	0.16216	0.32143	0.26667	0.19048	0.2	0.19444	0.10526	0.14634
10.18	0.15152	0.16216	0.28571	0.23333	0.19048	0.18	0.19444	0.14035	0.17073
10.185	0.15152	0.18919	0.32143	0.26667	0.19048	0.16	0.19444	0.14035	0.17073
10.19	0.18182	0.18919	0.35714	0.3	0.16667	0.16	0.16667	0.14035	0.17073
10.195	0.18182	0.18919	0.35714	0.3	0.16667	0.16	0.16667	0.14035	0.17073
10.2	0.18182	0.21622	0.32143	0.26667	0.16667	0.16	0.16667	0.14035	0.14634
10.205	0.18182	0.21622	0.32143	0.23333	0.14286	0.16	0.19444	0.14035	0.17073
10.21	0.18182	0.18919	0.32143	0.23333	0.14286	0.18	0.19444	0.14035	0.17073
10.215	0.15152	0.16216	0.35714	0.23333	0.14286	0.2	0.19444	0.14035	0.17073
10.22	0.18182	0.18919	0.35714	0.26667	0.16667	0.18	0.19444	0.17544	0.14634
10.225	0.21212	0.21622	0.35714	0.3	0.16667	0.18	0.19444	0.19298	0.14634
10.23	0.21212	0.24324	0.35714	0.26667	0.16667	0.18	0.22222	0.17544	0.17073
10.235	0.18182	0.24324	0.32143	0.23333	0.16667	0.18	0.22222	0.14035	0.19512
10.24	0.18182	0.24324	0.35714	0.2	0.16667	0.18	0.25	0.12281	0.17073
10.245	0.21212	0.18919	0.39286	0.23333	0.16667	0.2	0.22222	0.12281	0.14634
10.25	0.21212	0.16216	0.39286	0.23333	0.19048	0.2	0.19444	0.14035	0.12195
10.255	0.21212	0.16216	0.39286	0.23333	0.19048	0.2	0.22222	0.14035	0.17073
10.26	0.21212	0.18919	0.32143	0.23333	0.19048	0.18	0.22222	0.14035	0.19512
10.265	0.21212	0.18919	0.28571	0.23333	0.16667	0.18	0.22222	0.14035	0.19512
10.27	0.24242	0.21622	0.28571	0.23333	0.16667	0.18	0.22222	0.12281	0.19512
10.275	0.24242	0.21622	0.28571	0.23333	0.16667	0.16	0.25	0.12281	0.14634
10.28	0.24242	0.21622	0.28571	0.26667	0.16667	0.14	0.25	0.12281	0.14634
10.285	0.24242	0.21622	0.25	0.3	0.16667	0.12	0.22222	0.12281	0.14634
10.29	0.21212	0.21622	0.25	0.26667	0.16667	0.14	0.19444	0.12281	0.17073
10.295	0.18182	0.21622	0.28571	0.26667	0.19048	0.16	0.16667	0.12281	0.19512
10.3	0.21212	0.18919	0.32143	0.3	0.16667	0.16	0.16667	0.12281	0.19512
10.305	0.21212	0.18919	0.32143	0.3	0.16667	0.14	0.19444	0.14035	0.17073
10.31	0.21212	0.18919	0.35714	0.26667	0.14286	0.14	0.19444	0.14035	0.17073
10.315	0.21212	0.18919	0.39286	0.26667	0.16667	0.14	0.19444	0.12281	0.19512
10.32	0.21212	0.21622	0.39286	0.3	0.19048	0.16	0.19444	0.12281	0.19512
10.325	0.21212	0.21622	0.39286	0.33333	0.19048	0.16	0.19444	0.14035	0.19512
10.33	0.21212	0.21622	0.35714	0.33333	0.19048	0.16	0.19444	0.14035	0.17073
10.335	0.21212	0.18919	0.35714	0.3	0.19048	0.2	0.22222	0.14035	0.17073
10.34	0.21212	0.16216	0.32143	0.26667	0.16667	0.2	0.22222	0.14035	0.19512
10.345	0.21212	0.16216	0.32143	0.26667	0.16667	0.18	0.22222	0.14035	0.19512
10.35	0.21212	0.18919	0.32143	0.23333	0.16667	0.16	0.22222	0.12281	0.19512
10.355	0.24242	0.21622	0.28571	0.23333	0.16667	0.18	0.22222	0.12281	0.17073
10.36	0.21212	0.21622	0.25	0.26667	0.19048	0.18	0.22222	0.12281	0.17073
10.365	0.21212	0.24324	0.25	0.26667	0.21429	0.18	0.22222	0.12281	0.19512
10.37	0.18182	0.21622	0.28571	0.26667	0.19048	0.2	0.22222	0.14035	0.17073
10.375	0.21212	0.18919	0.32143	0.23333	0.19048	0.2	0.25	0.15789	0.17073
10.38	0.21212	0.18919	0.32143	0.23333	0.16667	0.18	0.25	0.15789	0.17073
10.385	0.21212	0.21622	0.28571	0.2	0.16667	0.14	0.25	0.14035	0.17073
10.39	0.21212	0.21622	0.28571	0.23333	0.16667	0.14	0.22222	0.14035	0.19512
10.395	0.21212	0.21622	0.32143	0.23333	0.16667	0.14	0.25	0.15789	0.19512
10.4	0.21212	0.18919	0.32143	0.23333	0.19048	0.16	0.22222	0.15789	0.19512
10.405	0.21212	0.18919	0.32143	0.26667	0.19048	0.16	0.19444	0.14035	0.19512
10.41	0.21212	0.16216	0.35714	0.23333	0.19048	0.18	0.19444	0.14035	0.17073
10.415	0.21212	0.18919	0.35714	0.23333	0.19048	0.16	0.19444	0.14035	0.19512
10.42	0.21212	0.18919	0.35714	0.2	0.16667	0.16	0.22222	0.14035	0.19512
10.425	0.21212	0.21622	0.32143	0.23333	0.14286	0.14	0.22222	0.14035	0.21951
10.43	0.21212	0.21622	0.35714	0.26667	0.14286	0.14	0.25	0.14035	0.19512
10.435	0.21212	0.21622	0.32143	0.26667	0.16667	0.14	0.25	0.12281	0.19512
10.44	0.24242	0.18919	0.28571	0.26667	0.16667	0.14	0.22222	0.12281	0.19512
10.445	0.24242	0.18919	0.28571	0.26667	0.19048	0.18	0.19444	0.14035	0.19512
10.45	0.24242	0.18919	0.28571	0.26667	0.21429	0.18	0.22222	0.15789	0.17073
10.455	0.24242	0.21622	0.28571	0.23333	0.21429	0.16	0.25	0.15789	0.14634
10.46	0.24242	0.21622	0.28571	0.2	0.19048	0.16	0.25	0.15789	0.17073
10.465	0.24242	0.21622	0.25	0.2	0.19048	0.16	0.25	0.15789	0.17073
10.47	0.24242	0.21622	0.28571	0.23333	0.19048	0.14	0.19444	0.15789	0.19512
10.475	0.24242	0.21622	0.32143	0.26667	0.16667	0.14	0.22222	0.15789	0.17073
10.48	0.21212	0.21622	0.35714	0.26667	0.14286	0.14	0.19444	0.15789	0.14634
10.485	0.21212	0.21622	0.39286	0.23333	0.16667	0.16	0.19444	0.15789	0.14634
10.49	0.18182	0.24324	0.35714	0.2	0.16667	0.16	0.22222	0.14035	0.14634
10.495	0.18182	0.24324	0.32143	0.2	0.14286	0.18	0.22222	0.12281	0.17073
10.5	0.18182	0.27027	0.32143	0.2	0.16667	0.18	0.22222	0.12281	0.19512
10.505	0.21212	0.27027	0.32143	0.23333	0.16667	0.18	0.19444	0.12281	0.17073
10.51	0.21212	0.27027	0.28571	0.26667	0.19048	0.2	0.19444	0.14035	0.17073
10.515	0.21212	0.24324	0.28571	0.3	0.16667	0.18	0.19444	0.14035	0.17073
10.52	0.18182	0.24324	0.25	0.26667	0.16667	0.18	0.19444	0.15789	0.19512
10.525	0.18182	0.21622	0.28571	0.26667	0.16667	0.16	0.19444	0.14035	0.19512
10.53	0.21212	0.21622	0.28571	0.26667	0.19048	0.18	0.19444	0.14035	0.19512
10.535	0.24242	0.21622	0.32143	0.26667	0.16667	0.18	0.22222	0.12281	0.17073
10.54	0.24242	0.21622	0.32143	0.23333	0.16667	0.18	0.22222	0.12281	0.17073
10.545	0.24242	0.21622	0.32143	0.23333	0.19048	0.18	0.25	0.12281	0.17073
10.55	0.24242	0.18919	0.28571	0.23333	0.19048	0.18	0.22222	0.12281	0.17073
10.555	0.24242	0.18919	0.28571	0.26667	0.19048	0.16	0.22222	0.12281	0.17073
10.56	0.21212	0.18919	0.32143	0.26667	0.19048	0.18	0.19444	0.12281	0.17073
10.565	0.18182	0.21622	0.32143	0.3	0.21429	0.18	0.22222	0.12281	0.17073
10.57	0.18182	0.24324	0.32143	0.26667	0.21429	0.18	0.25	0.12281	0.17073
10.575	0.18182	0.24324	0.35714	0.26667	0.2381	0.18	0.25	0.14035	0.17073
10.58	0.18182	0.21622	0.35714	0.26667	0.2381	0.18	0.22222	0.14035	0.14634
10.585	0.21212	0.21622	0.32143	0.26667	0.21429	0.18	0.22222	0.15789	0.12195
10.59	0.21212	0.18919	0.32143	0.26667	0.19048	0.18	0.25	0.15789	0.12195
10.595	0.24242	0.18919	0.32143	0.26667	0.21429	0.18	0.25	0.15789	0.14634
10.6	0.24242	0.18919	0.28571	0.26667	0.21429	0.16	0.22222	0.15789	0.17073
10.605	0.24242	0.18919	0.25	0.26667	0.21429	0.16	0.19444	0.14035	0.17073
10.61	0.24242	0.18919	0.25	0.23333	0.19048	0.18	0.19444	0.14035	0.17073
10.615	0.21212	0.18919	0.28571	0.2	0.19048	0.18	0.19444	0.12281	0.19512
10.62	0.24242	0.24324	0.28571	0.23333	0.16667	0.16	0.22222	0.12281	0.21951
10.625	0.24242	0.27027	0.32143	0.26667	0.16667	0.16	0.22222	0.12281	0.21951
10.63	0.24242	0.24324	0.32143	0.3	0.19048	0.16	0.22222	0.12281	0.17073
10.635	0.24242	0.21622	0.28571	0.3	0.19048	0.16	0.22222	0.12281	0.14634
10.64	0.24242	0.21622	0.25	0.3	0.19048	0.16	0.19444	0.14035	0.17073
10.645	0.24242	0.24324	0.25	0.3	0.19048	0.16	0.22222	0.14035	0.19512
10.65	0.24242	0.27027	0.25	0.3	0.19048	0.18	0.25	0.15789	0.21951
10.655	0.24242	0.24324	0.32143	0.26667	0.21429	0.2	0.22222	0.14035	0.19512
10.66	0.24242	0.21622	0.32143	0.23333	0.19048	0.2	0.19444	0.14035	0.17073
10.665	0.24242	0.18919	0.32143	0.23333	0.19048	0.16	0.19444	0.14035	0.17073
10.67	0.24242	0.18919	0.32143	0.26667	0.16667	0.14	0.19444	0.15789	0.14634
10.675	0.24242	0.18919	0.32143	0.26667	0.19048	0.14	0.22222	0.15789	0.14634
10.68	0.27273	0.18919	0.28571	0.26667	0.19048	0.14	0.22222	0.14035	0.19512
10.685	0.24242	0.21622	0.25	0.23333	0.19048	0.16	0.22222	0.12281	0.19512
10.69	0.24242	0.24324	0.28571	0.23333	0.16667	0.16	0.22222	0.12281	0.19512
10.695	0.21212	0.24324	0.32143	0.23333	0.16667	0.16	0.25	0.14035	0.17073
10.7	0.21212	0.24324	0.32143	0.26667	0.16667	0.16	0.25	0.14035	0.14634
10.705	0.21212	0.21622	0.32143	0.3	0.16667	0.16	0.25	0.12281	0.14634
10.71	0.18182	0.21622	0.32143	0.3	0.16667	0.16	0.22222	0.12281	0.14634
10.715	0.21212	0.21622	0.32143	0.26667	0.19048	0.14	0.22222	0.12281	0.12195
10.72	0.21212	0.24324	0.32143	0.23333	0.16667	0.14	0.22222	0.14035	0.14634
10.725	0.21212	0.24324	0.32143	0.26667	0.16667	0.14	0.25	0.15789	0.17073
10.73	0.24242	0.24324	0.28571	0.26667	0.16667	0.14	0.25	0.15789	0.17073
10.735	0.24242	0.21622	0.28571	0.26667	0.19048	0.16	0.22222	0.14035	0.14634
10.74	0.24242	0.21622	0.32143	0.26667	0.19048	0.2	0.25	0.14035	0.17073
10.745	0.24242	0.18919	0.35714	0.3	0.21429	0.22	0.25	0.15789	0.19512
10.75	0.21212	0.21622	0.35714	0.3	0.21429	0.22	0.25	0.17544	0.19512
10.755	0.21212	0.21622	0.32143	0.3	0.16667	0.2	0.25	0.14035	0.17073
10.76	0.21212	0.24324	0.32143	0.26667	0.16667	0.18	0.25	0.12281	0.14634
10.765	0.21212	0.24324	0.28571	0.3	0.16667	0.2	0.22222	0.10526	0.14634
10.77	0.21212	0.24324	0.28571	0.3	0.19048	0.22	0.19444	0.12281	0.17073
10.775	0.21212	0.21622	0.32143	0.3	0.19048	0.22	0.22222	0.12281	0.19512
10.78	0.21212	0.21622	0.32143	0.3	0.19048	0.2	0.22222	0.14035	0.19512
10.785	0.24242	0.18919	0.32143	0.3	0.19048	0.2	0.22222	0.15789	0.17073
10.79	0.27273	0.18919	0.32143	0.3	0.19048	0.2	0.22222	0.15789	0.17073
10.795	0.24242	0.18919	0.35714	0.3	0.19048	0.18	0.22222	0.14035	0.17073
10.8	0.21212	0.18919	0.32143	0.33333	0.19048	0.2	0.22222	0.14035	0.17073
10.805	0.21212	0.18919	0.32143	0.33333	0.19048	0.22	0.22222	0.14035	0.17073
10.81	0.21212	0.21622	0.28571	0.33333	0.16667	0.22	0.22222	0.14035	0.19512
10.815	0.18182	0.21622	0.28571	0.3	0.16667	0.2	0.22222	0.12281	0.19512
10.82	0.21212	0.21622	0.28571	0.3	0.14286	0.18	0.22222	0.12281	0.17073
10.825	0.21212	0.21622	0.32143	0.26667	0.16667	0.16	0.22222	0.14035	0.17073
10.83	0.21212	0.18919	0.32143	0.23333	0.16667	0.16	0.19444	0.15789	0.17073
10.835	0.24242	0.18919	0.28571	0.2	0.19048	0.16	0.19444	0.15789	0.17073
10.84	0.24242	0.18919	0.28571	0.2	0.21429	0.16	0.22222	0.15789	0.17073
10.845	0.24242	0.21622	0.28571	0.23333	0.21429	0.18	0.22222	0.15789	0.17073
10.85	0.24242	0.18919	0.28571	0.26667	0.2381	0.18	0.22222	0.14035	0.19512
10.855	0.21212	0.21622	0.32143	0.26667	0.21429	0.18	0.19444	0.14035	0.19512
10.86	0.21212	0.18919	0.32143	0.3	0.19048	0.18	0.19444	0.12281	0.17073
10.865	0.21212	0.21622	0.32143	0.26667	0.19048	0.2	0.22222	0.14035	0.17073
10.87	0.21212	0.24324	0.28571	0.26667	0.19048	0.2	0.22222	0.14035	0.14634
10.875	0.21212	0.27027	0.28571	0.26667	0.19048	0.2	0.25	0.14035	0.14634
10.88	0.21212	0.24324	0.28571	0.26667	0.21429	0.2	0.27778	0.14035	0.12195
10.885	0.21212	0.21622	0.25	0.23333	0.2381	0.2	0.25	0.14035	0.14634
10.89	0.21212	0.21622	0.25	0.23333	0.2381	0.18	0.22222	0.14035	0.14634
10.895	0.24242	0.24324	0.28571	0.26667	0.2381	0.18	0.22222	0.14035	0.17073
10.9	0.21212	0.24324	0.28571	0.26667	0.2381	0.18	0.22222	0.15789	0.17073
10.905	0.21212	0.24324	0.28571	0.23333	0.2381	0.18	0.22222	0.14035	0.19512
10.91	0.21212	0.21622	0.28571	0.26667	0.21429	0.18	0.19444	0.14035	0.19512
10.915	0.18182	0.24324	0.28571	0.26667	0.19048	0.16	0.19444	0.14035	0.17073
10.92	0.18182	0.24324	0.32143	0.3	0.16667	0.18	0.19444	0.15789	0.17073
10.925	0.21212	0.24324	0.32143	0.26667	0.19048	0.16	0.19444	0.15789	0.17073
10.93	0.21212	0.24324	0.32143	0.26667	0.21429	0.18	0.22222	0.14035	0.19512
10.935	0.21212	0.24324	0.32143	0.23333	0.21429	0.18	0.22222	0.14035	0.19512
10.94	0.21212	0.27027	0.32143	0.26667	0.21429	0.18	0.22222	0.15789	0.17073
10.945	0.21212	0.27027	0.28571	0.26667	0.21429	0.16	0.22222	0.14035	0.14634
10.95	0.24242	0.24324	0.28571	0.3	0.21429	0.16	0.22222	0.12281	0.14634
10.955	0.24242	0.21622	0.32143	0.3	0.21429	0.18	0.22222	0.10526	0.14634
10.96	0.24242	0.18919	0.35714	0.33333	0.19048	0.18	0.25	0.12281	0.14634
10.965	0.24242	0.18919	0.39286	0.3	0.19048	0.18	0.27778	0.12281	0.17073
10.97	0.24242	0.21622	0.35714	0.26667	0.19048	0.2	0.25	0.12281	0.17073
10.975	0.21212	0.24324	0.39286	0.23333	0.16667	0.2	0.25	0.14035	0.17073
10.98	0.21212	0.27027	0.39286	0.23333	0.19048	0.22	0.25	0.15789	0.17073
10.985	0.21212	0.24324	0.39286	0.26667	0.19048	0.22	0.25	0.14035	0.17073
10.99	0.21212	0.24324	0.35714	0.3	0.19048	0.22	0.25	0.12281	0.17073
10.995	0.24242	0.24324	0.32143	0.26667	0.19048	0.18	0.27778	0.12281	0.17073
11	0.24242	0.27027	0.32143	0.26667	0.16667	0.16	0.27778	0.14035	0.17073
11.005	0.27273	0.27027	0.32143	0.23333	0.16667	0.18	0.25	0.15789	0.19512
11.01	0.27273	0.27027	0.32143	0.26667	0.16667	0.18	0.22222	0.15789	0.19512
11.015	0.24242	0.24324	0.32143	0.26667	0.19048	0.2	0.25	0.14035	0.19512
11.02	0.24242	0.21622	0.32143	0.3	0.21429	0.2	0.25	0.15789	0.19512
11.025	0.21212	0.21622	0.32143	0.3	0.21429	0.18	0.25	0.15789	0.19512
11.03	0.21212	0.21622	0.32143	0.3	0.19048	0.18	0.19444	0.15789	0.19512
11.035	0.24242	0.24324	0.28571	0.26667	0.16667	0.16	0.19444	0.14035	0.19512
11.04	0.24242	0.24324	0.32143	0.23333	0.16667	0.16	0.19444	0.14035	0.17073
11.045	0.24242	0.24324	0.35714	0.23333	0.16667	0.16	0.22222	0.12281	0.17073
11.05	0.21212	0.21622	0.35714	0.2	0.19048	0.16	0.22222	0.12281	0.19512
11.055	0.24242	0.21622	0.32143	0.2	0.19048	0.14	0.25	0.12281	0.19512
11.06	0.24242	0.21622	0.32143	0.2	0.19048	0.16	0.22222	0.12281	0.17073
11.065	0.24242	0.21622	0.32143	0.26667	0.16667	0.18	0.22222	0.14035	0.14634
11.07	0.21212	0.24324	0.28571	0.33333	0.14286	0.18	0.22222	0.14035	0.14634
11.075	0.21212	0.27027	0.28571	0.33333	0.14286	0.18	0.25	0.15789	0.12195
11.08	0.21212	0.24324	0.28571	0.26667	0.16667	0.16	0.22222	0.14035	0.12195
11.085	0.21212	0.24324	0.32143	0.23333	0.16667	0.18	0.22222	0.14035	0.14634
11.09	0.21212	0.21622	0.35714	0.23333	0.16667	0.18	0.25	0.12281	0.19512
11.095	0.24242	0.21622	0.35714	0.23333	0.19048	0.18	0.22222	0.12281	0.19512
11.1	0.27273	0.18919	0.35714	0.26667	0.16667	0.18	0.19444	0.12281	0.19512
11.105	0.27273	0.18919	0.32143	0.3	0.16667	0.2	0.19444	0.14035	0.17073
11.11	0.24242	0.18919	0.28571	0.33333	0.16667	0.18	0.22222	0.12281	0.14634
11.115	0.21212	0.21622	0.28571	0.33333	0.16667	0.18	0.22222	0.12281	0.17073
11.12	0.21212	0.24324	0.28571	0.3	0.19048	0.16	0.25	0.12281	0.19512
11.125	0.21212	0.21622	0.28571	0.26667	0.19048	0.16	0.25	0.14035	0.19512
11.13	0.18182	0.21622	0.28571	0.26667	0.19048	0.16	0.22222	0.15789	0.19512
11.135	0.18182	0.18919	0.32143	0.26667	0.16667	0.16	0.22222	0.15789	0.19512
11.14	0.21212	0.21622	0.32143	0.26667	0.16667	0.18	0.19444	0.14035	0.19512
11.145	0.24242	0.21622	0.35714	0.26667	0.16667	0.18	0.22222	0.12281	0.17073
11.15	0.24242	0.21622	0.35714	0.26667	0.16667	0.18	0.25	0.12281	0.17073
11.155	0.24242	0.24324	0.35714	0.3	0.16667	0.18	0.25	0.12281	0.17073
11.16	0.21212	0.24324	0.35714	0.33333	0.14286	0.18	0.22222	0.14035	0.17073
11.165	0.21212	0.27027	0.32143	0.36667	0.16667	0.2	0.22222	0.14035	0.17073
11.17	0.21212	0.27027	0.28571	0.33333	0.19048	0.2	0.22222	0.14035	0.17073
11.175	0.18182	0.27027	0.28571	0.26667	0.21429	0.2	0.19444	0.12281	0.17073
11.18	0.18182	0.21622	0.28571	0.26667	0.21429	0.18	0.16667	0.12281	0.17073
11.185	0.21212	0.18919	0.28571	0.26667	0.21429	0.18	0.19444	0.14035	0.14634
11.19	0.21212	0.18919	0.28571	0.3	0.21429	0.16	0.22222	0.15789	0.14634
11.195	0.24242	0.18919	0.28571	0.26667	0.21429	0.16	0.25	0.14035	0.14634
11.2	0.21212	0.18919	0.28571	0.26667	0.19048	0.16	0.25	0.14035	0.14634
11.205	0.21212	0.21622	0.32143	0.26667	0.16667	0.16	0.25	0.15789	0.14634
11.21	0.21212	0.21622	0.28571	0.3	0.16667	0.16	0.22222	0.15789	0.14634
11.215	0.21212	0.21622	0.32143	0.3	0.16667	0.16	0.25	0.14035	0.17073
11.22	0.24242	0.21622	0.32143	0.3	0.16667	0.18	0.22222	0.15789	0.19512
11.225	0.27273	0.24324	0.32143	0.26667	0.16667	0.18	0.25	0.17544	0.19512
11.23	0.27273	0.24324	0.32143	0.26667	0.16667	0.18	0.22222	0.17544	0.19512
11.235	0.27273	0.21622	0.32143	0.26667	0.19048	0.16	0.25	0.17544	0.19512
11.24	0.24242	0.21622	0.28571	0.26667	0.21429	0.16	0.25	0.17544	0.19512
11.245	0.24242	0.18919	0.32143	0.3	0.21429	0.16	0.22222	0.15789	0.19512
11.25	0.24242	0.21622	0.32143	0.33333	0.21429	0.18	0.22222	0.14035	0.19512
11.255	0.24242	0.21622	0.32143	0.33333	0.21429	0.18	0.22222	0.14035	0.17073
11.26	0.24242	0.21622	0.32143	0.3	0.21429	0.18	0.22222	0.14035	0.17073
11.265	0.24242	0.21622	0.35714	0.3	0.2381	0.16	0.22222	0.14035	0.17073
11.27	0.24242	0.18919	0.35714	0.26667	0.21429	0.16	0.22222	0.14035	0.17073
11.275	0.24242	0.18919	0.32143	0.26667	0.21429	0.16	0.22222	0.14035	0.14634
11.28	0.24242	0.18919	0.32143	0.26667	0.19048	0.18	0.22222	0.12281	0.14634
11.285	0.24242	0.21622	0.32143	0.23333	0.19048	0.2	0.25	0.12281	0.14634
11.29	0.24242	0.24324	0.32143	0.26667	0.19048	0.2	0.22222	0.12281	0.14634
11.295	0.24242	0.24324	0.32143	0.26667	0.19048	0.18	0.22222	0.12281	0.14634
11.3	0.24242	0.21622	0.32143	0.3	0.19048	0.16	0.22222	0.14035	0.14634
11.305	0.21212	0.21622	0.32143	0.3	0.19048	0.16	0.22222	0.15789	0.14634
11.31	0.18182	0.24324	0.35714	0.3	0.19048	0.16	0.19444	0.15789	0.14634
11.315	0.18182	0.24324	0.35714	0.3	0.16667	0.16	0.22222	0.15789	0.14634
11.32	0.21212	0.27027	0.32143	0.26667	0.16667	0.16	0.22222	0.14035	0.17073
11.325	0.21212	0.24324	0.32143	0.23333	0.19048	0.16	0.22222	0.15789	0.17073
11.33	0.21212	0.24324	0.35714	0.26667	0.19048	0.16	0.22222	0.15789	0.14634
11.335	0.24242	0.21622	0.35714	0.26667	0.21429	0.18	0.22222	0.15789	0.17073
11.34	0.27273	0.18919	0.32143	0.26667	0.2381	0.18	0.22222	0.14035	0.17073
11.345	0.24242	0.18919	0.32143	0.26667	0.21429	0.18	0.22222	0.14035	0.17073
11.35	0.21212	0.21622	0.28571	0.26667	0.19048	0.16	0.22222	0.14035	0.14634
11.355	0.21212	0.21622	0.28571	0.3	0.19048	0.16	0.22222	0.14035	0.14634
11.36	0.24242	0.21622	0.28571	0.33333	0.21429	0.16	0.27778	0.14035	0.17073
11.365	0.24242	0.21622	0.32143	0.33333	0.2381	0.16	0.27778	0.14035	0.17073
11.37	0.21212	0.21622	0.35714	0.3	0.2381	0.16	0.27778	0.15789	0.17073
11.375	0.21212	0.21622	0.35714	0.26667	0.21429	0.18	0.25	0.15789	0.17073
11.38	0.21212	0.21622	0.35714	0.26667	0.19048	0.18	0.25	0.14035	0.17073
11.385	0.21212	0.21622	0.32143	0.3	0.19048	0.18	0.25	0.12281	0.17073
11.39	0.21212	0.21622	0.32143	0.3	0.16667	0.16	0.25	0.12281	0.17073
11.395	0.21212	0.18919	0.32143	0.3	0.16667	0.14	0.22222	0.15789	0.19512
11.4	0.24242	0.18919	0.32143	0.26667	0.16667	0.14	0.22222	0.17544	0.19512
11.405	0.24242	0.18919	0.32143	0.26667	0.16667	0.12	0.22222	0.17544	0.19512
11.41	0.21212	0.21622	0.32143	0.3	0.19048	0.16	0.25	0.17544	0.14634
11.415	0.21212	0.24324	0.32143	0.3	0.19048	0.18	0.27778	0.15789	0.14634
11.42	0.21212	0.21622	0.28571	0.3	0.19048	0.18	0.27778	0.14035	0.14634
11.425	0.21212	0.18919	0.28571	0.3	0.16667	0.18	0.25	0.14035	0.19512
11.43	0.18182	0.18919	0.32143	0.3	0.16667	0.16	0.22222	0.14035	0.19512
11.435	0.18182	0.21622	0.35714	0.3	0.19048	0.16	0.22222	0.14035	0.19512
11.44	0.21212	0.24324	0.32143	0.3	0.19048	0.16	0.19444	0.14035	0.17073
11.445	0.24242	0.27027	0.32143	0.26667	0.19048	0.16	0.22222	0.12281	0.19512
11.45	0.24242	0.27027	0.28571	0.26667	0.19048	0.18	0.25	0.12281	0.19512
11.455	0.24242	0.24324	0.28571	0.26667	0.19048	0.18	0.27778	0.12281	0.19512
11.46	0.24242	0.24324	0.28571	0.26667	0.21429	0.16	0.25	0.12281	0.17073
11.465	0.21212	0.24324	0.28571	0.3	0.2381	0.14	0.25	0.14035	0.14634
11.47	0.18182	0.21622	0.28571	0.3	0.2381	0.16	0.25	0.14035	0.14634
11.475	0.18182	0.21622	0.32143	0.3	0.21429	0.16	0.25	0.14035	0.14634
11.48	0.18182	0.21622	0.35714	0.26667	0.19048	0.16	0.25	0.14035	0.14634
11.485	0.21212	0.21622	0.35714	0.26667	0.16667	0.16	0.25	0.15789	0.14634
11.49	0.21212	0.21622	0.35714	0.26667	0.16667	0.16	0.22222	0.17544	0.14634
11.495	0.21212	0.21622	0.35714	0.3	0.16667	0.18	0.25	0.17544	0.14634
11.5	0.24242	0.21622	0.32143	0.3	0.19048	0.18	0.25	0.17544	0.17073
11.505	0.24242	0.21622	0.32143	0.3	0.21429	0.18	0.25	0.15789	0.17073
11.51	0.24242	0.21622	0.32143	0.3	0.21429	0.2	0.25	0.14035	0.17073
11.515	0.21212	0.18919	0.35714	0.26667	0.2381	0.18	0.25	0.14035	0.17073
11.52	0.21212	0.21622	0.35714	0.26667	0.2381	0.18	0.25	0.12281	0.19512
11.525	0.24242	0.21622	0.32143	0.3	0.21429	0.16	0.25	0.14035	0.19512
11.53	0.27273	0.21622	0.28571	0.26667	0.19048	0.14	0.22222	0.14035	0.19512
11.535	0.27273	0.24324	0.28571	0.23333	0.19048	0.14	0.25	0.15789	0.17073
11.54	0.24242	0.24324	0.32143	0.2	0.19048	0.14	0.27778	0.15789	0.17073
11.545	0.24242	0.24324	0.32143	0.23333	0.19048	0.14	0.25	0.17544	0.19512
11.55	0.21212	0.21622	0.28571	0.23333	0.19048	0.16	0.25	0.14035	0.19512
11.555	0.21212	0.21622	0.25	0.23333	0.19048	0.16	0.22222	0.14035	0.19512
11.56	0.21212	0.24324	0.25	0.23333	0.19048	0.14	0.25	0.14035	0.19512
11.565	0.21212	0.24324	0.25	0.26667	0.21429	0.12	0.22222	0.14035	0.19512
11.57	0.21212	0.24324	0.28571	0.3	0.21429	0.14	0.22222	0.15789	0.19512
11.575	0.18182	0.24324	0.28571	0.3	0.19048	0.14	0.22222	0.17544	0.19512
11.58	0.18182	0.27027	0.28571	0.26667	0.19048	0.14	0.22222	0.15789	0.17073
11.585	0.21212	0.27027	0.28571	0.26667	0.19048	0.14	0.22222	0.12281	0.17073
11.59	0.21212	0.24324	0.28571	0.26667	0.19048	0.16	0.22222	0.12281	0.17073
11.595	0.18182	0.21622	0.28571	0.26667	0.19048	0.18	0.25	0.12281	0.19512
11.6	0.18182	0.21622	0.28571	0.26667	0.19048	0.16	0.25	0.14035	0.17073
11.605	0.18182	0.21622	0.32143	0.26667	0.19048	0.16	0.25	0.15789	0.17073
11.61	0.21212	0.21622	0.32143	0.26667	0.19048	0.14	0.22222	0.15789	0.17073
11.615	0.27273	0.18919	0.32143	0.23333	0.19048	0.16	0.22222	0.15789	0.17073
11.62	0.27273	0.21622	0.32143	0.23333	0.19048	0.14	0.25	0.14035	0.17073
11.625	0.27273	0.21622	0.32143	0.23333	0.19048	0.14	0.25	0.14035	0.17073
11.63	0.24242	0.24324	0.32143	0.26667	0.19048	0.16	0.25	0.12281	0.17073
11.635	0.24242	0.24324	0.32143	0.3	0.19048	0.16	0.22222	0.12281	0.19512
11.64	0.21212	0.24324	0.28571	0.3	0.21429	0.16	0.22222	0.12281	0.19512
11.645	0.21212	0.24324	0.28571	0.26667	0.21429	0.16	0.25	0.14035	0.19512
11.65	0.21212	0.24324	0.28571	0.3	0.21429	0.16	0.25	0.15789	0.19512
11.655	0.21212	0.24324	0.28571	0.3	0.21429	0.16	0.27778	0.15789	0.19512
11.66	0.24242	0.21622	0.28571	0.26667	0.19048	0.16	0.25	0.14035	0.19512
11.665	0.24242	0.24324	0.28571	0.26667	0.19048	0.16	0.22222	0.14035	0.19512
11.67	0.24242	0.24324	0.25	0.26667	0.19048	0.16	0.22222	0.14035	0.17073
11.675	0.24242	0.24324	0.28571	0.26667	0.21429	0.16	0.25	0.14035	0.14634
11.68	0.24242	0.24324	0.28571	0.26667	0.19048	0.16	0.27778	0.14035	0.14634
11.685	0.24242	0.24324	0.32143	0.3	0.19048	0.18	0.27778	0.12281	0.14634
11.69	0.21212	0.21622	0.32143	0.3	0.21429	0.16	0.25	0.14035	0.14634
11.695	0.21212	0.18919	0.35714	0.3	0.21429	0.16	0.22222	0.14035	0.17073
11.7	0.21212	0.18919	0.35714	0.26667	0.21429	0.18	0.22222	0.14035	0.17073
11.705	0.24242	0.21622	0.35714	0.26667	0.19048	0.18	0.25	0.12281	0.14634
11.71	0.21212	0.21622	0.35714	0.26667	0.19048	0.16	0.25	0.12281	0.14634
11.715	0.21212	0.21622	0.35714	0.23333	0.21429	0.12	0.22222	0.12281	0.14634
11.72	0.24242	0.21622	0.35714	0.23333	0.21429	0.14	0.22222	0.14035	0.14634
11.725	0.24242	0.21622	0.32143	0.23333	0.19048	0.16	0.22222	0.14035	0.14634
11.73	0.24242	0.21622	0.28571	0.23333	0.21429	0.16	0.25	0.14035	0.14634
11.735	0.21212	0.24324	0.28571	0.26667	0.21429	0.16	0.25	0.14035	0.14634
11.74	0.21212	0.24324	0.32143	0.26667	0.2381	0.16	0.25	0.15789	0.14634
11.745	0.24242	0.27027	0.35714	0.26667	0.2381	0.16	0.22222	0.15789	0.17073
11.75	0.24242	0.24324	0.32143	0.3	0.21429	0.14	0.19444	0.14035	0.17073
11.755	0.24242	0.24324	0.32143	0.3	0.19048	0.16	0.22222	0.14035	0.17073
11.76	0.24242	0.21622	0.32143	0.3	0.19048	0.16	0.25	0.12281	0.17073
11.765	0.24242	0.21622	0.35714	0.3	0.21429	0.16	0.27778	0.14035	0.14634
11.77	0.24242	0.24324	0.39286	0.33333	0.21429	0.16	0.25	0.15789	0.17073
11.775	0.24242	0.24324	0.35714	0.36667	0.21429	0.16	0.22222	0.19298	0.17073
11.78	0.24242	0.24324	0.35714	0.33333	0.19048	0.16	0.25	0.17544	0.17073
11.785	0.24242	0.24324	0.35714	0.33333	0.21429	0.16	0.25	0.15789	0.14634
11.79	0.24242	0.24324	0.35714	0.3	0.21429	0.18	0.25	0.15789	0.14634
11.795	0.24242	0.21622	0.35714	0.3	0.21429	0.18	0.25	0.14035	0.14634
11.8	0.24242	0.21622	0.35714	0.33333	0.21429	0.2	0.22222	0.15789	0.17073
11.805	0.24242	0.21622	0.35714	0.33333	0.21429	0.18	0.22222	0.15789	0.17073
11.81	0.24242	0.24324	0.32143	0.3	0.2381	0.16	0.19444	0.15789	0.17073
11.815	0.24242	0.24324	0.28571	0.26667	0.2381	0.16	0.16667	0.17544	0.17073
11.82	0.24242	0.24324	0.28571	0.26667	0.21429	0.16	0.19444	0.17544	0.17073
11.825	0.21212	0.27027	0.32143	0.26667	0.19048	0.16	0.19444	0.17544	0.17073
11.83	0.21212	0.27027	0.35714	0.3	0.19048	0.16	0.22222	0.15789	0.14634
11.835	0.24242	0.27027	0.35714	0.36667	0.16667	0.18	0.25	0.17544	0.14634
11.84	0.27273	0.27027	0.35714	0.36667	0.19048	0.2	0.27778	0.17544	0.14634
11.845	0.24242	0.24324	0.35714	0.36667	0.19048	0.2	0.27778	0.17544	0.17073
11.85	0.21212	0.21622	0.32143	0.3	0.19048	0.18	0.27778	0.17544	0.17073
11.855	0.21212	0.21622	0.32143	0.26667	0.16667	0.16	0.25	0.15789	0.17073
11.86	0.21212	0.21622	0.32143	0.26667	0.19048	0.16	0.25	0.15789	0.14634
11.865	0.24242	0.24324	0.32143	0.26667	0.21429	0.16	0.25	0.14035	0.14634
11.87	0.24242	0.24324	0.32143	0.26667	0.21429	0.16	0.25	0.14035	0.17073
11.875	0.21212	0.24324	0.32143	0.23333	0.19048	0.16	0.27778	0.15789	0.17073
11.88	0.21212	0.21622	0.32143	0.23333	0.16667	0.14	0.27778	0.15789	0.17073
11.885	0.21212	0.21622	0.32143	0.23333	0.16667	0.16	0.25	0.15789	0.14634
11.89	0.21212	0.21622	0.35714	0.23333	0.16667	0.18	0.22222	0.15789	0.17073
11.895	0.24242	0.21622	0.32143	0.26667	0.19048	0.2	0.25	0.14035	0.19512
11.9	0.27273	0.21622	0.28571	0.26667	0.19048	0.18	0.25	0.15789	0.19512
11.905	0.27273	0.24324	0.28571	0.26667	0.19048	0.18	0.27778	0.15789	0.19512
11.91	0.24242	0.21622	0.28571	0.23333	0.19048	0.2	0.27778	0.14035	0.21951
11.915	0.24242	0.21622	0.28571	0.23333	0.16667	0.2	0.27778	0.14035	0.19512
11.92	0.27273	0.24324	0.28571	0.26667	0.16667	0.2	0.27778	0.12281	0.19512
11.925	0.27273	0.24324	0.28571	0.26667	0.16667	0.18	0.25	0.12281	0.17073
11.93	0.24242	0.21622	0.28571	0.3	0.19048	0.18	0.25	0.14035	0.17073
11.935	0.24242	0.18919	0.28571	0.26667	0.19048	0.18	0.25	0.14035	0.17073
11.94	0.21212	0.18919	0.28571	0.3	0.19048	0.18	0.25	0.14035	0.14634
11.945	0.21212	0.18919	0.28571	0.3	0.19048	0.18	0.25	0.12281	0.14634
11.95	0.21212	0.18919	0.28571	0.33333	0.19048	0.16	0.25	0.12281	0.14634
11.955	0.24242	0.18919	0.28571	0.3	0.21429	0.14	0.27778	0.14035	0.17073
11.96	0.24242	0.18919	0.28571	0.3	0.21429	0.14	0.25	0.14035	0.14634
11.965	0.24242	0.18919	0.28571	0.3	0.21429	0.16	0.25	0.14035	0.14634
11.97	0.21212	0.18919	0.28571	0.26667	0.19048	0.14	0.25	0.15789	0.14634
11.975	0.21212	0.18919	0.25	0.3	0.19048	0.14	0.27778	0.14035	0.17073
11.98	0.18182	0.21622	0.28571	0.3	0.16667	0.16	0.25	0.14035	0.17073
11.985	0.21212	0.18919	0.28571	0.3	0.16667	0.18	0.22222	0.12281	0.17073
11.99	0.21212	0.16216	0.28571	0.26667	0.16667	0.18	0.22222	0.14035	0.17073
11.995	0.24242	0.16216	0.32143	0.26667	0.19048	0.18	0.22222	0.15789	0.19512
12	0.24242	0.21622	0.28571	0.26667	0.19048	0.18	0.22222	0.15789	0.19512
12.005	0.27273	0.24324	0.28571	0.3	0.21429	0.16	0.22222	0.15789	0.19512
12.01	0.27273	0.24324	0.28571	0.3	0.21429	0.16	0.25	0.14035	0.17073
12.015	0.27273	0.24324	0.28571	0.26667	0.21429	0.16	0.30556	0.14035	0.17073
12.02	0.27273	0.24324	0.28571	0.26667	0.21429	0.18	0.30556	0.14035	0.19512
12.025	0.24242	0.21622	0.28571	0.26667	0.19048	0.18	0.30556	0.12281	0.19512
12.03	0.24242	0.18919	0.28571	0.3	0.14286	0.18	0.27778	0.12281	0.17073
12.035	0.24242	0.18919	0.32143	0.3	0.14286	0.16	0.25	0.12281	0.14634
12.04	0.24242	0.21622	0.35714	0.3	0.16667	0.16	0.22222	0.12281	0.17073
12.045	0.24242	0.24324	0.32143	0.26667	0.16667	0.16	0.27778	0.14035	0.17073
12.05	0.24242	0.24324	0.28571	0.26667	0.19048	0.14	0.27778	0.15789	0.17073
12.055	0.21212	0.21622	0.32143	0.26667	0.19048	0.12	0.27778	0.15789	0.14634
12.06	0.24242	0.18919	0.28571	0.26667	0.19048	0.14	0.25	0.15789	0.17073
12.065	0.24242	0.21622	0.28571	0.26667	0.16667	0.16	0.22222	0.15789	0.17073
12.07	0.27273	0.21622	0.25	0.26667	0.19048	0.16	0.22222	0.15789	0.19512
12.075	0.30303	0.24324	0.28571	0.26667	0.19048	0.16	0.22222	0.12281	0.19512
12.08	0.27273	0.24324	0.32143	0.26667	0.19048	0.16	0.22222	0.10526	0.19512
12.085	0.24242	0.24324	0.32143	0.26667	0.19048	0.16	0.22222	0.12281	0.17073
12.09	0.24242	0.24324	0.28571	0.3	0.19048	0.14	0.22222	0.15789	0.17073
12.095	0.24242	0.21622	0.25	0.33333	0.19048	0.12	0.25	0.17544	0.17073
12.1	0.27273	0.21622	0.28571	0.33333	0.19048	0.12	0.27778	0.17544	0.17073
12.105	0.24242	0.24324	0.32143	0.33333	0.21429	0.14	0.27778	0.15789	0.17073
12.11	0.24242	0.27027	0.28571	0.33333	0.19048	0.16	0.25	0.14035	0.17073
12.115	0.24242	0.27027	0.28571	0.3	0.19048	0.14	0.25	0.14035	0.17073
12.12	0.24242	0.24324	0.32143	0.26667	0.19048	0.14	0.27778	0.12281	0.17073
12.125	0.21212	0.18919	0.35714	0.3	0.16667	0.16	0.30556	0.14035	0.14634
12.13	0.18182	0.18919	0.35714	0.3	0.16667	0.18	0.30556	0.15789	0.14634
12.135	0.18182	0.21622	0.32143	0.3	0.16667	0.18	0.27778	0.15789	0.14634
12.14	0.21212	0.24324	0.28571	0.3	0.19048	0.18	0.27778	0.15789	0.14634
12.145	0.21212	0.24324	0.32143	0.26667	0.19048	0.18	0.27778	0.15789	0.14634
12.15	0.24242	0.24324	0.32143	0.26667	0.19048	0.18	0.27778	0.15789	0.17073
12.155	0.24242	0.24324	0.32143	0.26667	0.19048	0.18	0.27778	0.15789	0.17073
12.16	0.27273	0.24324	0.28571	0.3	0.19048	0.18	0.27778	0.14035	0.14634
12.165	0.24242	0.21622	0.28571	0.3	0.19048	0.18	0.27778	0.12281	0.14634
12.17	0.27273	0.21622	0.28571	0.3	0.19048	0.18	0.25	0.12281	0.14634
12.175	0.27273	0.24324	0.28571	0.3	0.21429	0.16	0.22222	0.12281	0.14634
12.18	0.27273	0.24324	0.28571	0.26667	0.21429	0.16	0.22222	0.12281	0.17073
12.185	0.24242	0.24324	0.28571	0.26667	0.19048	0.14	0.22222	0.14035	0.17073
12.19	0.24242	0.24324	0.28571	0.3	0.16667	0.14	0.25	0.14035	0.19512
12.195	0.27273	0.24324	0.32143	0.36667	0.16667	0.16	0.25	0.14035	0.19512
12.2	0.27273	0.21622	0.32143	0.36667	0.19048	0.18	0.27778	0.14035	0.17073
12.205	0.27273	0.21622	0.35714	0.33333	0.19048	0.2	0.27778	0.12281	0.17073
12.21	0.24242	0.21622	0.32143	0.3	0.21429	0.18	0.30556	0.12281	0.17073
12.215	0.21212	0.21622	0.28571	0.3	0.21429	0.18	0.27778	0.14035	0.17073
12.22	0.18182	0.21622	0.28571	0.3	0.21429	0.16	0.25	0.14035	0.17073
12.225	0.21212	0.21622	0.32143	0.26667	0.21429	0.14	0.25	0.15789	0.14634
12.23	0.21212	0.21622	0.35714	0.26667	0.21429	0.12	0.22222	0.15789	0.14634
12.235	0.21212	0.21622	0.35714	0.26667	0.19048	0.14	0.19444	0.15789	0.14634
12.24	0.24242	0.24324	0.32143	0.3	0.19048	0.16	0.22222	0.15789	0.14634
12.245	0.24242	0.24324	0.32143	0.3	0.21429	0.18	0.27778	0.14035	0.14634
12.25	0.24242	0.24324	0.32143	0.3	0.2381	0.18	0.30556	0.12281	0.14634
12.255	0.24242	0.21622	0.32143	0.3	0.2619	0.18	0.27778	0.12281	0.17073
12.26	0.24242	0.18919	0.28571	0.3	0.2619	0.16	0.25	0.12281	0.17073
12.265	0.24242	0.18919	0.25	0.3	0.2381	0.14	0.25	0.12281	0.17073
12.27	0.24242	0.18919	0.21429	0.26667	0.2381	0.14	0.27778	0.14035	0.17073
12.275	0.24242	0.21622	0.25	0.26667	0.21429	0.16	0.30556	0.17544	0.17073
12.28	0.24242	0.24324	0.25	0.26667	0.21429	0.14	0.30556	0.15789	0.17073
12.285	0.27273	0.27027	0.28571	0.3	0.19048	0.16	0.27778	0.15789	0.17073
12.29	0.27273	0.24324	0.28571	0.3	0.16667	0.18	0.27778	0.15789	0.17073
12.295	0.24242	0.21622	0.28571	0.33333	0.16667	0.18	0.27778	0.14035	0.17073
12.3	0.21212	0.21622	0.28571	0.33333	0.16667	0.18	0.30556	0.14035	0.17073
12.305	0.21212	0.21622	0.28571	0.3	0.19048	0.16	0.27778	0.14035	0.17073
12.31	0.24242	0.24324	0.28571	0.3	0.19048	0.16	0.27778	0.14035	0.14634
12.315	0.24242	0.24324	0.28571	0.26667	0.19048	0.16	0.25	0.14035	0.14634
12.32	0.21212	0.24324	0.28571	0.26667	0.19048	0.16	0.25	0.12281	0.14634
12.325	0.21212	0.27027	0.28571	0.3	0.16667	0.18	0.25	0.12281	0.17073
12.33	0.24242	0.27027	0.28571	0.36667	0.16667	0.18	0.27778	0.12281	0.17073
12.335	0.24242	0.24324	0.32143	0.36667	0.19048	0.14	0.27778	0.12281	0.17073
12.34	0.24242	0.24324	0.32143	0.33333	0.21429	0.14	0.25	0.14035	0.17073
12.345	0.21212	0.24324	0.35714	0.33333	0.21429	0.14	0.25	0.15789	0.17073
12.35	0.21212	0.21622	0.35714	0.3	0.19048	0.14	0.22222	0.15789	0.17073
12.355	0.21212	0.21622	0.32143	0.3	0.16667	0.14	0.25	0.15789	0.14634
12.36	0.24242	0.21622	0.32143	0.3	0.19048	0.16	0.27778	0.14035	0.14634
12.365	0.27273	0.21622	0.28571	0.3	0.21429	0.16	0.27778	0.15789	0.14634
12.37	0.27273	0.21622	0.25	0.3	0.21429	0.18	0.25	0.14035	0.17073
12.375	0.30303	0.24324	0.25	0.3	0.21429	0.2	0.25	0.14035	0.19512
12.38	0.30303	0.24324	0.28571	0.3	0.21429	0.2	0.25	0.15789	0.17073
12.385	0.27273	0.21622	0.28571	0.3	0.19048	0.2	0.25	0.17544	0.17073
12.39	0.27273	0.21622	0.25	0.3	0.19048	0.18	0.25	0.17544	0.17073
12.395	0.24242	0.24324	0.28571	0.3	0.19048	0.16	0.25	0.15789	0.17073
12.4	0.24242	0.24324	0.32143	0.3	0.19048	0.16	0.27778	0.14035	0.17073
12.405	0.21212	0.24324	0.35714	0.3	0.19048	0.16	0.30556	0.14035	0.17073
12.41	0.18182	0.24324	0.32143	0.26667	0.19048	0.18	0.33333	0.14035	0.17073
12.415	0.18182	0.24324	0.32143	0.23333	0.19048	0.2	0.30556	0.15789	0.17073
12.42	0.21212	0.24324	0.32143	0.26667	0.19048	0.2	0.30556	0.15789	0.17073
12.425	0.21212	0.21622	0.32143	0.3	0.21429	0.2	0.33333	0.15789	0.19512
12.43	0.24242	0.21622	0.28571	0.3	0.19048	0.2	0.30556	0.14035	0.19512
12.435	0.24242	0.24324	0.28571	0.3	0.21429	0.18	0.27778	0.14035	0.19512
12.44	0.24242	0.21622	0.32143	0.3	0.21429	0.18	0.25	0.14035	0.19512
12.445	0.21212	0.18919	0.35714	0.3	0.19048	0.18	0.25	0.14035	0.17073
12.45	0.24242	0.21622	0.35714	0.3	0.19048	0.16	0.27778	0.14035	0.17073
12.455	0.24242	0.21622	0.35714	0.3	0.16667	0.16	0.27778	0.14035	0.17073
12.46	0.24242	0.21622	0.35714	0.33333	0.16667	0.14	0.25	0.14035	0.17073
12.465	0.24242	0.21622	0.32143	0.3	0.16667	0.16	0.25	0.14035	0.14634
12.47	0.27273	0.18919	0.28571	0.3	0.19048	0.16	0.22222	0.12281	0.12195
12.475	0.24242	0.18919	0.28571	0.3	0.19048	0.16	0.22222	0.12281	0.12195
12.48	0.21212	0.18919	0.28571	0.33333	0.19048	0.18	0.22222	0.10526	0.12195
12.485	0.21212	0.21622	0.28571	0.33333	0.21429	0.18	0.22222	0.10526	0.14634
12.49	0.21212	0.21622	0.28571	0.33333	0.21429	0.16	0.22222	0.12281	0.14634
12.495	0.24242	0.24324	0.28571	0.33333	0.19048	0.16	0.25	0.14035	0.17073
12.5	0.24242	0.27027	0.28571	0.33333	0.16667	0.16	0.27778	0.14035	0.19512
12.505	0.27273	0.27027	0.25	0.36667	0.16667	0.16	0.30556	0.14035	0.19512
12.51	0.27273	0.24324	0.25	0.33333	0.16667	0.18	0.27778	0.14035	0.21951
12.515	0.27273	0.21622	0.25	0.3	0.16667	0.18	0.25	0.15789	0.21951
12.52	0.24242	0.18919	0.28571	0.3	0.19048	0.18	0.27778	0.15789	0.19512
12.525	0.21212	0.24324	0.32143	0.33333	0.19048	0.18	0.27778	0.14035	0.17073
12.53	0.21212	0.24324	0.32143	0.3	0.21429	0.18	0.25	0.14035	0.17073
12.535	0.21212	0.24324	0.32143	0.26667	0.21429	0.2	0.27778	0.12281	0.17073
12.54	0.24242	0.24324	0.32143	0.23333	0.21429	0.18	0.27778	0.14035	0.14634
12.545	0.24242	0.21622	0.28571	0.26667	0.21429	0.16	0.30556	0.15789	0.14634
12.55	0.21212	0.21622	0.28571	0.3	0.19048	0.16	0.30556	0.15789	0.17073
12.555	0.21212	0.21622	0.28571	0.3	0.19048	0.16	0.30556	0.15789	0.17073
12.56	0.21212	0.24324	0.28571	0.26667	0.21429	0.16	0.27778	0.15789	0.17073
12.565	0.24242	0.24324	0.25	0.26667	0.21429	0.16	0.25	0.15789	0.17073
12.57	0.27273	0.24324	0.25	0.26667	0.21429	0.16	0.25	0.14035	0.17073
12.575	0.27273	0.24324	0.28571	0.3	0.19048	0.16	0.25	0.14035	0.17073
12.58	0.27273	0.27027	0.28571	0.33333	0.16667	0.16	0.27778	0.14035	0.14634
12.585	0.27273	0.27027	0.28571	0.33333	0.21429	0.16	0.27778	0.15789	0.14634
12.59	0.27273	0.24324	0.32143	0.33333	0.21429	0.16	0.27778	0.15789	0.17073
12.595	0.24242	0.24324	0.35714	0.3	0.21429	0.18	0.27778	0.14035	0.19512
12.6	0.24242	0.21622	0.35714	0.3	0.21429	0.16	0.30556	0.12281	0.17073
12.605	0.24242	0.21622	0.35714	0.23333	0.21429	0.16	0.27778	0.12281	0.17073
12.61	0.27273	0.18919	0.28571	0.26667	0.21429	0.16	0.27778	0.14035	0.17073
12.615	0.27273	0.18919	0.28571	0.26667	0.21429	0.18	0.25	0.15789	0.19512
12.62	0.27273	0.21622	0.28571	0.3	0.21429	0.18	0.25	0.14035	0.19512
12.625	0.27273	0.21622	0.28571	0.33333	0.21429	0.18	0.25	0.15789	0.19512
12.63	0.24242	0.21622	0.25	0.33333	0.21429	0.18	0.27778	0.15789	0.17073
12.635	0.24242	0.24324	0.25	0.33333	0.19048	0.16	0.30556	0.15789	0.17073
12.64	0.24242	0.24324	0.25	0.3	0.16667	0.16	0.30556	0.15789	0.17073
12.645	0.24242	0.27027	0.25	0.26667	0.19048	0.16	0.27778	0.15789	0.19512
12.65	0.27273	0.24324	0.28571	0.26667	0.21429	0.16	0.27778	0.15789	0.19512
12.655	0.27273	0.21622	0.28571	0.3	0.2381	0.16	0.27778	0.15789	0.19512
12.66	0.27273	0.18919	0.28571	0.3	0.2381	0.16	0.27778	0.14035	0.19512
12.665	0.27273	0.21622	0.25	0.3	0.21429	0.18	0.27778	0.14035	0.19512
12.67	0.27273	0.21622	0.25	0.3	0.21429	0.18	0.27778	0.14035	0.19512
12.675	0.27273	0.21622	0.28571	0.33333	0.19048	0.18	0.27778	0.14035	0.17073
12.68	0.30303	0.21622	0.32143	0.33333	0.19048	0.16	0.27778	0.14035	0.17073
12.685	0.27273	0.21622	0.32143	0.33333	0.16667	0.16	0.27778	0.12281	0.17073
12.69	0.24242	0.21622	0.32143	0.33333	0.16667	0.16	0.25	0.12281	0.14634
12.695	0.24242	0.24324	0.32143	0.3	0.16667	0.18	0.25	0.15789	0.12195
12.7	0.24242	0.24324	0.32143	0.3	0.16667	0.16	0.25	0.17544	0.14634
12.705	0.24242	0.24324	0.28571	0.3	0.19048	0.16	0.25	0.15789	0.17073
12.71	0.24242	0.21622	0.28571	0.33333	0.21429	0.16	0.25	0.14035	0.19512
12.715	0.24242	0.18919	0.28571	0.3	0.21429	0.16	0.25	0.14035	0.19512
12.72	0.27273	0.18919	0.28571	0.3	0.19048	0.16	0.25	0.14035	0.19512
12.725	0.27273	0.21622	0.25	0.26667	0.19048	0.14	0.27778	0.15789	0.17073
12.73	0.27273	0.21622	0.25	0.26667	0.21429	0.16	0.27778	0.15789	0.17073
12.735	0.24242	0.21622	0.25	0.3	0.19048	0.18	0.30556	0.15789	0.14634
12.74	0.24242	0.21622	0.28571	0.3	0.19048	0.2	0.30556	0.14035	0.14634
12.745	0.27273	0.24324	0.28571	0.3	0.16667	0.2	0.30556	0.12281	0.14634
12.75	0.30303	0.21622	0.28571	0.3	0.19048	0.18	0.27778	0.12281	0.14634
12.755	0.30303	0.18919	0.28571	0.3	0.19048	0.18	0.27778	0.12281	0.14634
12.76	0.27273	0.18919	0.32143	0.3	0.19048	0.18	0.27778	0.14035	0.14634
12.765	0.27273	0.18919	0.32143	0.26667	0.21429	0.18	0.25	0.14035	0.14634
12.77	0.24242	0.18919	0.32143	0.26667	0.21429	0.16	0.27778	0.14035	0.14634
12.775	0.21212	0.18919	0.28571	0.26667	0.19048	0.14	0.27778	0.14035	0.14634
12.78	0.21212	0.21622	0.25	0.3	0.19048	0.14	0.27778	0.14035	0.14634
12.785	0.24242	0.24324	0.21429	0.3	0.19048	0.14	0.27778	0.15789	0.14634
12.79	0.27273	0.24324	0.25	0.3	0.19048	0.14	0.27778	0.15789	0.17073
12.795	0.27273	0.24324	0.28571	0.26667	0.19048	0.12	0.27778	0.15789	0.17073
12.8	0.27273	0.27027	0.28571	0.26667	0.16667	0.14	0.25	0.15789	0.17073
12.805	0.27273	0.2973	0.32143	0.3	0.16667	0.14	0.25	0.14035	0.14634
12.81	0.24242	0.2973	0.32143	0.33333	0.19048	0.18	0.25	0.14035	0.14634
12.815	0.24242	0.27027	0.32143	0.36667	0.19048	0.18	0.27778	0.15789	0.14634
12.82	0.24242	0.24324	0.32143	0.33333	0.16667	0.18	0.30556	0.17544	0.14634
12.825	0.27273	0.24324	0.32143	0.33333	0.16667	0.16	0.30556	0.15789	0.12195
12.83	0.27273	0.27027	0.28571	0.3	0.14286	0.14	0.27778	0.14035	0.12195
12.835	0.27273	0.27027	0.32143	0.3	0.16667	0.14	0.27778	0.12281	0.14634
12.84	0.24242	0.27027	0.32143	0.3	0.19048	0.16	0.25	0.14035	0.17073
12.845	0.27273	0.24324	0.28571	0.3	0.21429	0.18	0.25	0.14035	0.17073
12.85	0.30303	0.24324	0.28571	0.3	0.2381	0.2	0.25	0.14035	0.17073
12.855	0.30303	0.24324	0.28571	0.3	0.21429	0.2	0.25	0.12281	0.17073
12.86	0.30303	0.24324	0.32143	0.26667	0.19048	0.18	0.25	0.12281	0.17073
12.865	0.30303	0.24324	0.32143	0.26667	0.16667	0.18	0.25	0.14035	0.17073
12.87	0.27273	0.24324	0.32143	0.23333	0.16667	0.18	0.25	0.15789	0.14634
12.875	0.24242	0.24324	0.32143	0.26667	0.16667	0.18	0.25	0.15789	0.14634
12.88	0.24242	0.24324	0.32143	0.26667	0.19048	0.16	0.25	0.14035	0.17073
12.885	0.24242	0.24324	0.32143	0.3	0.21429	0.16	0.25	0.14035	0.17073
12.89	0.24242	0.24324	0.32143	0.26667	0.19048	0.16	0.25	0.14035	0.17073
12.895	0.27273	0.24324	0.28571	0.26667	0.16667	0.18	0.22222	0.12281	0.17073
12.9	0.30303	0.24324	0.28571	0.3	0.19048	0.18	0.25	0.10526	0.17073
12.905	0.30303	0.24324	0.25	0.3	0.16667	0.18	0.25	0.12281	0.14634
12.91	0.30303	0.24324	0.28571	0.3	0.19048	0.18	0.27778	0.14035	0.14634
12.915	0.27273	0.24324	0.32143	0.3	0.19048	0.18	0.27778	0.15789	0.17073
12.92	0.30303	0.21622	0.35714	0.33333	0.19048	0.16	0.30556	0.15789	0.17073
12.925	0.30303	0.21622	0.35714	0.33333	0.19048	0.14	0.30556	0.15789	0.19512
12.93	0.30303	0.21622	0.35714	0.33333	0.19048	0.14	0.30556	0.15789	0.17073
12.935	0.24242	0.21622	0.32143	0.36667	0.21429	0.16	0.30556	0.15789	0.17073
12.94	0.21212	0.21622	0.28571	0.33333	0.21429	0.16	0.27778	0.15789	0.14634
12.945	0.21212	0.21622	0.25	0.33333	0.21429	0.16	0.30556	0.15789	0.14634
12.95	0.21212	0.21622	0.25	0.3	0.21429	0.16	0.30556	0.17544	0.14634
12.955	0.21212	0.24324	0.25	0.33333	0.19048	0.14	0.27778	0.17544	0.14634
12.96	0.21212	0.24324	0.28571	0.36667	0.16667	0.16	0.25	0.15789	0.14634
12.965	0.24242	0.24324	0.28571	0.33333	0.16667	0.16	0.25	0.12281	0.14634
12.97	0.24242	0.21622	0.32143	0.33333	0.19048	0.14	0.25	0.14035	0.17073
12.975	0.24242	0.21622	0.32143	0.33333	0.19048	0.14	0.25	0.14035	0.19512
12.98	0.24242	0.21622	0.32143	0.33333	0.21429	0.14	0.27778	0.15789	0.19512
12.985	0.27273	0.21622	0.28571	0.36667	0.21429	0.16	0.25	0.15789	0.17073
12.99	0.27273	0.24324	0.25	0.33333	0.19048	0.16	0.27778	0.14035	0.17073
12.995	0.30303	0.24324	0.25	0.33333	0.19048	0.16	0.27778	0.14035	0.17073
13	0.30303	0.24324	0.25	0.3	0.21429	0.14	0.27778	0.14035	0.19512
13.005	0.27273	0.24324	0.28571	0.3	0.21429	0.14	0.27778	0.15789	0.17073
13.01	0.27273	0.27027	0.28571	0.3	0.21429	0.16	0.27778	0.14035	0.17073
13.015	0.24242	0.2973	0.32143	0.3	0.21429	0.18	0.27778	0.15789	0.17073
13.02	0.27273	0.27027	0.32143	0.3	0.21429	0.2	0.27778	0.14035	0.17073
13.025	0.27273	0.24324	0.32143	0.3	0.21429	0.18	0.27778	0.14035	0.14634
13.03	0.27273	0.21622	0.35714	0.33333	0.21429	0.18	0.30556	0.14035	0.14634
13.035	0.27273	0.24324	0.35714	0.33333	0.21429	0.18	0.30556	0.15789	0.17073
13.04	0.30303	0.24324	0.32143	0.33333	0.21429	0.16	0.27778	0.14035	0.19512
13.045	0.27273	0.24324	0.32143	0.33333	0.19048	0.16	0.27778	0.14035	0.19512
13.05	0.27273	0.24324	0.35714	0.33333	0.16667	0.16	0.27778	0.14035	0.19512
13.055	0.27273	0.24324	0.32143	0.33333	0.19048	0.16	0.27778	0.14035	0.19512
13.06	0.27273	0.24324	0.32143	0.3	0.19048	0.16	0.27778	0.14035	0.19512
13.065	0.27273	0.21622	0.28571	0.3	0.19048	0.18	0.25	0.15789	0.19512
13.07	0.27273	0.21622	0.28571	0.3	0.16667	0.16	0.27778	0.15789	0.17073
13.075	0.27273	0.24324	0.28571	0.26667	0.16667	0.16	0.27778	0.14035	0.17073
13.08	0.27273	0.24324	0.28571	0.23333	0.16667	0.14	0.27778	0.14035	0.17073
13.085	0.27273	0.24324	0.28571	0.23333	0.19048	0.14	0.27778	0.14035	0.17073
13.09	0.27273	0.21622	0.32143	0.23333	0.21429	0.16	0.27778	0.14035	0.17073
13.095	0.27273	0.21622	0.32143	0.3	0.21429	0.16	0.25	0.14035	0.17073
13.1	0.30303	0.21622	0.32143	0.33333	0.21429	0.16	0.25	0.14035	0.17073
13.105	0.27273	0.21622	0.32143	0.36667	0.19048	0.16	0.27778	0.12281	0.17073
13.11	0.24242	0.21622	0.32143	0.4	0.19048	0.14	0.30556	0.12281	0.17073
13.115	0.24242	0.24324	0.32143	0.36667	0.19048	0.16	0.30556	0.12281	0.17073
13.12	0.27273	0.24324	0.28571	0.33333	0.19048	0.16	0.27778	0.14035	0.17073
13.125	0.27273	0.24324	0.28571	0.3	0.19048	0.16	0.30556	0.15789	0.19512
13.13	0.24242	0.21622	0.28571	0.3	0.19048	0.18	0.30556	0.17544	0.17073
13.135	0.24242	0.24324	0.28571	0.3	0.21429	0.18	0.30556	0.17544	0.17073
13.14	0.24242	0.21622	0.28571	0.3	0.19048	0.18	0.33333	0.15789	0.19512
13.145	0.27273	0.21622	0.28571	0.3	0.19048	0.18	0.33333	0.14035	0.19512
13.15	0.27273	0.21622	0.28571	0.33333	0.16667	0.18	0.33333	0.14035	0.19512
13.155	0.27273	0.18919	0.28571	0.36667	0.19048	0.18	0.27778	0.12281	0.19512
13.16	0.27273	0.21622	0.32143	0.36667	0.19048	0.18	0.30556	0.12281	0.19512
13.165	0.27273	0.24324	0.28571	0.33333	0.19048	0.16	0.30556	0.12281	0.19512
13.17	0.27273	0.24324	0.28571	0.33333	0.21429	0.16	0.33333	0.14035	0.17073
13.175	0.27273	0.24324	0.28571	0.33333	0.21429	0.16	0.30556	0.15789	0.17073
13.18	0.27273	0.24324	0.28571	0.33333	0.21429	0.14	0.30556	0.17544	0.17073
13.185	0.27273	0.27027	0.32143	0.33333	0.19048	0.14	0.30556	0.15789	0.17073
13.19	0.27273	0.27027	0.28571	0.33333	0.19048	0.14	0.27778	0.17544	0.17073
13.195	0.24242	0.24324	0.32143	0.33333	0.19048	0.16	0.25	0.15789	0.17073
13.2	0.24242	0.21622	0.32143	0.33333	0.19048	0.16	0.25	0.15789	0.17073
13.205	0.21212	0.21622	0.32143	0.33333	0.21429	0.16	0.27778	0.15789	0.17073
13.21	0.21212	0.21622	0.28571	0.33333	0.21429	0.16	0.27778	0.15789	0.17073
13.215	0.24242	0.21622	0.28571	0.33333	0.21429	0.16	0.27778	0.14035	0.17073
13.22	0.24242	0.18919	0.28571	0.33333	0.21429	0.18	0.30556	0.12281	0.19512
13.225	0.24242	0.18919	0.28571	0.33333	0.19048	0.18	0.27778	0.12281	0.19512
13.23	0.24242	0.21622	0.28571	0.33333	0.19048	0.18	0.27778	0.14035	0.19512
13.235	0.24242	0.21622	0.28571	0.33333	0.19048	0.18	0.27778	0.15789	0.19512
13.24	0.24242	0.21622	0.28571	0.3	0.19048	0.16	0.27778	0.15789	0.19512
13.245	0.27273	0.24324	0.28571	0.33333	0.21429	0.14	0.30556	0.15789	0.17073
13.25	0.27273	0.21622	0.28571	0.4	0.21429	0.14	0.30556	0.14035	0.17073
13.255	0.27273	0.24324	0.28571	0.36667	0.21429	0.16	0.30556	0.14035	0.14634
13.26	0.24242	0.24324	0.28571	0.33333	0.19048	0.18	0.33333	0.14035	0.14634
13.265	0.27273	0.24324	0.32143	0.3	0.19048	0.18	0.33333	0.14035	0.17073
13.27	0.27273	0.21622	0.35714	0.3	0.19048	0.18	0.30556	0.14035	0.17073
13.275	0.27273	0.24324	0.35714	0.33333	0.19048	0.18	0.30556	0.14035	0.19512
13.28	0.27273	0.24324	0.32143	0.33333	0.19048	0.14	0.30556	0.15789	0.17073
13.285	0.30303	0.24324	0.32143	0.3	0.19048	0.14	0.33333	0.15789	0.17073
13.29	0.30303	0.21622	0.32143	0.3	0.21429	0.14	0.33333	0.15789	0.17073
13.295	0.30303	0.21622	0.32143	0.33333	0.21429	0.14	0.30556	0.14035	0.19512
13.3	0.30303	0.21622	0.32143	0.36667	0.21429	0.16	0.27778	0.14035	0.17073
13.305	0.30303	0.24324	0.35714	0.36667	0.21429	0.16	0.27778	0.14035	0.17073
13.31	0.27273	0.27027	0.32143	0.36667	0.21429	0.16	0.27778	0.14035	0.14634
13.315	0.27273	0.27027	0.28571	0.33333	0.19048	0.18	0.27778	0.14035	0.14634
13.32	0.27273	0.2973	0.28571	0.33333	0.19048	0.18	0.27778	0.14035	0.17073
13.325	0.24242	0.27027	0.32143	0.33333	0.16667	0.16	0.27778	0.14035	0.19512
13.33	0.27273	0.24324	0.32143	0.33333	0.16667	0.16	0.27778	0.14035	0.19512
13.335	0.27273	0.24324	0.32143	0.3	0.16667	0.16	0.27778	0.12281	0.19512
13.34	0.27273	0.21622	0.32143	0.3	0.16667	0.18	0.27778	0.12281	0.17073
13.345	0.27273	0.21622	0.28571	0.33333	0.19048	0.18	0.27778	0.14035	0.19512
13.35	0.24242	0.21622	0.28571	0.36667	0.21429	0.16	0.27778	0.14035	0.19512
13.355	0.24242	0.21622	0.25	0.36667	0.21429	0.14	0.27778	0.14035	0.17073
13.36	0.24242	0.21622	0.25	0.33333	0.21429	0.16	0.30556	0.12281	0.17073
13.365	0.27273	0.24324	0.28571	0.36667	0.21429	0.18	0.33333	0.14035	0.19512
13.37	0.27273	0.24324	0.28571	0.36667	0.2381	0.16	0.30556	0.14035	0.17073
13.375	0.27273	0.24324	0.28571	0.36667	0.21429	0.16	0.27778	0.14035	0.14634
13.38	0.27273	0.24324	0.28571	0.33333	0.19048	0.16	0.25	0.14035	0.14634
13.385	0.27273	0.21622	0.28571	0.33333	0.19048	0.16	0.27778	0.15789	0.14634
13.39	0.27273	0.21622	0.28571	0.33333	0.16667	0.16	0.30556	0.12281	0.17073
13.395	0.24242	0.24324	0.32143	0.36667	0.16667	0.14	0.30556	0.10526	0.14634
13.4	0.24242	0.24324	0.32143	0.36667	0.16667	0.14	0.30556	0.12281	0.14634
13.405	0.27273	0.24324	0.28571	0.33333	0.19048	0.16	0.30556	0.14035	0.14634
13.41	0.27273	0.21622	0.28571	0.33333	0.19048	0.16	0.27778	0.14035	0.17073
13.415	0.24242	0.21622	0.32143	0.36667	0.19048	0.16	0.30556	0.14035	0.17073
13.42	0.24242	0.18919	0.32143	0.36667	0.19048	0.16	0.30556	0.12281	0.14634
13.425	0.27273	0.21622	0.32143	0.36667	0.21429	0.18	0.30556	0.12281	0.14634
13.43	0.30303	0.24324	0.32143	0.36667	0.2381	0.16	0.33333	0.12281	0.14634
13.435	0.30303	0.24324	0.32143	0.36667	0.2381	0.14	0.30556	0.14035	0.14634
13.44	0.30303	0.21622	0.32143	0.36667	0.21429	0.12	0.30556	0.15789	0.17073
13.445	0.30303	0.21622	0.32143	0.36667	0.21429	0.14	0.27778	0.14035	0.17073
13.45	0.27273	0.21622	0.32143	0.33333	0.19048	0.16	0.30556	0.12281	0.14634
13.455	0.27273	0.21622	0.32143	0.33333	0.19048	0.18	0.33333	0.12281	0.14634
13.46	0.24242	0.21622	0.28571	0.36667	0.19048	0.2	0.33333	0.14035	0.14634
13.465	0.24242	0.21622	0.28571	0.36667	0.19048	0.18	0.30556	0.14035	0.17073
13.47	0.27273	0.24324	0.25	0.36667	0.19048	0.16	0.27778	0.15789	0.17073
13.475	0.27273	0.27027	0.25	0.33333	0.19048	0.14	0.25	0.14035	0.17073
13.48	0.27273	0.27027	0.28571	0.33333	0.19048	0.14	0.25	0.14035	0.14634
13.485	0.27273	0.24324	0.32143	0.33333	0.19048	0.16	0.27778	0.14035	0.14634
13.49	0.27273	0.21622	0.32143	0.33333	0.19048	0.16	0.27778	0.14035	0.14634
13.495	0.27273	0.21622	0.32143	0.33333	0.19048	0.18	0.27778	0.14035	0.17073
13.5	0.27273	0.24324	0.28571	0.33333	0.21429	0.16	0.30556	0.14035	0.17073
13.505	0.27273	0.24324	0.28571	0.3	0.21429	0.14	0.30556	0.15789	0.17073
13.51	0.27273	0.24324	0.32143	0.3	0.21429	0.14	0.33333	0.15789	0.17073
13.515	0.30303	0.21622	0.32143	0.3	0.19048	0.16	0.33333	0.15789	0.17073
13.52	0.30303	0.24324	0.32143	0.3	0.19048	0.18	0.30556	0.14035	0.17073
13.525	0.30303	0.24324	0.28571	0.33333	0.21429	0.16	0.30556	0.14035	0.17073
13.53	0.27273	0.24324	0.28571	0.36667	0.21429	0.14	0.30556	0.14035	0.17073
13.535	0.24242	0.24324	0.25	0.36667	0.21429	0.14	0.30556	0.12281	0.14634
13.54	0.24242	0.24324	0.28571	0.4	0.19048	0.16	0.30556	0.14035	0.14634
13.545	0.27273	0.21622	0.28571	0.4	0.19048	0.16	0.33333	0.14035	0.17073
13.55	0.30303	0.21622	0.28571	0.4	0.19048	0.16	0.33333	0.15789	0.17073
13.555	0.30303	0.21622	0.25	0.36667	0.19048	0.16	0.33333	0.15789	0.17073
13.56	0.30303	0.24324	0.25	0.36667	0.19048	0.18	0.30556	0.15789	0.19512
13.565	0.27273	0.24324	0.25	0.33333	0.19048	0.2	0.27778	0.15789	0.17073
13.57	0.27273	0.24324	0.25	0.33333	0.19048	0.2	0.27778	0.14035	0.14634
13.575	0.27273	0.24324	0.28571	0.3	0.19048	0.18	0.30556	0.14035	0.14634
13.58	0.27273	0.21622	0.28571	0.3	0.19048	0.16	0.30556	0.14035	0.14634
13.585	0.27273	0.18919	0.32143	0.3	0.19048	0.14	0.30556	0.12281	0.17073
13.59	0.27273	0.18919	0.32143	0.3	0.19048	0.16	0.27778	0.12281	0.19512
13.595	0.27273	0.18919	0.32143	0.33333	0.19048	0.16	0.27778	0.12281	0.19512
13.6	0.27273	0.24324	0.35714	0.3	0.19048	0.16	0.27778	0.14035	0.19512
13.605	0.27273	0.24324	0.35714	0.3	0.19048	0.14	0.33333	0.14035	0.17073
13.61	0.24242	0.27027	0.35714	0.3	0.19048	0.14	0.33333	0.14035	0.17073
13.615	0.27273	0.2973	0.28571	0.33333	0.19048	0.16	0.33333	0.14035	0.14634
13.62	0.30303	0.27027	0.25	0.4	0.19048	0.16	0.33333	0.14035	0.14634
13.625	0.30303	0.27027	0.25	0.4	0.19048	0.18	0.33333	0.15789	0.14634
13.63	0.30303	0.27027	0.28571	0.36667	0.19048	0.16	0.33333	0.14035	0.17073
13.635	0.27273	0.27027	0.28571	0.36667	0.19048	0.16	0.30556	0.14035	0.17073
13.64	0.27273	0.24324	0.32143	0.36667	0.19048	0.14	0.30556	0.12281	0.17073
13.645	0.30303	0.24324	0.32143	0.4	0.19048	0.14	0.27778	0.14035	0.17073
13.65	0.27273	0.24324	0.32143	0.4	0.21429	0.14	0.27778	0.15789	0.19512
13.655	0.30303	0.24324	0.32143	0.36667	0.21429	0.14	0.27778	0.17544	0.19512
13.66	0.30303	0.21622	0.32143	0.36667	0.21429	0.16	0.27778	0.15789	0.19512
13.665	0.30303	0.24324	0.28571	0.36667	0.21429	0.18	0.30556	0.15789	0.19512
13.67	0.27273	0.24324	0.28571	0.36667	0.21429	0.18	0.30556	0.15789	0.17073
13.675	0.27273	0.24324	0.28571	0.33333	0.21429	0.18	0.27778	0.15789	0.17073
13.68	0.30303	0.24324	0.28571	0.33333	0.21429	0.16	0.25	0.15789	0.14634
13.685	0.30303	0.24324	0.32143	0.33333	0.21429	0.14	0.25	0.15789	0.14634
13.69	0.27273	0.24324	0.32143	0.36667	0.21429	0.16	0.25	0.14035	0.14634
13.695	0.24242	0.24324	0.32143	0.36667	0.19048	0.18	0.27778	0.15789	0.17073
13.7	0.24242	0.24324	0.32143	0.36667	0.19048	0.16	0.33333	0.15789	0.17073
13.705	0.27273	0.24324	0.28571	0.36667	0.21429	0.16	0.33333	0.15789	0.17073
[truncated: 18,075 more rows]
