# Supplementary material for: Silk fibroin-derived polypeptides additives to promote hydroxyapatite nucleation in dense collagen hydrogels
Source: PLoS One. 2019 Jul 15;14(7):e0219429. doi: 10.1371/journal.pone.0219429 (PMC6629059; doi:10.1371/journal.pone.0219429)
Supplement: S9 File — (XLSX) [file pone.0219429.s009.xlsx]

## Sheet: S9 File
Wavenumber	Absorbance	Absorbance	Absorbance	Absorbance	Absorbance	Absorbance	Absorbance	Absorbance	Absorbance	Absorbance	Absorbance	Absorbance
cm\+(-1)	a.u.	a.u.	a.u.	a.u.	a.u.	a.u.	a.u.	a.u.	a.u.	a.u.	a.u.	a.u.
	1:1 Cs D0	1:1 Cs D3	1:1 Cs D7	1:1 Cp D0	1:1 Cp D3	1:1 Cp D7	1:2 Cs D0	1:2 Cs D3	1:2 Cs D7	1:2 Cp D0	1:2 Cp D3	1:2 Cp D7
4000	0.20652	0.06295	0.0781	0.13518	0.07541	0.15642	0.05158	0.06671	0.08198	0.09131	0.09229	0.12187
3999.5	0.2073	0.06313	0.07804	0.13623	0.0756	0.15644	0.05163	0.06703	0.08214	0.09162	0.09249	0.1219
3999	0.20808	0.06374	0.07799	0.13678	0.0758	0.15658	0.05168	0.06739	0.08163	0.09192	0.0927	0.12156
3998.5	0.20838	0.06448	0.07775	0.13672	0.07578	0.15668	0.05151	0.06758	0.08065	0.09173	0.09284	0.12096
3998	0.20784	0.06501	0.07753	0.13628	0.07542	0.15652	0.05117	0.06752	0.07967	0.09125	0.09281	0.12037
3997.5	0.20699	0.06515	0.07744	0.13585	0.07485	0.15611	0.05088	0.06728	0.07916	0.09083	0.0927	0.12013
3997	0.20681	0.06498	0.07747	0.13573	0.07439	0.15573	0.05087	0.067	0.0793	0.09068	0.0927	0.12037
3996.5	0.20788	0.06468	0.07761	0.13601	0.0743	0.15568	0.05124	0.0668	0.07981	0.09076	0.09298	0.12084
3996	0.20967	0.0644	0.07786	0.13671	0.07454	0.15599	0.05177	0.06676	0.08021	0.09084	0.09339	0.12104
3995.5	0.2108	0.06415	0.07819	0.1377	0.07478	0.15651	0.05211	0.06685	0.08027	0.09076	0.09366	0.1207
3995	0.21038	0.06385	0.07853	0.13864	0.0748	0.15708	0.05202	0.06698	0.0801	0.09054	0.0937	0.12008
3994.5	0.20887	0.06349	0.07877	0.13914	0.07472	0.15765	0.05158	0.06713	0.08005	0.09038	0.0936	0.11975
3994	0.2074	0.06321	0.07881	0.139	0.07475	0.15812	0.05105	0.06732	0.08028	0.09044	0.09353	0.12004
3993.5	0.20656	0.06323	0.07857	0.13841	0.07489	0.15831	0.05064	0.06755	0.08067	0.09064	0.0935	0.12073
3993	0.20622	0.06364	0.07812	0.13775	0.07491	0.15797	0.05044	0.06776	0.08088	0.09077	0.09339	0.12122
3992.5	0.20612	0.06429	0.07769	0.13735	0.0747	0.15702	0.05043	0.06782	0.0807	0.09082	0.09316	0.12108
3992	0.20619	0.06489	0.07744	0.1372	0.07437	0.15573	0.05051	0.06759	0.08014	0.09097	0.09292	0.12035
3991.5	0.20628	0.0652	0.07735	0.13702	0.07418	0.15461	0.05055	0.06707	0.0795	0.09136	0.09284	0.11951
3991	0.20616	0.06519	0.07724	0.13648	0.07426	0.15414	0.05049	0.06646	0.07909	0.09184	0.09299	0.11902
3990.5	0.20582	0.06498	0.07706	0.13552	0.07443	0.15438	0.05043	0.0661	0.07901	0.09216	0.09323	0.11905
3990	0.2055	0.0647	0.07685	0.13444	0.07438	0.15495	0.0505	0.06618	0.0791	0.09214	0.0934	0.11947
3989.5	0.20535	0.0644	0.07668	0.13362	0.07404	0.15541	0.0507	0.06653	0.07909	0.09177	0.09344	0.12007
3989	0.20537	0.06413	0.07654	0.13323	0.07364	0.15563	0.05093	0.06682	0.0789	0.09113	0.09345	0.12064
3988.5	0.20568	0.06397	0.0764	0.13317	0.07356	0.15578	0.05111	0.06687	0.07866	0.09034	0.09353	0.12107
3988	0.20639	0.06401	0.07627	0.13321	0.07387	0.15605	0.05126	0.06682	0.07854	0.08955	0.09368	0.12125
3987.5	0.20727	0.06428	0.07615	0.13316	0.0743	0.15645	0.05135	0.06685	0.07859	0.08892	0.09376	0.12117
3987	0.20781	0.0647	0.07606	0.13298	0.07451	0.15683	0.05134	0.06697	0.07867	0.08862	0.09364	0.12092
3986.5	0.20778	0.06509	0.07608	0.13284	0.07441	0.15701	0.05122	0.06703	0.0787	0.08878	0.09326	0.12067
3986	0.20741	0.06531	0.07631	0.13306	0.07413	0.15696	0.05108	0.06688	0.07873	0.08935	0.0927	0.12059
3985.5	0.20698	0.06524	0.07676	0.13378	0.07377	0.15684	0.051	0.06651	0.07882	0.09005	0.09212	0.12074
3985	0.20657	0.06489	0.07728	0.13479	0.07345	0.15686	0.05093	0.06606	0.07894	0.09051	0.09174	0.12106
3984.5	0.20618	0.06441	0.07768	0.13568	0.07335	0.15709	0.05085	0.06574	0.07891	0.09056	0.09171	0.12144
3984	0.20587	0.06403	0.07786	0.13618	0.07358	0.15732	0.05074	0.06571	0.07869	0.09035	0.09198	0.1217
3983.5	0.2056	0.06388	0.07783	0.13634	0.07394	0.15726	0.0506	0.06598	0.07842	0.09015	0.09232	0.12156
3983	0.20528	0.06394	0.07773	0.13637	0.07413	0.1568	0.05049	0.0664	0.07825	0.09006	0.09246	0.12087
3982.5	0.20518	0.06411	0.07768	0.13631	0.07404	0.15613	0.05049	0.06677	0.07813	0.09008	0.09232	0.11975
3982	0.20565	0.06426	0.07769	0.13609	0.07388	0.15555	0.05065	0.06698	0.07792	0.09024	0.09211	0.11866
3981.5	0.20664	0.06432	0.07756	0.13561	0.07399	0.15525	0.05085	0.06704	0.07766	0.09054	0.09203	0.11809
3981	0.20753	0.06424	0.07712	0.13491	0.07441	0.15518	0.05086	0.06697	0.07757	0.09087	0.0921	0.11827
3980.5	0.20788	0.06401	0.07648	0.13409	0.07492	0.15515	0.05064	0.06684	0.07784	0.09103	0.0921	0.11896
3980	0.20778	0.0637	0.07601	0.13331	0.07519	0.15487	0.05035	0.06665	0.07828	0.09091	0.09183	0.11964
3979.5	0.2075	0.06351	0.07594	0.13269	0.07512	0.15417	0.05017	0.06642	0.0785	0.09054	0.0914	0.1199
3979	0.20702	0.06359	0.07618	0.13234	0.0749	0.15338	0.05011	0.06619	0.07833	0.09004	0.09109	0.11982
3978.5	0.20625	0.06397	0.07653	0.13237	0.07483	0.1532	0.05009	0.06606	0.07804	0.08961	0.09114	0.1198
3978	0.20539	0.0645	0.07695	0.13287	0.07501	0.15405	0.05009	0.06609	0.07806	0.0895	0.09147	0.12008
3977.5	0.20494	0.06496	0.07744	0.13387	0.07525	0.15548	0.05021	0.06628	0.07849	0.08991	0.09183	0.12046
3977	0.20524	0.06522	0.07785	0.13525	0.07525	0.15642	0.0505	0.06649	0.07899	0.09068	0.09199	0.12059
3976.5	0.2062	0.06529	0.07794	0.13662	0.07493	0.15624	0.05091	0.06667	0.07911	0.09139	0.09199	0.12046
3976	0.20724	0.06525	0.07764	0.13752	0.07446	0.15543	0.05124	0.06686	0.07876	0.09163	0.09196	0.12042
3975.5	0.20746	0.06512	0.07707	0.13764	0.074	0.15506	0.05125	0.06702	0.07817	0.09134	0.092	0.12063
3975	0.20637	0.06479	0.07643	0.13703	0.07363	0.15551	0.05089	0.06696	0.07768	0.09074	0.09202	0.12082
3974.5	0.20454	0.06423	0.07587	0.13605	0.07333	0.15612	0.05037	0.06654	0.0775	0.09014	0.09189	0.1206
3974	0.20318	0.06354	0.07548	0.13514	0.07314	0.15593	0.05004	0.06582	0.07768	0.0897	0.09161	0.12
3973.5	0.20306	0.06299	0.07527	0.13452	0.07312	0.15479	0.05007	0.06514	0.07816	0.08947	0.0913	0.11944
3973	0.2039	0.06275	0.07515	0.13416	0.07328	0.15353	0.05034	0.06483	0.07872	0.08939	0.09111	0.11925
3972.5	0.2049	0.06283	0.07504	0.13402	0.0736	0.15308	0.0506	0.06498	0.07906	0.08944	0.09111	0.11939
3972	0.20556	0.06319	0.07495	0.13412	0.07392	0.1536	0.05073	0.06539	0.07894	0.08955	0.09128	0.11958
3971.5	0.20583	0.06379	0.0749	0.13444	0.07407	0.15446	0.05074	0.06576	0.07838	0.08964	0.09159	0.11956
3971	0.20578	0.06455	0.07493	0.13474	0.07388	0.15495	0.05067	0.06585	0.07759	0.08973	0.09197	0.11918
3970.5	0.2056	0.06522	0.07501	0.13481	0.07339	0.15491	0.05057	0.06566	0.07686	0.08994	0.0922	0.11842
3970	0.20556	0.06545	0.07516	0.13476	0.0728	0.1546	0.05052	0.06535	0.0764	0.09044	0.09209	0.11746
3969.5	0.20573	0.06511	0.07539	0.13498	0.07226	0.15426	0.05054	0.06513	0.07636	0.09122	0.09158	0.11678
3969	0.20586	0.06444	0.07574	0.13571	0.07183	0.15402	0.0506	0.06507	0.07679	0.09198	0.09096	0.1168
3968.5	0.20572	0.06386	0.07627	0.13661	0.0715	0.15391	0.05065	0.06512	0.07757	0.09239	0.09055	0.11751
3968	0.20531	0.06358	0.07699	0.13713	0.07128	0.15394	0.05072	0.0652	0.07844	0.09237	0.09048	0.11844
3967.5	0.20469	0.06347	0.07772	0.13702	0.0712	0.15392	0.05075	0.06527	0.07901	0.09203	0.09055	0.11896
3967	0.20381	0.06328	0.07812	0.1365	0.0713	0.15354	0.05062	0.06531	0.079	0.09151	0.09061	0.11886
3966.5	0.20286	0.06296	0.07798	0.13592	0.07163	0.15278	0.05028	0.06533	0.0784	0.09086	0.09064	0.11845
3966	0.20236	0.06266	0.07743	0.13544	0.07227	0.15216	0.04983	0.06531	0.07758	0.09015	0.09081	0.11826
3965.5	0.20256	0.0626	0.07683	0.13503	0.07312	0.15243	0.04945	0.06529	0.07714	0.08959	0.09118	0.11857
3965	0.20302	0.06285	0.07646	0.13478	0.0739	0.15384	0.04927	0.06532	0.07744	0.08945	0.09162	0.11931
3964.5	0.20308	0.06334	0.07636	0.13495	0.07434	0.15586	0.04928	0.06539	0.07833	0.0898	0.0919	0.1202
3964	0.20259	0.06388	0.07641	0.13563	0.07436	0.15762	0.04944	0.06542	0.07925	0.09044	0.09195	0.12089
3963.5	0.20204	0.06429	0.07643	0.13653	0.07407	0.15855	0.04967	0.06527	0.07966	0.09104	0.09191	0.12113
3963	0.20193	0.06448	0.07629	0.13723	0.07362	0.15879	0.0498	0.06494	0.07955	0.09127	0.09196	0.12091
3962.5	0.20224	0.0645	0.07599	0.13745	0.07317	0.15882	0.04973	0.06465	0.07941	0.0911	0.09211	0.12049
3962	0.20258	0.06446	0.07568	0.13722	0.07287	0.15877	0.04952	0.06474	0.07968	0.09075	0.09217	0.12015
3961.5	0.20267	0.06438	0.07551	0.13663	0.07284	0.15825	0.04936	0.06523	0.08024	0.09053	0.09205	0.1199
3961	0.20256	0.06416	0.07552	0.13558	0.0731	0.15691	0.04936	0.06586	0.08053	0.0905	0.09188	0.11951
3960.5	0.20254	0.06379	0.07563	0.134	0.07354	0.15504	0.04949	0.06626	0.08022	0.0904	0.09178	0.11882
3960	0.20277	0.0634	0.07579	0.13216	0.07392	0.15335	0.04964	0.06627	0.07963	0.09004	0.09171	0.11799
3959.5	0.2031	0.06322	0.076	0.13074	0.074	0.15228	0.04975	0.06598	0.0793	0.08949	0.09145	0.11723
3959	0.20315	0.06333	0.07626	0.1303	0.07376	0.15178	0.04981	0.06558	0.07938	0.08911	0.09098	0.11664
3958.5	0.20285	0.06359	0.07647	0.1309	0.07342	0.15169	0.04985	0.0653	0.07947	0.08917	0.09053	0.11625
3958	0.20256	0.06379	0.07648	0.13207	0.07323	0.15213	0.04985	0.06523	0.07918	0.08966	0.09043	0.1163
3957.5	0.20266	0.06378	0.07623	0.1333	0.07329	0.15322	0.04985	0.06531	0.07866	0.09035	0.09083	0.11709
3957	0.20313	0.06356	0.07576	0.13443	0.07348	0.15465	0.04989	0.06541	0.07838	0.09097	0.09151	0.11851
3956.5	0.20365	0.06324	0.07526	0.13558	0.07363	0.15574	0.05	0.06539	0.07856	0.09134	0.09207	0.11997
3956	0.20402	0.06303	0.07495	0.13671	0.0736	0.15603	0.05018	0.06534	0.07888	0.09135	0.09217	0.12087
3955.5	0.20416	0.06302	0.075	0.13743	0.07336	0.15559	0.05031	0.06539	0.07888	0.09101	0.09176	0.12106
3955	0.20401	0.06312	0.07536	0.13733	0.07297	0.1548	0.05028	0.06559	0.07844	0.09055	0.09107	0.1208
3954.5	0.20367	0.06314	0.0758	0.1364	0.07262	0.15396	0.05007	0.06574	0.07783	0.09025	0.09044	0.12036
3954	0.20335	0.063	0.07603	0.13513	0.07249	0.15318	0.04981	0.06567	0.07733	0.09013	0.09008	0.1198
3953.5	0.20305	0.06289	0.07584	0.13406	0.07253	0.15251	0.04958	0.0654	0.07706	0.08988	0.08996	0.11918
3953	0.20263	0.06312	0.07527	0.1334	0.07244	0.15202	0.04934	0.0652	0.07705	0.08912	0.08995	0.11874
3952.5	0.20239	0.0638	0.07463	0.13305	0.07207	0.15181	0.04917	0.06524	0.07736	0.08795	0.08995	0.11882
3952	0.2029	0.06457	0.0744	0.13289	0.07166	0.15178	0.04921	0.06543	0.07787	0.08695	0.08996	0.11928
3951.5	0.20407	0.06488	0.07477	0.13308	0.07157	0.15168	0.04947	0.06547	0.07821	0.08662	0.08996	0.11944
3951	0.2049	0.06453	0.07542	0.13394	0.07189	0.15148	0.0497	0.06521	0.07814	0.08699	0.08986	0.11886
3950.5	0.20443	0.06392	0.07578	0.13554	0.0723	0.15157	0.04964	0.06483	0.07786	0.0877	0.08957	0.118
3950	0.20322	0.06356	0.0756	0.13733	0.07246	0.15222	0.04941	0.06461	0.0778	0.08852	0.08909	0.11774
3949.5	0.20286	0.06349	0.07517	0.13843	0.0724	0.15311	0.04943	0.06455	0.07806	0.0895	0.08865	0.11826
3949	0.2039	0.06337	0.07483	0.13837	0.07244	0.15349	0.04984	0.06446	0.07827	0.09052	0.08846	0.11885
3948.5	0.20514	0.06304	0.0746	0.13739	0.07275	0.153	0.05027	0.06431	0.07808	0.09115	0.08857	0.1188
3948	0.20508	0.06276	0.07444	0.13627	0.07315	0.15209	0.05026	0.06425	0.07757	0.09104	0.08875	0.11826
3947.5	0.20377	0.06284	0.07441	0.13557	0.07338	0.15151	0.04974	0.0645	0.07717	0.09042	0.08876	0.11799
3947	0.20282	0.06325	0.0747	0.1354	0.07335	0.15167	0.04916	0.06505	0.07716	0.08994	0.08866	0.11838
3946.5	0.20333	0.06369	0.07523	0.13559	0.07313	0.15241	0.04892	0.06579	0.07748	0.08994	0.08868	0.11905
3946	0.20438	0.06398	0.07557	0.13598	0.07274	0.1534	0.04895	0.06657	0.0779	0.09009	0.08889	0.11946
3945.5	0.20436	0.0642	0.07532	0.13645	0.07213	0.15438	0.04899	0.06717	0.07837	0.08989	0.08914	0.11957
3945	0.20308	0.06451	0.07464	0.13679	0.0715	0.1552	0.04898	0.06737	0.07891	0.08933	0.08932	0.11985
3944.5	0.20203	0.06483	0.07415	0.13657	0.07129	0.15567	0.04917	0.06711	0.07936	0.08886	0.08955	0.1204
3944	0.20252	0.06487	0.07434	0.13552	0.07179	0.15564	0.0497	0.06653	0.07933	0.08876	0.08997	0.12058
3943.5	0.20377	0.06452	0.07497	0.13406	0.07266	0.15518	0.05022	0.06596	0.07864	0.08865	0.09048	0.11984
3943	0.20372	0.06405	0.07534	0.13304	0.07317	0.15449	0.05021	0.06565	0.07763	0.088	0.09071	0.11862
3942.5	0.20224	0.06373	0.07511	0.1329	0.07304	0.15362	0.04971	0.06555	0.07681	0.08707	0.09054	0.11788
3942	0.20141	0.06362	0.07471	0.13337	0.07278	0.15263	0.04933	0.06547	0.07639	0.08683	0.09034	0.11804
3941.5	0.20211	0.06365	0.07457	0.13389	0.07286	0.1517	0.04934	0.06539	0.07622	0.08772	0.09044	0.1187
3941	0.20338	0.06369	0.07464	0.13412	0.07315	0.15109	0.0495	0.06535	0.0761	0.08918	0.09075	0.11922
3940.5	0.20451	0.06367	0.07477	0.13411	0.07331	0.15101	0.04961	0.06539	0.07599	0.09034	0.09097	0.11938
3940	0.20555	0.06351	0.07498	0.13396	0.07328	0.15149	0.04967	0.06547	0.07599	0.09066	0.09092	0.11922
3939.5	0.20631	0.06315	0.07529	0.1336	0.07325	0.15231	0.04966	0.06549	0.07617	0.09011	0.09052	0.11884
3939	0.20619	0.06262	0.07561	0.13306	0.07333	0.15323	0.04948	0.06535	0.07654	0.08909	0.08991	0.11842
3938.5	0.20518	0.06214	0.07579	0.1326	0.07344	0.15412	0.04922	0.06505	0.07697	0.08827	0.08937	0.11831
3938	0.20403	0.06188	0.07583	0.1325	0.07351	0.15489	0.04904	0.06466	0.07723	0.08816	0.08926	0.1186
3937.5	0.20332	0.06182	0.07577	0.13269	0.07348	0.15534	0.04899	0.06422	0.07712	0.08863	0.08964	0.11887
3937	0.20313	0.06188	0.07566	0.13291	0.0733	0.15534	0.04902	0.06387	0.07681	0.08909	0.09019	0.11862
3936.5	0.20344	0.06207	0.07559	0.13301	0.07299	0.15495	0.04911	0.06387	0.0767	0.08909	0.09054	0.11777
3936	0.20396	0.06243	0.07566	0.13312	0.07269	0.15434	0.04922	0.06435	0.07697	0.08856	0.09058	0.11667
3935.5	0.20385	0.06297	0.07573	0.13351	0.07255	0.15374	0.0491	0.06504	0.07744	0.08762	0.09049	0.11585
3935	0.20272	0.06359	0.0756	0.13433	0.07258	0.15337	0.04864	0.06548	0.0779	0.08647	0.09046	0.11584
3934.5	0.20157	0.06417	0.07526	0.13542	0.07278	0.15335	0.04814	0.06549	0.07832	0.08559	0.09053	0.1169
3934	0.20174	0.06455	0.07493	0.13634	0.07321	0.15347	0.04808	0.06537	0.07864	0.08546	0.09059	0.11858
3933.5	0.20296	0.06471	0.07464	0.13676	0.07386	0.15337	0.04853	0.06549	0.07871	0.08615	0.0905	0.11991
3933	0.20327	0.06487	0.07414	0.13687	0.07442	0.15294	0.04907	0.06581	0.07865	0.08708	0.09021	0.12024
3932.5	0.20154	0.06525	0.07329	0.13697	0.07451	0.15259	0.04928	0.06602	0.07885	0.08762	0.08987	0.11989
3932	0.19951	0.06573	0.07259	0.13702	0.07412	0.15279	0.04934	0.06593	0.07945	0.0879	0.0897	0.11964
3931.5	0.19939	0.0659	0.07267	0.13672	0.07367	0.15366	0.04961	0.06566	0.08009	0.08846	0.08982	0.11972
3931	0.20087	0.06546	0.07353	0.13592	0.07334	0.1548	0.04989	0.06534	0.08016	0.08927	0.09002	0.11966
3930.5	0.20226	0.06453	0.07458	0.13496	0.073	0.15578	0.04982	0.06501	0.07958	0.08979	0.09004	0.11901
3930	0.20277	0.06361	0.07529	0.13432	0.07249	0.15644	0.04945	0.06477	0.07887	0.08967	0.08982	0.11793
3929.5	0.20282	0.06308	0.07556	0.13406	0.07196	0.15678	0.04914	0.0648	0.07859	0.08911	0.08959	0.11694
3929	0.20292	0.06289	0.07557	0.13375	0.07171	0.15681	0.0491	0.06515	0.07876	0.08853	0.08954	0.11644
3928.5	0.20298	0.06284	0.07545	0.13311	0.0719	0.15678	0.04919	0.06571	0.07911	0.08806	0.08975	0.11659
3928	0.20277	0.06293	0.07517	0.13238	0.07237	0.15707	0.04917	0.06632	0.0795	0.08761	0.0901	0.11747
3927.5	0.20228	0.06332	0.07475	0.13194	0.07283	0.15781	0.049	0.06686	0.07997	0.08713	0.09044	0.11893
3927	0.20176	0.06409	0.07431	0.13188	0.07307	0.1587	0.04884	0.0673	0.08042	0.08672	0.09064	0.12051
3926.5	0.20149	0.06497	0.07413	0.13206	0.07311	0.15921	0.04889	0.06754	0.08065	0.08655	0.09066	0.12172
3926	0.20167	0.0656	0.07444	0.13245	0.07315	0.15914	0.04916	0.06747	0.08055	0.08664	0.09058	0.12239
3925.5	0.20189	0.06576	0.07518	0.13313	0.07323	0.15864	0.04937	0.06707	0.08025	0.08678	0.09043	0.12272
3925	0.20158	0.0655	0.07587	0.13379	0.07308	0.15777	0.04918	0.06646	0.07976	0.08667	0.09025	0.1228
3924.5	0.20132	0.06502	0.07616	0.13405	0.0726	0.15668	0.04878	0.06584	0.07892	0.08643	0.09014	0.12242
3924	0.20194	0.06452	0.07611	0.13395	0.07207	0.15599	0.04861	0.06537	0.07774	0.08646	0.09026	0.12161
3923.5	0.20271	0.06411	0.07589	0.13388	0.07177	0.15631	0.04864	0.06511	0.07667	0.08685	0.09047	0.12077
3923	0.20236	0.06385	0.07559	0.13412	0.0717	0.15745	0.04858	0.06493	0.07639	0.08736	0.09044	0.12039
3922.5	0.20099	0.06384	0.07538	0.13465	0.07179	0.15847	0.04831	0.0648	0.07717	0.08785	0.09008	0.12063
3922	0.20015	0.06409	0.07545	0.13512	0.07209	0.15847	0.04813	0.06483	0.07864	0.0884	0.08964	0.12111
3921.5	0.20102	0.06441	0.07585	0.13517	0.07268	0.15728	0.04832	0.06514	0.07986	0.08898	0.08939	0.12098
3921	0.20268	0.0646	0.07625	0.13482	0.07331	0.15583	0.0487	0.06561	0.08009	0.08924	0.08921	0.11981
3920.5	0.20261	0.0646	0.07609	0.13459	0.07342	0.15538	0.04872	0.06585	0.07949	0.08872	0.08861	0.1183
3920	0.20028	0.06455	0.07534	0.13501	0.07271	0.15608	0.04828	0.06561	0.07878	0.0877	0.08741	0.11761
3919.5	0.19853	0.06456	0.07469	0.13624	0.07171	0.15697	0.04812	0.06503	0.07849	0.08728	0.08618	0.11809
3919	0.19938	0.06459	0.07462	0.13767	0.07115	0.15697	0.04867	0.06442	0.0785	0.08807	0.08569	0.11911
3918.5	0.2021	0.06442	0.07479	0.13822	0.0712	0.15569	0.04956	0.06398	0.07839	0.08949	0.08617	0.11962
3918	0.20528	0.06422	0.07462	0.13749	0.07164	0.15413	0.05031	0.06389	0.0782	0.09049	0.08727	0.11952
3917.5	0.20721	0.0644	0.0739	0.13611	0.07208	0.15391	0.05053	0.06428	0.07839	0.09033	0.08818	0.1197
3917	0.20677	0.06476	0.07297	0.13484	0.0722	0.15502	0.05008	0.06485	0.07889	0.08912	0.0882	0.12037
3916.5	0.20548	0.06467	0.07255	0.13401	0.07219	0.15599	0.04951	0.0651	0.0792	0.08785	0.08766	0.12076
3916	0.20504	0.06397	0.07301	0.13373	0.07247	0.15586	0.04931	0.06489	0.07905	0.0873	0.08755	0.1204
3915.5	0.20511	0.06309	0.07404	0.13389	0.07301	0.15463	0.04937	0.06451	0.0785	0.0874	0.08828	0.11955
3915	0.2047	0.06254	0.07504	0.13411	0.07348	0.15264	0.04938	0.0643	0.07774	0.0877	0.0895	0.11872
3914.5	0.20374	0.06247	0.07558	0.13405	0.07364	0.15032	0.04925	0.06439	0.07701	0.08787	0.09058	0.11811
3914	0.203	0.06259	0.07555	0.13366	0.07354	0.14837	0.04911	0.06469	0.07656	0.08787	0.09108	0.11758
3913.5	0.20316	0.06254	0.07509	0.13319	0.07332	0.14761	0.04902	0.06495	0.0765	0.08779	0.09098	0.11693
3913	0.20411	0.06225	0.07453	0.13288	0.07306	0.14839	0.04902	0.06503	0.07663	0.0878	0.09065	0.1162
3912.5	0.20518	0.06199	0.07421	0.13272	0.07281	0.15018	0.04906	0.06501	0.07669	0.08795	0.09052	0.11579
3912	0.20583	0.06201	0.07429	0.13259	0.07271	0.15193	0.04916	0.06505	0.07666	0.08816	0.09074	0.11611
3911.5	0.20581	0.06228	0.07464	0.13243	0.07294	0.15282	0.04925	0.0652	0.07665	0.08825	0.09114	0.11711
3911	0.20517	0.06257	0.07489	0.13229	0.07345	0.15265	0.04922	0.06534	0.07675	0.08814	0.09141	0.11821
3910.5	0.2044	0.06281	0.0748	0.13237	0.07396	0.15195	0.04913	0.06534	0.07689	0.08803	0.09142	0.11884
3910	0.20417	0.06306	0.07452	0.13282	0.07421	0.15158	0.04916	0.06529	0.07693	0.0882	0.09133	0.11892
3909.5	0.20426	0.06336	0.07437	0.13358	0.07414	0.15205	0.04929	0.06526	0.07679	0.08862	0.09133	0.11872
3909	0.2037	0.06358	0.07445	0.13438	0.07388	0.15329	0.04926	0.06522	0.07662	0.08878	0.09134	0.11857
3908.5	0.2025	0.06372	0.07469	0.13499	0.07361	0.15476	0.04903	0.06515	0.07677	0.08831	0.09117	0.11869
3908	0.20158	0.06397	0.07496	0.13532	0.07351	0.15581	0.04889	0.06525	0.07736	0.08747	0.09079	0.11896
3907.5	0.20082	0.0646	0.07499	0.13557	0.07347	0.15622	0.04885	0.0657	0.0782	0.08679	0.09024	0.11902
3907	0.19893	0.06579	0.0745	0.13637	0.07307	0.15666	0.04857	0.06643	0.07907	0.08639	0.08944	0.1191
3906.5	0.19629	0.06738	0.07371	0.13819	0.07203	0.15807	0.04809	0.06721	0.07997	0.0862	0.08833	0.11998
3906	0.19567	0.06878	0.07349	0.14053	0.07082	0.16037	0.04805	0.06787	0.08065	0.0864	0.08726	0.12177
3905.5	0.19775	0.06937	0.07417	0.14205	0.07028	0.16215	0.04856	0.06839	0.08046	0.087	0.08687	0.12304
3905	0.19808	0.06922	0.07462	0.1422	0.07051	0.16237	0.04849	0.06853	0.07955	0.0873	0.08712	0.12252
3904.5	0.19288	0.06902	0.07344	0.14202	0.07065	0.16147	0.04694	0.06795	0.07917	0.08666	0.08708	0.1212
3904	0.18769	0.06919	0.07152	0.14266	0.07049	0.16054	0.04558	0.06678	0.0802	0.08612	0.08651	0.12105
3903.5	0.18993	0.06941	0.07109	0.14377	0.07109	0.1598	0.04641	0.06561	0.08173	0.0873	0.08644	0.12212
3903	0.19695	0.06898	0.07229	0.14372	0.07285	0.15877	0.04859	0.06489	0.0818	0.08946	0.08751	0.12225
3902.5	0.19975	0.06811	0.0731	0.14206	0.07439	0.15827	0.04959	0.06472	0.08004	0.09008	0.08882	0.1208
3902	0.1949	0.06767	0.07218	0.14015	0.07412	0.15967	0.04843	0.06489	0.07844	0.08819	0.0888	0.12007
3901.5	0.18991	0.0679	0.0709	0.13912	0.0724	0.16245	0.04712	0.06517	0.07866	0.08598	0.0872	0.12171
3901	0.19182	0.06812	0.07132	0.13853	0.07113	0.16441	0.0475	0.06546	0.08013	0.08588	0.08536	0.12426
3900.5	0.19791	0.06731	0.07319	0.13733	0.07119	0.1634	0.04878	0.06549	0.08096	0.08737	0.08446	0.12451
3900	0.20272	0.06566	0.07488	0.13633	0.07206	0.16014	0.04961	0.06512	0.08049	0.08854	0.08485	0.12185
3899.5	0.20289	0.06452	0.07518	0.13709	0.0727	0.15776	0.04937	0.06477	0.07978	0.08834	0.08582	0.11959
3899	0.19985	0.06424	0.07434	0.13856	0.07249	0.15711	0.04849	0.06465	0.07942	0.0873	0.08621	0.11966
3898.5	0.19933	0.0642	0.07382	0.139	0.07215	0.15673	0.04835	0.06454	0.07919	0.08711	0.08629	0.12069
3898	0.2024	0.06406	0.07415	0.13835	0.07249	0.15597	0.04911	0.0644	0.07895	0.08811	0.08699	0.12109
3897.5	0.20579	0.06385	0.07473	0.13756	0.07322	0.1552	0.04994	0.06433	0.07873	0.08929	0.08821	0.12061
3897	0.20748	0.06363	0.07512	0.13739	0.07383	0.15476	0.05037	0.06442	0.07853	0.09008	0.08938	0.11983
3896.5	0.20726	0.06331	0.0753	0.13772	0.07417	0.1544	0.0504	0.06465	0.07819	0.09048	0.09009	0.11919
3896	0.20615	0.06296	0.07535	0.13797	0.07437	0.15407	0.05024	0.06496	0.07776	0.0906	0.09037	0.11897
3895.5	0.20539	0.06288	0.07532	0.13783	0.07454	0.15423	0.05019	0.06534	0.07754	0.09049	0.09048	0.11937
3895	0.20486	0.06328	0.07519	0.13733	0.07453	0.15522	0.05019	0.06577	0.07766	0.0901	0.09051	0.12018
3894.5	0.20281	0.06413	0.07479	0.13682	0.07397	0.15664	0.04976	0.06616	0.07808	0.08928	0.09021	0.12084
3894	0.19908	0.06532	0.07413	0.13694	0.07269	0.15798	0.04886	0.06654	0.07896	0.08816	0.08937	0.1214
3893.5	0.19657	0.06681	0.07372	0.13807	0.07118	0.15915	0.04826	0.06715	0.08052	0.08741	0.08826	0.12255
3893	0.198	0.06815	0.074	0.13947	0.07038	0.15982	0.04857	0.06801	0.0821	0.08759	0.08751	0.12409
3892.5	0.20271	0.06857	0.07475	0.13988	0.07094	0.15956	0.04949	0.06861	0.08237	0.08839	0.0876	0.12449
3892	0.20592	0.06793	0.07503	0.13936	0.07244	0.15923	0.04979	0.06827	0.08126	0.08872	0.08812	0.12336
3891.5	0.20316	0.06688	0.07407	0.13889	0.0733	0.1595	0.04847	0.06703	0.08008	0.08783	0.08784	0.12205
3891	0.19855	0.06586	0.07264	0.13866	0.0729	0.15936	0.04683	0.06565	0.07952	0.0869	0.0867	0.12128
3890.5	0.19911	0.06499	0.0723	0.1383	0.07255	0.15821	0.04686	0.06479	0.07927	0.08763	0.0862	0.1208
3890	0.20383	0.06417	0.07311	0.13738	0.07301	0.15666	0.04823	0.06457	0.07885	0.08946	0.08708	0.12018
3889.5	0.20768	0.06329	0.07394	0.13593	0.0737	0.15571	0.04945	0.0648	0.07818	0.09068	0.08855	0.11925
3889	0.20786	0.06261	0.07409	0.13485	0.07387	0.15609	0.04969	0.06523	0.0777	0.09055	0.08963	0.11839
3888.5	0.20469	0.06259	0.07369	0.13538	0.07338	0.1578	0.04904	0.06566	0.07804	0.0896	0.08983	0.11831
3888	0.20065	0.0634	0.07333	0.13792	0.07253	0.15994	0.04818	0.06602	0.07923	0.08881	0.08924	0.11942
3887.5	0.19848	0.06453	0.07356	0.1411	0.07188	0.16073	0.04785	0.06621	0.08032	0.08887	0.08849	0.12098
3887	0.19984	0.06512	0.07445	0.14274	0.07192	0.15874	0.04847	0.06609	0.07992	0.08973	0.08851	0.12125
3886.5	0.20259	0.06538	0.07533	0.14253	0.07269	0.15647	0.04947	0.06584	0.0787	0.09039	0.08957	0.12062
3886	0.20007	0.06602	0.07493	0.14166	0.07297	0.15758	0.049	0.06582	0.07884	0.08921	0.09006	0.12149
3885.5	0.19476	0.06667	0.07371	0.14087	0.072	0.16096	0.04769	0.06585	0.08045	0.08711	0.08897	0.12387
3885	0.19646	0.06684	0.07394	0.1404	0.07131	0.16368	0.04822	0.0659	0.08203	0.08699	0.08785	0.12616
3884.5	0.20367	0.06645	0.07565	0.14008	0.07183	0.16445	0.05014	0.06612	0.08234	0.08871	0.08785	0.12696
3884	0.20836	0.0658	0.07686	0.13981	0.07265	0.16361	0.05123	0.06654	0.08125	0.08986	0.0884	0.12582
3883.5	0.20725	0.06552	0.07661	0.14009	0.07285	0.16245	0.05072	0.06706	0.07997	0.08939	0.08874	0.12385
3883	0.20255	0.06602	0.07552	0.14134	0.07241	0.16199	0.04939	0.06758	0.07983	0.088	0.08869	0.12272
3882.5	0.19821	0.06693	0.07468	0.14282	0.07178	0.16195	0.04839	0.06798	0.08097	0.08682	0.08854	0.12302
3882	0.19657	0.06728	0.07458	0.14287	0.07143	0.16095	0.04823	0.06798	0.08211	0.08622	0.08882	0.12359
3881.5	0.19834	0.06648	0.07504	0.14088	0.0716	0.15836	0.04887	0.0674	0.08177	0.08598	0.09002	0.12273
3881	0.20112	0.06555	0.07535	0.13882	0.07208	0.15665	0.0494	0.06674	0.08033	0.08572	0.09145	0.12106
3880.5	0.19986	0.06547	0.07454	0.13832	0.07179	0.1577	0.0484	0.06639	0.07933	0.08496	0.09108	0.12026
3880	0.19763	0.06565	0.07318	0.13863	0.07053	0.15989	0.04703	0.06588	0.07933	0.08458	0.08881	0.12027
3879.5	0.20053	0.06544	0.073	0.13875	0.06982	0.16151	0.0474	0.06513	0.07993	0.08605	0.087	0.12046
3879	0.20622	0.06478	0.0742	0.13836	0.07032	0.16222	0.04895	0.06448	0.08055	0.08861	0.08697	0.12057
3878.5	0.20969	0.0639	0.07564	0.13758	0.0713	0.16215	0.05014	0.06416	0.08084	0.09059	0.08807	0.12064
3878	0.20986	0.06314	0.07652	0.1368	0.07195	0.16152	0.05037	0.06431	0.0808	0.09133	0.08913	0.12078
3877.5	0.20804	0.0628	0.07669	0.13647	0.07207	0.1607	0.04982	0.06486	0.08058	0.09107	0.08942	0.12103
3877	0.20569	0.06302	0.07642	0.13689	0.07185	0.16037	0.04893	0.06555	0.08031	0.09019	0.08885	0.12149
3876.5	0.20403	0.06379	0.07615	0.13798	0.07165	0.1611	0.04823	0.06617	0.08006	0.08907	0.08792	0.12253
3876	0.20398	0.06478	0.07618	0.13902	0.07186	0.16251	0.04812	0.06661	0.07958	0.08807	0.08743	0.12404
3875.5	0.20561	0.06547	0.07646	0.1393	0.07269	0.1632	0.0487	0.06684	0.07843	0.08756	0.08807	0.12476
3875	0.20672	0.06598	0.07642	0.13928	0.07382	0.16292	0.04932	0.06703	0.07713	0.08754	0.08962	0.12399
3874.5	0.20397	0.06692	0.07547	0.13977	0.0741	0.16297	0.04892	0.06755	0.07686	0.08725	0.09042	0.12307
3874	0.19906	0.06799	0.0741	0.14025	0.07299	0.16361	0.04779	0.06821	0.07756	0.08644	0.08943	0.12298
3873.5	0.19773	0.06857	0.07353	0.14015	0.07165	0.16407	0.04756	0.06859	0.07834	0.08615	0.08795	0.12323
3873	0.19952	0.0687	0.07388	0.13995	0.07115	0.16421	0.04826	0.06864	0.0789	0.08659	0.08732	0.12338
3872.5	0.19968	0.06876	0.07414	0.14044	0.07119	0.16441	0.04868	0.06849	0.07959	0.0869	0.08733	0.12371
3872	0.19693	0.06892	0.07394	0.14168	0.07128	0.16481	0.04845	0.06813	0.0807	0.08688	0.08738	0.12478
3871.5	0.19441	0.06868	0.07398	0.14242	0.07158	0.16448	0.04831	0.06732	0.0816	0.08727	0.08782	0.12618
3871	0.19628	0.0675	0.07507	0.14172	0.07255	0.16247	0.04926	0.06578	0.08123	0.08873	0.08956	0.12646
3870.5	0.20113	0.06655	0.07655	0.14138	0.07379	0.16091	0.05072	0.0642	0.08043	0.09035	0.09197	0.12601
3870	0.20075	0.06697	0.0763	0.14275	0.07351	0.16161	0.05026	0.06394	0.08084	0.08988	0.092	0.1263
3869.5	0.19687	0.06763	0.07439	0.14402	0.07153	0.16233	0.04852	0.06463	0.08192	0.08797	0.08925	0.12656
3869	0.19859	0.0675	0.07334	0.14391	0.07021	0.16159	0.0484	0.06538	0.08237	0.08762	0.08705	0.12599
3868.5	0.20408	0.06675	0.07379	0.14292	0.07061	0.16028	0.04959	0.06593	0.08174	0.08887	0.08721	0.12475
3868	0.20708	0.06608	0.07457	0.14217	0.07163	0.15991	0.05034	0.06634	0.08059	0.0898	0.08876	0.12363
3867.5	0.20659	0.06615	0.0751	0.14248	0.0723	0.16142	0.05028	0.06678	0.07999	0.08972	0.09024	0.12378
3867	0.20502	0.06692	0.07561	0.14344	0.07252	0.16424	0.04997	0.06725	0.08051	0.08905	0.0909	0.12552
3866.5	0.2048	0.06746	0.07633	0.14358	0.07266	0.16627	0.04995	0.06736	0.08152	0.08827	0.09081	0.1274
3866	0.20701	0.06703	0.0771	0.14244	0.07312	0.16616	0.05044	0.06658	0.08214	0.08765	0.09058	0.12765
3865.5	0.20876	0.06643	0.07728	0.14157	0.07382	0.1656	0.05068	0.06551	0.08268	0.0871	0.09039	0.12686
3865	0.20521	0.06668	0.07618	0.14164	0.07376	0.166	0.04949	0.06537	0.08346	0.08614	0.08958	0.12655
3864.5	0.19993	0.06749	0.0747	0.14188	0.07286	0.16649	0.04802	0.06612	0.08416	0.08554	0.08836	0.12689
3864	0.19903	0.06821	0.0743	0.14203	0.07234	0.16642	0.04795	0.06698	0.08454	0.08638	0.08803	0.12763
3863.5	0.20152	0.06829	0.07492	0.14196	0.07263	0.16572	0.0488	0.06737	0.08427	0.08802	0.08889	0.12827
3863	0.20433	0.06751	0.07582	0.1414	0.07326	0.16451	0.04951	0.06704	0.08313	0.08936	0.09026	0.12798
3862.5	0.20567	0.06633	0.07651	0.14043	0.07381	0.16331	0.04955	0.06615	0.08176	0.08991	0.09122	0.12657
3862	0.20459	0.06539	0.0767	0.13943	0.07381	0.16253	0.04895	0.06518	0.08122	0.08958	0.09101	0.12462
3861.5	0.20324	0.06477	0.07664	0.13868	0.07325	0.16181	0.04854	0.06446	0.08161	0.08902	0.08988	0.12273
3861	0.20468	0.06423	0.077	0.1382	0.0728	0.16072	0.04916	0.06412	0.08212	0.08925	0.08901	0.12108
3860.5	0.20799	0.06366	0.07772	0.13777	0.07288	0.15928	0.05032	0.06408	0.08196	0.09022	0.08907	0.11962
3860	0.21022	0.06334	0.07805	0.13721	0.07311	0.158	0.05106	0.06428	0.08115	0.09108	0.08967	0.11864
3859.5	0.21063	0.06359	0.07767	0.13675	0.07304	0.15752	0.05121	0.06479	0.08042	0.09145	0.09021	0.11875
3859	0.21065	0.06439	0.077	0.13663	0.07267	0.15808	0.05129	0.0657	0.08032	0.09163	0.09057	0.12015
3858.5	0.21135	0.06524	0.0766	0.13683	0.07231	0.15936	0.05162	0.06684	0.08069	0.09201	0.09101	0.12208
3858	0.21144	0.06583	0.07646	0.13745	0.0722	0.16115	0.05166	0.06792	0.08106	0.09229	0.09166	0.12362
3857.5	0.20805	0.06639	0.0759	0.13876	0.07212	0.16347	0.05051	0.06872	0.08135	0.09167	0.09194	0.12466
3857	0.201	0.06756	0.07453	0.14139	0.07163	0.16657	0.04822	0.06939	0.08224	0.08994	0.09106	0.1262
3856.5	0.19367	0.06979	0.07297	0.14584	0.07073	0.17103	0.04601	0.0703	0.08462	0.088	0.08885	0.12951
3856	0.18776	0.07268	0.07192	0.15059	0.06972	0.17642	0.04441	0.07168	0.08817	0.08644	0.08576	0.13425
3855.5	0.18335	0.07444	0.07156	0.14998	0.06885	0.17885	0.04316	0.07322	0.08935	0.085	0.08294	0.13612
3855	0.18451	0.07431	0.07228	0.14357	0.06906	0.17663	0.0433	0.07412	0.08621	0.08426	0.08265	0.13231
3854.5	0.18613	0.07495	0.07249	0.14224	0.06987	0.17603	0.04384	0.07363	0.08409	0.08379	0.08482	0.12988
3854	0.17926	0.07673	0.07017	0.14805	0.0679	0.17798	0.04238	0.07227	0.08572	0.0818	0.08484	0.1329
3853.5	0.18194	0.07744	0.06989	0.1529	0.06507	0.17817	0.04368	0.07139	0.08775	0.08232	0.08355	0.13639
3853	0.19637	0.07652	0.07342	0.15325	0.0656	0.17634	0.04798	0.07144	0.08767	0.08644	0.08498	0.13659
3852.5	0.20424	0.07473	0.07595	0.15066	0.06795	0.17424	0.04998	0.07146	0.08593	0.08904	0.08774	0.13378
3852	0.20309	0.07296	0.07544	0.14806	0.06971	0.17254	0.0492	0.07046	0.08469	0.08894	0.08938	0.13073
3851.5	0.20353	0.07151	0.07426	0.14651	0.07101	0.17095	0.04891	0.06894	0.08497	0.0889	0.09011	0.12932
3851	0.20976	0.07005	0.07479	0.14522	0.07276	0.16923	0.05035	0.06788	0.08592	0.09051	0.09102	0.12915
3850.5	0.21579	0.06824	0.07659	0.14348	0.07443	0.1675	0.05182	0.06748	0.08612	0.09234	0.09211	0.12892
3850	0.21739	0.06636	0.07825	0.14177	0.07493	0.16617	0.05214	0.06733	0.0851	0.093	0.09279	0.12817
3849.5	0.21618	0.06492	0.07919	0.14092	0.07419	0.16517	0.05181	0.06699	0.08336	0.09282	0.09283	0.12715
3849	0.21509	0.06404	0.07942	0.14079	0.07308	0.16373	0.0516	0.0663	0.08155	0.09271	0.0925	0.12563
3848.5	0.21502	0.06353	0.07925	0.14072	0.07236	0.16174	0.05166	0.0655	0.08011	0.09293	0.09227	0.12351
3848	0.21554	0.06337	0.07901	0.1406	0.07227	0.16023	0.05184	0.06508	0.07931	0.09324	0.09238	0.12171
3847.5	0.21619	0.06364	0.07896	0.14073	0.07264	0.16026	0.05199	0.06537	0.07912	0.0934	0.09271	0.12126
3847	0.21589	0.06415	0.07888	0.14122	0.07312	0.16165	0.05182	0.06617	0.07923	0.09323	0.09285	0.12208
3846.5	0.21382	0.06463	0.07842	0.14193	0.07331	0.16347	0.05116	0.06695	0.0795	0.09264	0.09259	0.12336
3846	0.21104	0.06499	0.07767	0.14269	0.07316	0.16498	0.05038	0.06738	0.0801	0.09181	0.0922	0.12477
3845.5	0.20988	0.06523	0.07728	0.14316	0.0731	0.16563	0.05015	0.06751	0.08097	0.09123	0.0923	0.12635
3845	0.21101	0.06538	0.07757	0.14306	0.07372	0.165	0.0506	0.06747	0.08157	0.09108	0.09323	0.12758
3844.5	0.21177	0.06579	0.07791	0.1429	0.07487	0.16384	0.05095	0.06742	0.08169	0.09099	0.09429	0.12801
3844	0.20892	0.06677	0.07727	0.14351	0.07554	0.16369	0.05029	0.06748	0.08191	0.09035	0.09403	0.12806
3843.5	0.2047	0.06807	0.0759	0.14484	0.07516	0.16506	0.04931	0.06765	0.08273	0.08952	0.09218	0.1284
3843	0.20395	0.0693	0.07511	0.14597	0.07453	0.16723	0.04941	0.06794	0.08404	0.08944	0.0901	0.12933
3842.5	0.20676	0.07016	0.07536	0.1459	0.07439	0.16904	0.05051	0.06833	0.08521	0.08991	0.08895	0.13041
3842	0.21062	0.07039	0.07606	0.14431	0.07456	0.16953	0.05172	0.06874	0.08551	0.09008	0.08889	0.13067
3841.5	0.21355	0.07028	0.0765	0.1427	0.0746	0.16927	0.05236	0.06929	0.08505	0.08973	0.08955	0.12989
3841	0.21235	0.07061	0.076	0.143	0.074	0.17007	0.05171	0.07016	0.08482	0.08872	0.08995	0.12931
3840.5	0.20669	0.07165	0.0746	0.14536	0.07259	0.17266	0.04993	0.07099	0.08565	0.08716	0.08919	0.13021
3840	0.20207	0.07301	0.07358	0.14864	0.07117	0.17627	0.04867	0.07126	0.08772	0.08622	0.08777	0.13296
3839.5	0.20256	0.07387	0.07399	0.1511	0.07071	0.17882	0.04896	0.07062	0.08998	0.0869	0.08693	0.1362
3839	0.20783	0.07336	0.07591	0.15102	0.0716	0.17789	0.05061	0.06921	0.09022	0.08922	0.08761	0.13691
3838.5	0.21187	0.07224	0.07801	0.1495	0.07337	0.17515	0.05195	0.06804	0.08815	0.09159	0.08953	0.13466
3838	0.2049	0.07166	0.07775	0.14853	0.074	0.17391	0.0501	0.06781	0.08595	0.09085	0.09033	0.1321
3837.5	0.19522	0.0714	0.07583	0.14827	0.07298	0.174	0.04728	0.06793	0.08517	0.08816	0.08935	0.13075
3837	0.19752	0.07102	0.07581	0.14816	0.07283	0.17405	0.04772	0.06815	0.08577	0.0879	0.08885	0.13062
3836.5	0.20742	0.07001	0.07767	0.14707	0.07424	0.17248	0.05027	0.06845	0.08636	0.08981	0.08972	0.13016
3836	0.21535	0.06822	0.07907	0.14447	0.07548	0.16871	0.05228	0.06865	0.08549	0.09129	0.09108	0.12784
3835.5	0.21776	0.06685	0.07899	0.14223	0.07555	0.16544	0.05284	0.06881	0.08357	0.09137	0.09211	0.12523
3835	0.21403	0.06678	0.07758	0.14192	0.07443	0.16524	0.0518	0.069	0.08191	0.09016	0.09201	0.1247
3834.5	0.20927	0.06749	0.07606	0.14301	0.07291	0.16734	0.05049	0.06913	0.08105	0.08915	0.09093	0.1261
3834	0.20897	0.06824	0.07569	0.14456	0.07221	0.17019	0.05044	0.06922	0.08104	0.08975	0.09015	0.12834
3833.5	0.21251	0.06855	0.07627	0.14574	0.07256	0.17292	0.05142	0.06929	0.08155	0.09147	0.09027	0.13052
3833	0.21714	0.06801	0.07705	0.14575	0.07344	0.1749	0.05257	0.06916	0.08195	0.09307	0.09104	0.13151
3832.5	0.22046	0.06691	0.07764	0.14489	0.07441	0.17603	0.05325	0.06872	0.08212	0.09373	0.09194	0.13098
3832	0.21947	0.06626	0.07776	0.14424	0.07478	0.17615	0.05274	0.0682	0.08256	0.09289	0.09204	0.13001
3831.5	0.21551	0.06636	0.07755	0.14422	0.07412	0.17432	0.05155	0.06793	0.08337	0.09124	0.09097	0.12931
3831	0.21459	0.06677	0.07788	0.14461	0.0734	0.17061	0.0514	0.06804	0.08431	0.09065	0.09005	0.12871
3830.5	0.21758	0.06704	0.07894	0.14496	0.07359	0.16664	0.05246	0.06842	0.08505	0.0916	0.09044	0.12794
3830	0.2199	0.06705	0.07983	0.14491	0.0744	0.16426	0.05333	0.06888	0.08537	0.09283	0.09179	0.12711
3829.5	0.21905	0.06699	0.07995	0.14463	0.07506	0.16448	0.05325	0.06926	0.08539	0.09336	0.09313	0.12689
3829	0.21678	0.067	0.07968	0.14469	0.07528	0.16666	0.05273	0.0695	0.08538	0.09336	0.09392	0.12772
3828.5	0.21583	0.06687	0.07964	0.14521	0.07516	0.16875	0.05251	0.06952	0.08529	0.09343	0.0942	0.12879
3828	0.2169	0.06632	0.07987	0.14578	0.07491	0.16902	0.05275	0.06922	0.085	0.09367	0.09417	0.12868
3827.5	0.21852	0.06569	0.07986	0.14605	0.07459	0.16786	0.05307	0.06871	0.08471	0.09377	0.09392	0.12725
3827	0.21885	0.0656	0.07938	0.14611	0.07427	0.16704	0.05306	0.06831	0.08478	0.09352	0.09338	0.12593
3826.5	0.21824	0.06616	0.07895	0.1461	0.07408	0.16734	0.0529	0.06818	0.08507	0.09329	0.0927	0.12587
3826	0.21885	0.06691	0.07935	0.14607	0.07426	0.16816	0.05319	0.0682	0.08524	0.0936	0.09239	0.12689
3825.5	0.22063	0.06746	0.08048	0.14579	0.07483	0.1687	0.05387	0.06831	0.08509	0.09423	0.09277	0.12807
3825	0.22113	0.06772	0.08134	0.1452	0.07533	0.16884	0.05423	0.06843	0.08483	0.09428	0.0935	0.12876
3824.5	0.21866	0.06791	0.08108	0.14487	0.07533	0.16906	0.05377	0.0685	0.08496	0.09326	0.09391	0.12908
3824	0.21395	0.06828	0.07982	0.14563	0.07476	0.17004	0.05266	0.06849	0.08583	0.09159	0.09345	0.12963
3823.5	0.20895	0.06891	0.07828	0.14761	0.07386	0.17205	0.05135	0.06842	0.08726	0.09009	0.09206	0.13093
3823	0.20558	0.06959	0.0771	0.14971	0.0729	0.1743	0.0503	0.06838	0.08843	0.08935	0.09029	0.13263
3822.5	0.20649	0.06993	0.07677	0.1508	0.07228	0.17506	0.05031	0.06842	0.08841	0.08983	0.08936	0.13324
3822	0.2124	0.07052	0.07753	0.15181	0.07267	0.17469	0.05185	0.06872	0.08789	0.09147	0.09035	0.13217
3821.5	0.21528	0.07225	0.07831	0.15344	0.07352	0.17586	0.05279	0.06972	0.08847	0.09228	0.09158	0.13149
3821	0.21066	0.07387	0.07797	0.15379	0.0732	0.17801	0.05156	0.07064	0.0894	0.09104	0.0905	0.13217
3820.5	0.20884	0.07414	0.07773	0.15203	0.07237	0.17908	0.05093	0.07071	0.08932	0.09029	0.08863	0.13335
3820	0.21402	0.07329	0.07876	0.14924	0.07255	0.17872	0.05219	0.07029	0.08823	0.09141	0.0884	0.13411
3819.5	0.21959	0.07196	0.08026	0.14663	0.07345	0.1775	0.05356	0.06988	0.08664	0.09268	0.08978	0.13373
3819	0.22069	0.07092	0.08112	0.14535	0.07412	0.17661	0.05375	0.0697	0.08532	0.09266	0.09142	0.13261
3818.5	0.21791	0.07082	0.08113	0.14619	0.0742	0.17752	0.05302	0.06996	0.08501	0.09166	0.09225	0.13232
3818	0.21461	0.07158	0.0808	0.14852	0.07387	0.18044	0.05229	0.07071	0.08567	0.09089	0.09191	0.13384
3817.5	0.21421	0.07191	0.08074	0.14998	0.0736	0.18291	0.05235	0.07158	0.08576	0.09136	0.09099	0.13521
3817	0.21853	0.071	0.08148	0.14983	0.074	0.1829	0.05364	0.07203	0.08433	0.09319	0.0909	0.13383
3816.5	0.22107	0.07017	0.08225	0.15062	0.07466	0.18223	0.05434	0.07211	0.08353	0.09444	0.09188	0.13179
3816	0.21491	0.06994	0.08154	0.1524	0.07386	0.18111	0.05245	0.07183	0.08435	0.09306	0.09183	0.13139
3815.5	0.21193	0.06945	0.08086	0.15309	0.07253	0.17826	0.05132	0.07108	0.08545	0.09197	0.09099	0.13168
3815	0.21885	0.06847	0.08197	0.15229	0.07317	0.1745	0.05301	0.07027	0.08605	0.09352	0.09145	0.13165
3814.5	0.22661	0.06717	0.08333	0.15057	0.07528	0.17109	0.05509	0.0697	0.08601	0.09551	0.09316	0.13078
3814	0.2294	0.06599	0.08346	0.14871	0.07709	0.16893	0.05599	0.06945	0.08548	0.09623	0.09495	0.12937
3813.5	0.2286	0.06536	0.08262	0.14735	0.07781	0.16832	0.05604	0.06956	0.08486	0.09608	0.0962	0.12853
3813	0.22751	0.06529	0.08172	0.14647	0.07754	0.1687	0.05597	0.07	0.08438	0.09586	0.09666	0.12884
3812.5	0.22753	0.06542	0.08131	0.14575	0.07681	0.16924	0.056	0.07056	0.08409	0.09582	0.09642	0.12983
3812	0.22806	0.06549	0.08138	0.14512	0.07631	0.16952	0.05597	0.07089	0.08405	0.09577	0.09598	0.13066
3811.5	0.22871	0.06551	0.08175	0.14475	0.07646	0.16962	0.05595	0.0708	0.08423	0.09578	0.09591	0.13102
3811	0.22936	0.06564	0.0823	0.14463	0.0772	0.16978	0.05602	0.07039	0.08437	0.09606	0.09632	0.131
3810.5	0.22907	0.06603	0.08277	0.14476	0.07783	0.17038	0.0559	0.06999	0.08425	0.09634	0.09673	0.13073
3810	0.22659	0.0668	0.08288	0.14561	0.07767	0.17207	0.05525	0.06994	0.08418	0.09607	0.09642	0.13065
3809.5	0.22228	0.06796	0.0826	0.14777	0.07661	0.17516	0.05429	0.07037	0.08482	0.09521	0.09513	0.13143
3809	0.21823	0.06914	0.08235	0.15085	0.07527	0.17855	0.05367	0.07101	0.08621	0.09439	0.09332	0.13307
3808.5	0.21672	0.06938	0.08253	0.15273	0.07458	0.1792	0.05386	0.07118	0.08707	0.09427	0.09207	0.1337
3808	0.21932	0.06838	0.08329	0.15193	0.07533	0.17542	0.05489	0.07032	0.08624	0.09489	0.09265	0.13142
3807.5	0.22284	0.06781	0.08388	0.15026	0.07709	0.17162	0.05552	0.06916	0.0853	0.09523	0.09473	0.12883
3807	0.22126	0.06867	0.08311	0.14968	0.0778	0.17204	0.05427	0.06897	0.08593	0.0941	0.09572	0.12944
3806.5	0.21942	0.06976	0.08193	0.14979	0.07721	0.17474	0.05305	0.06957	0.08727	0.09327	0.09515	0.13229
3806	0.22326	0.07021	0.08212	0.14994	0.07721	0.1769	0.05387	0.07032	0.08819	0.09453	0.09507	0.1353
3805.5	0.22824	0.07013	0.08323	0.14997	0.07806	0.17794	0.05543	0.07101	0.08838	0.09631	0.09591	0.13758
3805	0.22942	0.06999	0.08402	0.14986	0.0787	0.17847	0.05614	0.07162	0.08803	0.09678	0.09666	0.13901
3804.5	0.22629	0.07035	0.084	0.14987	0.07863	0.17943	0.05572	0.07218	0.08781	0.09579	0.0966	0.1401
3804	0.22071	0.07156	0.08314	0.15034	0.07791	0.18145	0.0546	0.07266	0.0885	0.09412	0.09552	0.14172
3803.5	0.21565	0.0733	0.08194	0.15126	0.07678	0.18413	0.05358	0.07299	0.09053	0.09269	0.09359	0.14428
3803	0.21456	0.0744	0.08131	0.15194	0.07577	0.18557	0.05368	0.07299	0.09319	0.09215	0.09171	0.14667
3802.5	0.21972	0.0738	0.08211	0.15185	0.07572	0.18428	0.05549	0.0727	0.09486	0.09277	0.09133	0.14657
3802	0.22539	0.07267	0.08365	0.15189	0.07681	0.18291	0.05712	0.07264	0.09506	0.09352	0.09283	0.14436
3801.5	0.22093	0.07259	0.08342	0.15204	0.07718	0.1836	0.05532	0.07289	0.09431	0.09243	0.09409	0.14243
3801	0.21374	0.07307	0.08182	0.15162	0.07621	0.18427	0.05253	0.0728	0.09312	0.09105	0.09433	0.14143
3800.5	0.2165	0.07318	0.08177	0.15126	0.07605	0.18363	0.05287	0.0725	0.09207	0.09244	0.09532	0.14107
3800	0.22465	0.07263	0.08321	0.1515	0.07714	0.18207	0.05511	0.07228	0.09128	0.09542	0.09724	0.14056
3799.5	0.22961	0.0717	0.08419	0.15216	0.07797	0.18052	0.05661	0.07213	0.09064	0.09738	0.09869	0.13932
3799	0.23008	0.07108	0.08406	0.15296	0.07784	0.18006	0.05678	0.07205	0.09034	0.09777	0.09897	0.13795
3798.5	0.22912	0.0711	0.08345	0.15335	0.07724	0.18079	0.05643	0.07211	0.09039	0.09748	0.09838	0.13739
3798	0.22922	0.0713	0.0832	0.15274	0.07694	0.18143	0.05635	0.07227	0.09035	0.09729	0.09751	0.13756
3797.5	0.2303	0.07108	0.0836	0.15143	0.0772	0.18097	0.05668	0.07236	0.09004	0.09721	0.09682	0.13776
3797	0.23068	0.07059	0.08427	0.15068	0.07764	0.18029	0.05694	0.07241	0.09	0.09677	0.09625	0.13798
3796.5	0.22954	0.07023	0.08457	0.15084	0.07773	0.18052	0.05669	0.07254	0.09039	0.09587	0.09547	0.13821
3796	0.22944	0.06999	0.08457	0.15106	0.07759	0.18116	0.05656	0.0727	0.09057	0.09536	0.0948	0.13792
3795.5	0.23231	0.06967	0.08477	0.15077	0.07781	0.18109	0.05722	0.0729	0.09011	0.09606	0.09503	0.13692
3795	0.23599	0.06919	0.08521	0.15	0.07838	0.17979	0.05823	0.07317	0.0891	0.09747	0.0963	0.13547
3794.5	0.23761	0.0687	0.08555	0.14906	0.07889	0.17779	0.05879	0.07346	0.08796	0.09862	0.09801	0.13412
3794	0.23677	0.06839	0.08563	0.14832	0.07925	0.17631	0.05874	0.07368	0.08714	0.09911	0.09944	0.13346
3793.5	0.2351	0.06821	0.08553	0.14801	0.07968	0.17621	0.05844	0.07368	0.08682	0.09924	0.10014	0.13358
3793	0.23421	0.06798	0.08544	0.14819	0.08028	0.17736	0.05831	0.0734	0.08685	0.09944	0.10003	0.13408
3792.5	0.23445	0.06763	0.0855	0.1488	0.08073	0.17888	0.05847	0.0729	0.08709	0.09987	0.09927	0.1346
3792	0.23546	0.06729	0.0858	0.14952	0.08066	0.17985	0.05881	0.07245	0.08748	0.10036	0.09822	0.135
3791.5	0.23678	0.06714	0.08625	0.15002	0.08007	0.17983	0.05917	0.07232	0.08803	0.10063	0.09729	0.13522
3791	0.23822	0.06724	0.08659	0.15041	0.07934	0.17902	0.05944	0.07257	0.08878	0.10058	0.09686	0.13525
3790.5	0.23968	0.06756	0.08673	0.15114	0.07892	0.17803	0.05961	0.07306	0.08967	0.10043	0.09706	0.13534
3790	0.24086	0.06798	0.08677	0.15232	0.07901	0.17738	0.05965	0.07357	0.09042	0.10045	0.09765	0.13586
3789.5	0.24132	0.06838	0.08688	0.15339	0.07947	0.17723	0.05955	0.07397	0.09072	0.10062	0.09826	0.13693
3789	0.24105	0.06872	0.08704	0.15365	0.08008	0.1774	0.05938	0.07425	0.09054	0.1007	0.09865	0.13828
3788.5	0.24045	0.06907	0.08715	0.15302	0.08065	0.17754	0.05926	0.07451	0.09018	0.10049	0.09884	0.13934
3788	0.23971	0.06953	0.08714	0.15216	0.08108	0.17752	0.05919	0.0748	0.08993	0.10009	0.09899	0.13969
3787.5	0.23877	0.07015	0.08715	0.15182	0.08129	0.17755	0.05907	0.0751	0.08995	0.09981	0.09922	0.13947
3787	0.23792	0.07082	0.08735	0.15221	0.08125	0.1779	0.05898	0.07528	0.09018	0.09996	0.09961	0.1392
3786.5	0.2378	0.07133	0.08778	0.15287	0.08102	0.17835	0.05909	0.07525	0.09044	0.10059	0.10024	0.13918
3786	0.23866	0.07147	0.08825	0.15335	0.08071	0.1785	0.05947	0.07502	0.09061	0.10143	0.10107	0.13923
3785.5	0.23969	0.07129	0.08845	0.15367	0.08046	0.17838	0.05988	0.07478	0.09076	0.102	0.10184	0.1392
3785	0.23975	0.07102	0.08822	0.1541	0.0804	0.17864	0.06001	0.07466	0.09092	0.1019	0.10218	0.13933
3784.5	0.239	0.07088	0.08774	0.1546	0.08061	0.17958	0.05993	0.0746	0.09104	0.10124	0.10199	0.13989
3784	0.23911	0.07089	0.0874	0.15484	0.0811	0.18074	0.06017	0.07457	0.09101	0.10059	0.10166	0.14069
3783.5	0.2408	0.07098	0.08745	0.15472	0.08172	0.18135	0.0609	0.07466	0.09081	0.10042	0.10163	0.1411
3783	0.24248	0.07107	0.0877	0.15455	0.08215	0.18117	0.06158	0.07499	0.09045	0.10066	0.10184	0.14052
3782.5	0.24214	0.07123	0.08779	0.15501	0.08217	0.18084	0.06159	0.07545	0.0902	0.10088	0.10187	0.13921
3782	0.23992	0.07162	0.0877	0.15638	0.08189	0.18131	0.06096	0.07589	0.09048	0.10076	0.10139	0.13817
3781.5	0.23809	0.07223	0.08782	0.1579	0.08171	0.1828	0.06031	0.07621	0.0914	0.10041	0.10057	0.13817
3781	0.23865	0.07263	0.08846	0.15816	0.08193	0.18453	0.06017	0.07632	0.09252	0.10006	0.09995	0.13886
3780.5	0.2414	0.07249	0.08932	0.15677	0.08245	0.18593	0.06051	0.07611	0.09325	0.09989	0.0999	0.13954
3780	0.24349	0.07216	0.08955	0.15526	0.08266	0.18747	0.06065	0.07575	0.09353	0.09986	0.10006	0.1404
3779.5	0.24287	0.07208	0.08875	0.15512	0.08207	0.18908	0.06014	0.07548	0.09349	0.09988	0.09966	0.14168
3779	0.24243	0.07214	0.0878	0.15596	0.08126	0.1897	0.05983	0.07537	0.09317	0.10037	0.09906	0.14268
3778.5	0.24478	0.07203	0.08779	0.15656	0.08125	0.18895	0.06047	0.07541	0.09272	0.10158	0.09925	0.1428
3778	0.24803	0.07158	0.08859	0.15629	0.08208	0.18749	0.06151	0.07556	0.09236	0.10267	0.10026	0.14216
3777.5	0.24983	0.07089	0.08943	0.15551	0.08299	0.1862	0.06222	0.07572	0.09229	0.10292	0.10127	0.1415
3777	0.25007	0.07024	0.08983	0.15497	0.08339	0.18544	0.06248	0.07584	0.09254	0.10259	0.10171	0.14143
3776.5	0.24977	0.06986	0.08979	0.15497	0.08322	0.18494	0.06249	0.07599	0.09291	0.10232	0.10172	0.14188
3776	0.24955	0.06984	0.08954	0.15524	0.08278	0.18443	0.06246	0.07627	0.09327	0.10233	0.10177	0.14236
3775.5	0.24952	0.07007	0.08934	0.1554	0.08241	0.18397	0.06252	0.07671	0.09354	0.1024	0.10206	0.14258
3775	0.24962	0.07031	0.08937	0.15534	0.08231	0.18371	0.06271	0.07717	0.09363	0.10228	0.10241	0.14251
3774.5	0.24993	0.0704	0.0896	0.15521	0.08257	0.18358	0.06295	0.07746	0.09352	0.10204	0.10269	0.14221
3774	0.25078	0.07037	0.08994	0.15533	0.08315	0.18349	0.06319	0.0775	0.09348	0.10202	0.103	0.14179
3773.5	0.25182	0.07046	0.09024	0.15597	0.08384	0.18348	0.06324	0.07742	0.09385	0.10237	0.10336	0.14138
3773	0.25176	0.07095	0.09021	0.15725	0.08414	0.1838	0.06282	0.07733	0.09471	0.10268	0.10338	0.1412
3772.5	0.24999	0.07199	0.08968	0.15913	0.08358	0.18469	0.06191	0.07724	0.09581	0.10246	0.10255	0.14169
3772	0.24799	0.07346	0.08892	0.1612	0.08226	0.18597	0.06108	0.07717	0.0967	0.10182	0.10092	0.14308
3771.5	0.24802	0.07484	0.08855	0.16249	0.08098	0.18683	0.06103	0.07719	0.09678	0.10132	0.09947	0.1444
3771	0.25069	0.07554	0.08898	0.16249	0.08082	0.18687	0.06195	0.07739	0.09589	0.10147	0.09961	0.14407
3770.5	0.25309	0.07574	0.08988	0.16237	0.08199	0.18756	0.06293	0.07787	0.09525	0.10202	0.10154	0.14247
3770	0.25148	0.07582	0.09027	0.16323	0.08317	0.18963	0.06274	0.07845	0.09593	0.1021	0.10327	0.14176
3769.5	0.24871	0.0757	0.09011	0.16452	0.08344	0.19126	0.06208	0.07872	0.0972	0.10203	0.10338	0.14239
3769	0.24924	0.07535	0.0902	0.16542	0.08354	0.19113	0.06233	0.07862	0.09805	0.10287	0.10287	0.1433
3768.5	0.25119	0.07501	0.09044	0.16583	0.08382	0.18984	0.06303	0.07837	0.09836	0.10423	0.10269	0.14386
3768	0.25182	0.07488	0.09032	0.16585	0.08376	0.18865	0.06335	0.07821	0.09854	0.10517	0.10268	0.14444
3767.5	0.25202	0.07486	0.08999	0.16531	0.08328	0.1881	0.06344	0.07825	0.09882	0.10568	0.10259	0.14553
3767	0.25356	0.07456	0.08988	0.16388	0.08298	0.18783	0.06385	0.07847	0.09893	0.10608	0.10249	0.14668
3766.5	0.25545	0.07397	0.08987	0.162	0.08322	0.18794	0.06454	0.07882	0.09879	0.10621	0.10237	0.14714
3766	0.25472	0.07369	0.08942	0.16078	0.08348	0.18904	0.06475	0.07931	0.09876	0.10562	0.10198	0.14718
3765.5	0.25216	0.07394	0.08877	0.16053	0.08323	0.19065	0.06447	0.07974	0.09881	0.10469	0.10144	0.14727
3765	0.25173	0.07437	0.08892	0.16064	0.08302	0.1916	0.06454	0.07986	0.09847	0.10448	0.10146	0.14736
3764.5	0.25437	0.07464	0.09016	0.16066	0.08349	0.19151	0.06513	0.07968	0.09769	0.10515	0.10233	0.14718
3764	0.25794	0.07468	0.09173	0.16075	0.08445	0.1911	0.06572	0.07948	0.09694	0.10609	0.10348	0.14684
3763.5	0.26053	0.07451	0.09278	0.16127	0.08528	0.19123	0.06595	0.07961	0.09662	0.10697	0.10427	0.14654
3763	0.26066	0.07419	0.0929	0.16235	0.08559	0.19207	0.06563	0.08003	0.09655	0.10761	0.10455	0.14629
3762.5	0.25794	0.07382	0.09229	0.16373	0.08539	0.19309	0.06483	0.0804	0.09629	0.10779	0.10443	0.14598
3762	0.25392	0.07369	0.09166	0.1649	0.08504	0.19366	0.06399	0.08053	0.09576	0.10753	0.10414	0.14579
3761.5	0.25129	0.07394	0.09173	0.16513	0.08507	0.19331	0.06368	0.08055	0.09525	0.10711	0.10393	0.14595
3761	0.2523	0.07437	0.09269	0.16423	0.08579	0.19199	0.06418	0.08069	0.09509	0.10696	0.10413	0.14626
3760.5	0.25627	0.07494	0.09385	0.16382	0.08695	0.19135	0.06513	0.08109	0.09595	0.10722	0.10482	0.14691
3760	0.25802	0.07593	0.09396	0.16579	0.08741	0.19331	0.06525	0.08167	0.09819	0.10723	0.10513	0.14858
3759.5	0.25516	0.07704	0.0927	0.16924	0.08643	0.19655	0.06423	0.08202	0.1008	0.10665	0.10425	0.15064
3759	0.25294	0.0777	0.09154	0.17191	0.08505	0.1985	0.06369	0.08188	0.10258	0.10652	0.10308	0.15187
3758.5	0.25462	0.07768	0.0916	0.17273	0.08455	0.19858	0.06441	0.0815	0.10322	0.10738	0.10291	0.15211
3758	0.25821	0.07694	0.09265	0.17181	0.08493	0.19762	0.06562	0.08116	0.1028	0.10848	0.10387	0.15164
3757.5	0.26109	0.07586	0.09391	0.17025	0.08561	0.19702	0.06652	0.08096	0.10179	0.10916	0.10528	0.15106
3757	0.26142	0.07535	0.09461	0.16951	0.08608	0.1977	0.06664	0.08097	0.10107	0.10919	0.10625	0.15131
3756.5	0.2598	0.07579	0.0945	0.16988	0.08612	0.19884	0.06621	0.0811	0.10091	0.10878	0.10626	0.15249
3756	0.25903	0.07664	0.09409	0.17048	0.08604	0.19907	0.066	0.0812	0.10066	0.10848	0.10588	0.1536
3755.5	0.25949	0.07739	0.09374	0.17069	0.08617	0.19852	0.06615	0.08125	0.09987	0.10826	0.10587	0.15388
3755	0.25875	0.07808	0.0931	0.17096	0.08617	0.19872	0.066	0.08137	0.09905	0.10738	0.10614	0.15384
3754.5	0.25587	0.07905	0.09189	0.17219	0.08558	0.20095	0.06531	0.08173	0.09927	0.10566	0.10597	0.15466
3754	0.2533	0.08026	0.09055	0.17434	0.08452	0.2044	0.06479	0.08238	0.10086	0.104	0.10511	0.15662
3753.5	0.25539	0.08095	0.09023	0.17563	0.08388	0.20561	0.06563	0.08309	0.10219	0.1038	0.10426	0.15742
3753	0.26254	0.08134	0.09179	0.17587	0.08472	0.20394	0.06792	0.08354	0.10219	0.10556	0.10447	0.15577
3752.5	0.26204	0.08282	0.09319	0.17669	0.08582	0.2037	0.06788	0.08376	0.10225	0.10632	0.10473	0.155
3752	0.25075	0.08484	0.09247	0.17797	0.08481	0.20584	0.06444	0.08346	0.10309	0.10427	0.10337	0.15696
3751.5	0.2469	0.08643	0.09241	0.1796	0.08339	0.20869	0.06298	0.08273	0.10472	0.10355	0.10207	0.16097
3751	0.25345	0.08701	0.09428	0.18048	0.08354	0.21066	0.06451	0.08197	0.10629	0.10554	0.10247	0.16507
3750.5	0.2617	0.08612	0.09641	0.17826	0.08451	0.21049	0.06659	0.08158	0.106	0.1079	0.10425	0.16592
3750	0.26664	0.08529	0.09782	0.17508	0.08565	0.21116	0.068	0.08207	0.10508	0.10933	0.10647	0.1645
3749.5	0.26177	0.08561	0.09717	0.17445	0.08573	0.21416	0.06694	0.08308	0.10558	0.10847	0.10693	0.16418
3749	0.25579	0.0859	0.09564	0.17554	0.08477	0.21609	0.06559	0.08372	0.10664	0.10722	0.10577	0.1645
3748.5	0.26011	0.08542	0.09608	0.17662	0.08547	0.21557	0.06706	0.08418	0.10711	0.10866	0.10604	0.16401
3748	0.26677	0.08438	0.09719	0.17708	0.0879	0.21343	0.0691	0.08472	0.10668	0.11067	0.10801	0.16198
3747.5	0.26664	0.08359	0.09655	0.17766	0.08973	0.21116	0.06911	0.08531	0.10591	0.11056	0.10944	0.15907
3747	0.25953	0.08396	0.0941	0.17976	0.08967	0.21054	0.06712	0.08597	0.106	0.1086	0.10888	0.15736
3746.5	0.24929	0.0857	0.09116	0.18342	0.08772	0.21214	0.06433	0.08694	0.10756	0.10638	0.10611	0.15856
3746	0.24126	0.08698	0.08927	0.1843	0.08448	0.21218	0.06231	0.08815	0.10819	0.10542	0.10211	0.16044
3745.5	0.24816	0.08613	0.0908	0.18112	0.0823	0.20788	0.06472	0.08896	0.10551	0.10809	0.10009	0.15919
3745	0.26628	0.08692	0.09508	0.18349	0.08391	0.21017	0.07036	0.08937	0.10526	0.11309	0.10197	0.16108
3744.5	0.25844	0.08858	0.09403	0.18873	0.08414	0.21766	0.06766	0.08891	0.10806	0.11104	0.10109	0.1658
3744	0.24902	0.08797	0.09069	0.18874	0.08219	0.21982	0.06385	0.08743	0.10919	0.10718	0.09828	0.16681
3743.5	0.26124	0.08638	0.09239	0.18587	0.08411	0.21821	0.06664	0.08612	0.10911	0.10928	0.10018	0.16621
3743	0.27501	0.08467	0.09601	0.18263	0.08827	0.21541	0.07058	0.08534	0.1087	0.11239	0.1048	0.16558
3742.5	0.28081	0.08291	0.09827	0.1797	0.09125	0.2119	0.07267	0.08475	0.10788	0.11355	0.10847	0.16431
3742	0.28034	0.08137	0.09895	0.17759	0.09259	0.2085	0.07312	0.08429	0.10683	0.11329	0.11063	0.16232
3741.5	0.27662	0.08041	0.09849	0.17655	0.09268	0.20646	0.07249	0.08417	0.10607	0.11238	0.11143	0.1606
3741	0.27253	0.08003	0.0975	0.17636	0.0919	0.20613	0.07143	0.08445	0.10593	0.11137	0.11104	0.16011
3740.5	0.27119	0.08001	0.09686	0.17663	0.09085	0.20659	0.07078	0.08497	0.10621	0.1111	0.11023	0.16055
3740	0.27278	0.08032	0.09688	0.17734	0.09011	0.20709	0.07068	0.08557	0.10656	0.11176	0.1098	0.1609
3739.5	0.27477	0.08117	0.09703	0.17877	0.08974	0.20775	0.07059	0.08617	0.10699	0.11262	0.1099	0.16073
3739	0.27557	0.08262	0.09685	0.18124	0.08967	0.20916	0.07032	0.08675	0.10776	0.11308	0.11019	0.16075
3738.5	0.27545	0.08425	0.09654	0.18443	0.08994	0.21127	0.07017	0.08718	0.10888	0.11322	0.1104	0.16186
3738	0.27473	0.08545	0.09652	0.18727	0.09052	0.21327	0.07024	0.08711	0.10983	0.11324	0.11044	0.16381
3737.5	0.27289	0.08609	0.09681	0.18874	0.09111	0.21482	0.07023	0.08635	0.11041	0.11293	0.11029	0.16572
3737	0.27048	0.08675	0.09721	0.18872	0.09145	0.21658	0.07023	0.08528	0.11115	0.11214	0.11003	0.16751
3736.5	0.27072	0.08777	0.09786	0.18786	0.09185	0.21885	0.07114	0.08468	0.11226	0.11164	0.11007	0.16951
3736	0.27503	0.0889	0.09887	0.18722	0.0928	0.22115	0.07317	0.08534	0.11299	0.11246	0.11061	0.17129
3735.5	0.27764	0.08967	0.09925	0.18742	0.0937	0.2231	0.07423	0.08718	0.11269	0.11368	0.11066	0.17214
3735	0.27374	0.08967	0.09808	0.18782	0.09332	0.2242	0.07282	0.08871	0.11178	0.11343	0.10916	0.17176
3734.5	0.26996	0.08908	0.09664	0.18799	0.09213	0.22442	0.07126	0.08902	0.11133	0.11249	0.10716	0.17088
3734	0.27277	0.08826	0.0969	0.18805	0.09165	0.22404	0.07171	0.08862	0.11184	0.11278	0.10642	0.17034
3733.5	0.27931	0.0867	0.09883	0.18736	0.09229	0.22228	0.07329	0.08802	0.11214	0.11415	0.10745	0.16898
3733	0.28443	0.08428	0.10104	0.18608	0.09348	0.21957	0.07434	0.08739	0.11124	0.11561	0.10979	0.16579
3732.5	0.28352	0.08246	0.10202	0.18589	0.09435	0.21865	0.07362	0.08708	0.11015	0.11621	0.11214	0.16321
3732	0.27645	0.082	0.1012	0.18637	0.09406	0.21925	0.07137	0.08717	0.10981	0.11556	0.11287	0.16301
3731.5	0.27231	0.08219	0.10034	0.18587	0.09347	0.21856	0.07028	0.08746	0.11012	0.11531	0.11271	0.16381
3731	0.27534	0.08243	0.10087	0.18432	0.0939	0.21592	0.07145	0.08788	0.11091	0.11639	0.11336	0.16414
3730.5	0.28058	0.08253	0.10191	0.18258	0.09488	0.21257	0.07326	0.08834	0.11194	0.1175	0.1147	0.16364
3730	0.28371	0.08249	0.10223	0.18151	0.09549	0.20993	0.07432	0.08854	0.11281	0.11769	0.11575	0.16277
3729.5	0.28404	0.08236	0.10156	0.18156	0.09555	0.20852	0.07439	0.08824	0.11321	0.11714	0.1161	0.16237
3729	0.28326	0.08222	0.10041	0.18266	0.09533	0.20802	0.07397	0.08751	0.11309	0.11647	0.11594	0.16293
3728.5	0.28319	0.0822	0.09962	0.18434	0.09508	0.20802	0.07368	0.08672	0.11268	0.11624	0.11568	0.16424
3728	0.28399	0.08242	0.09977	0.18599	0.09493	0.20868	0.07377	0.08627	0.11221	0.11673	0.1157	0.16569
3727.5	0.28421	0.08297	0.10077	0.18713	0.09497	0.21053	0.07409	0.08627	0.112	0.11771	0.11605	0.16691
3727	0.28249	0.08371	0.10186	0.18747	0.09521	0.21334	0.07426	0.08659	0.11235	0.11853	0.11646	0.16811
3726.5	0.28036	0.0844	0.10247	0.18691	0.09548	0.21597	0.07435	0.08715	0.11316	0.11878	0.11669	0.16954
3726	0.28051	0.08493	0.10271	0.18563	0.09565	0.21752	0.07469	0.08806	0.11382	0.11877	0.11674	0.17079
3725.5	0.28234	0.08542	0.1027	0.18412	0.09568	0.21799	0.07495	0.08916	0.11375	0.1187	0.1166	0.17101
3725	0.28319	0.08599	0.10231	0.18304	0.09559	0.21795	0.07463	0.08997	0.11313	0.11831	0.11619	0.17013
3724.5	0.28252	0.08655	0.10165	0.18272	0.09554	0.21764	0.07396	0.09011	0.11267	0.11762	0.11561	0.16893
3724	0.2819	0.0866	0.10122	0.1828	0.09584	0.21645	0.07358	0.08958	0.11266	0.11707	0.11527	0.16798
3723.5	0.28281	0.08555	0.10151	0.18285	0.09657	0.21397	0.07393	0.08868	0.11276	0.11708	0.11551	0.16706
3723	0.28509	0.08384	0.10259	0.18345	0.09733	0.21187	0.07478	0.08798	0.11295	0.11757	0.1162	0.1664
3722.5	0.28646	0.08272	0.10379	0.18502	0.09728	0.21247	0.07526	0.088	0.11358	0.11782	0.11646	0.16669
3722	0.2864	0.08268	0.10441	0.18645	0.09627	0.21533	0.07518	0.08837	0.11438	0.11745	0.11581	0.16738
3721.5	0.28745	0.0832	0.10468	0.18667	0.09526	0.2184	0.07537	0.08861	0.11477	0.11723	0.11501	0.16753
3721	0.29002	0.0837	0.10496	0.18581	0.09506	0.22041	0.07601	0.08879	0.11449	0.11763	0.11484	0.16713
3720.5	0.29255	0.08386	0.10526	0.18466	0.09548	0.22078	0.07661	0.08913	0.11369	0.11836	0.11519	0.16661
3720	0.2943	0.08369	0.10553	0.18413	0.09593	0.21925	0.07695	0.08969	0.11285	0.11912	0.11567	0.16629
3719.5	0.29484	0.08347	0.1056	0.18463	0.09593	0.21632	0.07705	0.09019	0.11257	0.11976	0.11592	0.16618
3719	0.29426	0.08337	0.10532	0.18574	0.09549	0.21327	0.07699	0.09022	0.11297	0.12022	0.11577	0.16606
3718.5	0.29405	0.08318	0.10504	0.18675	0.09526	0.21131	0.07704	0.08967	0.11359	0.12082	0.11549	0.16584
3718	0.29515	0.08265	0.10523	0.18718	0.09581	0.21081	0.0773	0.08884	0.11394	0.12169	0.11556	0.16556
3717.5	0.29639	0.08183	0.10581	0.18676	0.09685	0.2113	0.0775	0.08812	0.11382	0.12237	0.11604	0.16524
3717	0.29633	0.08115	0.10628	0.18559	0.09751	0.21192	0.07748	0.08786	0.11345	0.12234	0.1165	0.16492
3716.5	0.29545	0.08119	0.10631	0.18418	0.09728	0.21229	0.0775	0.0882	0.11324	0.12168	0.11664	0.16472
3716	0.29474	0.08211	0.10593	0.18326	0.09644	0.2127	0.07769	0.08907	0.11337	0.12084	0.11653	0.16478
3715.5	0.29353	0.08353	0.10509	0.18333	0.09549	0.2138	0.07753	0.09005	0.11379	0.11989	0.11631	0.16517
3715	0.29068	0.08498	0.10381	0.1845	0.09454	0.21629	0.07666	0.0906	0.11459	0.11869	0.11573	0.16619
3714.5	0.28688	0.08629	0.10258	0.18636	0.09336	0.22034	0.07552	0.09048	0.11597	0.11756	0.11446	0.16822
3714	0.2842	0.08728	0.10214	0.18768	0.09192	0.22472	0.07488	0.08978	0.11771	0.1171	0.11256	0.17087
3713.5	0.28513	0.08735	0.10303	0.18681	0.0907	0.22697	0.07539	0.08878	0.1186	0.1175	0.11095	0.17221
3713	0.29101	0.08669	0.1051	0.18479	0.09077	0.22702	0.07724	0.08831	0.11812	0.11841	0.11109	0.17145
3712.5	0.2944	0.0868	0.10631	0.18518	0.09199	0.22811	0.07823	0.08953	0.11765	0.11818	0.11261	0.17144
3712	0.28884	0.08782	0.10503	0.18808	0.09237	0.23025	0.07655	0.09152	0.11768	0.11608	0.11306	0.17329
3711.5	0.28466	0.08869	0.10348	0.19125	0.0922	0.23123	0.07534	0.09259	0.11764	0.11514	0.11264	0.17523
3711	0.28767	0.08878	0.10357	0.19336	0.09312	0.23043	0.07624	0.09261	0.11712	0.11689	0.11305	0.17588
3710.5	0.29293	0.08791	0.10452	0.1938	0.0947	0.22817	0.07766	0.09221	0.11589	0.11943	0.11421	0.17448
3710	0.29655	0.0868	0.10528	0.19326	0.09577	0.22604	0.07844	0.09197	0.11469	0.12116	0.11521	0.17224
3709.5	0.29667	0.08617	0.10533	0.19294	0.09558	0.22511	0.07824	0.09199	0.11442	0.12163	0.11533	0.17129
3709	0.29581	0.08574	0.10508	0.19294	0.09464	0.22436	0.07795	0.09198	0.11469	0.12169	0.11481	0.17175
3708.5	0.2978	0.08501	0.10561	0.19272	0.09441	0.22298	0.07859	0.0919	0.11482	0.12245	0.11483	0.17237
3708	0.30136	0.08404	0.10688	0.19184	0.09534	0.22167	0.07969	0.09187	0.11473	0.12345	0.11585	0.17241
3707.5	0.3035	0.08321	0.10806	0.19028	0.09669	0.2212	0.08027	0.092	0.11481	0.12372	0.11726	0.17192
3707	0.30346	0.08276	0.10862	0.18846	0.09773	0.22121	0.0801	0.09229	0.1153	0.12314	0.11849	0.17118
3706.5	0.30234	0.08257	0.10863	0.18702	0.09833	0.22087	0.07967	0.09255	0.116	0.12229	0.11936	0.17038
3706	0.30131	0.08254	0.10844	0.18635	0.09874	0.22011	0.07945	0.09262	0.11642	0.12171	0.11992	0.16968
3705.5	0.30029	0.08278	0.10829	0.18624	0.09909	0.21943	0.07938	0.09256	0.11622	0.1215	0.12022	0.16914
3705	0.29866	0.08341	0.10815	0.18621	0.09924	0.21919	0.07913	0.09259	0.11548	0.12134	0.12016	0.1686
3704.5	0.29645	0.08437	0.10781	0.18614	0.09888	0.21962	0.07859	0.09281	0.11468	0.12097	0.11955	0.16809
3704	0.29493	0.08536	0.10718	0.18636	0.09801	0.22078	0.07808	0.09329	0.11443	0.12049	0.11837	0.16813
3703.5	0.29589	0.08597	0.10646	0.18694	0.09708	0.22217	0.07805	0.09395	0.11493	0.12026	0.11695	0.16899
3703	0.30004	0.08587	0.10608	0.18777	0.09675	0.22304	0.07881	0.09455	0.11581	0.12052	0.11609	0.17008
3702.5	0.30468	0.08544	0.10615	0.18919	0.09723	0.22333	0.07992	0.09485	0.11688	0.12102	0.11647	0.17087
3702	0.30503	0.08532	0.10623	0.19107	0.09764	0.22313	0.08024	0.09484	0.11796	0.12105	0.11755	0.17156
3701.5	0.30202	0.08545	0.10618	0.19228	0.09728	0.22202	0.07988	0.09453	0.1184	0.1207	0.11833	0.17214
3701	0.30121	0.0855	0.10666	0.19223	0.09684	0.22017	0.08004	0.09406	0.11786	0.12103	0.11898	0.17241
3700.5	0.30324	0.08534	0.10775	0.1913	0.09708	0.21842	0.08075	0.09367	0.11662	0.12205	0.12002	0.17233
3700	0.30496	0.08504	0.10879	0.19025	0.09781	0.21732	0.08117	0.09355	0.11529	0.12284	0.12117	0.17191
3699.5	0.30509	0.08476	0.10929	0.1896	0.09854	0.21694	0.08113	0.09378	0.11451	0.12304	0.12193	0.17142
3699	0.3047	0.08466	0.10926	0.18927	0.09904	0.21713	0.08102	0.09419	0.11449	0.12305	0.12209	0.17113
3698.5	0.30528	0.08477	0.10899	0.18875	0.09931	0.21784	0.08115	0.09455	0.11499	0.12323	0.12179	0.17106
3698	0.30712	0.08505	0.10882	0.18782	0.09942	0.21922	0.08144	0.09465	0.11565	0.12343	0.12131	0.17107
3697.5	0.30934	0.08543	0.10891	0.18684	0.09943	0.22105	0.08171	0.09451	0.11624	0.12329	0.12083	0.1711
3697	0.31086	0.08575	0.1092	0.18635	0.09942	0.22273	0.08189	0.09423	0.11671	0.12285	0.12042	0.17114
3696.5	0.31109	0.08587	0.1094	0.18659	0.09946	0.22378	0.08198	0.09393	0.11719	0.1225	0.12023	0.17132
3696	0.31032	0.08581	0.10935	0.18737	0.0996	0.22417	0.08208	0.09381	0.11791	0.1226	0.1204	0.17195
3695.5	0.3092	0.0858	0.10923	0.18809	0.09985	0.22415	0.08221	0.09416	0.11869	0.12307	0.12097	0.17304
3695	0.30775	0.08604	0.10923	0.1882	0.10008	0.22418	0.08222	0.09505	0.11888	0.12337	0.12171	0.17408
3694.5	0.3052	0.08657	0.10913	0.18791	0.09999	0.22484	0.08179	0.09606	0.11814	0.12299	0.1221	0.17467
3694	0.30143	0.08721	0.10854	0.18815	0.09933	0.22609	0.08086	0.09665	0.11703	0.12199	0.12167	0.17491
3693.5	0.29756	0.08777	0.10754	0.18956	0.09825	0.22736	0.07982	0.09656	0.11648	0.12097	0.12039	0.17521
3693	0.29518	0.08826	0.10669	0.19172	0.09727	0.22836	0.07925	0.096	0.11684	0.12048	0.11883	0.17585
3692.5	0.29553	0.08878	0.10673	0.19348	0.09704	0.22929	0.07955	0.09559	0.1174	0.12075	0.11805	0.17657
3692	0.2979	0.08959	0.1078	0.1944	0.0978	0.23098	0.08047	0.096	0.11741	0.12146	0.11876	0.17702
3691.5	0.2975	0.09088	0.10864	0.19517	0.09844	0.23409	0.08053	0.09712	0.11729	0.12144	0.11979	0.17758
3691	0.29286	0.09223	0.10832	0.19644	0.09762	0.23755	0.07927	0.09794	0.11797	0.12035	0.11935	0.17864
3690.5	0.29043	0.09329	0.10802	0.19834	0.09613	0.24005	0.07856	0.09807	0.11988	0.11988	0.11785	0.18034
3690	0.2933	0.09366	0.10884	0.19961	0.09546	0.24007	0.0792	0.09795	0.12214	0.12076	0.11689	0.18153
3689.5	0.30008	0.09288	0.11045	0.19876	0.09619	0.23666	0.08076	0.09793	0.12308	0.12245	0.11756	0.18002
3689	0.30645	0.09199	0.11177	0.19777	0.09805	0.23394	0.08226	0.09813	0.12332	0.12435	0.11969	0.17792
3688.5	0.30345	0.09166	0.11116	0.19824	0.09914	0.23483	0.08142	0.09823	0.12389	0.12483	0.12083	0.17852
3688	0.29734	0.09106	0.10981	0.19834	0.0989	0.23595	0.07987	0.09782	0.1239	0.12447	0.12033	0.18032
3687.5	0.29961	0.08996	0.11041	0.19704	0.09955	0.23496	0.08073	0.0974	0.12296	0.12555	0.12051	0.1814
3687	0.30609	0.08872	0.11208	0.19493	0.10127	0.23256	0.08271	0.09728	0.12153	0.127	0.12169	0.18155
3686.5	0.3105	0.08761	0.11289	0.19301	0.10249	0.22984	0.08382	0.09735	0.12025	0.12742	0.12247	0.18126
3686	0.31263	0.08684	0.11268	0.19196	0.10274	0.22736	0.08401	0.09745	0.11956	0.12718	0.1224	0.18108
3685.5	0.31424	0.08638	0.11227	0.19157	0.10253	0.22534	0.08408	0.09756	0.11935	0.127	0.12215	0.18097
3685	0.31573	0.08616	0.11211	0.19125	0.10237	0.22401	0.08444	0.09776	0.11935	0.12693	0.12246	0.18067
3684.5	0.31634	0.08615	0.11204	0.19075	0.10237	0.22333	0.08487	0.09806	0.11951	0.12661	0.12322	0.18019
3684	0.31629	0.08636	0.11197	0.1902	0.10241	0.22288	0.08522	0.09837	0.11986	0.12601	0.12365	0.17961
3683.5	0.31643	0.08671	0.11203	0.18974	0.10246	0.2227	0.08552	0.09854	0.12027	0.12555	0.12324	0.17872
3683	0.31674	0.08716	0.11219	0.18951	0.10243	0.22333	0.0857	0.0986	0.12061	0.12553	0.12233	0.1774
3682.5	0.31645	0.08775	0.11218	0.18986	0.10215	0.22476	0.08557	0.09875	0.12096	0.12583	0.12159	0.17614
3682	0.31531	0.08841	0.11196	0.19099	0.10152	0.22589	0.08522	0.09901	0.12138	0.12617	0.12137	0.17554
3681.5	0.31386	0.08895	0.11181	0.19273	0.10074	0.22564	0.08499	0.09915	0.1217	0.12647	0.12158	0.1757
3681	0.31269	0.08918	0.11198	0.19465	0.10024	0.22427	0.08506	0.09897	0.12184	0.1269	0.12199	0.17622
3680.5	0.31254	0.08922	0.11247	0.19647	0.1004	0.22309	0.08546	0.09861	0.12215	0.12761	0.12245	0.17676
3680	0.31319	0.08942	0.11295	0.19802	0.10112	0.22315	0.08591	0.09842	0.12314	0.12837	0.12269	0.17727
3679.5	0.31296	0.08995	0.11296	0.19904	0.10166	0.22421	0.08594	0.0984	0.12464	0.12864	0.12245	0.17776
3679	0.31087	0.09082	0.11245	0.19953	0.10151	0.22556	0.08547	0.09834	0.12595	0.12827	0.12185	0.17833
3678.5	0.30714	0.09219	0.11174	0.20005	0.10076	0.22741	0.08476	0.0983	0.12679	0.12752	0.1212	0.17933
3678	0.30135	0.09415	0.11083	0.20089	0.09948	0.23033	0.08369	0.09846	0.12728	0.12634	0.12023	0.18093
3677.5	0.29359	0.09638	0.10948	0.20135	0.09753	0.23434	0.08212	0.09865	0.12755	0.12451	0.11827	0.18263
3677	0.28792	0.09783	0.10798	0.20017	0.09535	0.23824	0.08091	0.09834	0.12758	0.12262	0.11543	0.18334
3676.5	0.29307	0.09763	0.10776	0.19851	0.09486	0.24074	0.08231	0.09753	0.12794	0.12248	0.11366	0.18214
3676	0.3081	0.09763	0.10953	0.20031	0.09753	0.24381	0.08611	0.09819	0.13014	0.12469	0.11503	0.18159
3675.5	0.31372	0.09914	0.11094	0.20427	0.09998	0.24695	0.08701	0.10134	0.13257	0.12573	0.11685	0.18361
3675	0.31014	0.10001	0.11104	0.20565	0.09975	0.24642	0.08534	0.10369	0.13232	0.12508	0.11673	0.1854
3674.5	0.31149	0.09923	0.11166	0.20423	0.09955	0.24276	0.08543	0.10405	0.12996	0.12582	0.117	0.18539
3674	0.31557	0.0975	0.11285	0.20192	0.10053	0.23857	0.08667	0.10359	0.12725	0.12746	0.11856	0.18412
3673.5	0.31637	0.0958	0.11354	0.2002	0.10153	0.2356	0.08719	0.10316	0.1254	0.12822	0.12005	0.18262
3673	0.31344	0.09488	0.11354	0.19991	0.1018	0.23469	0.08673	0.10309	0.12499	0.12804	0.12044	0.18227
3672.5	0.30913	0.09475	0.11337	0.20092	0.10164	0.23528	0.08586	0.10339	0.12558	0.12795	0.1199	0.18346
3672	0.30611	0.09474	0.11348	0.20236	0.10184	0.23574	0.08537	0.10387	0.12584	0.12883	0.11958	0.18469
3671.5	0.30585	0.09467	0.11382	0.20444	0.10282	0.23631	0.08576	0.10433	0.12564	0.13052	0.12056	0.18482
3671	0.3054	0.09515	0.11355	0.20747	0.10346	0.23899	0.08611	0.1048	0.12649	0.13123	0.12192	0.18513
3670.5	0.30466	0.09583	0.11279	0.20953	0.10261	0.24246	0.08609	0.1051	0.12845	0.13047	0.1219	0.18645
3670	0.30906	0.09586	0.11322	0.20934	0.10176	0.24365	0.08713	0.10514	0.12974	0.13056	0.12132	0.18781
3669.5	0.31643	0.09529	0.11497	0.20783	0.10254	0.24219	0.08883	0.10523	0.1293	0.13206	0.12179	0.18803
3669	0.31964	0.09479	0.11649	0.20644	0.10426	0.24008	0.08947	0.10553	0.12784	0.13313	0.12306	0.1871
3668.5	0.31827	0.09462	0.11707	0.20546	0.10556	0.23865	0.08911	0.10576	0.12679	0.13303	0.12416	0.18592
3668	0.31729	0.09442	0.11737	0.20416	0.10615	0.23741	0.08911	0.10573	0.1266	0.13278	0.12497	0.18499
3667.5	0.31867	0.0938	0.11785	0.20213	0.10639	0.23547	0.08987	0.10553	0.12669	0.13306	0.12579	0.18402
3667	0.32023	0.09289	0.11817	0.19995	0.1063	0.23289	0.09067	0.10531	0.12647	0.1334	0.12656	0.18264
3666.5	0.32034	0.09224	0.1182	0.19878	0.1059	0.23061	0.09098	0.10519	0.12599	0.1334	0.12707	0.18119
3666	0.3193	0.09214	0.11829	0.19912	0.10561	0.2292	0.09083	0.1052	0.1257	0.13329	0.12739	0.18027
3665.5	0.31803	0.09237	0.1186	0.20019	0.10585	0.22837	0.09048	0.10529	0.12594	0.13331	0.12781	0.17993
3665	0.31731	0.09261	0.11896	0.20088	0.10655	0.22777	0.0902	0.10546	0.12683	0.13339	0.12844	0.17989
3664.5	0.31768	0.09281	0.11921	0.20066	0.10721	0.22747	0.09023	0.10581	0.12812	0.13331	0.12905	0.17978
3664	0.31903	0.09301	0.11948	0.19974	0.10733	0.22752	0.09062	0.10633	0.12922	0.13301	0.1293	0.17944
3663.5	0.32073	0.09313	0.1199	0.19882	0.10687	0.22771	0.09117	0.10682	0.12972	0.13265	0.12911	0.17904
3663	0.32238	0.09315	0.12039	0.19858	0.1063	0.22789	0.09173	0.1071	0.12975	0.13251	0.12874	0.17905
3662.5	0.32381	0.0932	0.12073	0.19906	0.1062	0.22817	0.09216	0.1072	0.12972	0.13283	0.12852	0.17973
3662	0.32468	0.09338	0.12075	0.19958	0.10677	0.22864	0.09239	0.1072	0.1297	0.13352	0.12846	0.18077
3661.5	0.3247	0.09361	0.12049	0.19944	0.1076	0.22924	0.09245	0.10713	0.1294	0.13427	0.12834	0.18177
3661	0.32435	0.09373	0.12023	0.19872	0.10806	0.23001	0.09253	0.10704	0.12865	0.13473	0.12805	0.18285
3660.5	0.32459	0.09377	0.12034	0.19815	0.10791	0.23109	0.0929	0.10706	0.12777	0.13487	0.12771	0.18424
3660	0.32508	0.09392	0.12075	0.19831	0.10741	0.23244	0.09337	0.10739	0.12723	0.13472	0.12758	0.18555
3659.5	0.32396	0.09428	0.1209	0.19931	0.10691	0.2339	0.09335	0.10794	0.12732	0.1343	0.12771	0.18612
3659	0.32041	0.09482	0.12029	0.20103	0.10647	0.23563	0.09263	0.10847	0.12821	0.13371	0.12782	0.18611
3658.5	0.3162	0.09534	0.11914	0.20295	0.10596	0.23785	0.0917	0.10879	0.12988	0.13328	0.12761	0.18644
3658	0.31437	0.09555	0.11826	0.20388	0.10545	0.24009	0.09134	0.10886	0.13186	0.1334	0.12712	0.18733
3657.5	0.31725	0.09542	0.11842	0.2029	0.10531	0.24127	0.09212	0.10877	0.1332	0.13427	0.12701	0.1877
3657	0.32359	0.09592	0.11972	0.20167	0.1059	0.24189	0.09384	0.10898	0.13384	0.13563	0.12783	0.18736
3656.5	0.32619	0.09756	0.12087	0.20241	0.10661	0.24307	0.09472	0.10973	0.13442	0.1362	0.12854	0.18751
3656	0.32336	0.09901	0.12108	0.20403	0.10662	0.24381	0.09433	0.11042	0.13486	0.13551	0.12794	0.18809
3655.5	0.32235	0.09932	0.12155	0.20457	0.10679	0.24322	0.09451	0.11067	0.13491	0.13512	0.12707	0.18825
3655	0.32474	0.09884	0.12274	0.20373	0.10785	0.24197	0.09551	0.11074	0.13467	0.13543	0.12719	0.18764
3654.5	0.3262	0.09826	0.12353	0.20245	0.10911	0.24096	0.0961	0.11094	0.13429	0.13551	0.12797	0.18632
3654	0.32423	0.09812	0.12308	0.202	0.10967	0.24065	0.09566	0.11127	0.13415	0.13495	0.12849	0.1849
3653.5	0.31963	0.09868	0.12165	0.20302	0.10929	0.24102	0.09457	0.11175	0.13453	0.13399	0.12809	0.1844
3653	0.31439	0.0998	0.12018	0.20494	0.10833	0.24179	0.09339	0.11246	0.13512	0.13301	0.12673	0.18521
3652.5	0.3092	0.10113	0.11924	0.20691	0.10735	0.24299	0.09218	0.11339	0.13527	0.13211	0.12509	0.18685
3652	0.30443	0.10248	0.11868	0.20929	0.10688	0.24555	0.091	0.11426	0.13507	0.13151	0.12405	0.18887
3651.5	0.30147	0.10399	0.11812	0.2131	0.10731	0.25035	0.0904	0.11469	0.1358	0.1317	0.12391	0.19152
3651	0.30232	0.10564	0.11756	0.21722	0.10848	0.25602	0.09102	0.11475	0.13823	0.13278	0.12403	0.19466
3650.5	0.30762	0.10722	0.11754	0.21911	0.10968	0.25992	0.09284	0.11482	0.14133	0.13416	0.12396	0.19722
3650	0.31377	0.10867	0.11809	0.21832	0.11024	0.26127	0.09467	0.11509	0.14363	0.13499	0.12389	0.1985
3649.5	0.31664	0.11002	0.11852	0.2169	0.10995	0.26129	0.09548	0.11538	0.14492	0.13514	0.12384	0.19906
3649	0.31816	0.11108	0.11887	0.21653	0.10955	0.26088	0.09599	0.11564	0.14592	0.13578	0.12381	0.1998
3648.5	0.32253	0.1114	0.11987	0.21703	0.11009	0.25968	0.09728	0.11614	0.1468	0.13791	0.12428	0.20035
3648	0.32903	0.11072	0.12151	0.2174	0.11161	0.25744	0.09898	0.11713	0.14703	0.1406	0.12563	0.19967
3647.5	0.33241	0.10934	0.12289	0.21684	0.11277	0.25494	0.09971	0.11822	0.14632	0.14156	0.12714	0.19814
3647	0.33091	0.10753	0.12336	0.21482	0.11249	0.25246	0.09929	0.11851	0.14483	0.14005	0.12763	0.19687
3646.5	0.3298	0.10553	0.12369	0.21161	0.11155	0.24971	0.0993	0.11791	0.14296	0.13821	0.1275	0.19612
3646	0.3319	0.10374	0.12464	0.20823	0.11129	0.24706	0.10029	0.11735	0.1411	0.13782	0.12803	0.19556
3645.5	0.33414	0.10255	0.1258	0.20569	0.11182	0.2452	0.10119	0.11746	0.13961	0.13837	0.12943	0.19497
3645	0.33442	0.10214	0.12659	0.20449	0.11256	0.2443	0.10133	0.11814	0.13874	0.13887	0.13099	0.1945
3644.5	0.33355	0.10232	0.12698	0.20435	0.1132	0.24374	0.101	0.1189	0.13848	0.13891	0.1321	0.19431
3644	0.33286	0.10267	0.12707	0.2045	0.11362	0.24274	0.10069	0.11931	0.13857	0.13857	0.13264	0.19414
3643.5	0.33279	0.10292	0.12685	0.20458	0.11365	0.2413	0.10063	0.11928	0.13878	0.13819	0.13284	0.19362
3643	0.33282	0.10307	0.12634	0.20468	0.11324	0.2401	0.10073	0.11903	0.139	0.13824	0.13292	0.19268
3642.5	0.33214	0.10313	0.12578	0.20486	0.11264	0.23969	0.10081	0.11883	0.13906	0.13887	0.13298	0.19146
3642	0.33085	0.10306	0.12557	0.20506	0.11231	0.23999	0.10088	0.11881	0.13894	0.13978	0.13309	0.19032
3641.5	0.33017	0.10289	0.12598	0.20534	0.11251	0.24046	0.10112	0.11911	0.13896	0.14061	0.13337	0.18961
3641	0.33088	0.10272	0.12683	0.20576	0.11313	0.24045	0.10153	0.11966	0.13946	0.14105	0.13378	0.18951
3640.5	0.33239	0.10266	0.12761	0.20608	0.11378	0.23961	0.10188	0.12017	0.1404	0.14097	0.13403	0.18997
3640	0.33361	0.10278	0.128	0.20597	0.11412	0.23841	0.10201	0.12037	0.14138	0.14054	0.1339	0.19091
3639.5	0.33406	0.10314	0.12824	0.20545	0.11416	0.23789	0.10204	0.12038	0.14202	0.14025	0.13359	0.19212
3639	0.33371	0.10371	0.12872	0.20499	0.11417	0.2387	0.10211	0.1206	0.14226	0.14049	0.13347	0.1932
3638.5	0.33278	0.10435	0.12949	0.20499	0.11439	0.24032	0.10217	0.12123	0.14233	0.14107	0.13369	0.19366
3638	0.33201	0.10489	0.13025	0.20544	0.11486	0.24153	0.10223	0.12206	0.14238	0.1416	0.13409	0.19338
3637.5	0.33225	0.10525	0.13076	0.20606	0.11547	0.2417	0.1024	0.12272	0.14234	0.14197	0.13451	0.19261
3637	0.33322	0.10544	0.13093	0.20676	0.11594	0.24127	0.10271	0.12303	0.14218	0.1423	0.13494	0.19175
3636.5	0.33371	0.10559	0.13068	0.20758	0.11606	0.24087	0.10298	0.12308	0.14217	0.14261	0.13529	0.19113
3636	0.33316	0.10578	0.13002	0.20841	0.11582	0.2406	0.10313	0.12305	0.14272	0.14285	0.13538	0.19084
3635.5	0.33239	0.10604	0.12932	0.20889	0.11555	0.24004	0.1033	0.12316	0.1439	0.14311	0.13531	0.19062
3635	0.33246	0.10641	0.12911	0.2089	0.11579	0.23909	0.10369	0.12357	0.14525	0.1435	0.13548	0.18997
3634.5	0.33304	0.10703	0.12957	0.20898	0.11679	0.23859	0.10417	0.12422	0.14619	0.14385	0.13616	0.1892
3634	0.33312	0.10786	0.13022	0.20966	0.11811	0.2394	0.10454	0.12481	0.14645	0.14391	0.13703	0.18944
3633.5	0.33297	0.10858	0.13049	0.21065	0.11912	0.24106	0.10488	0.12508	0.14617	0.14387	0.13753	0.19098
3633	0.3332	0.10905	0.13023	0.2115	0.11954	0.24275	0.1053	0.12512	0.14577	0.1441	0.13757	0.19278
3632.5	0.33254	0.10955	0.12949	0.2124	0.11923	0.24451	0.10541	0.1252	0.14575	0.1443	0.13716	0.19388
3632	0.32935	0.11045	0.1283	0.21393	0.11806	0.24684	0.10476	0.12552	0.14638	0.14393	0.13605	0.19426
3631.5	0.32349	0.11179	0.12687	0.21624	0.11625	0.24986	0.10331	0.12603	0.14756	0.14288	0.13408	0.1945
3631	0.3168	0.11323	0.12555	0.21867	0.11439	0.25259	0.10151	0.1265	0.14896	0.14165	0.13159	0.19509
3630.5	0.31391	0.11408	0.1252	0.22039	0.11343	0.25293	0.10055	0.12642	0.15015	0.14128	0.12964	0.19572
3630	0.32055	0.11425	0.12695	0.22281	0.11444	0.25031	0.10214	0.12552	0.15137	0.14297	0.12983	0.19631
3629.5	0.33234	0.11505	0.13023	0.22759	0.11684	0.24913	0.10558	0.12508	0.15323	0.14574	0.13205	0.19868
3629	0.33548	0.11645	0.13212	0.23143	0.11785	0.25215	0.1071	0.12637	0.15452	0.1466	0.13332	0.20249
3628.5	0.33267	0.11706	0.1321	0.23113	0.11719	0.25617	0.10692	0.12821	0.1542	0.14626	0.1331	0.20458
3628	0.33382	0.11684	0.13216	0.2282	0.11704	0.25824	0.10759	0.12963	0.15313	0.14726	0.13355	0.20424
3627.5	0.3378	0.11621	0.13288	0.22465	0.11778	0.25756	0.1089	0.13052	0.15208	0.1492	0.13502	0.20255
3627	0.34017	0.11519	0.13366	0.22104	0.11854	0.25431	0.10973	0.13095	0.15105	0.15044	0.13657	0.20041
3626.5	0.33949	0.1138	0.13409	0.21753	0.11898	0.24965	0.10979	0.131	0.15009	0.15025	0.13781	0.19852
3626	0.33717	0.11225	0.13419	0.21475	0.1194	0.24555	0.1094	0.13077	0.14967	0.14904	0.13891	0.1974
3625.5	0.3357	0.11077	0.13406	0.21328	0.12005	0.24343	0.10911	0.13038	0.1501	0.14788	0.13993	0.19718
3625	0.33619	0.10954	0.13387	0.21289	0.12085	0.2431	0.10922	0.13004	0.15098	0.14763	0.14083	0.19742
3624.5	0.33723	0.10879	0.13366	0.21294	0.12147	0.24349	0.10946	0.13	0.15166	0.14821	0.14151	0.19766
3624	0.3373	0.10891	0.13353	0.21319	0.1217	0.24383	0.10962	0.13046	0.15191	0.14908	0.14187	0.19797
3623.5	0.3365	0.10995	0.13377	0.21385	0.12177	0.24381	0.10972	0.13137	0.15175	0.14996	0.142	0.19856
3623	0.33524	0.11143	0.13435	0.21497	0.122	0.24375	0.10974	0.13232	0.15123	0.1506	0.1421	0.19924
3622.5	0.33326	0.11284	0.13475	0.2165	0.12236	0.24459	0.10953	0.13292	0.1508	0.15055	0.14224	0.20002
3622	0.33098	0.11402	0.13462	0.21826	0.1226	0.24703	0.1092	0.13315	0.1512	0.14965	0.14223	0.20127
3621.5	0.32998	0.11498	0.13417	0.21986	0.12272	0.25071	0.10918	0.13326	0.1526	0.14849	0.14196	0.20297
3621	0.33121	0.11576	0.13377	0.22101	0.12298	0.25446	0.10971	0.13357	0.15408	0.14804	0.14158	0.20434
3620.5	0.33345	0.11659	0.1335	0.22199	0.12346	0.25774	0.11051	0.13428	0.15473	0.14871	0.14137	0.20493
3620	0.33406	0.11783	0.13329	0.22321	0.1239	0.26083	0.11091	0.13535	0.15481	0.14972	0.14128	0.20536
3619.5	0.3333	0.11926	0.1335	0.22408	0.12427	0.26301	0.11094	0.13641	0.15524	0.15014	0.14111	0.20605
3619	0.33461	0.12028	0.13491	0.22382	0.12505	0.26272	0.11141	0.13719	0.15623	0.15024	0.14109	0.20644
3618.5	0.33836	0.12069	0.1374	0.22266	0.12622	0.25969	0.1124	0.13784	0.15715	0.15056	0.1414	0.20597
3618	0.34074	0.12067	0.13957	0.22147	0.12677	0.25559	0.11308	0.13843	0.15744	0.15095	0.14155	0.20489
3617.5	0.33963	0.12041	0.14033	0.22078	0.12601	0.25244	0.1131	0.13857	0.15723	0.15111	0.14117	0.20383
3617	0.33771	0.1199	0.14003	0.22054	0.12456	0.25104	0.11321	0.13804	0.15709	0.15135	0.14064	0.20324
3616.5	0.33777	0.11908	0.13952	0.22046	0.12356	0.25093	0.11398	0.13716	0.15727	0.15202	0.14066	0.20304
3616	0.33886	0.11814	0.1389	0.22049	0.12344	0.25167	0.11491	0.13658	0.15758	0.15274	0.14142	0.20292
3615.5	0.33842	0.11785	0.13797	0.22114	0.12384	0.25367	0.1152	0.13686	0.1581	0.15284	0.14237	0.20335
3615	0.33547	0.11873	0.13699	0.22259	0.12408	0.25689	0.11461	0.13784	0.15906	0.15216	0.14272	0.20493
3614.5	0.33225	0.12021	0.13672	0.224	0.12387	0.25999	0.11387	0.13866	0.16022	0.15132	0.14222	0.20704
3614	0.3319	0.12116	0.13761	0.22438	0.12361	0.26137	0.11399	0.13875	0.16109	0.15117	0.14152	0.20821
3613.5	0.33481	0.12108	0.13925	0.22367	0.1238	0.26068	0.11521	0.13864	0.16135	0.152	0.14139	0.20779
3613	0.33767	0.12051	0.14053	0.22275	0.12447	0.25925	0.11653	0.13923	0.16112	0.15327	0.14184	0.20666
3612.5	0.33699	0.12015	0.14065	0.22227	0.12498	0.25799	0.11678	0.14039	0.16058	0.15401	0.14216	0.20596
3612	0.33474	0.12013	0.14013	0.22257	0.12504	0.25649	0.11632	0.14123	0.15995	0.1543	0.14213	0.20583
3611.5	0.3344	0.1203	0.13998	0.22393	0.1251	0.25433	0.11619	0.14142	0.15963	0.1548	0.14219	0.206
3611	0.3357	0.12039	0.14026	0.22586	0.12537	0.25155	0.11642	0.14123	0.15958	0.15542	0.14257	0.20607
3610.5	0.33778	0.12027	0.14057	0.22715	0.12579	0.24859	0.11694	0.14123	0.15943	0.15582	0.14341	0.20558
3610	0.34022	0.12057	0.14069	0.22733	0.12632	0.24707	0.11782	0.14199	0.15948	0.15603	0.14483	0.20518
3609.5	0.3408	0.12189	0.14035	0.22698	0.12651	0.24821	0.11841	0.14346	0.16047	0.15593	0.14595	0.20591
3609	0.33985	0.12362	0.1398	0.22665	0.12615	0.25074	0.11844	0.14487	0.16227	0.15588	0.14599	0.20743
3608.5	0.34102	0.12468	0.14009	0.22652	0.12612	0.25285	0.11875	0.14575	0.16402	0.15678	0.14579	0.2086
3608	0.34406	0.12459	0.14134	0.22641	0.12697	0.25416	0.11955	0.14621	0.16482	0.15839	0.14628	0.20872
3607.5	0.34568	0.12371	0.14255	0.22604	0.12815	0.25522	0.12035	0.14649	0.16455	0.15958	0.14721	0.20828
3607	0.34491	0.12279	0.14293	0.22524	0.1289	0.25612	0.12085	0.1466	0.16381	0.15982	0.14769	0.20833
3606.5	0.34448	0.12212	0.14281	0.22387	0.12916	0.25624	0.12134	0.14634	0.16317	0.15961	0.14745	0.20903
3606	0.34657	0.12168	0.14302	0.22222	0.12941	0.25553	0.12208	0.14576	0.16273	0.15959	0.14705	0.20975
3605.5	0.34966	0.12149	0.14377	0.221	0.12981	0.25473	0.12269	0.14522	0.16252	0.15967	0.14697	0.2101
3605	0.3516	0.12163	0.1448	0.22078	0.13018	0.25448	0.12287	0.14513	0.16267	0.15967	0.14719	0.21018
3604.5	0.35195	0.12206	0.14582	0.22136	0.13052	0.25489	0.1228	0.14564	0.16308	0.15981	0.14753	0.21012
3604	0.35092	0.12253	0.14648	0.22192	0.1309	0.2557	0.12261	0.14645	0.16345	0.16015	0.14792	0.2099
3603.5	0.34874	0.12287	0.14656	0.22197	0.13122	0.25655	0.1223	0.14715	0.16363	0.16033	0.14829	0.20963
3603	0.34609	0.12314	0.14618	0.22185	0.13137	0.25722	0.12199	0.14754	0.16381	0.16012	0.14862	0.20961
3602.5	0.34421	0.12352	0.1458	0.22236	0.13156	0.25768	0.12195	0.14779	0.16431	0.15976	0.14903	0.21011
3602	0.34409	0.12418	0.14587	0.22388	0.13209	0.25804	0.12239	0.14828	0.16522	0.15967	0.14971	0.21113
3601.5	0.34563	0.12514	0.14653	0.22595	0.13281	0.2587	0.12326	0.14924	0.1662	0.15988	0.15051	0.21243
3601	0.34742	0.12621	0.1476	0.22748	0.1332	0.26003	0.12424	0.15047	0.16681	0.16007	0.15094	0.21373
3600.5	0.34801	0.12703	0.14876	0.22772	0.13306	0.26149	0.12495	0.15149	0.16691	0.16013	0.1508	0.21472
3600	0.34755	0.12735	0.14975	0.22685	0.13286	0.26185	0.1253	0.15198	0.16678	0.16032	0.15053	0.21505
3599.5	0.34722	0.12728	0.1503	0.2259	0.13316	0.2607	0.12552	0.1519	0.16695	0.16083	0.15078	0.21466
3599	0.34765	0.12721	0.15009	0.22591	0.13391	0.25913	0.12574	0.15149	0.16775	0.16152	0.15161	0.21407
3598.5	0.34829	0.1275	0.14903	0.22707	0.13457	0.25849	0.12583	0.15107	0.1691	0.16204	0.15244	0.21408
3598	0.34857	0.12823	0.14769	0.22855	0.13481	0.25891	0.12578	0.15079	0.1705	0.16229	0.1527	0.21502
3597.5	0.34895	0.12926	0.14705	0.22949	0.13475	0.25957	0.12588	0.15077	0.17134	0.16246	0.15243	0.21652
3597	0.34999	0.13036	0.14766	0.22962	0.13463	0.25982	0.12643	0.15118	0.17129	0.16265	0.15213	0.21773
3596.5	0.3514	0.13144	0.14916	0.22945	0.13445	0.25988	0.1274	0.15221	0.17064	0.16262	0.15213	0.21801
3596	0.3519	0.13257	0.15042	0.22975	0.13406	0.26055	0.12839	0.15381	0.17042	0.16221	0.15221	0.21764
3595.5	0.35094	0.1337	0.15076	0.23064	0.13343	0.26184	0.1291	0.15535	0.17135	0.16172	0.1519	0.21743
3595	0.35033	0.13447	0.15072	0.23157	0.133	0.26294	0.12972	0.15612	0.17292	0.16199	0.15128	0.21757
3594.5	0.3518	0.1345	0.15122	0.232	0.13327	0.26339	0.13053	0.15604	0.17401	0.16342	0.15109	0.21748
3594	0.35442	0.13368	0.15224	0.23173	0.1342	0.26343	0.1312	0.1556	0.17412	0.16539	0.1519	0.21657
3593.5	0.35595	0.13238	0.15297	0.23088	0.13518	0.26344	0.13134	0.15534	0.17384	0.16679	0.15349	0.21515
3593	0.35584	0.13117	0.15299	0.22968	0.13565	0.26331	0.13109	0.15549	0.17396	0.16712	0.15503	0.2143
3592.5	0.3556	0.1304	0.15272	0.22844	0.13575	0.26257	0.13103	0.15593	0.17436	0.16687	0.15584	0.21467
3592	0.35591	0.13018	0.1526	0.22757	0.13592	0.26106	0.13126	0.15651	0.17428	0.1667	0.1558	0.21585
3591.5	0.3554	0.13055	0.15237	0.2276	0.13625	0.25937	0.13133	0.15717	0.17351	0.1667	0.15507	0.21696
3591	0.35333	0.1315	0.15173	0.22897	0.13644	0.25855	0.13107	0.15782	0.17279	0.16684	0.15385	0.21765
3590.5	0.35089	0.13272	0.15096	0.23139	0.13644	0.2591	0.13084	0.15839	0.17287	0.16718	0.15255	0.21788
3590	0.34958	0.13378	0.1506	0.23393	0.13651	0.26054	0.13098	0.15878	0.17377	0.16764	0.15172	0.21752
3589.5	0.34939	0.13477	0.15075	0.23622	0.13698	0.26234	0.13142	0.15898	0.17519	0.16789	0.15184	0.21702
3589	0.34862	0.13633	0.15093	0.23868	0.13766	0.26449	0.13172	0.15934	0.17702	0.16771	0.15265	0.21777
3588.5	0.34726	0.1384	0.15106	0.24122	0.13812	0.2666	0.13196	0.16021	0.17882	0.16755	0.15324	0.22038
3588	0.3483	0.13994	0.15192	0.24289	0.13844	0.26809	0.13291	0.16157	0.17982	0.16817	0.15336	0.22353
3587.5	0.3527	0.1401	0.15386	0.24295	0.13895	0.26902	0.13463	0.163	0.17994	0.16944	0.15336	0.22556
3587	0.35685	0.13904	0.15586	0.24138	0.13938	0.26958	0.13591	0.16393	0.17999	0.1702	0.15337	0.22603
3586.5	0.35787	0.13755	0.15672	0.23869	0.13917	0.2691	0.13598	0.16391	0.1805	0.16984	0.15314	0.22549
3586	0.35804	0.13624	0.15671	0.23559	0.1385	0.26718	0.13572	0.16319	0.18106	0.16924	0.15291	0.22452
3585.5	0.35988	0.13545	0.15675	0.23285	0.13812	0.26488	0.13607	0.16251	0.18115	0.16938	0.15329	0.22354
3585	0.36218	0.13535	0.15705	0.23102	0.13826	0.26361	0.1368	0.16243	0.18083	0.17008	0.15446	0.2229
3584.5	0.36324	0.13593	0.1574	0.23038	0.13865	0.26396	0.13743	0.16307	0.18065	0.17079	0.15604	0.22291
3584	0.36288	0.13682	0.15782	0.23076	0.13898	0.26542	0.13786	0.1641	0.18092	0.17135	0.15745	0.22352
3583.5	0.36168	0.13746	0.15841	0.23169	0.13919	0.26708	0.13813	0.165	0.1813	0.1718	0.15825	0.22426
3583	0.36032	0.13756	0.15915	0.23271	0.13938	0.2683	0.1383	0.16551	0.18128	0.17219	0.15841	0.22469
3582.5	0.35931	0.13731	0.15979	0.23353	0.13971	0.26865	0.1385	0.16575	0.18081	0.17248	0.15832	0.22467
3582	0.35907	0.13712	0.16	0.23398	0.14026	0.26793	0.13885	0.16598	0.18032	0.17265	0.15845	0.22425
3581.5	0.35961	0.13724	0.15971	0.23417	0.14111	0.26634	0.13929	0.16651	0.18026	0.1728	0.15906	0.22366
3581	0.36071	0.13768	0.15926	0.23444	0.14227	0.26444	0.1397	0.16752	0.18073	0.17301	0.16016	0.22324
3580.5	0.36185	0.13835	0.15918	0.23493	0.14361	0.26296	0.13999	0.16889	0.18141	0.17321	0.16145	0.22317
3580	0.36234	0.13912	0.15961	0.23535	0.14468	0.26267	0.14013	0.17016	0.18198	0.17316	0.16252	0.22337
3579.5	0.36211	0.13984	0.16023	0.23541	0.14503	0.26401	0.14016	0.17092	0.18239	0.17284	0.16299	0.22383
3579	0.36189	0.14031	0.16087	0.23516	0.14465	0.26644	0.14028	0.17114	0.1827	0.17257	0.16274	0.22452
3578.5	0.3623	0.14037	0.16159	0.23494	0.14396	0.26857	0.14066	0.17105	0.18283	0.17271	0.16187	0.22516
3578	0.36323	0.14017	0.16244	0.23519	0.14343	0.26933	0.1413	0.17089	0.18285	0.17336	0.16068	0.22537
3577.5	0.3641	0.14011	0.16326	0.23609	0.14331	0.26897	0.142	0.17084	0.18328	0.17431	0.15962	0.22524
3577	0.36463	0.14044	0.1639	0.23721	0.14355	0.2686	0.14259	0.17104	0.18468	0.1753	0.15908	0.22529
3576.5	0.36499	0.14102	0.16439	0.23776	0.14397	0.2689	0.14303	0.1715	0.18684	0.17619	0.15923	0.22589
3576	0.36532	0.14165	0.16473	0.23732	0.14441	0.26963	0.14342	0.17218	0.1888	0.17694	0.15999	0.22681
3575.5	0.36541	0.14236	0.16479	0.23634	0.14477	0.2702	0.14379	0.17298	0.18977	0.17751	0.16111	0.22755
3575	0.36509	0.14322	0.16453	0.23563	0.14503	0.27027	0.14416	0.17369	0.18989	0.17784	0.16227	0.22778
3574.5	0.36452	0.144	0.16414	0.23558	0.14516	0.27002	0.14454	0.17407	0.18993	0.17787	0.16315	0.2277
3574	0.36408	0.14442	0.16392	0.23589	0.14511	0.26988	0.14496	0.17408	0.19037	0.17766	0.16358	0.22784
3573.5	0.36387	0.14455	0.16397	0.23626	0.14489	0.27008	0.14528	0.17402	0.19103	0.17741	0.16353	0.22858
3573	0.36361	0.14475	0.16415	0.23678	0.14469	0.27036	0.14542	0.17435	0.19153	0.17745	0.16317	0.22979
3572.5	0.36329	0.14524	0.16446	0.23765	0.14484	0.27026	0.14555	0.1752	0.19179	0.17811	0.16287	0.23096
3572	0.36309	0.14587	0.16499	0.23875	0.14557	0.26974	0.14594	0.17635	0.19194	0.17931	0.16304	0.23152
3571.5	0.3628	0.14644	0.16556	0.2397	0.14664	0.26936	0.14649	0.17745	0.19203	0.18039	0.16361	0.23134
3571	0.36201	0.14706	0.1657	0.24038	0.14741	0.26988	0.1468	0.17829	0.19211	0.1805	0.16396	0.23098
3570.5	0.361	0.14803	0.16522	0.2409	0.14739	0.27133	0.14671	0.17882	0.1923	0.17954	0.16351	0.23111
3570	0.36047	0.14947	0.16445	0.24136	0.14686	0.27298	0.14654	0.17912	0.19274	0.17823	0.16248	0.23173
3569.5	0.36047	0.15121	0.16387	0.24195	0.14662	0.27404	0.14665	0.17938	0.19343	0.17744	0.16183	0.23218
3569	0.36051	0.15307	0.16375	0.24339	0.14737	0.27468	0.14726	0.1799	0.19446	0.17766	0.16251	0.23222
3568.5	0.36019	0.15492	0.16403	0.24618	0.14899	0.27586	0.14829	0.1808	0.19601	0.17872	0.16429	0.23281
3568	0.36051	0.15638	0.16462	0.24903	0.1506	0.27781	0.14963	0.18178	0.19789	0.18008	0.1659	0.2347
3567.5	0.36355	0.15724	0.16573	0.2501	0.15179	0.27977	0.15149	0.18256	0.19956	0.18151	0.16679	0.23721
3567	0.36863	0.15771	0.16736	0.24959	0.15274	0.28133	0.15354	0.18343	0.20062	0.18292	0.16741	0.23905
3566.5	0.37202	0.15796	0.16894	0.24939	0.15333	0.28239	0.15476	0.18456	0.20103	0.18408	0.1679	0.23967
3566	0.3723	0.15771	0.16998	0.25038	0.15324	0.28223	0.15482	0.18529	0.20095	0.185	0.16788	0.23932
3565.5	0.37211	0.1569	0.17057	0.25151	0.15267	0.28029	0.15456	0.18528	0.20074	0.186	0.16745	0.23836
3565	0.37325	0.15596	0.17092	0.25136	0.15214	0.27725	0.15462	0.18508	0.2008	0.18691	0.16716	0.23695
3564.5	0.3747	0.1554	0.17099	0.24975	0.15192	0.27454	0.15487	0.18542	0.20127	0.18716	0.16733	0.23526
3564	0.37507	0.15532	0.17088	0.24781	0.15199	0.27309	0.15502	0.1864	0.20192	0.18667	0.16782	0.23379
3563.5	0.37434	0.15543	0.17099	0.2468	0.15234	0.27247	0.15507	0.18754	0.20238	0.18604	0.16829	0.23308
3563	0.37353	0.15544	0.17164	0.24694	0.15285	0.27178	0.1552	0.18834	0.20248	0.18586	0.16851	0.23327
3562.5	0.3735	0.15535	0.17279	0.24757	0.15331	0.27109	0.15562	0.18878	0.2025	0.18612	0.16849	0.23412
3562	0.37417	0.15519	0.17411	0.24806	0.15346	0.27135	0.15632	0.18902	0.20276	0.18647	0.16837	0.23533
3561.5	0.37487	0.15484	0.17524	0.24827	0.15333	0.27311	0.1571	0.18916	0.20324	0.18669	0.16829	0.23662
3561	0.37522	0.15442	0.17598	0.24846	0.1533	0.27587	0.15776	0.18931	0.20373	0.18683	0.16849	0.23783
3560.5	0.37537	0.15437	0.17622	0.24891	0.15377	0.27859	0.15824	0.1897	0.20405	0.18705	0.1691	0.23885
3560	0.37556	0.15499	0.17596	0.24949	0.1547	0.28044	0.15859	0.19039	0.20407	0.18749	0.16996	0.23952
3559.5	0.37587	0.15601	0.17545	0.24983	0.15573	0.28107	0.15892	0.19108	0.20377	0.18826	0.17074	0.23965
3559	0.37627	0.15687	0.17508	0.24968	0.15654	0.28067	0.15929	0.19146	0.20337	0.18936	0.17121	0.23929
3558.5	0.37668	0.15728	0.17516	0.24913	0.15705	0.27993	0.15964	0.19156	0.20322	0.19061	0.17134	0.23875
3558	0.37707	0.15735	0.17574	0.24848	0.15719	0.27961	0.15993	0.19161	0.20356	0.19164	0.17124	0.23844
3557.5	0.37735	0.15741	0.17667	0.24802	0.15694	0.28002	0.16022	0.19179	0.20431	0.19214	0.17108	0.23857
3557	0.37744	0.15777	0.17771	0.2479	0.15647	0.28079	0.16063	0.19216	0.20524	0.19208	0.17111	0.23911
3556.5	0.37767	0.15854	0.17867	0.24815	0.15623	0.28139	0.16123	0.1927	0.2062	0.19176	0.17151	0.23995
3556	0.37851	0.15957	0.17944	0.24869	0.15657	0.28158	0.16197	0.19343	0.20706	0.19163	0.17224	0.24091
3555.5	0.37981	0.16048	0.17997	0.24939	0.15741	0.28135	0.16265	0.19427	0.20761	0.19189	0.17298	0.24175
3555	0.38071	0.16112	0.18024	0.25017	0.15826	0.2809	0.16311	0.19506	0.20779	0.19242	0.17339	0.24239
3554.5	0.38054	0.16168	0.18022	0.25112	0.15871	0.28068	0.16338	0.19562	0.20801	0.19297	0.17346	0.24312
3554	0.37957	0.1625	0.17994	0.25234	0.15884	0.28115	0.16367	0.1959	0.20879	0.19354	0.17356	0.24419
3553.5	0.37875	0.16357	0.17951	0.25375	0.15902	0.28233	0.16411	0.196	0.2103	0.19424	0.17403	0.24544
3553	0.37876	0.16456	0.1792	0.25509	0.15942	0.28375	0.16465	0.19635	0.21214	0.19494	0.17474	0.24644
3552.5	0.37939	0.16517	0.17927	0.2559	0.15976	0.28472	0.16517	0.19736	0.21371	0.19525	0.17511	0.24706
3552	0.38002	0.16532	0.17974	0.25586	0.15972	0.28469	0.16559	0.19889	0.21463	0.19507	0.1748	0.24746
3551.5	0.38059	0.16513	0.18037	0.25508	0.15953	0.28351	0.16607	0.2002	0.2149	0.19483	0.1742	0.24772
3551	0.38137	0.16486	0.18096	0.25416	0.1598	0.28155	0.16671	0.20075	0.2148	0.19503	0.17413	0.24784
3550.5	0.38206	0.16485	0.18143	0.25366	0.16081	0.27956	0.16741	0.20073	0.21462	0.19555	0.17501	0.2478
3550	0.38203	0.16536	0.18177	0.25372	0.16214	0.27849	0.1679	0.20071	0.21457	0.19591	0.17648	0.24776
3549.5	0.38147	0.16635	0.18199	0.25412	0.16306	0.27888	0.1682	0.20105	0.21474	0.1959	0.17775	0.24787
3549	0.38151	0.16748	0.18226	0.25454	0.16334	0.2804	0.16861	0.20168	0.21519	0.19602	0.17831	0.24793
3548.5	0.38297	0.16838	0.18271	0.25494	0.16339	0.28216	0.16934	0.20244	0.21602	0.19688	0.17825	0.24759
3548	0.38516	0.16902	0.18321	0.25582	0.16375	0.28356	0.17024	0.20336	0.21735	0.19855	0.17801	0.2471
3547.5	0.38671	0.16966	0.18352	0.25761	0.16445	0.28461	0.17102	0.20452	0.21911	0.20043	0.17794	0.24732
3547	0.38745	0.17055	0.18363	0.26003	0.16507	0.28558	0.17167	0.20582	0.22091	0.20189	0.17821	0.24883
3546.5	0.38853	0.17166	0.1839	0.26204	0.16529	0.2866	0.17243	0.20705	0.22223	0.20269	0.17891	0.25122
3546	0.3903	0.17271	0.18456	0.26272	0.16514	0.2876	0.17331	0.20819	0.22275	0.2029	0.17988	0.25349
3545.5	0.3915	0.17336	0.18541	0.26219	0.16488	0.28842	0.17394	0.2092	0.22254	0.20265	0.18062	0.25495
3545	0.39116	0.17356	0.18608	0.26154	0.16485	0.28888	0.17414	0.20991	0.22208	0.20223	0.18079	0.25566
3544.5	0.39005	0.17355	0.18652	0.26171	0.16528	0.28904	0.17421	0.21021	0.22199	0.20201	0.18059	0.25601
3544	0.3895	0.17369	0.18699	0.26257	0.16612	0.28942	0.1745	0.21027	0.22252	0.20219	0.18052	0.25621
3543.5	0.3897	0.174	0.18763	0.26327	0.16703	0.29062	0.17497	0.2104	0.22337	0.20274	0.1808	0.25628
3543	0.39002	0.17428	0.1884	0.26324	0.16774	0.29263	0.17539	0.21082	0.22398	0.20353	0.18121	0.25627
3542.5	0.39026	0.17426	0.18922	0.26264	0.16842	0.29459	0.17572	0.21151	0.22403	0.20446	0.18156	0.25627
3542	0.39071	0.1739	0.18997	0.26186	0.16938	0.29538	0.1761	0.21231	0.22368	0.2053	0.18193	0.25635
3541.5	0.3915	0.1734	0.19056	0.26106	0.1706	0.29461	0.17657	0.21306	0.22331	0.20577	0.18251	0.25651
3541	0.39262	0.17308	0.19102	0.26022	0.17174	0.29298	0.17709	0.21369	0.22319	0.20583	0.18334	0.25686
3540.5	0.39397	0.17324	0.19147	0.25941	0.17245	0.29174	0.17759	0.21426	0.22331	0.20569	0.18428	0.25746
3540	0.39531	0.17399	0.1919	0.25889	0.17268	0.29169	0.17809	0.21484	0.22354	0.20553	0.18508	0.25834
3539.5	0.39631	0.1752	0.19215	0.25895	0.17248	0.29258	0.17866	0.21541	0.22392	0.20539	0.18548	0.25943
3539	0.39684	0.17648	0.19218	0.25977	0.17199	0.29328	0.17931	0.21581	0.2246	0.20536	0.18535	0.26058
3538.5	0.39716	0.17745	0.19223	0.26127	0.17146	0.29274	0.18002	0.21593	0.22559	0.20567	0.18484	0.26144
3538	0.39769	0.17795	0.1925	0.26306	0.17129	0.29093	0.18076	0.21589	0.2267	0.20644	0.18446	0.26165
3537.5	0.39861	0.17813	0.19292	0.26451	0.17164	0.28905	0.18153	0.21609	0.22771	0.20743	0.18466	0.26112
3537	0.39958	0.17827	0.19325	0.26502	0.17227	0.28864	0.18228	0.21692	0.22864	0.20826	0.18542	0.26025
3536.5	0.4	0.17858	0.19349	0.26454	0.17273	0.29033	0.18286	0.21831	0.22962	0.20874	0.18613	0.25965
3536	0.39972	0.17902	0.19379	0.26373	0.17296	0.29341	0.18315	0.21978	0.23048	0.2091	0.18629	0.25971
3535.5	0.39915	0.17951	0.1942	0.26348	0.1733	0.29663	0.18323	0.22086	0.23087	0.20959	0.18607	0.26043
3535	0.39873	0.17999	0.1946	0.2641	0.17402	0.29901	0.18332	0.2215	0.23071	0.21006	0.18604	0.26152
3534.5	0.39857	0.18048	0.19495	0.26512	0.1749	0.3001	0.18361	0.22185	0.23044	0.21016	0.18664	0.26255
3534	0.39853	0.18096	0.19536	0.26582	0.17551	0.29998	0.18406	0.22207	0.23075	0.20991	0.18779	0.26325
3533.5	0.39852	0.18134	0.19585	0.26601	0.1757	0.29923	0.1845	0.22219	0.23193	0.2098	0.18906	0.26374
3533	0.39869	0.18157	0.1962	0.2662	0.17574	0.29854	0.18477	0.22228	0.23362	0.21042	0.19002	0.26429
3532.5	0.39907	0.18173	0.19627	0.26682	0.17599	0.29832	0.1849	0.22251	0.23511	0.21175	0.19051	0.26487
3532	0.39942	0.18207	0.19619	0.26765	0.17647	0.29861	0.18499	0.22305	0.23595	0.21313	0.19053	0.26508
3531.5	0.39954	0.18279	0.19631	0.26807	0.1768	0.29928	0.18525	0.22392	0.23619	0.21384	0.19009	0.26478
3531	0.39976	0.18381	0.19681	0.26787	0.17669	0.30025	0.18585	0.22499	0.23622	0.21379	0.18931	0.26454
3530.5	0.40049	0.1848	0.19748	0.2675	0.17632	0.3014	0.18679	0.22613	0.23636	0.21346	0.18859	0.2651
3530	0.40164	0.18559	0.19796	0.26752	0.17613	0.30249	0.18783	0.22718	0.23671	0.21327	0.1884	0.26666
3529.5	0.40258	0.18631	0.19819	0.26801	0.17645	0.30327	0.18864	0.22803	0.23721	0.21338	0.18897	0.26869
3529	0.40302	0.18724	0.19852	0.26878	0.17715	0.30368	0.18917	0.22869	0.23772	0.21384	0.18998	0.27044
3528.5	0.40339	0.18843	0.19926	0.26981	0.17796	0.30386	0.18962	0.22923	0.23808	0.21477	0.19097	0.27149
3528	0.40418	0.18956	0.2003	0.27129	0.17877	0.30409	0.19017	0.22972	0.23821	0.2161	0.19173	0.2719
3527.5	0.40525	0.19036	0.20119	0.27312	0.1796	0.30459	0.19078	0.23005	0.23815	0.21736	0.19238	0.27211
3527	0.40607	0.19081	0.20177	0.27461	0.18037	0.3054	0.19135	0.2301	0.23809	0.21801	0.19303	0.27261
3526.5	0.40634	0.19114	0.2023	0.27508	0.18084	0.30622	0.19187	0.22995	0.23831	0.21792	0.19362	0.27359
3526	0.40629	0.19157	0.203	0.27462	0.18096	0.30662	0.19244	0.22992	0.23908	0.21744	0.19411	0.27474
3525.5	0.40647	0.1921	0.20372	0.27409	0.18099	0.30638	0.19311	0.2303	0.2405	0.21708	0.19462	0.27564
3525	0.40737	0.19272	0.20419	0.27427	0.18134	0.30575	0.19389	0.23114	0.24234	0.21717	0.19533	0.2761
3524.5	0.40897	0.19345	0.20445	0.27514	0.18213	0.30546	0.19469	0.2323	0.24413	0.2177	0.19626	0.27629
3524	0.41068	0.19433	0.20465	0.27607	0.18305	0.30626	0.19538	0.23363	0.24547	0.21845	0.19724	0.27654
3523.5	0.41186	0.19525	0.20481	0.27654	0.18368	0.30832	0.1959	0.23504	0.2463	0.21913	0.19796	0.27704
3523	0.41244	0.19595	0.2048	0.27658	0.1839	0.31085	0.19632	0.2364	0.24688	0.21963	0.1982	0.27768
3522.5	0.41274	0.19631	0.20474	0.27654	0.1839	0.31257	0.19677	0.2375	0.24736	0.22001	0.19788	0.27811
3522	0.41278	0.19647	0.20499	0.27668	0.18387	0.31269	0.19724	0.2383	0.24768	0.22032	0.19718	0.27806
3521.5	0.41243	0.19664	0.20576	0.27708	0.18386	0.31126	0.19763	0.2389	0.24773	0.22056	0.19649	0.27768
3521	0.41195	0.19681	0.20679	0.27773	0.1839	0.30901	0.1979	0.2394	0.24751	0.22068	0.19622	0.27741
3520.5	0.41188	0.19675	0.20759	0.2785	0.18398	0.307	0.19816	0.23971	0.24719	0.22064	0.19646	0.27759
3520	0.4125	0.19626	0.20782	0.27903	0.18404	0.30616	0.1985	0.23972	0.24706	0.22055	0.19689	0.27826
3519.5	0.41354	0.19551	0.20765	0.27901	0.18405	0.30685	0.19896	0.23954	0.24729	0.22076	0.19711	0.27915
3519	0.41459	0.19493	0.20753	0.27849	0.18419	0.30846	0.1995	0.23957	0.24782	0.22172	0.19707	0.27996
3518.5	0.41551	0.19484	0.20777	0.27792	0.18476	0.30983	0.2001	0.24005	0.24841	0.22352	0.19708	0.28059
3518	0.41648	0.19527	0.20837	0.27772	0.18584	0.31023	0.20078	0.24079	0.24888	0.22562	0.19742	0.28113
3517.5	0.41763	0.196	0.20905	0.27784	0.18716	0.30978	0.20155	0.24143	0.24928	0.22729	0.19804	0.28178
3517	0.41879	0.19682	0.20964	0.2779	0.1883	0.30913	0.20234	0.24182	0.24971	0.22813	0.19874	0.28263
3516.5	0.41953	0.19765	0.21026	0.27772	0.18899	0.30877	0.20302	0.24204	0.25017	0.22825	0.1995	0.28344
3516	0.41966	0.19849	0.21109	0.27763	0.18921	0.30893	0.20348	0.24229	0.25059	0.22803	0.20039	0.28381
3515.5	0.41956	0.19926	0.21208	0.27815	0.18906	0.30983	0.20372	0.24267	0.25112	0.22773	0.2014	0.28369
3515	0.41995	0.19987	0.21288	0.27946	0.18876	0.31147	0.20386	0.24327	0.25207	0.2275	0.20227	0.28361
3514.5	0.42114	0.2004	0.21314	0.28121	0.18854	0.31342	0.20403	0.24421	0.25357	0.22743	0.20267	0.28414
3514	0.42267	0.20109	0.21282	0.28293	0.18865	0.31504	0.2043	0.24541	0.25525	0.22753	0.20254	0.28523
3513.5	0.42385	0.2021	0.21226	0.28434	0.18918	0.31606	0.20477	0.24665	0.2565	0.22783	0.20221	0.2862
3513	0.42423	0.20333	0.21196	0.2854	0.18999	0.31674	0.20547	0.2477	0.25701	0.22829	0.20215	0.28649
3512.5	0.42379	0.20441	0.21222	0.28602	0.19079	0.3173	0.20624	0.2485	0.25703	0.22881	0.20251	0.28637
3512	0.42292	0.20518	0.213	0.28608	0.19129	0.31757	0.20681	0.24913	0.25704	0.22927	0.20298	0.28662
3511.5	0.4223	0.20578	0.21403	0.28564	0.19148	0.31731	0.20706	0.24971	0.25733	0.22976	0.20317	0.28765
3511	0.42247	0.20649	0.21496	0.28514	0.19163	0.31679	0.20723	0.25028	0.2578	0.23053	0.20316	0.28907
3510.5	0.42332	0.20734	0.21549	0.28526	0.19208	0.31684	0.20763	0.2509	0.25824	0.23174	0.20342	0.29023
3510	0.42415	0.20819	0.21555	0.28636	0.19278	0.31808	0.20829	0.25162	0.25861	0.23307	0.20434	0.29093
3509.5	0.4245	0.20881	0.21534	0.2879	0.19334	0.32011	0.20891	0.25238	0.25898	0.23386	0.20565	0.29141
3509	0.42474	0.20905	0.21533	0.28885	0.19341	0.32169	0.20928	0.25295	0.25938	0.23377	0.20677	0.2919
3508.5	0.42542	0.20889	0.2159	0.28872	0.19317	0.32186	0.20952	0.25311	0.25977	0.23316	0.20735	0.29231
3508	0.42631	0.20844	0.21701	0.28807	0.1931	0.32066	0.20981	0.25297	0.26009	0.23265	0.20748	0.29259
3507.5	0.42695	0.20802	0.21821	0.28788	0.19351	0.31899	0.21026	0.25297	0.2603	0.23264	0.20751	0.29286
3507	0.42748	0.208	0.219	0.28862	0.19429	0.31794	0.21087	0.25356	0.26041	0.23316	0.20774	0.29333
3506.5	0.4284	0.20857	0.21922	0.28991	0.19497	0.31823	0.21153	0.25484	0.26044	0.23391	0.20825	0.29414
3506	0.42975	0.20958	0.21896	0.29105	0.19517	0.31987	0.21207	0.25638	0.26057	0.2346	0.2088	0.29534
3505.5	0.4309	0.21077	0.21848	0.29156	0.19493	0.32217	0.2124	0.25767	0.26109	0.23511	0.20918	0.29677
3505	0.43125	0.21189	0.21807	0.29132	0.19469	0.32408	0.21265	0.25852	0.26226	0.23553	0.20946	0.29786
3504.5	0.43079	0.21279	0.21811	0.29053	0.19493	0.32493	0.21307	0.25919	0.26407	0.23602	0.20997	0.29801
3504	0.43014	0.21344	0.21875	0.28976	0.19567	0.32505	0.21387	0.26006	0.2661	0.23676	0.21087	0.29741
3503.5	0.43003	0.21389	0.21972	0.28974	0.19656	0.3254	0.21495	0.26121	0.26769	0.23778	0.21171	0.29722
3503	0.4308	0.21423	0.22054	0.29062	0.19728	0.32649	0.21597	0.26232	0.26832	0.23884	0.21187	0.29839
3502.5	0.43237	0.21449	0.22101	0.29175	0.19786	0.32792	0.21662	0.26299	0.26798	0.23947	0.2113	0.30049
3502	0.43426	0.21466	0.22137	0.29238	0.19845	0.32893	0.21695	0.26307	0.26722	0.23941	0.2106	0.30218
3501.5	0.43594	0.21472	0.22188	0.2924	0.19905	0.3291	0.21728	0.26269	0.26682	0.23884	0.21045	0.30257
3501	0.43705	0.21472	0.22244	0.29237	0.19947	0.32837	0.21792	0.26219	0.26739	0.23832	0.21096	0.30192
3500.5	0.43757	0.21474	0.22278	0.29278	0.19959	0.32687	0.21883	0.26191	0.26891	0.23827	0.21171	0.3011
3500	0.43758	0.2148	0.22284	0.29361	0.19945	0.32507	0.21973	0.26205	0.27069	0.23875	0.21225	0.30068
3499.5	0.43724	0.21489	0.22286	0.29449	0.1993	0.32386	0.22032	0.26251	0.27185	0.23958	0.21245	0.30068
3499	0.43679	0.21512	0.22314	0.2952	0.1994	0.32401	0.22056	0.26308	0.27209	0.24061	0.2125	0.301
3498.5	0.43655	0.21566	0.22373	0.29566	0.19988	0.32548	0.22059	0.26363	0.27187	0.24162	0.21265	0.30157
3498	0.43663	0.21651	0.22451	0.29586	0.20062	0.32744	0.22058	0.26425	0.27194	0.24226	0.21301	0.30234
3497.5	0.43683	0.21742	0.22531	0.29578	0.20142	0.32905	0.2207	0.26504	0.27251	0.24228	0.21355	0.30322
3497	0.43695	0.21804	0.22601	0.29546	0.20208	0.33009	0.22107	0.26589	0.27327	0.2419	0.21408	0.30424
3496.5	0.43713	0.21834	0.22651	0.29509	0.20251	0.331	0.22171	0.26654	0.27382	0.2417	0.2144	0.30555
3496	0.43777	0.21861	0.22677	0.29502	0.20269	0.33229	0.22247	0.26688	0.27416	0.24208	0.2144	0.30718
3495.5	0.43903	0.21907	0.22686	0.29546	0.20264	0.33395	0.22314	0.26708	0.27446	0.24291	0.21412	0.30877
3495	0.44044	0.21964	0.22686	0.29619	0.2024	0.33523	0.22357	0.2674	0.27475	0.24366	0.21377	0.3097
3494.5	0.44135	0.22011	0.22681	0.29667	0.20206	0.3352	0.2238	0.26792	0.27507	0.24395	0.21359	0.30963
3494	0.4416	0.22044	0.22677	0.29656	0.20173	0.33367	0.22393	0.26855	0.2756	0.24394	0.21374	0.30891
3493.5	0.44154	0.22083	0.22686	0.29628	0.20163	0.33173	0.22405	0.26914	0.2765	0.24416	0.21424	0.30831
3493	0.44153	0.22145	0.22715	0.29656	0.202	0.33091	0.22422	0.26961	0.27752	0.24503	0.21503	0.30839
3492.5	0.44173	0.22229	0.22769	0.29771	0.20287	0.33179	0.22447	0.26998	0.27816	0.24635	0.21591	0.30901
3492	0.44219	0.22318	0.22851	0.29914	0.20395	0.33348	0.22483	0.27025	0.27815	0.2474	0.2167	0.30966
3491.5	0.44283	0.22384	0.22959	0.29992	0.20481	0.33454	0.22528	0.27046	0.27775	0.24762	0.21724	0.30996
3491	0.4433	0.22404	0.23077	0.29964	0.20519	0.33437	0.22575	0.27065	0.27741	0.24714	0.21747	0.31001
3490.5	0.44339	0.22389	0.23173	0.29875	0.20511	0.33352	0.2262	0.27098	0.27734	0.24669	0.21739	0.31017
3490	0.44353	0.22381	0.2322	0.29816	0.20473	0.33301	0.22671	0.2717	0.27747	0.24687	0.21708	0.31066
3489.5	0.44467	0.22423	0.23217	0.29857	0.20435	0.33342	0.22739	0.27295	0.27768	0.2477	0.21679	0.31153
3489	0.44714	0.2252	0.23188	0.29995	0.20429	0.33476	0.22823	0.27454	0.27792	0.24885	0.2169	0.31271
3488.5	0.44999	0.2263	0.23169	0.30162	0.20469	0.33662	0.22903	0.27594	0.27817	0.25001	0.21757	0.31409
3488	0.45179	0.22705	0.23181	0.30287	0.20523	0.33825	0.22957	0.27663	0.27846	0.25107	0.2185	0.31543
3487.5	0.45206	0.22734	0.23224	0.30363	0.20544	0.33892	0.22988	0.27657	0.27895	0.25198	0.21907	0.31643
3487	0.45145	0.2274	0.23274	0.3044	0.20523	0.33827	0.23016	0.27617	0.2798	0.25265	0.21898	0.31697
3486.5	0.45084	0.22753	0.23311	0.30551	0.20509	0.33677	0.23064	0.27591	0.28098	0.25306	0.21852	0.3172
3486	0.45052	0.22786	0.23337	0.3066	0.20547	0.33552	0.23129	0.27597	0.28222	0.25328	0.21834	0.31741
3485.5	0.45037	0.22832	0.23373	0.30697	0.20627	0.33552	0.23193	0.27628	0.28328	0.2533	0.21876	0.31776
3485	0.45037	0.2288	0.2343	0.30639	0.20709	0.33683	0.23241	0.27678	0.28417	0.25301	0.2196	0.31817
3484.5	0.45071	0.22932	0.23493	0.30539	0.2078	0.33862	0.23274	0.27756	0.28502	0.2525	0.22053	0.31851
3484	0.45137	0.23006	0.23542	0.3049	0.20857	0.33995	0.23299	0.27867	0.28576	0.2522	0.22149	0.31883
3483.5	0.45191	0.23107	0.23579	0.30558	0.20946	0.34065	0.23322	0.27993	0.28616	0.25251	0.22257	0.31941
3483	0.45198	0.23212	0.2363	0.30735	0.21013	0.34125	0.23347	0.28102	0.28619	0.25339	0.22364	0.32054
3482.5	0.45174	0.23283	0.23706	0.30949	0.2103	0.34216	0.23384	0.28181	0.28614	0.25432	0.22419	0.32207
3482	0.45175	0.23314	0.23789	0.31119	0.21014	0.34318	0.23444	0.2825	0.28628	0.25482	0.22389	0.32336
3481.5	0.45232	0.23331	0.23851	0.31211	0.21008	0.34389	0.23522	0.28334	0.28653	0.25491	0.22305	0.32383
3481	0.45324	0.23352	0.23887	0.31235	0.21028	0.34439	0.23594	0.28429	0.2868	0.2549	0.2224	0.32363
3480.5	0.45422	0.2336	0.23906	0.31206	0.21054	0.34511	0.23643	0.28503	0.28719	0.25508	0.22241	0.32343
3480	0.45529	0.2334	0.23908	0.31134	0.21066	0.34607	0.2367	0.28527	0.28795	0.25559	0.22299	0.32376
3479.5	0.45666	0.23308	0.23886	0.31058	0.21071	0.34675	0.2369	0.28512	0.28897	0.25642	0.22371	0.32448
3479	0.45823	0.23302	0.23857	0.31039	0.21098	0.34664	0.23715	0.28505	0.28992	0.25744	0.22431	0.32503
3478.5	0.45945	0.23333	0.23862	0.31102	0.21169	0.34588	0.23745	0.28546	0.29061	0.25839	0.22491	0.32502
3478	0.45986	0.23378	0.23923	0.31207	0.21266	0.34509	0.23775	0.28635	0.2912	0.25903	0.22573	0.32452
3477.5	0.45953	0.2341	0.24008	0.31297	0.21342	0.34481	0.23809	0.28732	0.29194	0.25938	0.22667	0.32398
3477	0.45904	0.23437	0.24064	0.31357	0.21361	0.34517	0.23858	0.28804	0.29283	0.25966	0.22739	0.32399
3476.5	0.45883	0.23489	0.24083	0.31403	0.21329	0.34596	0.23922	0.28848	0.29376	0.25995	0.22765	0.32495
3476	0.45876	0.23585	0.24103	0.31425	0.21283	0.34689	0.23981	0.28886	0.2947	0.26009	0.2276	0.32667
3475.5	0.45852	0.23713	0.24156	0.31391	0.21252	0.34762	0.24012	0.28934	0.29563	0.25996	0.2276	0.32841
3475	0.4584	0.23831	0.24223	0.3131	0.21236	0.3478	0.24019	0.28983	0.29641	0.25978	0.22772	0.32939
3474.5	0.45926	0.23904	0.24255	0.31239	0.21229	0.34735	0.24036	0.29016	0.29674	0.25994	0.22774	0.32948
3474	0.46149	0.2393	0.24235	0.31225	0.21244	0.34668	0.24091	0.2904	0.29646	0.26055	0.22762	0.32919
3473.5	0.46432	0.23947	0.24191	0.31262	0.21304	0.34647	0.2418	0.29077	0.29584	0.26132	0.2277	0.32913
3473	0.46643	0.23989	0.24169	0.31319	0.2142	0.34709	0.24269	0.29143	0.29542	0.26191	0.22844	0.32944
3472.5	0.46708	0.24053	0.24196	0.31384	0.21577	0.34835	0.2433	0.2923	0.29558	0.26222	0.22979	0.32992
3472	0.46668	0.24106	0.24265	0.31461	0.21733	0.34984	0.2436	0.29311	0.29632	0.26233	0.2312	0.33045
3471.5	0.46617	0.24137	0.24356	0.31542	0.21841	0.35141	0.24383	0.29371	0.29727	0.26243	0.2321	0.33116
3471	0.46611	0.24166	0.24453	0.31592	0.21873	0.35292	0.24418	0.29418	0.29807	0.26274	0.23231	0.3322
3470.5	0.46614	0.24213	0.24547	0.31577	0.21838	0.3538	0.24463	0.29465	0.29847	0.26334	0.23208	0.33335
3470	0.46561	0.24273	0.24629	0.31502	0.21772	0.35332	0.24502	0.29516	0.29843	0.26407	0.23173	0.33413
3469.5	0.46466	0.24326	0.24681	0.31422	0.21712	0.35145	0.24528	0.29558	0.298	0.26466	0.23144	0.33424
3469	0.4643	0.24368	0.24692	0.31406	0.21675	0.34925	0.24565	0.29584	0.29738	0.265	0.2313	0.33393
3468.5	0.46536	0.24405	0.24673	0.31481	0.21671	0.34804	0.24632	0.29597	0.2969	0.26524	0.23132	0.33363
3468	0.46735	0.24443	0.2465	0.31617	0.21709	0.34841	0.24717	0.29607	0.29697	0.26561	0.23146	0.33361
3467.5	0.46894	0.24476	0.24647	0.31767	0.21772	0.35007	0.24785	0.29628	0.29789	0.26618	0.23165	0.33395
3467	0.46942	0.24512	0.2467	0.3191	0.21818	0.35249	0.2482	0.29675	0.29962	0.26681	0.23191	0.3348
3466.5	0.46922	0.24562	0.24721	0.32042	0.21806	0.35523	0.24841	0.29761	0.30158	0.26732	0.23225	0.33637
3466	0.46909	0.2463	0.24795	0.32144	0.21747	0.35772	0.24876	0.29879	0.30306	0.2676	0.23259	0.33852
3465.5	0.46922	0.24699	0.24873	0.32199	0.21707	0.3592	0.24928	0.29988	0.30368	0.26768	0.23279	0.34045
3465	0.46941	0.24747	0.24918	0.3222	0.21744	0.35911	0.24981	0.30044	0.30373	0.26772	0.23285	0.34125
3464.5	0.46962	0.24765	0.24899	0.32244	0.2186	0.35771	0.25018	0.30034	0.30378	0.2679	0.23291	0.34076
3464	0.46989	0.2477	0.2483	0.32281	0.21996	0.35595	0.25039	0.29996	0.30404	0.26825	0.2331	0.3398
3463.5	0.47004	0.24785	0.24764	0.32307	0.22077	0.35473	0.25056	0.29986	0.30416	0.26863	0.23339	0.33933
3463	0.46986	0.24824	0.24757	0.32302	0.22075	0.35435	0.25083	0.30026	0.30366	0.26893	0.23379	0.33958
3462.5	0.46958	0.24876	0.24822	0.32285	0.22024	0.35474	0.25128	0.30097	0.3026	0.26921	0.23444	0.34009
3462	0.46987	0.24923	0.24929	0.32293	0.21996	0.3559	0.25186	0.30172	0.30168	0.2696	0.23546	0.34052
3461.5	0.47108	0.2496	0.25037	0.32345	0.22039	0.35788	0.25244	0.30249	0.30174	0.27012	0.23668	0.34113
3461	0.47289	0.24999	0.2512	0.32432	0.22134	0.36021	0.25295	0.30342	0.30303	0.2707	0.23765	0.34224
3460.5	0.47452	0.25056	0.25175	0.32524	0.22213	0.36193	0.25343	0.30446	0.30501	0.27124	0.23805	0.34365
3460	0.47545	0.25131	0.25215	0.32582	0.22229	0.36239	0.25395	0.30542	0.3067	0.27178	0.23797	0.3448
3459.5	0.47561	0.25205	0.25249	0.32587	0.22205	0.36193	0.25449	0.30616	0.30747	0.27234	0.23786	0.34535
3459	0.47524	0.25253	0.25281	0.3256	0.22212	0.36142	0.25497	0.30672	0.30746	0.27289	0.2381	0.34537
3458.5	0.47458	0.25265	0.25311	0.32553	0.22294	0.36132	0.25533	0.30724	0.30738	0.27338	0.2387	0.34513
3458	0.47381	0.25254	0.25347	0.32592	0.2242	0.36144	0.25559	0.30773	0.3078	0.27378	0.23932	0.34494
3457.5	0.47329	0.25249	0.25401	0.32647	0.22519	0.36153	0.25583	0.30815	0.30871	0.27406	0.23961	0.34509
3457	0.47352	0.25274	0.25467	0.32665	0.22547	0.3617	0.25614	0.30851	0.30969	0.27412	0.23958	0.34574
3456.5	0.47474	0.25331	0.25523	0.32628	0.22515	0.3621	0.2566	0.30888	0.31042	0.27384	0.23947	0.34665
3456	0.47666	0.25404	0.25544	0.32565	0.22471	0.36262	0.2572	0.30928	0.31089	0.27335	0.2395	0.34739
3455.5	0.47848	0.25479	0.25537	0.32515	0.22463	0.36289	0.25782	0.3097	0.31122	0.273	0.23964	0.34775
3455	0.47948	0.25543	0.25531	0.32485	0.22504	0.36272	0.25831	0.31013	0.3115	0.27308	0.2398	0.34787
3454.5	0.47943	0.25589	0.25539	0.32454	0.22573	0.36227	0.25858	0.31051	0.31175	0.27349	0.24	0.34804
3454	0.47875	0.2562	0.25543	0.32405	0.22632	0.36199	0.25868	0.31079	0.31208	0.2739	0.2403	0.34858
3453.5	0.47816	0.25646	0.25521	0.32363	0.22655	0.36237	0.25879	0.31095	0.31254	0.27424	0.24069	0.34968
3453	0.47808	0.25678	0.25487	0.32382	0.22649	0.36348	0.25912	0.31111	0.31306	0.27482	0.24102	0.35125
3452.5	0.4784	0.25715	0.25482	0.32495	0.22635	0.36476	0.25974	0.31147	0.31343	0.27591	0.24125	0.35276
3452	0.47871	0.25761	0.25532	0.32663	0.22629	0.36551	0.2605	0.31205	0.3135	0.27729	0.24147	0.35384
3451.5	0.47893	0.25832	0.25623	0.32805	0.22632	0.3656	0.2612	0.31269	0.31334	0.27846	0.24182	0.35477
3451	0.47926	0.25941	0.2572	0.32872	0.22648	0.36548	0.26172	0.3132	0.31319	0.27907	0.24226	0.35603
3450.5	0.47959	0.26066	0.25797	0.3289	0.22683	0.36551	0.26204	0.31354	0.31324	0.27912	0.24258	0.35738
3450	0.47949	0.26158	0.25854	0.32925	0.22726	0.3656	0.26218	0.31373	0.31355	0.27877	0.24255	0.35796
3449.5	0.47898	0.26193	0.25908	0.33029	0.2277	0.3657	0.26226	0.31387	0.31402	0.27836	0.24225	0.35748
3449	0.47889	0.26182	0.25972	0.33205	0.22826	0.3661	0.26245	0.31402	0.31456	0.27838	0.2421	0.35671
3448.5	0.47998	0.26159	0.26042	0.33417	0.2292	0.36713	0.26288	0.31434	0.31526	0.27914	0.24256	0.35672
3448	0.48183	0.2615	0.26092	0.33601	0.23044	0.3686	0.26345	0.31497	0.3162	0.28035	0.24362	0.35785
3447.5	0.48321	0.26169	0.26106	0.3369	0.23142	0.36982	0.26406	0.31589	0.31725	0.28136	0.24462	0.35953
3447	0.48373	0.26206	0.26098	0.33661	0.23166	0.37025	0.26477	0.31679	0.3181	0.28189	0.24482	0.36092
3446.5	0.48437	0.26232	0.26104	0.33565	0.23127	0.36995	0.26574	0.31733	0.31871	0.28225	0.24429	0.36133
3446	0.48598	0.2623	0.2615	0.33498	0.23069	0.36945	0.2669	0.3175	0.31946	0.28284	0.24376	0.36048
3445.5	0.48812	0.26218	0.26232	0.33516	0.23021	0.36937	0.26783	0.31757	0.32062	0.28364	0.24389	0.3588
3445	0.48974	0.26236	0.26322	0.33604	0.22987	0.37003	0.26821	0.31781	0.32185	0.28444	0.24467	0.35737
3444.5	0.4904	0.26294	0.26387	0.33692	0.22972	0.37133	0.26815	0.31831	0.3225	0.28513	0.2456	0.35713
3444	0.49045	0.26365	0.26412	0.33722	0.22989	0.37289	0.26804	0.31897	0.32233	0.28569	0.24629	0.35808
3443.5	0.49049	0.26421	0.26412	0.33708	0.23038	0.37437	0.26824	0.31976	0.3217	0.28612	0.24667	0.35946
3443	0.49073	0.26475	0.26428	0.33723	0.23104	0.37558	0.26877	0.32062	0.32115	0.28642	0.24688	0.36072
3442.5	0.49099	0.26551	0.26485	0.3382	0.23164	0.37631	0.26942	0.32141	0.32087	0.28669	0.24705	0.36176
3442	0.49104	0.26638	0.26564	0.33958	0.23198	0.3763	0.26993	0.32191	0.32083	0.28697	0.24725	0.36251
3441.5	0.49095	0.26694	0.26626	0.34036	0.232	0.37568	0.27026	0.32207	0.32106	0.28715	0.24754	0.36279
3441	0.49097	0.26694	0.26656	0.34	0.2318	0.37518	0.27054	0.32205	0.32165	0.28714	0.24792	0.3627
3440.5	0.49129	0.26658	0.26669	0.33907	0.23179	0.37553	0.2709	0.32209	0.32252	0.28709	0.24822	0.3628
3440	0.49185	0.26635	0.2668	0.33877	0.23237	0.37676	0.27135	0.32237	0.32346	0.28728	0.24835	0.36358
3439.5	0.49244	0.26665	0.26689	0.33975	0.23351	0.37822	0.27177	0.32299	0.3242	0.28789	0.24841	0.36484
3439	0.49289	0.26748	0.26701	0.34143	0.23467	0.37924	0.27208	0.3239	0.32457	0.28884	0.24854	0.366
3438.5	0.49313	0.26845	0.26734	0.34275	0.2353	0.37964	0.2723	0.32486	0.32452	0.28986	0.24875	0.36672
3438	0.49334	0.26915	0.268	0.34317	0.23537	0.37964	0.27257	0.3256	0.32428	0.2907	0.24895	0.36714
3437.5	0.49378	0.26954	0.26883	0.34295	0.23532	0.37953	0.273	0.32613	0.32421	0.29127	0.24922	0.36749
3437	0.49449	0.26994	0.26947	0.34264	0.23555	0.37959	0.27364	0.32668	0.32462	0.29161	0.2498	0.36774
3436.5	0.49511	0.27062	0.26976	0.34249	0.23609	0.38011	0.27443	0.32735	0.32549	0.29179	0.25074	0.36777
3436	0.49523	0.27143	0.26988	0.34256	0.23666	0.38117	0.27522	0.32794	0.3266	0.29193	0.25176	0.36775
3435.5	0.49492	0.27204	0.27013	0.34299	0.23705	0.38239	0.27582	0.32821	0.32771	0.2922	0.25252	0.36806
3435	0.4946	0.27233	0.2707	0.34389	0.23723	0.38316	0.27616	0.32827	0.32855	0.29273	0.25295	0.36885
3434.5	0.49449	0.27249	0.2715	0.34499	0.23725	0.38318	0.27637	0.32847	0.32894	0.29339	0.25313	0.36986
3434	0.49447	0.27271	0.27226	0.34581	0.23712	0.38275	0.27661	0.32901	0.329	0.29385	0.25312	0.37073
3433.5	0.4946	0.27304	0.27278	0.34608	0.23684	0.38231	0.27704	0.32976	0.3291	0.29395	0.25295	0.37145
3433	0.49533	0.27348	0.2731	0.34596	0.23658	0.38204	0.27764	0.33044	0.32943	0.29389	0.2528	0.37228
3432.5	0.4969	0.27409	0.27344	0.34575	0.2367	0.38209	0.27834	0.3308	0.32969	0.29402	0.25296	0.37339
3432	0.49885	0.2748	0.27395	0.34555	0.23739	0.38307	0.27903	0.33085	0.32958	0.2944	0.25351	0.37465
3431.5	0.50039	0.27544	0.2745	0.34539	0.23843	0.38571	0.27964	0.33088	0.32932	0.29478	0.25421	0.37592
3431	0.50126	0.27582	0.27488	0.34551	0.23925	0.38961	0.28009	0.33122	0.32946	0.29503	0.25472	0.37716
3430.5	0.50182	0.276	0.27496	0.34622	0.23951	0.39286	0.28025	0.33193	0.33021	0.29533	0.25488	0.37826
3430	0.50233	0.2761	0.27487	0.34749	0.23937	0.3934	0.28015	0.33269	0.33124	0.29593	0.25478	0.37886
3429.5	0.50262	0.27614	0.27479	0.34887	0.23922	0.391	0.27999	0.33313	0.33214	0.29685	0.2545	0.37883
3429	0.50252	0.276	0.27489	0.34987	0.23924	0.38747	0.28007	0.33323	0.33276	0.29785	0.25415	0.37851
3428.5	0.50225	0.2757	0.27518	0.35035	0.23937	0.38504	0.28052	0.33329	0.33304	0.29877	0.25387	0.37853
3428	0.5022	0.27554	0.27556	0.35058	0.2396	0.38462	0.2812	0.33356	0.3329	0.29958	0.25389	0.37911
3427.5	0.50258	0.27581	0.27594	0.35091	0.24009	0.38555	0.28188	0.33402	0.33248	0.30039	0.25438	0.37982
3427	0.50334	0.27646	0.2763	0.35143	0.24085	0.38667	0.28246	0.33447	0.33225	0.30125	0.25525	0.38017
3426.5	0.50437	0.2771	0.27667	0.35196	0.24161	0.38722	0.28295	0.33482	0.33265	0.30203	0.25616	0.38015
3426	0.50534	0.27751	0.27697	0.35226	0.242	0.38713	0.28339	0.33515	0.33367	0.30247	0.25677	0.38009
3425.5	0.50569	0.27788	0.27702	0.35237	0.24189	0.38689	0.28376	0.3356	0.33492	0.30236	0.25686	0.38027
3425	0.50508	0.27846	0.27679	0.3525	0.24148	0.3871	0.28414	0.3362	0.33605	0.3019	0.25656	0.38067
3424.5	0.50392	0.27907	0.27653	0.35284	0.2411	0.38804	0.28465	0.33681	0.33696	0.30159	0.25627	0.38116
3424	0.50322	0.27925	0.27659	0.3533	0.241	0.38939	0.28534	0.33731	0.33769	0.30187	0.25633	0.38177
3423.5	0.50367	0.27891	0.27713	0.35375	0.24125	0.3907	0.28614	0.33769	0.33823	0.30266	0.25677	0.38271
3423	0.50503	0.27856	0.27803	0.35417	0.24169	0.39167	0.28691	0.33808	0.33853	0.30353	0.25729	0.38393
3422.5	0.50649	0.27871	0.27911	0.35469	0.24215	0.39227	0.28752	0.33853	0.33859	0.3042	0.25757	0.385
3422	0.50757	0.27927	0.28032	0.35537	0.24251	0.39256	0.28796	0.33898	0.33857	0.30473	0.25754	0.38545
3421.5	0.50845	0.27971	0.28154	0.3561	0.24277	0.39267	0.28829	0.33929	0.33889	0.30531	0.25745	0.38531
3421	0.50939	0.27981	0.28252	0.35673	0.24295	0.39276	0.28861	0.33948	0.33984	0.30593	0.25762	0.38523
3420.5	0.51021	0.27986	0.28296	0.35706	0.24304	0.3927	0.28896	0.33964	0.34117	0.3063	0.25814	0.38578
3420	0.51039	0.28021	0.28286	0.35702	0.24315	0.39208	0.28933	0.33985	0.34212	0.30626	0.25892	0.38686
3419.5	0.50977	0.28081	0.28259	0.35666	0.24354	0.39088	0.28967	0.34013	0.34213	0.30602	0.25977	0.38794
3419	0.50872	0.2814	0.28258	0.35621	0.24439	0.38999	0.28999	0.34051	0.34141	0.30593	0.26054	0.38868
3418.5	0.50796	0.28177	0.28299	0.35585	0.2455	0.39062	0.2903	0.34091	0.34073	0.30607	0.26113	0.3891
3418	0.50805	0.28197	0.28363	0.35566	0.24636	0.39308	0.29058	0.34111	0.34067	0.30626	0.26163	0.38936
3417.5	0.50907	0.28221	0.28423	0.35571	0.24665	0.39628	0.29088	0.34102	0.34118	0.30635	0.2622	0.38955
3417	0.51067	0.28268	0.28463	0.35609	0.24647	0.39862	0.29129	0.34088	0.34182	0.30653	0.26294	0.38975
3416.5	0.51232	0.28346	0.28492	0.35673	0.24617	0.39925	0.29189	0.34103	0.34223	0.307	0.26373	0.39003
3416	0.51376	0.28436	0.2853	0.35735	0.24599	0.39851	0.29267	0.34159	0.3423	0.3076	0.26434	0.39041
3415.5	0.51515	0.28508	0.28592	0.35796	0.246	0.39739	0.29355	0.34231	0.34215	0.30807	0.26463	0.39086
3415	0.51678	0.28544	0.28669	0.35914	0.24622	0.39689	0.29443	0.34288	0.34193	0.3085	0.2646	0.39147
3414.5	0.51848	0.28548	0.28733	0.36137	0.24668	0.39754	0.29516	0.34323	0.34178	0.30928	0.26429	0.39237
3414	0.51961	0.28541	0.28753	0.36415	0.24728	0.39912	0.2956	0.34343	0.34182	0.31051	0.26392	0.39343
3413.5	0.51971	0.28539	0.28728	0.3662	0.24778	0.40077	0.29573	0.34356	0.34216	0.31171	0.26379	0.39415
3413	0.5191	0.2855	0.28692	0.36665	0.24797	0.40151	0.29576	0.3436	0.34273	0.31242	0.26417	0.3941
3412.5	0.51852	0.28575	0.28684	0.36578	0.2479	0.40101	0.29597	0.34355	0.34327	0.31271	0.26491	0.39342
3412	0.51833	0.28608	0.28713	0.3646	0.24782	0.39995	0.29645	0.34354	0.34363	0.31299	0.26557	0.39278
3411.5	0.5184	0.28647	0.28758	0.36383	0.24797	0.39933	0.29706	0.34381	0.34399	0.31346	0.26578	0.39283
3411	0.51849	0.28692	0.288	0.36367	0.24836	0.39957	0.29762	0.34454	0.34469	0.31394	0.26565	0.39363
3410.5	0.51868	0.28744	0.2884	0.36402	0.24873	0.40041	0.29811	0.34562	0.34572	0.31425	0.26548	0.39476
3410	0.51909	0.28796	0.28885	0.3647	0.24882	0.40155	0.29857	0.34662	0.34651	0.31446	0.26557	0.39587
3409.5	0.51975	0.28848	0.28937	0.36545	0.24872	0.40312	0.299	0.34718	0.34656	0.31479	0.26603	0.397
3409	0.5206	0.28898	0.28994	0.36601	0.24879	0.40514	0.29944	0.3474	0.34606	0.31536	0.26682	0.39818
3408.5	0.52153	0.28939	0.29054	0.36627	0.24928	0.40688	0.29996	0.34765	0.3458	0.31601	0.26769	0.39918
3408	0.52228	0.28955	0.29113	0.36624	0.25004	0.40731	0.30059	0.34817	0.3463	0.31644	0.26828	0.39967
3407.5	0.52263	0.2895	0.29166	0.36613	0.25073	0.40631	0.30118	0.34879	0.3473	0.31654	0.26841	0.39969
3407	0.5228	0.2895	0.29214	0.3664	0.2513	0.40487	0.30161	0.34926	0.34826	0.3166	0.26827	0.39971
3406.5	0.52332	0.28973	0.29264	0.36749	0.25183	0.40405	0.3019	0.34952	0.34903	0.31698	0.26818	0.40007
3406	0.52451	0.29009	0.29307	0.3693	0.25227	0.40407	0.3022	0.34972	0.34977	0.3177	0.26821	0.40066
3405.5	0.52592	0.29038	0.29322	0.37099	0.25228	0.4045	0.3026	0.35009	0.35049	0.31838	0.26817	0.4012
3405	0.5267	0.29073	0.29305	0.37163	0.25181	0.40506	0.30301	0.35075	0.3509	0.31877	0.26803	0.40165
3404.5	0.52637	0.29137	0.2929	0.37106	0.25127	0.40577	0.30339	0.35157	0.35092	0.31911	0.26803	0.40201
3404	0.52534	0.29221	0.29317	0.37007	0.25118	0.40662	0.30378	0.35216	0.35092	0.31981	0.26838	0.40218
3403.5	0.5246	0.29284	0.29389	0.36965	0.25163	0.40753	0.30436	0.35219	0.35131	0.32081	0.26899	0.40221
3403	0.52499	0.29307	0.29481	0.37028	0.25224	0.40869	0.30521	0.35183	0.35201	0.32168	0.2696	0.40249
3402.5	0.52662	0.29317	0.29563	0.37159	0.25269	0.41045	0.30626	0.35174	0.35249	0.32212	0.27007	0.40332
3402	0.52888	0.29344	0.29625	0.37276	0.25294	0.41267	0.30726	0.35238	0.35244	0.32221	0.27045	0.40434
3401.5	0.53086	0.29379	0.29662	0.37308	0.25314	0.41451	0.30799	0.35353	0.35206	0.32222	0.2708	0.40475
3401	0.53191	0.29388	0.29675	0.37264	0.25336	0.41503	0.30834	0.35447	0.35175	0.32235	0.27113	0.40422
3400.5	0.53194	0.29369	0.2968	0.37229	0.25362	0.41401	0.30843	0.35467	0.35175	0.32272	0.27139	0.40328
3400	0.53151	0.29353	0.29695	0.37285	0.25397	0.41224	0.30855	0.3542	0.35216	0.32337	0.27155	0.40274
3399.5	0.53139	0.2936	0.29731	0.37435	0.2545	0.41106	0.30896	0.35354	0.35297	0.32417	0.27162	0.40294
3399	0.532	0.29386	0.29776	0.37604	0.2552	0.41147	0.30965	0.35322	0.35405	0.32484	0.27168	0.40385
3398.5	0.53298	0.29421	0.2982	0.37725	0.25597	0.41355	0.31039	0.35348	0.35507	0.32512	0.27184	0.4054
3398	0.53358	0.29471	0.29857	0.3779	0.25663	0.41631	0.31094	0.35418	0.35578	0.32503	0.27221	0.40745
3397.5	0.53338	0.29536	0.29889	0.37828	0.25714	0.41836	0.31129	0.35496	0.35618	0.32484	0.27281	0.40958
3397	0.53269	0.29603	0.29912	0.37865	0.25756	0.41881	0.31156	0.35552	0.35641	0.32493	0.27356	0.41123
3396.5	0.53212	0.29651	0.29917	0.37909	0.25789	0.41791	0.31184	0.35584	0.35652	0.32554	0.27437	0.41223
3396	0.53194	0.29682	0.29902	0.37955	0.25801	0.41676	0.31208	0.35602	0.35656	0.32649	0.27509	0.41294
3395.5	0.53212	0.29707	0.29882	0.37988	0.25783	0.41643	0.31227	0.35608	0.35674	0.32737	0.27561	0.41377
3395	0.5326	0.29732	0.29892	0.37984	0.25751	0.41709	0.31251	0.35601	0.3572	0.32786	0.27595	0.41482
3394.5	0.53336	0.29752	0.29961	0.37938	0.2574	0.41807	0.31284	0.35591	0.35771	0.32803	0.27624	0.41575
3394	0.53425	0.29769	0.30091	0.37877	0.25769	0.41877	0.31325	0.35601	0.35791	0.32824	0.27658	0.41624
3393.5	0.53509	0.29792	0.30251	0.37839	0.25828	0.41922	0.31369	0.35645	0.3578	0.32866	0.2769	0.41619
3393	0.53593	0.29831	0.30402	0.37843	0.2589	0.41978	0.31421	0.35715	0.35774	0.32916	0.27713	0.41582
3392.5	0.53702	0.29879	0.3052	0.37875	0.25942	0.42038	0.31486	0.35791	0.35806	0.32959	0.27737	0.41549
3392	0.53841	0.29919	0.30595	0.37897	0.25988	0.4206	0.31564	0.35867	0.3588	0.32995	0.2778	0.41552
3391.5	0.53975	0.29942	0.3062	0.37889	0.26023	0.42034	0.31646	0.3594	0.35972	0.33033	0.27838	0.41607
3391	0.54056	0.29955	0.30613	0.37871	0.26029	0.42012	0.31727	0.36007	0.36045	0.33074	0.27885	0.41706
3390.5	0.54065	0.29973	0.30619	0.37902	0.26001	0.42054	0.318	0.36067	0.36058	0.3312	0.27898	0.41823
3390	0.54018	0.30008	0.30666	0.38027	0.25965	0.42166	0.31856	0.36124	0.36011	0.33186	0.27885	0.41927
3389.5	0.53959	0.30065	0.30735	0.38229	0.25963	0.42294	0.31894	0.36183	0.35967	0.33289	0.27878	0.4199
3389	0.53934	0.30135	0.30777	0.38444	0.26016	0.42365	0.31924	0.3624	0.3601	0.3342	0.27907	0.41989
3388.5	0.53975	0.30201	0.30773	0.38628	0.26103	0.42339	0.31965	0.3629	0.36162	0.33546	0.27981	0.41928
3388	0.54085	0.30249	0.30755	0.3878	0.26183	0.42251	0.32026	0.36337	0.36356	0.3363	0.2808	0.41851
3387.5	0.54229	0.30279	0.30762	0.38912	0.26236	0.42214	0.32106	0.36386	0.36508	0.33656	0.28168	0.41834
3387	0.54357	0.30302	0.30806	0.39022	0.26271	0.42333	0.32192	0.36425	0.36589	0.3364	0.28216	0.41921
3386.5	0.5443	0.30327	0.3088	0.39114	0.2631	0.4261	0.32271	0.36432	0.36619	0.33622	0.28214	0.42091
3386	0.54463	0.30356	0.30972	0.39213	0.26355	0.42927	0.32336	0.3641	0.36622	0.33644	0.28175	0.42274
3385.5	0.54512	0.30394	0.31061	0.39333	0.26396	0.43152	0.32394	0.36392	0.36606	0.33727	0.28127	0.42419
3385	0.54627	0.30446	0.31118	0.39428	0.2643	0.43235	0.32455	0.36415	0.36582	0.33852	0.28099	0.42526
3384.5	0.54796	0.30514	0.31135	0.39433	0.2647	0.43211	0.32524	0.36487	0.36572	0.33974	0.28115	0.42613
3384	0.54959	0.30587	0.31142	0.3934	0.26528	0.43147	0.32591	0.36584	0.36604	0.34062	0.28185	0.42697
3383.5	0.55065	0.30657	0.31172	0.3922	0.26593	0.43101	0.32652	0.36683	0.36696	0.34111	0.28294	0.42782
3383	0.55119	0.30718	0.31225	0.39155	0.2664	0.43102	0.32717	0.36769	0.36826	0.34148	0.28416	0.42857
3382.5	0.55159	0.30763	0.31276	0.39163	0.26646	0.43142	0.32793	0.36829	0.36939	0.34202	0.28519	0.42897
3382	0.55206	0.30792	0.31322	0.39202	0.26617	0.43198	0.32869	0.36861	0.36993	0.34285	0.28582	0.42886
3381.5	0.55254	0.30816	0.31383	0.39225	0.26588	0.43265	0.3293	0.36878	0.37016	0.34381	0.28602	0.42857
3381	0.55292	0.30858	0.31477	0.39216	0.26605	0.4336	0.32975	0.36898	0.37083	0.34454	0.28601	0.42881
3380.5	0.55317	0.3093	0.31594	0.39194	0.26689	0.4348	0.33018	0.36924	0.37229	0.34485	0.28619	0.42994
3380	0.55338	0.31013	0.31702	0.3921	0.26819	0.43591	0.33072	0.3695	0.37401	0.34496	0.28687	0.43164
3379.5	0.5538	0.31073	0.31775	0.3932	0.26951	0.43668	0.33138	0.36984	0.37514	0.34541	0.28803	0.43321
3379	0.55468	0.31101	0.31806	0.39537	0.27055	0.43727	0.33217	0.37054	0.37547	0.34647	0.28929	0.43431
3378.5	0.5561	0.3112	0.31812	0.39798	0.27122	0.43798	0.33308	0.37175	0.37548	0.34792	0.29017	0.43508
3378	0.55785	0.31166	0.31831	0.40006	0.27151	0.43891	0.33405	0.3732	0.37575	0.3492	0.2905	0.43579
3377.5	0.55951	0.3125	0.31895	0.40102	0.27146	0.44	0.33497	0.37442	0.37651	0.34994	0.29044	0.43655
3377	0.56068	0.31357	0.32005	0.40112	0.27116	0.44115	0.33574	0.37512	0.3776	0.35024	0.29032	0.43731
3376.5	0.56124	0.31461	0.32136	0.40107	0.27092	0.4422	0.33639	0.37532	0.37865	0.35047	0.29036	0.43806
3376	0.56141	0.3155	0.32253	0.40143	0.27101	0.44293	0.33705	0.3753	0.37941	0.35099	0.29049	0.43886
3375.5	0.56166	0.31626	0.32333	0.40231	0.27154	0.44333	0.33782	0.37539	0.3799	0.35196	0.29058	0.43982
3375	0.5623	0.31694	0.32368	0.40343	0.27246	0.44362	0.33868	0.37585	0.38035	0.35321	0.29057	0.4409
3374.5	0.56318	0.31745	0.32375	0.4044	0.27357	0.44394	0.33953	0.37658	0.38081	0.35436	0.29058	0.44178
3374	0.56403	0.31768	0.32399	0.4049	0.27463	0.44425	0.34027	0.37723	0.38113	0.355	0.29077	0.44212
3373.5	0.56492	0.31764	0.32477	0.40495	0.27542	0.4447	0.34092	0.37754	0.38138	0.35513	0.29119	0.4421
3373	0.56625	0.31763	0.326	0.40489	0.27587	0.44582	0.34164	0.37774	0.38192	0.3552	0.2919	0.44248
3372.5	0.56814	0.31802	0.32717	0.40509	0.27615	0.44796	0.34253	0.37831	0.38303	0.35566	0.29297	0.44387
3372	0.57011	0.31889	0.32792	0.40562	0.27654	0.45066	0.34357	0.37947	0.38447	0.35649	0.29438	0.44603
3371.5	0.57154	0.31999	0.32836	0.40628	0.27707	0.45296	0.34465	0.38089	0.38586	0.35731	0.29578	0.44809
3371	0.57224	0.32103	0.32884	0.40702	0.27755	0.45415	0.34568	0.38215	0.38708	0.3579	0.29667	0.44944
3370.5	0.57245	0.32188	0.32945	0.40806	0.27781	0.45416	0.34664	0.38306	0.38825	0.35853	0.29682	0.45004
3370	0.57261	0.32269	0.33001	0.40959	0.27794	0.45346	0.34757	0.3837	0.38933	0.35954	0.29659	0.45021
3369.5	0.57301	0.32363	0.33047	0.41136	0.27828	0.45271	0.34857	0.38422	0.3901	0.36089	0.29652	0.45022
3369	0.57366	0.32468	0.33101	0.41275	0.27904	0.45239	0.34967	0.38469	0.39058	0.36209	0.29678	0.45037
3368.5	0.57431	0.32579	0.33187	0.41335	0.28001	0.45253	0.35078	0.38521	0.39114	0.36265	0.29711	0.45094
3368	0.57482	0.32697	0.33317	0.41327	0.2807	0.45288	0.35173	0.3859	0.39199	0.36264	0.29723	0.45202
3367.5	0.57543	0.32827	0.33475	0.41303	0.28084	0.45358	0.35253	0.3868	0.39301	0.36262	0.29721	0.45343
3367	0.57661	0.32955	0.33626	0.41315	0.28074	0.45515	0.35341	0.38794	0.39399	0.36313	0.29736	0.45495
3366.5	0.57841	0.33048	0.33731	0.41395	0.28102	0.45769	0.35452	0.38929	0.39484	0.36435	0.29801	0.45645
3366	0.58032	0.33092	0.33779	0.41543	0.28204	0.4604	0.35577	0.39078	0.39568	0.36603	0.29923	0.45783
3365.5	0.58184	0.33126	0.33801	0.41723	0.28353	0.4624	0.35695	0.39224	0.39662	0.36777	0.3008	0.45896
3365	0.58293	0.33206	0.33853	0.41882	0.28487	0.46377	0.35801	0.39354	0.39771	0.36925	0.30221	0.45991
3364.5	0.58381	0.33348	0.33962	0.41996	0.28563	0.46518	0.35907	0.39471	0.39887	0.37035	0.30297	0.461
3364	0.58461	0.33499	0.34111	0.42101	0.2859	0.46678	0.36015	0.39587	0.39988	0.37119	0.30309	0.46248
3363.5	0.5854	0.33602	0.3426	0.42255	0.28607	0.46808	0.36118	0.39704	0.40073	0.37202	0.30308	0.46415
3363	0.58632	0.33658	0.34387	0.42477	0.28653	0.46868	0.36211	0.3981	0.40173	0.37311	0.30346	0.46552
3362.5	0.58732	0.33723	0.34491	0.42715	0.28737	0.46881	0.36299	0.39899	0.40314	0.37455	0.3042	0.46642
3362	0.58821	0.33836	0.34585	0.429	0.28847	0.46886	0.36391	0.39983	0.40482	0.3762	0.30496	0.46717
3361.5	0.58911	0.33977	0.34681	0.43006	0.28961	0.46904	0.36495	0.4007	0.40626	0.37781	0.30556	0.46821
3361	0.59042	0.34091	0.34776	0.43051	0.29063	0.46954	0.36613	0.40155	0.40725	0.37915	0.3062	0.4697
3360.5	0.59219	0.34152	0.34864	0.43061	0.29145	0.47051	0.36737	0.40231	0.40801	0.38007	0.30715	0.47137
3360	0.59367	0.34185	0.34941	0.4305	0.29206	0.47189	0.36846	0.40312	0.40892	0.38056	0.30837	0.47286
3359.5	0.59427	0.3424	0.35019	0.43041	0.29257	0.47332	0.36933	0.40416	0.41015	0.38084	0.3096	0.47394
3359	0.59454	0.34338	0.35113	0.43081	0.2932	0.47467	0.37017	0.4054	0.41167	0.38131	0.3106	0.47465
3358.5	0.59557	0.34463	0.35222	0.43203	0.29412	0.47617	0.37133	0.40664	0.41336	0.38219	0.31132	0.47527
3358	0.59768	0.34582	0.35325	0.43391	0.29529	0.47813	0.37293	0.40774	0.41515	0.38331	0.31193	0.47629
3357.5	0.59999	0.34688	0.35404	0.43582	0.29645	0.48035	0.3747	0.40879	0.41708	0.38423	0.31268	0.47807
3357	0.60175	0.34809	0.3546	0.43721	0.29727	0.48222	0.37626	0.4099	0.41922	0.3848	0.31355	0.48043
3356.5	0.60325	0.34967	0.35518	0.43798	0.2977	0.48318	0.37745	0.41109	0.42144	0.38528	0.31424	0.48267
3356	0.60515	0.35152	0.35607	0.43845	0.298	0.48314	0.37836	0.41234	0.42326	0.38611	0.3145	0.48402
3355.5	0.60736	0.3533	0.35744	0.43895	0.29849	0.48262	0.37923	0.41372	0.4243	0.38742	0.31448	0.48437
3355	0.60895	0.35474	0.35922	0.43951	0.29936	0.48251	0.3802	0.41526	0.42472	0.38904	0.31459	0.48438
3354.5	0.60926	0.35579	0.36111	0.44006	0.30052	0.48352	0.38131	0.41673	0.42518	0.39072	0.31508	0.48492
3354	0.60868	0.35647	0.36277	0.44064	0.30175	0.4856	0.38252	0.41783	0.42613	0.39224	0.31589	0.48636
3353.5	0.60836	0.35682	0.36397	0.44161	0.30286	0.48792	0.38371	0.4185	0.42747	0.39344	0.31689	0.48842
3353	0.60931	0.35705	0.36468	0.44331	0.30375	0.48944	0.38481	0.41908	0.42884	0.39431	0.31802	0.4905
3352.5	0.61157	0.35753	0.36505	0.4457	0.30445	0.48963	0.38586	0.42006	0.43003	0.39492	0.31916	0.49208
3352	0.61431	0.35857	0.3653	0.44817	0.30508	0.4889	0.38701	0.42166	0.43097	0.39531	0.32013	0.49306
3351.5	0.61657	0.36008	0.36566	0.44995	0.30579	0.48838	0.38833	0.42367	0.43167	0.39551	0.32086	0.49372
3351	0.61801	0.36169	0.36629	0.45067	0.30668	0.48902	0.38974	0.42553	0.43229	0.39569	0.32152	0.49452
3350.5	0.61891	0.36308	0.36726	0.45062	0.30769	0.49089	0.39101	0.42675	0.43317	0.39623	0.32235	0.49571
3350	0.61965	0.36427	0.36854	0.45043	0.30866	0.49322	0.39199	0.42742	0.4345	0.39752	0.32338	0.49718
3349.5	0.62031	0.36549	0.36996	0.45052	0.30951	0.49541	0.39282	0.42802	0.43606	0.39948	0.32445	0.49871
3349	0.62084	0.3669	0.37134	0.45095	0.31034	0.49745	0.39386	0.42894	0.43747	0.40155	0.32531	0.50029
3348.5	0.62138	0.36845	0.37248	0.45161	0.31128	0.49946	0.39532	0.43012	0.43867	0.40324	0.32575	0.50203
3348	0.62226	0.37003	0.3734	0.45255	0.31232	0.50123	0.39704	0.43129	0.43994	0.40446	0.32585	0.5039
3347.5	0.62379	0.37153	0.37433	0.45402	0.31325	0.50258	0.39869	0.43239	0.44154	0.4055	0.326	0.5057
3347	0.62594	0.37287	0.37543	0.45616	0.31391	0.50385	0.39994	0.43351	0.44352	0.40662	0.32668	0.50729
3346.5	0.62832	0.37401	0.37664	0.45873	0.3144	0.50526	0.40074	0.43466	0.4457	0.40788	0.32795	0.50858
3346	0.63037	0.37499	0.37768	0.46104	0.31503	0.50622	0.40122	0.43578	0.44783	0.40919	0.32949	0.50942
3345.5	0.63179	0.37592	0.3784	0.46246	0.31616	0.50599	0.40167	0.43702	0.44964	0.41049	0.331	0.50967
3345	0.63282	0.37698	0.3789	0.4628	0.31775	0.50506	0.40239	0.43857	0.45098	0.41169	0.33247	0.50957
3344.5	0.63389	0.37818	0.37949	0.46244	0.31931	0.50501	0.4035	0.4403	0.45199	0.41275	0.33403	0.50975
3344	0.63513	0.37938	0.38037	0.46208	0.32028	0.50682	0.4049	0.44183	0.453	0.41368	0.33551	0.51074
3343.5	0.63626	0.38039	0.38155	0.46228	0.32057	0.50981	0.40643	0.44303	0.45427	0.41451	0.33661	0.51234
3343	0.637	0.38118	0.38286	0.46323	0.32071	0.51244	0.40806	0.44424	0.45575	0.4153	0.33724	0.51388
3342.5	0.63752	0.38192	0.38412	0.46475	0.32127	0.51379	0.40976	0.44577	0.45709	0.41619	0.33761	0.51497
3342	0.63818	0.38288	0.38525	0.4664	0.32231	0.5139	0.41134	0.4475	0.45796	0.4172	0.33809	0.51587
3341.5	0.63925	0.38417	0.38624	0.46774	0.32342	0.51335	0.41255	0.44897	0.4584	0.41811	0.33886	0.51701
3341	0.64066	0.3856	0.38706	0.46851	0.32431	0.51292	0.41338	0.44996	0.45878	0.41869	0.33988	0.51837
3340.5	0.64197	0.38686	0.38767	0.46883	0.32504	0.51341	0.41405	0.45069	0.45947	0.41901	0.3409	0.51958
3340	0.64264	0.38783	0.38817	0.46915	0.32582	0.51508	0.41474	0.45149	0.46047	0.41944	0.34164	0.52051
3339.5	0.64255	0.38878	0.38882	0.46993	0.32671	0.51727	0.41547	0.4525	0.46165	0.42022	0.34216	0.52159
3339	0.64239	0.38994	0.3897	0.4713	0.32769	0.51896	0.41626	0.45367	0.46306	0.42114	0.34282	0.52323
3338.5	0.64313	0.39125	0.39063	0.47291	0.32879	0.51979	0.41722	0.45491	0.46489	0.4218	0.34393	0.52535
3338	0.64496	0.39247	0.39134	0.47434	0.33003	0.52024	0.41845	0.45627	0.46711	0.42221	0.34536	0.52748
3337.5	0.64711	0.39358	0.39178	0.47551	0.33126	0.52108	0.41984	0.45787	0.46927	0.42279	0.34669	0.52934
3337	0.64883	0.39473	0.39217	0.47669	0.33228	0.52266	0.42117	0.45964	0.4708	0.42378	0.34761	0.53097
3336.5	0.6503	0.39592	0.39274	0.47802	0.33299	0.52472	0.42233	0.46125	0.47153	0.42493	0.34814	0.53239
3336	0.65222	0.39692	0.39351	0.47925	0.33355	0.52664	0.42339	0.46238	0.47182	0.42579	0.34856	0.53336
3335.5	0.65473	0.39764	0.39445	0.48001	0.33421	0.52789	0.42445	0.46317	0.47224	0.42628	0.34921	0.53375
3335	0.65706	0.39838	0.39554	0.4804	0.33523	0.52849	0.42556	0.46411	0.47306	0.42668	0.35033	0.53384
3334.5	0.65825	0.39946	0.39666	0.48089	0.33666	0.52895	0.42666	0.46542	0.47413	0.42733	0.3519	0.53423
3334	0.65813	0.40079	0.39763	0.48176	0.33824	0.52983	0.42766	0.46674	0.47516	0.42835	0.35366	0.53532
3333.5	0.65739	0.40204	0.39834	0.4827	0.3395	0.53126	0.42849	0.46758	0.47607	0.4296	0.35529	0.5371
3333	0.65706	0.40299	0.39894	0.48316	0.34015	0.53285	0.4292	0.46798	0.47702	0.43084	0.35661	0.53922
3332.5	0.65769	0.40366	0.39969	0.48304	0.34034	0.534	0.4299	0.46842	0.47807	0.4319	0.35759	0.54117
3332	0.65904	0.40417	0.40072	0.48274	0.34061	0.53427	0.43067	0.46926	0.47908	0.43279	0.35832	0.54246
3331.5	0.66029	0.4047	0.40188	0.48266	0.34146	0.53369	0.43145	0.47044	0.47994	0.43372	0.35898	0.54295
3331	0.66072	0.40552	0.40295	0.48285	0.34296	0.53283	0.43213	0.47174	0.48079	0.43472	0.35981	0.54302
3330.5	0.66041	0.40678	0.40383	0.48327	0.34471	0.53252	0.43267	0.473	0.48184	0.43557	0.36091	0.54321
3330	0.66025	0.40825	0.40464	0.48408	0.34622	0.53317	0.43316	0.4742	0.48292	0.43606	0.36219	0.54378
3329.5	0.66114	0.40945	0.40556	0.48545	0.34722	0.53447	0.43377	0.47531	0.48364	0.43625	0.36348	0.54456
3329	0.66325	0.4101	0.40661	0.48714	0.34789	0.53582	0.43463	0.47628	0.48392	0.4365	0.36464	0.5452
3328.5	0.66594	0.41041	0.40753	0.48856	0.34853	0.53694	0.43574	0.47701	0.48418	0.43706	0.36558	0.54551
3328	0.66845	0.41079	0.40797	0.48927	0.34928	0.53795	0.43695	0.4775	0.48496	0.43789	0.36624	0.5456
3327.5	0.67047	0.41151	0.40787	0.48944	0.35001	0.53907	0.43812	0.47782	0.48633	0.43884	0.3667	0.54587
3327	0.67195	0.41252	0.40755	0.48952	0.35068	0.54034	0.43918	0.47815	0.48792	0.43975	0.36729	0.54674
3326.5	0.67285	0.4136	0.40754	0.48981	0.35148	0.54175	0.4401	0.47873	0.48921	0.44057	0.36839	0.54835
3326	0.67318	0.41455	0.4081	0.49033	0.35269	0.54327	0.44088	0.47966	0.48997	0.44127	0.37016	0.55036
3325.5	0.67338	0.41536	0.40914	0.491	0.35437	0.54467	0.4416	0.48095	0.49033	0.44186	0.37246	0.55217
3325	0.674	0.41615	0.41025	0.49183	0.35627	0.54548	0.44236	0.48239	0.49057	0.44247	0.37495	0.55335
3324.5	0.67499	0.41696	0.41102	0.49285	0.35796	0.54535	0.44311	0.48367	0.49088	0.44318	0.37716	0.55396
3324	0.6757	0.41768	0.41131	0.49401	0.3591	0.54467	0.44374	0.48452	0.49123	0.44397	0.3787	0.55432
3323.5	0.67574	0.41823	0.4114	0.49524	0.35966	0.54454	0.44422	0.485	0.49154	0.44465	0.37951	0.55473
3323	0.67548	0.41874	0.41166	0.49637	0.35997	0.5459	0.44472	0.48551	0.49191	0.44504	0.38008	0.55533
3322.5	0.67551	0.41939	0.4122	0.4973	0.36057	0.54851	0.44539	0.48644	0.49245	0.44519	0.38099	0.55613
3322	0.67598	0.42012	0.4128	0.49801	0.36173	0.55108	0.4462	0.48778	0.49308	0.44537	0.38237	0.55713
3321.5	0.67676	0.42064	0.41328	0.4985	0.36323	0.55241	0.44705	0.48923	0.49362	0.44583	0.38383	0.55825
3321	0.67786	0.42084	0.41377	0.49872	0.3646	0.55244	0.44786	0.49042	0.49404	0.44656	0.385	0.55932
3320.5	0.67931	0.42094	0.4145	0.49872	0.36562	0.55213	0.44863	0.49121	0.49448	0.44734	0.38594	0.56014
3320	0.68084	0.4213	0.41544	0.49879	0.36644	0.55249	0.44925	0.49166	0.49493	0.448	0.38704	0.56079
3319.5	0.68198	0.42202	0.41623	0.49932	0.3674	0.55385	0.44964	0.492	0.49523	0.44862	0.38854	0.56167
3319	0.68255	0.42287	0.41654	0.5004	0.3687	0.55574	0.44986	0.49247	0.49526	0.44932	0.39026	0.56306
3318.5	0.68266	0.42354	0.4164	0.5017	0.37025	0.55736	0.45011	0.49319	0.4952	0.45009	0.39173	0.56468
3318	0.68255	0.42389	0.41618	0.50282	0.37171	0.55813	0.45048	0.49404	0.49533	0.45087	0.39261	0.56588
3317.5	0.68262	0.42401	0.41622	0.50365	0.37276	0.55815	0.45094	0.49483	0.49583	0.45167	0.39303	0.56644
3317	0.6834	0.42404	0.41668	0.50421	0.37344	0.55799	0.45148	0.49542	0.49675	0.45249	0.39343	0.56673
3316.5	0.68501	0.42408	0.41743	0.5044	0.37401	0.55811	0.4521	0.49578	0.49795	0.45308	0.39429	0.56719
3316	0.68673	0.42416	0.41824	0.50422	0.37471	0.55836	0.45275	0.49601	0.49906	0.45321	0.39573	0.5677
3315.5	0.68762	0.42431	0.41895	0.50405	0.37552	0.55837	0.45331	0.49628	0.4996	0.4529	0.39766	0.56783
3315	0.68751	0.42459	0.41945	0.50441	0.37638	0.55806	0.45378	0.49672	0.49937	0.45245	0.39996	0.56749
3314.5	0.68704	0.425	0.41966	0.50537	0.37743	0.55779	0.45428	0.49727	0.49872	0.45218	0.40245	0.5671
3314	0.68664	0.42542	0.41956	0.5065	0.37877	0.55791	0.45487	0.49772	0.49829	0.45225	0.40481	0.56708
3313.5	0.68617	0.42572	0.41931	0.50746	0.38029	0.55855	0.45537	0.49802	0.4985	0.4527	0.40669	0.56752
3313	0.68546	0.42592	0.41924	0.50815	0.38175	0.55971	0.45561	0.49838	0.49922	0.45345	0.40796	0.56821
3312.5	0.68476	0.42615	0.41951	0.50853	0.38319	0.56132	0.45564	0.49893	0.50004	0.45426	0.40882	0.56896
3312	0.68444	0.42643	0.42005	0.50848	0.3848	0.56314	0.45564	0.4995	0.50062	0.45485	0.40962	0.56973
3311.5	0.68464	0.4267	0.42069	0.50813	0.38653	0.56476	0.45583	0.4998	0.50078	0.45522	0.41053	0.57055
3311	0.68535	0.42687	0.42134	0.50787	0.388	0.56581	0.4562	0.4998	0.50054	0.45559	0.41158	0.57132
3310.5	0.68656	0.42692	0.42196	0.50798	0.38888	0.56605	0.45657	0.49975	0.50011	0.45604	0.41273	0.57182
3310	0.688	0.42687	0.42238	0.50818	0.38927	0.56538	0.45678	0.49989	0.49986	0.45635	0.41396	0.57188
3309.5	0.68916	0.42672	0.42253	0.50801	0.38957	0.56403	0.45685	0.50025	0.50011	0.45636	0.41535	0.57168
3309	0.68968	0.42647	0.42254	0.50732	0.39007	0.56255	0.45703	0.50074	0.50086	0.45621	0.417	0.57169
3308.5	0.6898	0.42618	0.42259	0.50633	0.39083	0.56155	0.45748	0.50117	0.50171	0.45615	0.41893	0.57213
3308	0.69007	0.42591	0.42266	0.50534	0.39183	0.56126	0.45812	0.50145	0.50216	0.45619	0.42103	0.57277
3307.5	0.69079	0.42572	0.42257	0.50466	0.39308	0.56173	0.45863	0.50165	0.50206	0.45623	0.42309	0.57328
3307	0.69184	0.4256	0.42233	0.50468	0.39455	0.56306	0.45886	0.502	0.50172	0.45623	0.42497	0.57371
3306.5	0.69277	0.42554	0.42227	0.50559	0.39615	0.56514	0.45887	0.50251	0.50157	0.45629	0.42672	0.57435
3306	0.69323	0.42554	0.42267	0.50711	0.39774	0.56721	0.45887	0.50292	0.50176	0.45649	0.4284	0.57522
3305.5	0.69322	0.42569	0.42339	0.50859	0.39926	0.56832	0.45899	0.50305	0.50221	0.45685	0.43001	0.57601
3305	0.69312	0.42615	0.424	0.50958	0.40069	0.5683	0.45926	0.50323	0.50276	0.45737	0.4315	0.57645
3304.5	0.69336	0.42697	0.42414	0.51019	0.40206	0.56807	0.45968	0.50391	0.5032	0.45802	0.43293	0.57663
3304	0.69399	0.42795	0.42384	0.51089	0.40344	0.56854	0.4602	0.50503	0.50327	0.45874	0.43454	0.57676
3303.5	0.69487	0.42874	0.42347	0.51201	0.40497	0.56954	0.46073	0.506	0.50285	0.45952	0.43657	0.57686
3303	0.69598	0.42905	0.42336	0.51331	0.40678	0.57019	0.46116	0.50637	0.50225	0.46035	0.43893	0.5767
3302.5	0.69729	0.42884	0.42354	0.51412	0.40892	0.57006	0.46139	0.50634	0.50211	0.46108	0.44127	0.57622
3302	0.69837	0.42832	0.42383	0.51394	0.41122	0.5698	0.46139	0.50643	0.50283	0.4615	0.4434	0.57575
3301.5	0.69877	0.42783	0.42411	0.51305	0.41328	0.5703	0.46124	0.50689	0.50414	0.4616	0.44544	0.57589
3301	0.69865	0.42763	0.42452	0.51234	0.41474	0.57163	0.46117	0.50761	0.50533	0.46171	0.44759	0.57689
3300.5	0.69871	0.42781	0.42521	0.51252	0.41562	0.57288	0.46135	0.50835	0.50581	0.46209	0.4497	0.57829
3300	0.6993	0.42827	0.42609	0.51342	0.41627	0.57309	0.46174	0.50893	0.5055	0.46266	0.4515	0.57928
3299.5	0.6998	0.42878	0.42684	0.51427	0.41711	0.57225	0.46207	0.5093	0.50472	0.46304	0.45301	0.5795
3299	0.69941	0.42914	0.42721	0.51446	0.41831	0.57128	0.46206	0.50954	0.50387	0.46299	0.45459	0.57928
3298.5	0.69804	0.42925	0.42716	0.51402	0.4197	0.5712	0.46163	0.5098	0.5032	0.46264	0.45648	0.57915
3298	0.69643	0.42902	0.42681	0.51338	0.42106	0.57228	0.46096	0.51013	0.5028	0.46225	0.4585	0.57934
3297.5	0.69539	0.42847	0.4263	0.51306	0.4223	0.57404	0.46037	0.51047	0.50263	0.46201	0.46047	0.57986
3297	0.69522	0.42772	0.42579	0.51334	0.4236	0.57574	0.46012	0.51074	0.50256	0.46196	0.4625	0.58076
3296.5	0.6957	0.42707	0.42551	0.51416	0.42523	0.57667	0.46023	0.51096	0.50249	0.46205	0.46487	0.58183
3296	0.69627	0.42672	0.42555	0.51525	0.42727	0.5764	0.46049	0.51115	0.50241	0.46213	0.46759	0.5825
3295.5	0.6964	0.42657	0.42574	0.5163	0.42945	0.5751	0.46067	0.5113	0.50238	0.462	0.47031	0.58228
3295	0.696	0.42637	0.42577	0.51719	0.43132	0.57365	0.46064	0.51148	0.50235	0.46158	0.4728	0.58139
3294.5	0.69537	0.42604	0.42553	0.51785	0.43271	0.57301	0.46045	0.51182	0.5021	0.46103	0.47515	0.58069
3294	0.69489	0.42582	0.42519	0.51808	0.43384	0.57349	0.46024	0.51236	0.50151	0.46069	0.47751	0.58079
3293.5	0.69463	0.42595	0.42496	0.51772	0.43521	0.57468	0.46011	0.51292	0.50078	0.46086	0.47984	0.58166
3293	0.69452	0.42642	0.42491	0.51689	0.43711	0.57609	0.46015	0.51329	0.50036	0.46158	0.48196	0.58287
3292.5	0.69465	0.4269	0.42502	0.51598	0.43946	0.57749	0.46035	0.51343	0.50048	0.46262	0.48377	0.58403
3292	0.69525	0.4271	0.42535	0.51539	0.44192	0.57875	0.46064	0.51348	0.50097	0.46357	0.48543	0.58486
3291.5	0.69638	0.42698	0.42599	0.51523	0.44411	0.57967	0.46093	0.51362	0.50152	0.46407	0.48721	0.58524
3291	0.69772	0.42673	0.42684	0.51528	0.44591	0.58005	0.46113	0.51399	0.50201	0.46402	0.48934	0.58524
3290.5	0.69877	0.42655	0.42746	0.51524	0.44753	0.57985	0.4612	0.51471	0.50246	0.46364	0.49178	0.58514
3290	0.69923	0.42658	0.42748	0.51511	0.44922	0.5793	0.46121	0.51569	0.50289	0.46333	0.49439	0.58508
3289.5	0.69931	0.42684	0.42687	0.5153	0.45104	0.57883	0.46129	0.5165	0.50327	0.46335	0.49704	0.58494
3289	0.69961	0.42714	0.426	0.51624	0.45283	0.57894	0.46149	0.51659	0.50357	0.46367	0.49959	0.58449
3288.5	0.70054	0.42728	0.42529	0.5177	0.45456	0.57951	0.46168	0.51585	0.50359	0.46394	0.50188	0.58369
3288	0.7019	0.42723	0.42496	0.51878	0.45639	0.57964	0.46164	0.51484	0.50306	0.46383	0.50377	0.58275
3287.5	0.70314	0.4272	0.42499	0.51878	0.45831	0.57861	0.46137	0.51438	0.50196	0.46327	0.50536	0.58205
3287	0.70395	0.42738	0.42522	0.51797	0.45998	0.57695	0.46114	0.51488	0.50087	0.46247	0.50687	0.58195
3286.5	0.70432	0.4276	0.42539	0.51716	0.461	0.57608	0.4612	0.51599	0.50046	0.46171	0.50841	0.58262
3286	0.70428	0.42756	0.42526	0.51671	0.46151	0.57674	0.4615	0.51703	0.50083	0.46129	0.50983	0.58376
3285.5	0.70385	0.4272	0.42481	0.51637	0.46198	0.57827	0.46179	0.51754	0.50144	0.46145	0.51089	0.58485
3285	0.70327	0.4268	0.42423	0.51599	0.46266	0.57957	0.4619	0.51754	0.50165	0.46213	0.51155	0.58548
3284.5	0.70293	0.42662	0.4238	0.51593	0.46348	0.58031	0.46181	0.51734	0.50126	0.46296	0.51203	0.58563
3284	0.70281	0.42668	0.42368	0.51649	0.46441	0.58077	0.46157	0.5172	0.5005	0.46352	0.51276	0.58544
3283.5	0.70243	0.42678	0.42388	0.51736	0.46577	0.58109	0.4612	0.51715	0.49967	0.46371	0.5141	0.5851
3283	0.70146	0.42667	0.42423	0.51807	0.4677	0.58121	0.46078	0.517	0.49897	0.46377	0.51604	0.58484
3282.5	0.70031	0.42616	0.4245	0.51859	0.46978	0.58122	0.46038	0.51658	0.49848	0.46383	0.51811	0.58493
3282	0.69974	0.42527	0.42451	0.51916	0.47134	0.58125	0.46007	0.51593	0.49816	0.46377	0.51986	0.58551
3281.5	0.70004	0.42423	0.4243	0.5198	0.47216	0.58125	0.45987	0.51536	0.49795	0.46343	0.52124	0.58642
3281	0.70085	0.42345	0.42403	0.52015	0.47251	0.58124	0.45977	0.51521	0.49782	0.46289	0.52249	0.58738
3280.5	0.70152	0.42312	0.4238	0.52008	0.47271	0.5816	0.45971	0.51555	0.49769	0.46235	0.5236	0.58811
3280	0.70154	0.42318	0.4235	0.51979	0.4728	0.58253	0.45965	0.51615	0.49747	0.46196	0.52425	0.58844
3279.5	0.70083	0.42346	0.42294	0.51952	0.47272	0.58336	0.45958	0.51662	0.49723	0.46175	0.52427	0.58817
3279	0.69969	0.42386	0.42207	0.51924	0.47253	0.58311	0.45954	0.51673	0.49722	0.46172	0.52392	0.58727
3278.5	0.69869	0.42425	0.42109	0.51882	0.47239	0.58166	0.45948	0.51646	0.49755	0.46189	0.52359	0.58592
3278	0.69817	0.42437	0.42031	0.51817	0.47249	0.57999	0.4593	0.51598	0.49797	0.46219	0.52355	0.58461
3277.5	0.69816	0.42397	0.41998	0.51728	0.47292	0.57901	0.45897	0.51543	0.49802	0.46248	0.52399	0.5838
3277	0.6985	0.42313	0.42012	0.51624	0.47359	0.57878	0.45857	0.51486	0.49759	0.46255	0.52493	0.58362
3276.5	0.69904	0.4222	0.42042	0.51532	0.47418	0.57881	0.45815	0.51417	0.49692	0.46214	0.52606	0.58378
3276	0.69963	0.42154	0.42049	0.51469	0.47442	0.57883	0.45762	0.51328	0.49624	0.46122	0.52684	0.58389
3275.5	0.7	0.42116	0.42013	0.51427	0.47434	0.57879	0.457	0.51224	0.49553	0.4601	0.52707	0.58384
3275	0.70004	0.42085	0.41951	0.51373	0.47416	0.57869	0.45652	0.51126	0.49479	0.45935	0.52706	0.58378
3274.5	0.69989	0.42044	0.41891	0.51297	0.47396	0.57854	0.45636	0.5105	0.49409	0.45921	0.52697	0.58376
3274	0.69973	0.41991	0.41852	0.51227	0.47358	0.57861	0.45638	0.50995	0.49344	0.45934	0.52645	0.58361
3273.5	0.69954	0.41933	0.41825	0.512	0.47294	0.57912	0.45622	0.50949	0.49268	0.45919	0.52517	0.58317
3273	0.69925	0.41872	0.4179	0.51213	0.47228	0.57989	0.45573	0.50899	0.49175	0.45861	0.52352	0.58259
3272.5	0.69902	0.418	0.4173	0.51237	0.47185	0.5804	0.45511	0.50839	0.49084	0.458	0.52226	0.58207
3272	0.69894	0.41719	0.41646	0.51246	0.47165	0.58021	0.45463	0.50761	0.49015	0.45782	0.5217	0.58152
3271.5	0.69867	0.41647	0.41562	0.51235	0.4714	0.57926	0.45432	0.50664	0.48963	0.45814	0.52153	0.58083
3271	0.69771	0.41609	0.41503	0.51199	0.47077	0.57787	0.45408	0.50564	0.48912	0.45858	0.52136	0.58014
3270.5	0.696	0.41615	0.41474	0.51137	0.46965	0.57648	0.45386	0.50492	0.48861	0.45864	0.52097	0.57986
3270	0.69421	0.41649	0.41452	0.51062	0.46818	0.5754	0.45372	0.50469	0.48824	0.45816	0.52024	0.58009
3269.5	0.6933	0.41676	0.41415	0.51009	0.46671	0.57466	0.45372	0.50474	0.48814	0.45748	0.51908	0.58043
3269	0.69382	0.41659	0.41368	0.51014	0.46552	0.57415	0.45385	0.50455	0.48829	0.45715	0.51753	0.58042
3268.5	0.69546	0.41587	0.41324	0.51077	0.46464	0.57386	0.45399	0.50377	0.48855	0.45734	0.51569	0.5799
3268	0.69722	0.41489	0.4129	0.51154	0.4639	0.57383	0.45396	0.50258	0.48861	0.45768	0.51359	0.57896
3267.5	0.69803	0.41418	0.4126	0.51177	0.46315	0.57375	0.45367	0.50152	0.48823	0.45773	0.51137	0.5776
3267	0.69763	0.41407	0.4123	0.51118	0.46234	0.57298	0.45322	0.50094	0.48741	0.45747	0.50948	0.57591
3266.5	0.6968	0.41433	0.41199	0.51022	0.46141	0.57109	0.45279	0.50074	0.48641	0.4572	0.50835	0.5743
3266	0.69648	0.41442	0.41161	0.50973	0.46029	0.56859	0.45253	0.5005	0.48547	0.45707	0.50782	0.57339
3265.5	0.69677	0.41408	0.41104	0.5101	0.45899	0.56684	0.45236	0.49992	0.48464	0.45688	0.50723	0.57357
3265	0.69697	0.41344	0.41022	0.51082	0.45761	0.567	0.45213	0.4989	0.48389	0.45633	0.50608	0.5747
3264.5	0.69667	0.41265	0.40926	0.5109	0.45614	0.56903	0.45169	0.49761	0.48322	0.4553	0.50446	0.57625
3264	0.69634	0.41167	0.4084	0.5098	0.45445	0.57164	0.45107	0.49632	0.48256	0.45398	0.50264	0.57754
3263.5	0.69672	0.41042	0.40776	0.50797	0.45257	0.57328	0.45048	0.49524	0.48182	0.45273	0.50074	0.57805
3263	0.69778	0.40911	0.40736	0.50639	0.45077	0.57345	0.45018	0.49438	0.48109	0.45197	0.49869	0.57776
3262.5	0.69867	0.40809	0.40714	0.50586	0.44929	0.57283	0.45022	0.49365	0.48059	0.45197	0.49654	0.57709
3262	0.69861	0.40759	0.40704	0.50637	0.44809	0.57229	0.45028	0.49305	0.48042	0.4526	0.4945	0.57648
3261.5	0.69761	0.40763	0.40702	0.50723	0.44699	0.57196	0.45005	0.49267	0.48031	0.45337	0.49286	0.57591
3261	0.69617	0.40802	0.40695	0.50756	0.44587	0.57138	0.44944	0.49246	0.48	0.45378	0.49183	0.57506
3260.5	0.69468	0.40849	0.40663	0.50702	0.44467	0.57044	0.44864	0.4921	0.47963	0.45365	0.49125	0.57383
3260	0.69319	0.40882	0.40595	0.50604	0.44328	0.56962	0.44789	0.49138	0.47956	0.45319	0.49054	0.57251
3259.5	0.69183	0.40891	0.40507	0.50535	0.44161	0.56933	0.44734	0.49051	0.47972	0.45274	0.48906	0.57141
3259	0.69102	0.40887	0.4042	0.50533	0.43976	0.56931	0.44712	0.4898	0.47956	0.45245	0.48672	0.57055
3258.5	0.6911	0.40878	0.40338	0.50568	0.43792	0.56896	0.4472	0.48927	0.4787	0.45215	0.484	0.56984
3258	0.6918	0.40849	0.40245	0.50579	0.43622	0.568	0.44734	0.48859	0.47745	0.45157	0.48141	0.5693
3257.5	0.69231	0.40781	0.40136	0.50526	0.43465	0.56654	0.4472	0.48756	0.47639	0.45062	0.47917	0.56883
3257	0.69207	0.40669	0.40035	0.5043	0.43326	0.56486	0.44666	0.48636	0.47569	0.44954	0.47734	0.56805
3256.5	0.69132	0.40529	0.39969	0.50342	0.43213	0.56325	0.44592	0.48529	0.47503	0.44865	0.47601	0.56673
3256	0.69083	0.40394	0.39949	0.50296	0.43116	0.5621	0.44532	0.48446	0.47416	0.44805	0.47511	0.56536
3255.5	0.69114	0.40299	0.39956	0.50271	0.43017	0.56167	0.44498	0.48386	0.4733	0.44768	0.47432	0.56488
3255	0.69206	0.40267	0.39963	0.50217	0.42913	0.56181	0.44482	0.4834	0.47283	0.44747	0.47333	0.56568
3254.5	0.69288	0.40282	0.39946	0.5012	0.42819	0.56194	0.44465	0.4829	0.47278	0.44742	0.47208	0.567
3254	0.69296	0.40294	0.39889	0.50035	0.4274	0.56147	0.44436	0.48218	0.4727	0.44747	0.47072	0.56761
3253.5	0.69227	0.40265	0.39803	0.50029	0.42656	0.56021	0.44396	0.48129	0.47229	0.44755	0.46925	0.567
3253	0.69126	0.40206	0.39719	0.50091	0.42535	0.55857	0.44362	0.48055	0.47162	0.44765	0.46769	0.5656
3252.5	0.69041	0.40151	0.3966	0.50137	0.4237	0.55724	0.44342	0.48012	0.471	0.44773	0.46616	0.56413
3252	0.68962	0.40115	0.3962	0.50105	0.4219	0.55665	0.44325	0.47978	0.47044	0.44769	0.46486	0.56292
3251.5	0.68852	0.40085	0.39576	0.50026	0.42036	0.55656	0.44289	0.47922	0.4697	0.44732	0.46382	0.56198
3251	0.68708	0.40049	0.39513	0.49966	0.41921	0.55632	0.44228	0.47843	0.4686	0.4466	0.46283	0.56125
3250.5	0.68595	0.40012	0.39441	0.49936	0.41806	0.5556	0.44164	0.47769	0.46732	0.44576	0.46154	0.56074
3250	0.68573	0.3998	0.3938	0.49875	0.41636	0.55472	0.44116	0.47716	0.46621	0.44501	0.45973	0.56033
3249.5	0.68614	0.39941	0.39339	0.4974	0.41405	0.55413	0.4408	0.4767	0.46565	0.44436	0.45738	0.55978
3249	0.68627	0.39883	0.39313	0.49571	0.41173	0.55378	0.44037	0.47605	0.46573	0.44372	0.45482	0.55897
3248.5	0.6857	0.39806	0.39281	0.49467	0.41018	0.55329	0.43979	0.47508	0.46625	0.44317	0.45248	0.55809
3248	0.68493	0.39733	0.3923	0.4949	0.40952	0.55257	0.43915	0.47396	0.46669	0.44297	0.45069	0.55747
3247.5	0.68471	0.39686	0.39167	0.49616	0.40913	0.55198	0.43859	0.47294	0.46658	0.44314	0.44943	0.55732
3247	0.68506	0.39671	0.39112	0.49747	0.40834	0.55178	0.43816	0.47222	0.46595	0.44333	0.44847	0.55751
3246.5	0.68527	0.39671	0.39074	0.49789	0.40703	0.55183	0.43783	0.47182	0.46527	0.44309	0.44758	0.55762
3246	0.6847	0.39657	0.39047	0.49712	0.40557	0.55183	0.43753	0.47163	0.46492	0.44225	0.44671	0.55732
3245.5	0.68341	0.39617	0.39025	0.49555	0.40426	0.55153	0.43717	0.47152	0.46472	0.44109	0.44588	0.55659
3245	0.68206	0.39564	0.39005	0.4939	0.40319	0.55079	0.43668	0.47133	0.46425	0.44001	0.44509	0.55563
3244.5	0.68133	0.39514	0.38977	0.49282	0.40226	0.54976	0.43608	0.47089	0.4634	0.43935	0.44418	0.55458
3244	0.68152	0.3948	0.38921	0.49265	0.40136	0.54907	0.43548	0.47021	0.46252	0.43931	0.44291	0.55351
3243.5	0.68229	0.39467	0.38831	0.4933	0.40037	0.54936	0.43499	0.46959	0.462	0.4399	0.44122	0.55258
3243	0.683	0.39482	0.38726	0.49417	0.39923	0.55056	0.43467	0.4693	0.46187	0.44077	0.43942	0.55196
3242.5	0.68321	0.39515	0.38635	0.49455	0.39809	0.55167	0.43445	0.46922	0.46183	0.44131	0.43799	0.55161
3242	0.6831	0.39528	0.38564	0.49421	0.39714	0.5517	0.43425	0.46887	0.46165	0.44112	0.43712	0.55124
3241.5	0.68298	0.39486	0.38501	0.49356	0.39637	0.55053	0.43402	0.46799	0.46126	0.44029	0.43654	0.55069
3241	0.68266	0.39397	0.3844	0.49299	0.39557	0.54893	0.43379	0.46681	0.46069	0.43929	0.43581	0.55016
3240.5	0.68157	0.393	0.38385	0.49239	0.39449	0.54776	0.43353	0.46577	0.46006	0.43843	0.43466	0.54998
3240	0.67969	0.39221	0.38335	0.49152	0.3931	0.54734	0.4331	0.46508	0.45954	0.43774	0.43313	0.55023
3239.5	0.67793	0.39146	0.38283	0.49063	0.39158	0.5474	0.43244	0.46457	0.45921	0.43725	0.43147	0.55057
3239	0.67725	0.39066	0.38224	0.49034	0.39015	0.54733	0.43166	0.46405	0.45878	0.4371	0.42993	0.55053
3238.5	0.67759	0.38999	0.38167	0.49071	0.38901	0.54663	0.43097	0.46348	0.45784	0.43726	0.42862	0.54986
3238	0.6781	0.38971	0.3812	0.49107	0.38822	0.54533	0.43041	0.46295	0.45638	0.43738	0.42751	0.5487
3237.5	0.67831	0.38974	0.38087	0.49075	0.38768	0.54381	0.42992	0.46254	0.45499	0.43704	0.42648	0.54739
3237	0.67847	0.38967	0.38071	0.48984	0.38716	0.54242	0.42943	0.46217	0.45436	0.43618	0.42548	0.54619
3236.5	0.67876	0.38919	0.3807	0.48891	0.38641	0.5413	0.42895	0.46158	0.45453	0.43506	0.42441	0.54516
3236	0.67877	0.38835	0.3807	0.4884	0.38536	0.54072	0.4285	0.46065	0.45483	0.43388	0.42307	0.54438
3235.5	0.67809	0.38751	0.38055	0.48821	0.38398	0.54109	0.42799	0.4596	0.45462	0.43269	0.42143	0.54409
3235	0.67686	0.38694	0.38016	0.48806	0.38233	0.54229	0.42734	0.4588	0.45391	0.43162	0.41974	0.54438
3234.5	0.67556	0.38665	0.37958	0.48774	0.38058	0.54334	0.42657	0.45834	0.45323	0.43083	0.41843	0.54491
3234	0.67438	0.38647	0.37888	0.4871	0.37908	0.5431	0.42574	0.45784	0.45294	0.43036	0.41759	0.5451
3233.5	0.67325	0.38619	0.37813	0.48609	0.37816	0.54137	0.425	0.45691	0.45289	0.42996	0.41696	0.5446
3233	0.6722	0.38568	0.3774	0.48484	0.37778	0.53912	0.42445	0.45551	0.4527	0.42935	0.41631	0.54357
3232.5	0.67147	0.3849	0.37671	0.48361	0.3775	0.53763	0.42416	0.45402	0.45219	0.42863	0.41567	0.54229
3232	0.67125	0.38392	0.37603	0.48271	0.37687	0.5376	0.4241	0.45292	0.45158	0.42824	0.41517	0.54098
3231.5	0.67155	0.38292	0.37536	0.48228	0.37591	0.53881	0.42417	0.45251	0.45116	0.42847	0.41481	0.53974
3231	0.67227	0.38202	0.3748	0.48229	0.37503	0.5402	0.42422	0.45273	0.45103	0.42913	0.41451	0.53871
3230.5	0.67308	0.38125	0.37436	0.48257	0.37449	0.54051	0.42411	0.4531	0.45099	0.42964	0.41412	0.53801
3230	0.67339	0.38058	0.374	0.48289	0.37412	0.53917	0.42377	0.45301	0.45071	0.42955	0.41343	0.53768
3229.5	0.67264	0.38013	0.3737	0.48296	0.37342	0.53693	0.4232	0.45224	0.45001	0.42885	0.41218	0.53773
3229	0.67078	0.38005	0.37353	0.4825	0.37212	0.53514	0.42243	0.45111	0.44892	0.42792	0.41038	0.53802
3228.5	0.66826	0.38034	0.37352	0.48138	0.37037	0.53466	0.42153	0.45008	0.4476	0.42708	0.40846	0.53823
3228	0.66583	0.38069	0.37349	0.47986	0.36854	0.53538	0.42062	0.44931	0.44637	0.42645	0.40693	0.53804
3227.5	0.66414	0.38073	0.37319	0.47852	0.36698	0.53667	0.41989	0.44876	0.44562	0.42593	0.40593	0.53757
3227	0.66354	0.38038	0.37266	0.47774	0.36594	0.53783	0.41948	0.44845	0.44562	0.42538	0.40529	0.5373
3226.5	0.66386	0.37978	0.37209	0.47735	0.3655	0.53814	0.41935	0.44839	0.44618	0.42479	0.40478	0.53737
3226	0.66457	0.37917	0.37164	0.47709	0.36553	0.53716	0.41932	0.44837	0.4467	0.42433	0.4043	0.5373
3225.5	0.66533	0.37868	0.37126	0.47701	0.36563	0.53512	0.41922	0.44811	0.44656	0.42425	0.40375	0.53651
3225	0.66609	0.37834	0.37093	0.47731	0.36538	0.53284	0.41903	0.44757	0.44569	0.42449	0.403	0.53508
3224.5	0.66663	0.37811	0.3707	0.47773	0.36461	0.53106	0.41877	0.44699	0.44449	0.42456	0.40199	0.53369
3224	0.66625	0.37789	0.37059	0.47758	0.36352	0.53	0.41836	0.44659	0.4436	0.424	0.40084	0.53292
3223.5	0.6645	0.37759	0.37057	0.47658	0.36239	0.52961	0.41774	0.44633	0.44336	0.42298	0.39971	0.53285
3223	0.66203	0.37727	0.3705	0.47529	0.36137	0.52994	0.41691	0.44601	0.44367	0.42213	0.39869	0.53313
3222.5	0.66015	0.37696	0.37023	0.47459	0.36042	0.53094	0.41599	0.44551	0.44396	0.42191	0.39783	0.53323
3222	0.65966	0.37654	0.36958	0.47474	0.35946	0.53218	0.41514	0.44484	0.44362	0.42209	0.39711	0.53273
3221.5	0.66024	0.37578	0.36848	0.47525	0.35849	0.53301	0.41452	0.44409	0.44256	0.42215	0.39647	0.53156
3221	0.66115	0.37465	0.36709	0.47539	0.35758	0.53306	0.41415	0.4433	0.44133	0.42183	0.39574	0.53001
3220.5	0.66185	0.37351	0.36585	0.47479	0.35685	0.53244	0.41393	0.44243	0.44057	0.42122	0.3948	0.52847
3220	0.66203	0.3728	0.36519	0.47368	0.35637	0.53163	0.41365	0.4414	0.44034	0.42058	0.39365	0.5272
3219.5	0.66136	0.37259	0.36527	0.47288	0.35608	0.53092	0.41327	0.44031	0.44019	0.42015	0.39247	0.52634
3219	0.65977	0.37255	0.36588	0.47317	0.35574	0.53027	0.41285	0.4394	0.43974	0.41996	0.3915	0.52604
3218.5	0.65767	0.37233	0.36653	0.47447	0.35507	0.52945	0.4124	0.43887	0.43911	0.41977	0.39082	0.52637
3218	0.65572	0.37191	0.36671	0.47567	0.35403	0.5286	0.41176	0.43867	0.43852	0.4192	0.39026	0.52705
3217.5	0.6544	0.37147	0.36619	0.47561	0.3528	0.52822	0.41087	0.43856	0.43794	0.41818	0.38946	0.52753
3217	0.65378	0.37114	0.36526	0.47428	0.35158	0.52857	0.40989	0.43829	0.43721	0.41717	0.38822	0.52745
3216.5	0.65362	0.37097	0.36446	0.4727	0.35044	0.52901	0.40907	0.43765	0.43641	0.41659	0.38671	0.5268
3216	0.65354	0.37096	0.36411	0.47179	0.34936	0.52848	0.40856	0.43659	0.4358	0.41642	0.38533	0.52581
3215.5	0.6533	0.37107	0.36407	0.47163	0.34841	0.52664	0.40833	0.43534	0.43555	0.41636	0.38438	0.52474
3215	0.65312	0.37105	0.3639	0.47181	0.3477	0.52428	0.40826	0.43429	0.43561	0.41633	0.38376	0.52387
3214.5	0.65339	0.3706	0.36335	0.47206	0.34728	0.52255	0.4082	0.43367	0.43581	0.41652	0.38309	0.52333
3214	0.65412	0.36972	0.3625	0.47223	0.34696	0.52186	0.40798	0.43338	0.43591	0.41685	0.38211	0.52294
3213.5	0.65477	0.36874	0.36168	0.47198	0.34653	0.52187	0.40754	0.43313	0.43566	0.41688	0.38103	0.52235
3213	0.65485	0.36799	0.36114	0.47097	0.34592	0.52221	0.40696	0.43273	0.4349	0.41623	0.38024	0.52141
3212.5	0.65455	0.3675	0.36085	0.46935	0.34523	0.52272	0.40643	0.4321	0.43383	0.41503	0.37989	0.52051
3212	0.65448	0.36708	0.36048	0.4678	0.34457	0.52312	0.40604	0.43127	0.43289	0.41377	0.37969	0.52009
3211.5	0.6549	0.36656	0.35977	0.46698	0.34394	0.52285	0.40577	0.43041	0.43229	0.4129	0.37919	0.52011
3211	0.65538	0.36592	0.35884	0.4671	0.34316	0.52153	0.40553	0.42976	0.4319	0.41265	0.37825	0.51997
3210.5	0.65534	0.36526	0.35807	0.46786	0.34198	0.51944	0.40523	0.42935	0.43144	0.41289	0.37708	0.51917
3210	0.65473	0.3647	0.35774	0.46875	0.3404	0.51734	0.4048	0.42886	0.43084	0.41322	0.376	0.51792
3209.5	0.65392	0.36428	0.35778	0.46924	0.33874	0.51595	0.40421	0.42799	0.4302	0.41322	0.37511	0.51702
3209	0.65304	0.36387	0.35799	0.46893	0.33739	0.51546	0.40351	0.42684	0.42957	0.41275	0.37437	0.517
3208.5	0.65167	0.36333	0.35815	0.46771	0.33652	0.51562	0.40281	0.42585	0.42896	0.412	0.37361	0.51763
3208	0.64937	0.36271	0.35806	0.46582	0.33595	0.516	0.40219	0.42529	0.42846	0.41114	0.37271	0.5182
3207.5	0.64647	0.36225	0.35752	0.46374	0.33548	0.51606	0.40173	0.4251	0.42819	0.41017	0.37158	0.51824
3207	0.64407	0.36213	0.35655	0.46197	0.33504	0.51537	0.40142	0.42508	0.42806	0.40911	0.37026	0.51781
3206.5	0.64305	0.36218	0.35535	0.4609	0.33465	0.51394	0.40115	0.42505	0.42781	0.40822	0.36891	0.51711
3206	0.6433	0.36209	0.35418	0.4606	0.33422	0.51231	0.40075	0.42494	0.42731	0.40777	0.36766	0.51624
3205.5	0.64397	0.36172	0.35318	0.46068	0.33357	0.51108	0.40016	0.42466	0.42672	0.40769	0.36655	0.51524
3205	0.64429	0.36114	0.35241	0.46047	0.33265	0.51024	0.39948	0.42415	0.42621	0.40762	0.36558	0.51419
3204.5	0.6441	0.36045	0.35202	0.45957	0.33164	0.50918	0.39875	0.42341	0.42572	0.40724	0.36487	0.51317
3204	0.64356	0.3597	0.35205	0.45818	0.3308	0.50756	0.39794	0.42245	0.42497	0.40652	0.36455	0.51217
3203.5	0.64285	0.35903	0.35219	0.45681	0.33022	0.50585	0.39709	0.42133	0.42382	0.40561	0.36457	0.5112
3203	0.64217	0.35863	0.35205	0.45569	0.32972	0.50475	0.39637	0.42019	0.42239	0.40466	0.36463	0.51038
3202.5	0.6417	0.35852	0.35159	0.45478	0.32909	0.50435	0.39586	0.41925	0.42098	0.40378	0.3643	0.50971
3202	0.64142	0.35846	0.35111	0.45424	0.32824	0.50423	0.39547	0.41855	0.41989	0.40314	0.36339	0.50908
3201.5	0.64098	0.35815	0.35077	0.4545	0.32731	0.50408	0.395	0.41794	0.4193	0.40286	0.36211	0.50844
3201	0.64018	0.35752	0.35034	0.45573	0.32643	0.50413	0.39448	0.41722	0.41917	0.403	0.36083	0.50802
3200.5	0.63936	0.35674	0.34955	0.45732	0.32554	0.50467	0.39402	0.41629	0.41919	0.40352	0.35972	0.50799
3200	0.63903	0.35603	0.34851	0.45833	0.32455	0.50551	0.39362	0.41523	0.4189	0.40419	0.35866	0.50807
3199.5	0.63922	0.35541	0.34755	0.45818	0.32359	0.50607	0.39307	0.4142	0.4181	0.40453	0.35747	0.50769
3199	0.63931	0.35474	0.34677	0.4569	0.32293	0.50577	0.39221	0.41338	0.41703	0.40386	0.35631	0.50661
3198.5	0.63868	0.35389	0.34597	0.45489	0.32266	0.50456	0.39114	0.4129	0.41618	0.402	0.35552	0.50518
3198	0.63734	0.353	0.34503	0.45264	0.32248	0.50309	0.39007	0.41268	0.41583	0.39958	0.35524	0.50394
3197.5	0.6359	0.35232	0.34408	0.45071	0.32192	0.50219	0.38921	0.4124	0.41589	0.39779	0.3552	0.50307
3197	0.635	0.35185	0.34327	0.44954	0.32083	0.50217	0.38865	0.41171	0.416	0.39731	0.35492	0.50237
3196.5	0.63467	0.35131	0.34261	0.44916	0.31946	0.50249	0.38825	0.41053	0.4158	0.39784	0.35421	0.50154
3196	0.63426	0.35053	0.34211	0.44917	0.31825	0.50243	0.38775	0.40912	0.41508	0.39847	0.35325	0.50047
3195.5	0.63307	0.34974	0.34187	0.44918	0.3174	0.50177	0.38701	0.40802	0.41387	0.39861	0.35225	0.49926
3195	0.63116	0.34936	0.34186	0.44895	0.31672	0.5007	0.38618	0.40759	0.41254	0.39823	0.35113	0.49823
3194.5	0.6294	0.34943	0.34186	0.44849	0.31582	0.4994	0.38557	0.40776	0.41156	0.39754	0.34955	0.49766
3194	0.62874	0.34954	0.34164	0.448	0.3146	0.49816	0.38522	0.40803	0.4112	0.3967	0.34742	0.49762
3193.5	0.62921	0.34924	0.34121	0.44785	0.3133	0.49747	0.38489	0.40787	0.41135	0.39579	0.34527	0.49783
3193	0.62998	0.34839	0.3408	0.44819	0.31227	0.49751	0.38427	0.40704	0.41156	0.39497	0.34385	0.4978
3192.5	0.63003	0.34723	0.34047	0.44853	0.31156	0.49755	0.38337	0.40562	0.41142	0.39425	0.34337	0.49723
3192	0.62907	0.34602	0.34013	0.44803	0.31095	0.49664	0.38235	0.40388	0.41078	0.39337	0.34333	0.49618
3191.5	0.62748	0.34496	0.33968	0.44632	0.31027	0.49494	0.38138	0.40214	0.40976	0.39215	0.34302	0.495
3191	0.62576	0.34408	0.33912	0.44405	0.30958	0.49357	0.38045	0.40066	0.40852	0.39078	0.34223	0.494
3190.5	0.62412	0.34324	0.33844	0.44232	0.30907	0.49316	0.37951	0.39956	0.40715	0.38974	0.34133	0.49314
3190	0.62261	0.3423	0.3376	0.4416	0.3087	0.4931	0.37853	0.39875	0.40572	0.38935	0.34076	0.49224
3189.5	0.62139	0.34121	0.33666	0.44156	0.30825	0.49256	0.37761	0.398	0.40442	0.38945	0.34058	0.49134
3189	0.6207	0.34018	0.33575	0.44165	0.30747	0.4917	0.37682	0.39721	0.40344	0.38963	0.34049	0.4907
3188.5	0.62036	0.33941	0.33497	0.44164	0.30632	0.49114	0.37617	0.39638	0.40276	0.3895	0.3402	0.49038
3188	0.6198	0.33897	0.33425	0.44153	0.30505	0.49084	0.37549	0.39559	0.40219	0.38884	0.33959	0.49004
3187.5	0.61869	0.33871	0.33352	0.44126	0.304	0.49019	0.37461	0.39486	0.40161	0.38767	0.33881	0.48927
3187	0.61747	0.33843	0.33278	0.44059	0.3033	0.48903	0.37356	0.3942	0.40112	0.38623	0.33803	0.48823
3186.5	0.61679	0.33796	0.33215	0.43934	0.30271	0.48793	0.3725	0.3936	0.40074	0.38485	0.33726	0.4875
3186	0.61658	0.33732	0.33163	0.43768	0.30184	0.48736	0.37157	0.39308	0.40029	0.38368	0.33634	0.48736
3185.5	0.61601	0.33664	0.33113	0.43607	0.30062	0.48712	0.37074	0.39261	0.39957	0.38271	0.33516	0.48734
3185	0.61453	0.33606	0.33047	0.43487	0.29939	0.48661	0.36994	0.39213	0.39862	0.38196	0.33379	0.48661
3184.5	0.61265	0.3356	0.32958	0.43418	0.29845	0.48547	0.36915	0.39153	0.3977	0.38152	0.33242	0.48482
3184	0.61142	0.33523	0.32857	0.4339	0.2977	0.48375	0.36838	0.39073	0.39695	0.38135	0.33114	0.48228
3183.5	0.61136	0.33491	0.32769	0.4339	0.29684	0.48188	0.36768	0.3896	0.39629	0.3811	0.32996	0.47969
3183	0.61204	0.33445	0.32702	0.43398	0.29576	0.48044	0.36709	0.38807	0.39554	0.3804	0.32885	0.47767
3182.5	0.61255	0.33359	0.32643	0.43376	0.29461	0.47986	0.36656	0.38629	0.39466	0.3792	0.32776	0.47659
3182	0.61207	0.33234	0.32578	0.433	0.29356	0.48007	0.36596	0.38463	0.39369	0.37785	0.32659	0.47641
3181.5	0.61038	0.33104	0.32509	0.43195	0.29269	0.4805	0.36511	0.38354	0.39268	0.37667	0.32542	0.47677
3181	0.60795	0.33012	0.32444	0.4311	0.29206	0.48049	0.36402	0.3831	0.39161	0.37578	0.32454	0.47716
3180.5	0.60561	0.32955	0.3237	0.43057	0.29172	0.47982	0.3628	0.38294	0.39052	0.37507	0.3241	0.47724
3180	0.60394	0.32895	0.32273	0.42985	0.29154	0.47874	0.36159	0.38252	0.38959	0.37453	0.32388	0.47689
3179.5	0.6029	0.32808	0.32171	0.42858	0.29125	0.47763	0.36045	0.38167	0.38899	0.3741	0.32353	0.4761
3179	0.60216	0.32705	0.32102	0.42714	0.2906	0.47658	0.35943	0.38063	0.38873	0.37368	0.323	0.47494
3178.5	0.60165	0.32605	0.32081	0.42632	0.28955	0.47551	0.35859	0.37964	0.3885	0.3731	0.32252	0.47364
3178	0.60145	0.32514	0.32067	0.42643	0.28828	0.47462	0.35789	0.37866	0.38787	0.37227	0.32213	0.47265
3177.5	0.60129	0.32426	0.32009	0.42699	0.28704	0.4744	0.35717	0.37748	0.38664	0.37129	0.32149	0.47221
3177	0.60058	0.3234	0.31901	0.42718	0.28598	0.47489	0.3563	0.37609	0.38496	0.37035	0.32034	0.47207
3176.5	0.599	0.3226	0.31778	0.42643	0.28511	0.47529	0.3553	0.3747	0.38317	0.3696	0.31887	0.47171
3176	0.59691	0.32184	0.31675	0.42464	0.28437	0.47448	0.35425	0.37351	0.38153	0.36904	0.31752	0.4708
3175.5	0.59497	0.32114	0.31598	0.42223	0.28375	0.4723	0.35325	0.37252	0.38012	0.36845	0.31661	0.46943
3175	0.59355	0.32058	0.31532	0.42002	0.28331	0.46959	0.35233	0.37161	0.37896	0.36756	0.31619	0.46773
3174.5	0.59245	0.32017	0.31462	0.4187	0.28308	0.46727	0.35148	0.3708	0.37798	0.36629	0.3161	0.46566
3174	0.59121	0.31983	0.31395	0.4183	0.28295	0.46558	0.35064	0.3702	0.37713	0.36481	0.31604	0.46342
3173.5	0.58961	0.3195	0.31354	0.41819	0.28276	0.46447	0.3497	0.36987	0.37644	0.36339	0.31571	0.46175
3173	0.58789	0.3191	0.31347	0.41778	0.28242	0.4641	0.34865	0.36963	0.37601	0.36228	0.31494	0.4614
3172.5	0.58654	0.31854	0.31339	0.41694	0.28184	0.46449	0.34758	0.36916	0.37584	0.36158	0.31388	0.46218
3172	0.58579	0.31775	0.31282	0.41589	0.28095	0.46505	0.34657	0.36823	0.37558	0.36125	0.31273	0.46298
3171.5	0.58532	0.31687	0.31171	0.41475	0.27974	0.465	0.34562	0.36694	0.37488	0.36106	0.31162	0.46272
3171	0.58458	0.31602	0.31051	0.41352	0.27831	0.46417	0.34467	0.36555	0.37372	0.36067	0.31057	0.46138
3170.5	0.58341	0.3151	0.30966	0.41225	0.27695	0.46303	0.34367	0.36423	0.37249	0.35988	0.30964	0.45968
3170	0.58217	0.31393	0.30907	0.41109	0.27587	0.46204	0.34263	0.36299	0.37154	0.35882	0.30882	0.45827
3169.5	0.58134	0.31265	0.30836	0.41016	0.27509	0.46125	0.34159	0.36184	0.3709	0.35778	0.30795	0.45726
3169	0.58109	0.31166	0.30746	0.40948	0.27436	0.46056	0.34063	0.36084	0.37033	0.35688	0.30683	0.45645
3168.5	0.58112	0.31112	0.30662	0.40899	0.27337	0.45997	0.33982	0.36002	0.36958	0.35604	0.30538	0.4557
3168	0.58079	0.31079	0.30609	0.40853	0.27204	0.45947	0.33911	0.35927	0.36857	0.35523	0.3038	0.45493
3167.5	0.5795	0.31035	0.30581	0.40782	0.27057	0.45897	0.33834	0.35846	0.36744	0.35444	0.30257	0.45407
3167	0.57724	0.30977	0.30556	0.4067	0.26938	0.45827	0.3374	0.35758	0.36644	0.35356	0.30209	0.45312
3166.5	0.57461	0.30911	0.30518	0.40529	0.26862	0.45729	0.3363	0.35669	0.36572	0.35242	0.30234	0.45217
3166	0.57236	0.30832	0.30454	0.40401	0.26804	0.45621	0.33514	0.35579	0.36514	0.35108	0.30278	0.45147
3165.5	0.57077	0.30736	0.30361	0.40324	0.2673	0.45555	0.334	0.35489	0.36434	0.34989	0.30267	0.45133
3165	0.5696	0.30639	0.30245	0.40292	0.26635	0.45569	0.33294	0.35406	0.36316	0.34917	0.3017	0.45177
3164.5	0.56861	0.3056	0.30114	0.40268	0.26542	0.45633	0.33195	0.35344	0.3618	0.34885	0.30018	0.45221
3164	0.56776	0.30498	0.29978	0.40214	0.26472	0.45663	0.33096	0.35308	0.36057	0.34859	0.29867	0.4518
3163.5	0.56702	0.30443	0.29848	0.40119	0.26425	0.4561	0.32989	0.35291	0.35954	0.34809	0.29753	0.45018
3163	0.56614	0.30395	0.29744	0.40009	0.26393	0.45518	0.32873	0.3527	0.35861	0.34726	0.29679	0.44801
3162.5	0.56498	0.30356	0.29676	0.3992	0.26368	0.45438	0.3276	0.35225	0.35775	0.3462	0.29634	0.44626
3162	0.56373	0.30314	0.29632	0.39875	0.26345	0.4534	0.32664	0.35147	0.357	0.34512	0.29611	0.44525
3161.5	0.56264	0.30254	0.29591	0.3987	0.26318	0.45139	0.3258	0.35048	0.35634	0.34424	0.296	0.44441
3161	0.5617	0.30179	0.29546	0.39871	0.26281	0.44823	0.32497	0.34946	0.3557	0.34363	0.29583	0.4431
3160.5	0.5607	0.30106	0.29506	0.39839	0.26227	0.44499	0.32405	0.3485	0.35509	0.34312	0.29536	0.4413
3160	0.5596	0.30037	0.29472	0.39763	0.26148	0.44298	0.32308	0.34749	0.35462	0.34253	0.29447	0.43949
3159.5	0.55859	0.29953	0.29439	0.39662	0.26048	0.44257	0.32211	0.34627	0.35427	0.34191	0.29332	0.43805
3159	0.55777	0.29842	0.29401	0.39554	0.25949	0.44312	0.32116	0.3448	0.35388	0.34138	0.29227	0.43709
3158.5	0.55692	0.2971	0.2935	0.39437	0.25874	0.44376	0.32019	0.34321	0.35336	0.34087	0.29169	0.43652
3158	0.55576	0.29582	0.29271	0.39296	0.25826	0.444	0.31918	0.34178	0.35277	0.34014	0.29159	0.43623
3157.5	0.55434	0.29477	0.29154	0.39139	0.25791	0.44372	0.31814	0.34073	0.35217	0.33909	0.29165	0.43609
3157	0.55309	0.29405	0.2902	0.39002	0.25749	0.44291	0.31716	0.34007	0.35149	0.33786	0.29142	0.4359
3156.5	0.55242	0.29362	0.28912	0.38906	0.25693	0.44143	0.31635	0.33955	0.35063	0.33667	0.29066	0.43545
3156	0.55229	0.29337	0.28851	0.38833	0.25625	0.43918	0.31572	0.33886	0.34961	0.33561	0.2895	0.43467
3155.5	0.55228	0.29311	0.28827	0.3874	0.2555	0.43654	0.31514	0.33785	0.34849	0.33462	0.28834	0.43371
3155	0.55185	0.29264	0.28809	0.38603	0.25475	0.43437	0.31439	0.33668	0.34727	0.33362	0.28756	0.43275
3154.5	0.55073	0.29179	0.28771	0.38438	0.25408	0.43354	0.3133	0.33564	0.34601	0.33254	0.28724	0.4319
3154	0.54895	0.29055	0.28697	0.38293	0.25345	0.43413	0.31191	0.33483	0.3448	0.33145	0.28711	0.43111
3153.5	0.54687	0.28911	0.28584	0.38205	0.25276	0.43519	0.31044	0.33412	0.34366	0.33054	0.28684	0.43029
3153	0.54507	0.28778	0.28461	0.38186	0.25197	0.43547	0.30917	0.33327	0.34247	0.32995	0.28636	0.4295
3152.5	0.54407	0.28674	0.28368	0.38212	0.25112	0.43441	0.30826	0.33227	0.34126	0.32961	0.28578	0.42877
3152	0.54383	0.28593	0.28321	0.38244	0.25024	0.43257	0.30768	0.33132	0.34038	0.32928	0.28519	0.42804
3151.5	0.54371	0.28522	0.28295	0.38251	0.24932	0.43106	0.30727	0.33057	0.34012	0.32878	0.28456	0.42727
3151	0.54305	0.28464	0.28252	0.38233	0.24848	0.43054	0.30685	0.32994	0.34027	0.32807	0.28386	0.42657
3150.5	0.54184	0.28424	0.28182	0.38207	0.24793	0.43065	0.30629	0.32922	0.34021	0.32723	0.28315	0.42616
3150	0.54051	0.28406	0.281	0.38187	0.24782	0.43068	0.30557	0.32845	0.33957	0.32634	0.28242	0.42608
3149.5	0.53935	0.284	0.28025	0.38156	0.24803	0.43031	0.30472	0.32788	0.33857	0.32549	0.28161	0.42608
3149	0.53827	0.28398	0.27971	0.38073	0.24826	0.42985	0.3038	0.32765	0.33757	0.3247	0.28078	0.42585
3148.5	0.53713	0.2839	0.27946	0.3791	0.24817	0.4296	0.30288	0.32754	0.33669	0.32381	0.28001	0.42529
3148	0.53597	0.28372	0.27937	0.37688	0.24755	0.42945	0.30196	0.32726	0.33585	0.32273	0.27931	0.4246
3147.5	0.53477	0.2835	0.27913	0.37479	0.24647	0.42911	0.30097	0.32681	0.33502	0.32158	0.27862	0.42396
3147	0.5334	0.28329	0.27852	0.37343	0.24524	0.42842	0.29991	0.3264	0.33423	0.32062	0.27798	0.42335
3146.5	0.53194	0.28297	0.27764	0.37284	0.24419	0.42739	0.29887	0.32605	0.33337	0.31994	0.27753	0.42251
3146	0.5308	0.28233	0.27682	0.37266	0.24344	0.4261	0.29805	0.32548	0.33228	0.31947	0.27725	0.42129
3145.5	0.53018	0.28129	0.27622	0.3726	0.24287	0.42488	0.29753	0.32444	0.33108	0.31916	0.27701	0.41988
3145	0.52972	0.2801	0.27576	0.37268	0.24243	0.42411	0.29715	0.32307	0.33007	0.31906	0.27673	0.41873
3144.5	0.52883	0.27909	0.27532	0.37291	0.24213	0.4239	0.2966	0.3218	0.32948	0.31908	0.27653	0.41804
3144	0.52749	0.2784	0.27497	0.3731	0.242	0.42391	0.29572	0.32088	0.32922	0.3189	0.27641	0.41757
3143.5	0.52631	0.27797	0.27479	0.37306	0.2419	0.42372	0.29462	0.32022	0.32913	0.31832	0.27616	0.41693
3143	0.52569	0.27759	0.27469	0.37277	0.24166	0.42311	0.29354	0.31939	0.32903	0.3174	0.27565	0.416
3142.5	0.52538	0.27708	0.27444	0.37229	0.24123	0.42206	0.29257	0.31815	0.32871	0.31632	0.27498	0.41503
3142	0.52478	0.27636	0.27384	0.37145	0.24065	0.42066	0.2916	0.31671	0.32802	0.31515	0.27434	0.4143
3141.5	0.52362	0.27552	0.27296	0.37007	0.23991	0.41924	0.29055	0.3156	0.327	0.31392	0.27374	0.41381
3141	0.52213	0.27463	0.272	0.36829	0.23912	0.41825	0.28951	0.31507	0.32589	0.31279	0.27316	0.41332
3140.5	0.5208	0.27372	0.27107	0.36662	0.23848	0.41782	0.28865	0.3148	0.32482	0.31189	0.27268	0.41269
3140	0.52	0.27278	0.27017	0.36552	0.23819	0.41755	0.28802	0.31425	0.32373	0.31124	0.27236	0.412
3139.5	0.51972	0.27195	0.26932	0.36498	0.23819	0.41703	0.2875	0.31341	0.32261	0.31067	0.27207	0.41141
3139	0.51949	0.27143	0.26868	0.36461	0.23818	0.41636	0.28698	0.31267	0.32172	0.31006	0.27162	0.41096
3138.5	0.51879	0.27116	0.26837	0.36398	0.23787	0.41583	0.28646	0.31223	0.32133	0.30937	0.27104	0.41056
3138	0.51761	0.27088	0.2683	0.36306	0.23716	0.41549	0.28599	0.31182	0.3213	0.30865	0.27047	0.41008
3137.5	0.51657	0.27047	0.26824	0.36219	0.23615	0.4153	0.28558	0.3112	0.32116	0.30801	0.27005	0.40951
3137	0.5162	0.27011	0.26803	0.36177	0.2352	0.41531	0.28513	0.31054	0.3206	0.30755	0.26973	0.40891
3136.5	0.51622	0.27002	0.26766	0.36171	0.2346	0.4155	0.28453	0.31014	0.31977	0.30724	0.26948	0.40824
3136	0.51578	0.27009	0.26718	0.36151	0.2344	0.4154	0.28379	0.30998	0.31901	0.30691	0.26927	0.40746
3135.5	0.51445	0.27008	0.26649	0.36081	0.23433	0.41442	0.28307	0.30977	0.31841	0.30646	0.26908	0.40664
3135	0.51273	0.26985	0.26557	0.35971	0.23412	0.41264	0.28251	0.30944	0.31779	0.306	0.26891	0.40598
3134.5	0.51149	0.26938	0.26452	0.35856	0.23379	0.41087	0.2821	0.30915	0.31708	0.30558	0.26882	0.40557
3134	0.51106	0.26871	0.26357	0.3575	0.23358	0.40993	0.2817	0.30892	0.31657	0.30503	0.26886	0.40541
3133.5	0.51116	0.26792	0.26291	0.35639	0.23356	0.40998	0.28122	0.30852	0.31651	0.30415	0.26896	0.40547
3133	0.5112	0.2672	0.26266	0.35533	0.23355	0.41056	0.28063	0.30775	0.31677	0.30306	0.269	0.40564
3132.5	0.51071	0.26664	0.26277	0.35466	0.23342	0.4109	0.27996	0.30663	0.31683	0.30221	0.26887	0.40561
3132	0.50946	0.26612	0.26302	0.3546	0.23319	0.41047	0.27917	0.30542	0.31629	0.30194	0.2685	0.40492
3131.5	0.50768	0.26554	0.26308	0.35489	0.23294	0.40929	0.27832	0.30434	0.3152	0.30223	0.26783	0.40347
3131	0.50608	0.26498	0.2628	0.35498	0.2327	0.40795	0.2776	0.30354	0.31392	0.30271	0.26691	0.4018
3130.5	0.50538	0.26459	0.26229	0.3546	0.23247	0.4071	0.27716	0.30302	0.31287	0.30291	0.26603	0.40072
3130	0.50567	0.2644	0.26179	0.35397	0.2323	0.40693	0.27697	0.30273	0.31231	0.30249	0.26545	0.40058
3129.5	0.50631	0.26431	0.26145	0.35342	0.23218	0.40715	0.27688	0.30257	0.31217	0.30146	0.26522	0.40098
3129	0.50652	0.26427	0.26127	0.35306	0.23197	0.40732	0.27674	0.30243	0.3121	0.30016	0.26519	0.40113
3128.5	0.50596	0.26429	0.26116	0.35277	0.23157	0.40708	0.27653	0.30231	0.3117	0.29898	0.2652	0.40057
3128	0.50484	0.26435	0.26102	0.35248	0.23112	0.40606	0.27622	0.30228	0.31104	0.29815	0.26526	0.39952
3127.5	0.5035	0.26438	0.26067	0.35232	0.23088	0.40417	0.27583	0.3024	0.31053	0.29772	0.26541	0.39863
3127	0.5022	0.26435	0.26007	0.3524	0.2309	0.40195	0.27542	0.30258	0.31043	0.29765	0.2656	0.3983
3126.5	0.50111	0.26418	0.25936	0.35252	0.23092	0.40041	0.27501	0.30262	0.31047	0.29775	0.26574	0.39837
3126	0.50028	0.26372	0.25884	0.35218	0.23072	0.40036	0.27456	0.30236	0.31028	0.29775	0.26576	0.39845
3125.5	0.49966	0.26299	0.25871	0.35116	0.23035	0.40174	0.274	0.30183	0.30985	0.29751	0.26565	0.39844
3125	0.49897	0.26218	0.25882	0.34979	0.23005	0.40367	0.27337	0.30118	0.30949	0.29722	0.26545	0.39855
3124.5	0.49797	0.2615	0.25886	0.34878	0.22998	0.40505	0.27282	0.30053	0.30921	0.29715	0.26525	0.3988
3124	0.49672	0.26095	0.25856	0.34858	0.23013	0.40515	0.2725	0.29997	0.30884	0.29721	0.26517	0.39879
3123.5	0.49568	0.26045	0.25798	0.34907	0.2304	0.4041	0.27241	0.29962	0.30839	0.29707	0.26518	0.39814
3123	0.49525	0.26004	0.25738	0.34974	0.23065	0.40262	0.27242	0.29951	0.30821	0.29658	0.26514	0.39692
3122.5	0.4953	0.25979	0.25703	0.35016	0.23076	0.40142	0.27232	0.29948	0.30831	0.29592	0.26495	0.39562
3122	0.49523	0.25969	0.25686	0.35018	0.23068	0.40065	0.27196	0.29931	0.30826	0.29537	0.26462	0.39471
3121.5	0.49461	0.25963	0.25667	0.3498	0.23051	0.40005	0.2714	0.29905	0.30776	0.29493	0.26426	0.39443
3121	0.49364	0.25961	0.25642	0.34909	0.23036	0.39934	0.27081	0.29893	0.30717	0.2944	0.26396	0.39461
3120.5	0.49288	0.25971	0.25625	0.34822	0.23019	0.39835	0.27032	0.29902	0.30712	0.29369	0.26373	0.39475
3120	0.49256	0.25989	0.25628	0.34747	0.22991	0.39704	0.2699	0.2992	0.30772	0.29292	0.2636	0.39433
3119.5	0.49241	0.26007	0.25634	0.34697	0.2295	0.39564	0.26946	0.29933	0.30843	0.29228	0.26366	0.39336
3119	0.49202	0.26022	0.25622	0.34645	0.22909	0.3948	0.26907	0.29935	0.30865	0.29179	0.264	0.39252
3118.5	0.49141	0.2603	0.25594	0.34554	0.22882	0.39508	0.26887	0.29923	0.30825	0.2914	0.26459	0.39251
3118	0.49105	0.2602	0.2558	0.34431	0.22873	0.39638	0.26894	0.29895	0.30752	0.29109	0.26513	0.39341
3117.5	0.49127	0.25984	0.256	0.34333	0.22882	0.39791	0.26918	0.29863	0.30681	0.29102	0.2653	0.3946
3117	0.4918	0.25934	0.25643	0.34325	0.22903	0.39884	0.26944	0.29845	0.30637	0.29135	0.26494	0.39541
3116.5	0.49199	0.25891	0.25673	0.34415	0.22921	0.39889	0.26957	0.29844	0.30628	0.29197	0.26423	0.39552
3116	0.49141	0.25868	0.25668	0.34554	0.22918	0.39839	0.2695	0.29846	0.30647	0.29261	0.26355	0.395
3115.5	0.4904	0.25868	0.25639	0.34675	0.229	0.39787	0.26928	0.29851	0.30685	0.29304	0.26325	0.39408
3115	0.48988	0.25893	0.25617	0.34736	0.22902	0.39749	0.26914	0.29874	0.30735	0.29333	0.26354	0.39295
3114.5	0.49048	0.25933	0.25627	0.34722	0.22953	0.39705	0.26926	0.29911	0.30795	0.29353	0.26442	0.39184
3114	0.49191	0.25963	0.25668	0.34647	0.23045	0.39652	0.26966	0.2993	0.30851	0.29351	0.26557	0.39114
3113.5	0.49316	0.2597	0.25719	0.34544	0.2314	0.39642	0.27014	0.29908	0.30885	0.29317	0.26653	0.39138
3113	0.49341	0.25971	0.25758	0.34463	0.232	0.39739	0.2705	0.29873	0.30895	0.29266	0.26694	0.3928
3112.5	0.49277	0.25987	0.25773	0.34441	0.23211	0.39914	0.2707	0.29868	0.30896	0.29238	0.26682	0.39491
3112	0.49212	0.26008	0.25764	0.34476	0.23184	0.40047	0.27087	0.29906	0.30908	0.29256	0.26646	0.3966
3111.5	0.49221	0.2601	0.25743	0.34529	0.23135	0.40046	0.27108	0.29961	0.30928	0.29307	0.26615	0.3971
3111	0.49288	0.2599	0.25725	0.34549	0.23081	0.39944	0.2713	0.3001	0.30942	0.29358	0.26588	0.39662
3110.5	0.4933	0.25979	0.25722	0.34527	0.23023	0.39838	0.27137	0.30044	0.30946	0.29373	0.26545	0.39592
3110	0.49295	0.25998	0.25734	0.345	0.22965	0.39786	0.27122	0.30047	0.30965	0.29342	0.26475	0.39549
3109.5	0.49215	0.26036	0.25748	0.34517	0.22922	0.39776	0.27101	0.3001	0.31026	0.29296	0.26401	0.39522
3109	0.49155	0.26067	0.25763	0.34583	0.22922	0.39789	0.27101	0.29947	0.31126	0.29283	0.26378	0.39491
3108.5	0.4913	0.2608	0.25787	0.34652	0.22981	0.39815	0.27131	0.29899	0.31227	0.29328	0.2644	0.39447
3108	0.49112	0.26081	0.25826	0.34675	0.23081	0.39835	0.27174	0.299	0.31283	0.294	0.2657	0.39398
3107.5	0.49086	0.26085	0.25872	0.34655	0.23189	0.39825	0.27206	0.29945	0.3128	0.29448	0.2671	0.39358
3107	0.4908	0.26105	0.25911	0.34626	0.23279	0.39802	0.27229	0.30006	0.31239	0.29451	0.2681	0.39359
3106.5	0.49112	0.26141	0.25941	0.34608	0.23343	0.39811	0.27253	0.30054	0.31189	0.29433	0.26856	0.39433
3106	0.49164	0.26182	0.2597	0.34586	0.23375	0.39875	0.27277	0.30089	0.31155	0.29424	0.26853	0.39566
3105.5	0.49215	0.26222	0.25999	0.34539	0.23376	0.39969	0.27293	0.30133	0.3115	0.29429	0.26819	0.3971
3105	0.49265	0.26272	0.26025	0.34472	0.23364	0.40058	0.27304	0.30201	0.31177	0.29442	0.26782	0.39821
3104.5	0.49305	0.26338	0.2604	0.34416	0.23374	0.40113	0.27323	0.30276	0.31216	0.29466	0.26776	0.39899
3104	0.49294	0.26407	0.26043	0.34402	0.23422	0.40115	0.27355	0.30317	0.31239	0.29504	0.26814	0.39961
3103.5	0.49209	0.26451	0.2604	0.34438	0.23494	0.40067	0.27385	0.30313	0.31228	0.29548	0.26868	0.40007
3103	0.49107	0.2646	0.26038	0.34505	0.23555	0.40016	0.274	0.30294	0.31197	0.29578	0.26893	0.40023
3102.5	0.49094	0.26448	0.26042	0.34572	0.23583	0.40016	0.27408	0.30299	0.31183	0.29584	0.26873	0.39999
3102	0.49208	0.26432	0.26056	0.34636	0.2358	0.40071	0.2742	0.30334	0.31217	0.29569	0.26832	0.3994
3101.5	0.49378	0.26426	0.26084	0.34716	0.23565	0.40132	0.27441	0.30382	0.313	0.29554	0.26808	0.39869
3101	0.49489	0.26435	0.26119	0.34808	0.2356	0.40163	0.2747	0.30433	0.31405	0.29552	0.26827	0.39812
3100.5	0.49482	0.26459	0.26147	0.34875	0.23576	0.40165	0.27506	0.30486	0.31505	0.29565	0.26887	0.39786
3100	0.49374	0.26491	0.26157	0.34891	0.23607	0.40142	0.27549	0.3054	0.31591	0.29584	0.2696	0.39782
3099.5	0.49225	0.26536	0.26148	0.34882	0.23641	0.40089	0.2759	0.30595	0.31661	0.29605	0.27016	0.39777
3099	0.49101	0.26608	0.26133	0.34892	0.23669	0.40023	0.27619	0.30668	0.31705	0.29634	0.27048	0.39768
3098.5	0.49059	0.26702	0.2613	0.34918	0.23691	0.39992	0.2764	0.30768	0.31703	0.29671	0.27072	0.3978
3098	0.49109	0.26779	0.26145	0.3492	0.23708	0.40022	0.27659	0.30867	0.31659	0.29708	0.27107	0.39837
3097.5	0.49207	0.26803	0.26169	0.3489	0.23724	0.40086	0.27684	0.30916	0.31605	0.29735	0.27147	0.39926
3097	0.49278	0.26783	0.26193	0.34874	0.23741	0.40145	0.27715	0.30897	0.31575	0.29751	0.27177	0.40004
3096.5	0.4928	0.26755	0.26212	0.3491	0.23766	0.40199	0.2775	0.3084	0.31579	0.29766	0.2719	0.40038
3096	0.49237	0.26744	0.26226	0.34977	0.23805	0.40271	0.2778	0.30797	0.31613	0.29782	0.27202	0.40035
3095.5	0.4921	0.26748	0.26242	0.35024	0.2386	0.40376	0.27797	0.30795	0.3168	0.298	0.27237	0.40025
3095	0.49244	0.26761	0.2627	0.35031	0.23926	0.40504	0.27801	0.30826	0.31772	0.29816	0.27301	0.40036
3094.5	0.49336	0.26793	0.26315	0.35017	0.23982	0.40639	0.27807	0.30855	0.31851	0.29827	0.27378	0.40074
3094	0.49453	0.26838	0.26375	0.35013	0.24	0.40742	0.27829	0.30858	0.31883	0.29829	0.27435	0.40129
3093.5	0.49546	0.26881	0.2644	0.35037	0.23974	0.40757	0.27871	0.30839	0.31872	0.29827	0.27443	0.40187
3093	0.49568	0.26915	0.26498	0.35083	0.23929	0.40661	0.27917	0.3083	0.31861	0.29838	0.27405	0.40233
3092.5	0.49502	0.26952	0.26537	0.35116	0.23896	0.40504	0.2795	0.30854	0.31875	0.29864	0.27347	0.40259
3092	0.49401	0.26987	0.26543	0.35095	0.23886	0.40383	0.2797	0.30901	0.31911	0.29892	0.27303	0.40279
3091.5	0.49353	0.26995	0.26504	0.35026	0.23899	0.40368	0.27995	0.30938	0.3196	0.29905	0.27292	0.40318
3091	0.49407	0.26957	0.2643	0.34964	0.23939	0.40455	0.28031	0.30945	0.32011	0.29912	0.27306	0.40386
3090.5	0.49512	0.26899	0.26354	0.34958	0.24005	0.40574	0.28068	0.30931	0.32033	0.29928	0.27328	0.40449
3090	0.4957	0.2686	0.26316	0.35001	0.24077	0.40649	0.28084	0.30922	0.32002	0.29946	0.27352	0.40466
3089.5	0.4953	0.2686	0.26337	0.35054	0.24127	0.40651	0.28076	0.30936	0.31949	0.29942	0.27391	0.40438
3089	0.49425	0.26892	0.26404	0.35089	0.24142	0.40625	0.28064	0.30972	0.31945	0.29915	0.27453	0.40413
3088.5	0.49322	0.26944	0.2648	0.35095	0.24131	0.4063	0.2807	0.31012	0.32027	0.29901	0.2752	0.40428
3088	0.49268	0.27009	0.26531	0.35063	0.24104	0.40667	0.28105	0.31034	0.3216	0.29927	0.27549	0.40466
3087.5	0.49283	0.27074	0.26554	0.35005	0.24073	0.40678	0.28162	0.31039	0.32284	0.29976	0.27527	0.40482
3087	0.49363	0.27126	0.26568	0.34963	0.24061	0.40634	0.28226	0.31052	0.32377	0.30002	0.27497	0.40458
3086.5	0.49476	0.27154	0.26594	0.3497	0.24082	0.40583	0.28275	0.3109	0.32438	0.29983	0.2752	0.4041
3086	0.49565	0.27154	0.26629	0.35014	0.24125	0.40587	0.28294	0.31134	0.32457	0.29944	0.27602	0.4036
3085.5	0.4959	0.27127	0.26655	0.35053	0.24164	0.4063	0.28284	0.31153	0.32427	0.29932	0.27694	0.40326
3085	0.49562	0.2709	0.26658	0.35074	0.24203	0.40638	0.28265	0.31143	0.32376	0.29974	0.27756	0.40329
3084.5	0.49528	0.27076	0.26646	0.35097	0.24267	0.40581	0.28259	0.31127	0.3235	0.30058	0.27789	0.40386
3084	0.49515	0.27104	0.26637	0.35138	0.24347	0.40508	0.28267	0.31131	0.32366	0.30149	0.27809	0.40478
3083.5	0.49517	0.27168	0.26645	0.35194	0.24396	0.40472	0.28277	0.31155	0.32403	0.30221	0.27809	0.40556
3083	0.49519	0.27242	0.26667	0.35251	0.24379	0.40461	0.28284	0.31191	0.3242	0.30266	0.27778	0.40575
3082.5	0.49518	0.27302	0.26695	0.35303	0.24319	0.40425	0.2829	0.3123	0.32392	0.30288	0.2773	0.40529
3082	0.49523	0.27336	0.26722	0.35339	0.24265	0.40373	0.283	0.31256	0.32316	0.30287	0.27694	0.40453
3081.5	0.49554	0.2734	0.26749	0.35359	0.24237	0.40379	0.28318	0.31256	0.32226	0.3027	0.27675	0.40406
3081	0.49626	0.2732	0.26783	0.35383	0.24222	0.40503	0.28347	0.31237	0.32176	0.30256	0.27663	0.40441
3080.5	0.49726	0.27293	0.26817	0.3543	0.24212	0.40724	0.28386	0.31222	0.32189	0.30262	0.2766	0.40575
3080	0.49803	0.2728	0.26834	0.35475	0.24211	0.40954	0.2842	0.3123	0.32235	0.30283	0.27678	0.40756
3079.5	0.49806	0.27286	0.26815	0.35459	0.24227	0.41108	0.28436	0.31253	0.32268	0.30294	0.2771	0.40887
3079	0.4974	0.27296	0.26771	0.35365	0.24261	0.41151	0.28436	0.31263	0.32283	0.30274	0.27736	0.40897
3078.5	0.49679	0.27283	0.26733	0.35241	0.24308	0.41099	0.28442	0.31239	0.32309	0.30228	0.2775	0.408
3078	0.4969	0.27239	0.26729	0.3515	0.24354	0.40992	0.28468	0.31179	0.32362	0.30179	0.27768	0.40671
3077.5	0.49773	0.2718	0.26759	0.35104	0.24376	0.40882	0.28509	0.31111	0.32433	0.30157	0.27807	0.40578
3077	0.49854	0.27138	0.26804	0.35082	0.2436	0.40814	0.28547	0.31073	0.325	0.30179	0.27862	0.40537
3076.5	0.49861	0.2713	0.26848	0.35077	0.24323	0.40804	0.28564	0.31083	0.32546	0.30235	0.27907	0.40528
3076	0.49793	0.27149	0.26884	0.35112	0.24295	0.40834	0.28554	0.31119	0.32562	0.30301	0.27913	0.40536
3075.5	0.49717	0.27175	0.26908	0.35204	0.24279	0.40861	0.28525	0.31149	0.32548	0.30358	0.27865	0.40561
3075	0.49703	0.27192	0.26919	0.35331	0.24251	0.40855	0.28497	0.31156	0.32517	0.30401	0.27778	0.40596
3074.5	0.4974	0.27204	0.2692	0.3544	0.24204	0.40815	0.2849	0.31145	0.32476	0.3043	0.27698	0.40617
3074	0.49755	0.27218	0.26917	0.3548	0.24165	0.40775	0.28509	0.31125	0.3242	0.30428	0.2767	0.40607
3073.5	0.49697	0.27227	0.26908	0.35437	0.24168	0.40767	0.28541	0.31091	0.32361	0.30387	0.27696	0.40577
3073	0.496	0.27216	0.26877	0.35352	0.24208	0.40789	0.28569	0.31045	0.32337	0.30325	0.27737	0.40552
3072.5	0.49537	0.27181	0.26813	0.353	0.24246	0.40798	0.28582	0.30998	0.32376	0.30286	0.27757	0.40533
3072	0.49535	0.27145	0.26725	0.35322	0.24246	0.40758	0.28585	0.30972	0.32446	0.3029	0.27754	0.40501
3071.5	0.49547	0.27143	0.26636	0.35386	0.24207	0.4069	0.28583	0.30972	0.32477	0.30319	0.27741	0.40444
3071	0.49519	0.27183	0.26567	0.3542	0.24155	0.40663	0.28582	0.30991	0.32421	0.30341	0.27719	0.40375
3070.5	0.49451	0.27229	0.26522	0.35392	0.24124	0.4071	0.28576	0.31006	0.32294	0.30349	0.27681	0.40319
3070	0.49381	0.2723	0.26499	0.35339	0.24119	0.40786	0.28558	0.3099	0.32147	0.30356	0.2763	0.40285
3069.5	0.49332	0.27169	0.26485	0.35317	0.24121	0.40811	0.28526	0.30932	0.32034	0.30378	0.27574	0.40275
3069	0.49312	0.27081	0.26466	0.35333	0.24105	0.4075	0.28491	0.30847	0.31994	0.30407	0.27511	0.40288
3068.5	0.49322	0.27015	0.26424	0.35347	0.2407	0.40639	0.28464	0.30768	0.32029	0.30423	0.27435	0.4032
3068	0.49349	0.26984	0.26359	0.35334	0.24025	0.4053	0.28443	0.30717	0.3209	0.30408	0.27351	0.40352
3067.5	0.49357	0.26968	0.26293	0.35313	0.23977	0.40447	0.28418	0.30692	0.321	0.30367	0.27283	0.40369
3067	0.49317	0.2695	0.26253	0.3532	0.23921	0.40394	0.28393	0.30675	0.32029	0.30325	0.27257	0.40365
3066.5	0.49251	0.26936	0.26246	0.3535	0.23862	0.4038	0.28376	0.30651	0.31912	0.30302	0.27277	0.40342
3066	0.4921	0.26935	0.26254	0.3536	0.23816	0.40407	0.2837	0.30618	0.31807	0.30296	0.27321	0.40291
3065.5	0.49205	0.26941	0.26258	0.35332	0.23792	0.40446	0.28358	0.30581	0.31743	0.30283	0.27359	0.40207
3065	0.49194	0.26932	0.26243	0.35294	0.23775	0.40445	0.28327	0.30544	0.31718	0.30251	0.27365	0.40108
3064.5	0.49137	0.26898	0.26202	0.35278	0.23742	0.40387	0.28283	0.3051	0.31711	0.30206	0.27331	0.40027
3064	0.49036	0.26845	0.26134	0.35273	0.23691	0.40311	0.28238	0.30473	0.31691	0.30166	0.27264	0.39982
3063.5	0.48916	0.26791	0.26056	0.35237	0.23643	0.40267	0.28199	0.30432	0.31626	0.30146	0.27186	0.39954
3063	0.48791	0.26748	0.25993	0.35159	0.23613	0.40242	0.28169	0.30381	0.31505	0.30151	0.2712	0.3991
3062.5	0.4868	0.2672	0.25966	0.35076	0.23594	0.40172	0.28152	0.3032	0.31357	0.30172	0.27088	0.39836
3062	0.4862	0.267	0.25963	0.3502	0.2357	0.40028	0.28153	0.30251	0.31231	0.30187	0.27098	0.39756
3061.5	0.48643	0.26683	0.25948	0.34985	0.23534	0.39863	0.28168	0.30178	0.31152	0.30173	0.27128	0.3971
3061	0.48725	0.26658	0.25895	0.34939	0.23497	0.39747	0.28171	0.30103	0.31113	0.30128	0.27138	0.39719
3060.5	0.48799	0.26616	0.25818	0.34877	0.23469	0.3969	0.28141	0.30029	0.31091	0.30066	0.27098	0.39753
3060	0.4881	0.26555	0.25752	0.34829	0.2344	0.39653	0.2807	0.2996	0.31057	0.30003	0.27006	0.39755
3059.5	0.48749	0.26484	0.25713	0.34825	0.23398	0.39625	0.27972	0.29901	0.30985	0.29937	0.2689	0.39691
3059	0.48645	0.26411	0.25675	0.3485	0.23336	0.3963	0.27876	0.29844	0.30867	0.29858	0.26778	0.39576
3058.5	0.48536	0.26336	0.25606	0.34861	0.2326	0.39665	0.27807	0.29771	0.30727	0.29767	0.26678	0.39444
3058	0.48454	0.26253	0.25507	0.34835	0.23172	0.39663	0.27774	0.29667	0.30617	0.29683	0.26588	0.39318
3057.5	0.48406	0.26163	0.25411	0.34786	0.23077	0.39572	0.2776	0.29544	0.30565	0.29628	0.26512	0.39204
3057	0.48352	0.26074	0.25338	0.34742	0.22985	0.39421	0.27737	0.2943	0.30543	0.296	0.26468	0.39105
3056.5	0.48228	0.25984	0.25277	0.34699	0.22911	0.39292	0.27687	0.29335	0.30488	0.29574	0.26468	0.39026
3056	0.48011	0.25888	0.25204	0.34627	0.22851	0.39232	0.27609	0.29244	0.30365	0.29525	0.26488	0.38968
3055.5	0.47759	0.25789	0.25118	0.34515	0.22783	0.39218	0.27516	0.29136	0.30211	0.29461	0.26481	0.3892
3055	0.47578	0.25705	0.25043	0.34393	0.22682	0.39192	0.27424	0.29014	0.30084	0.29416	0.26417	0.38866
3054.5	0.47531	0.25637	0.24993	0.34302	0.22559	0.39127	0.27345	0.28895	0.30001	0.29407	0.26304	0.38788
3054	0.476	0.25556	0.24959	0.34246	0.22445	0.39033	0.27279	0.28786	0.29937	0.29409	0.26177	0.3868
3053.5	0.47697	0.25442	0.24925	0.34196	0.22358	0.38939	0.27218	0.28681	0.29877	0.29384	0.26059	0.38563
3053	0.47732	0.25309	0.24881	0.34125	0.22288	0.38858	0.27146	0.28575	0.29829	0.29327	0.25959	0.38469
3052.5	0.47667	0.252	0.24821	0.34041	0.22214	0.38772	0.27058	0.28473	0.29802	0.29269	0.25879	0.3841
3052	0.47533	0.25138	0.24736	0.33978	0.22132	0.38669	0.26962	0.28382	0.29768	0.29232	0.25819	0.38367
3051.5	0.47391	0.25113	0.24629	0.33953	0.2206	0.38566	0.26876	0.28307	0.29695	0.29199	0.25777	0.38317
3051	0.47273	0.25096	0.24528	0.33941	0.2201	0.38488	0.26813	0.28242	0.29579	0.2914	0.2575	0.3825
3050.5	0.47168	0.2506	0.24465	0.33893	0.21978	0.38424	0.26768	0.28175	0.29442	0.29043	0.25742	0.38161
3050	0.47054	0.24993	0.24447	0.33782	0.2195	0.38351	0.26716	0.28095	0.29301	0.28923	0.25753	0.38056
3049.5	0.46923	0.24906	0.24444	0.33649	0.21924	0.38287	0.26641	0.28001	0.29173	0.28811	0.25758	0.37968
3049	0.46782	0.24822	0.24415	0.33565	0.21899	0.3828	0.26544	0.27907	0.29073	0.28738	0.25718	0.37938
3048.5	0.46636	0.2476	0.24343	0.33562	0.21869	0.38327	0.26443	0.27828	0.28996	0.28718	0.25612	0.37968
3048	0.46498	0.24712	0.2425	0.33591	0.21816	0.38349	0.26352	0.27763	0.2891	0.28724	0.25463	0.37996
3047.5	0.46392	0.24664	0.24163	0.33584	0.21723	0.38285	0.26271	0.27703	0.28786	0.28701	0.25321	0.37955
3047	0.46332	0.24606	0.24092	0.33523	0.21595	0.38152	0.26192	0.27638	0.28638	0.28606	0.25217	0.37841
3046.5	0.46297	0.24539	0.24016	0.33429	0.2146	0.38007	0.26108	0.27559	0.28501	0.2845	0.25153	0.37699
3046	0.46245	0.24461	0.23921	0.33316	0.21346	0.37864	0.26016	0.27453	0.28381	0.2828	0.25109	0.37564
3045.5	0.46156	0.2437	0.23815	0.33161	0.21268	0.37709	0.25921	0.2732	0.28254	0.28135	0.25067	0.37435
3045	0.46044	0.24272	0.23719	0.32955	0.21223	0.37568	0.25825	0.27173	0.28098	0.28022	0.25015	0.37307
3044.5	0.45937	0.24171	0.2364	0.32728	0.212	0.37489	0.25725	0.27032	0.27927	0.2793	0.2495	0.37191
3044	0.4585	0.24063	0.23562	0.32531	0.21175	0.37472	0.25615	0.26899	0.27773	0.27852	0.24873	0.37097
3043.5	0.45786	0.23948	0.23471	0.32398	0.21129	0.37447	0.25496	0.26779	0.27662	0.27781	0.2479	0.37008
3043	0.45732	0.23849	0.23375	0.32332	0.21052	0.37343	0.25381	0.26681	0.27602	0.27713	0.24704	0.36903
3042.5	0.45667	0.23789	0.233	0.32314	0.20963	0.37161	0.25278	0.2661	0.27573	0.27646	0.24614	0.36775
3042	0.4558	0.23765	0.23257	0.32317	0.20894	0.36965	0.25188	0.26554	0.27537	0.27594	0.24524	0.3664
3041.5	0.4549	0.23737	0.23236	0.32317	0.2086	0.36833	0.25108	0.26488	0.27469	0.27566	0.24438	0.36525
3041	0.45415	0.23675	0.23206	0.32303	0.20838	0.36794	0.25032	0.26405	0.27386	0.27552	0.24356	0.36452
3040.5	0.45343	0.23582	0.23142	0.32282	0.20784	0.36809	0.24964	0.26312	0.27311	0.27524	0.24279	0.36421
3040	0.45243	0.23475	0.23035	0.32246	0.20679	0.36824	0.24904	0.2622	0.27238	0.27455	0.24215	0.36402
3039.5	0.45116	0.23374	0.22906	0.32173	0.20549	0.36819	0.24852	0.26141	0.2714	0.27351	0.24171	0.36359
3039	0.44988	0.23296	0.22786	0.32056	0.20439	0.36799	0.24796	0.26082	0.27022	0.27235	0.2415	0.36267
3038.5	0.44867	0.23259	0.22698	0.31927	0.20374	0.36728	0.24723	0.26039	0.26918	0.27128	0.24134	0.36128
3038	0.44741	0.23257	0.22641	0.31826	0.20333	0.3654	0.24625	0.25993	0.26847	0.27035	0.24094	0.3596
3037.5	0.44599	0.23257	0.22595	0.31755	0.2027	0.36236	0.24504	0.25922	0.26789	0.26946	0.24005	0.358
3037	0.44452	0.23216	0.22544	0.31684	0.20157	0.35942	0.24375	0.25827	0.2672	0.26859	0.2386	0.3569
3036.5	0.44313	0.23117	0.22478	0.31603	0.20006	0.3579	0.24247	0.2572	0.26639	0.26783	0.23689	0.35642
3036	0.44184	0.22976	0.22397	0.31537	0.19867	0.3579	0.24125	0.25604	0.26558	0.26729	0.23548	0.35623
3035.5	0.44056	0.2283	0.22311	0.31503	0.19789	0.3584	0.24015	0.25475	0.26466	0.26701	0.23475	0.35587
3035	0.4392	0.22709	0.22231	0.31477	0.19772	0.35848	0.23923	0.25331	0.26351	0.26686	0.23457	0.35508
3034.5	0.43762	0.22631	0.22167	0.31415	0.19767	0.35793	0.23847	0.25186	0.26225	0.26658	0.23434	0.3539
3034	0.4359	0.22589	0.22114	0.31302	0.19724	0.35687	0.23778	0.25055	0.26114	0.26594	0.23367	0.35238
3033.5	0.43455	0.22562	0.22062	0.31156	0.19648	0.35549	0.23707	0.24947	0.26034	0.2649	0.23276	0.35066
3033	0.434	0.22524	0.22004	0.31009	0.19583	0.35417	0.23633	0.24861	0.25987	0.26366	0.23206	0.34905
3032.5	0.43395	0.22464	0.21947	0.30895	0.19557	0.35331	0.23556	0.2479	0.25962	0.26246	0.23175	0.34787
3032	0.43354	0.2239	0.21906	0.30844	0.19553	0.35289	0.23472	0.24724	0.25927	0.26139	0.23158	0.34712
3031.5	0.43236	0.22322	0.21886	0.30855	0.19539	0.35255	0.23379	0.24663	0.25842	0.26043	0.2313	0.34653
3031	0.43099	0.22277	0.21869	0.30873	0.19513	0.3521	0.23288	0.24619	0.25696	0.2596	0.2309	0.34587
3030.5	0.43017	0.22242	0.21828	0.30831	0.19487	0.35159	0.23207	0.24602	0.25533	0.25894	0.23045	0.34509
3030	0.42989	0.22187	0.21756	0.30716	0.19457	0.35092	0.23133	0.24591	0.25408	0.2583	0.22989	0.3442
3029.5	0.42956	0.22087	0.21674	0.30579	0.19407	0.3498	0.23053	0.24553	0.25333	0.25754	0.22924	0.34328
3029	0.42882	0.21957	0.21609	0.30474	0.19344	0.34821	0.22965	0.24467	0.25276	0.25671	0.22869	0.34258
3028.5	0.42776	0.21832	0.21562	0.30418	0.19289	0.34647	0.22875	0.24345	0.25208	0.2561	0.2284	0.34232
3028	0.42663	0.21738	0.21515	0.30399	0.19253	0.34492	0.22793	0.24218	0.2512	0.25586	0.22823	0.34227
3027.5	0.42557	0.21669	0.21451	0.30402	0.19215	0.34382	0.22713	0.2411	0.25012	0.25581	0.22787	0.34189
3027	0.4246	0.21609	0.21372	0.30402	0.19149	0.34346	0.22624	0.24026	0.24879	0.25546	0.22726	0.34097
3026.5	0.42361	0.2155	0.21291	0.30362	0.19058	0.34392	0.22525	0.23954	0.24737	0.25444	0.22661	0.33998
3026	0.42242	0.2149	0.21215	0.30274	0.18974	0.34475	0.22425	0.23879	0.24618	0.25279	0.22611	0.33948
3025.5	0.42093	0.21432	0.21144	0.30185	0.18925	0.34519	0.22334	0.23799	0.24537	0.25102	0.22571	0.33955
3025	0.4193	0.2139	0.21078	0.30153	0.18911	0.3451	0.22255	0.23725	0.24483	0.24974	0.22532	0.33976
3024.5	0.41783	0.21374	0.21014	0.30179	0.18899	0.34492	0.22183	0.23666	0.24444	0.24922	0.22491	0.33968
3024	0.41671	0.21373	0.20955	0.30223	0.1885	0.34493	0.22116	0.23611	0.24419	0.24924	0.2245	0.33908
3023.5	0.41613	0.21354	0.20912	0.30243	0.18757	0.3448	0.22056	0.2354	0.24395	0.24929	0.22412	0.33798
3023	0.4163	0.21294	0.20895	0.30222	0.18655	0.34419	0.22009	0.23455	0.24335	0.24907	0.22375	0.33664
3022.5	0.41716	0.21195	0.20897	0.30145	0.18587	0.34321	0.21975	0.23374	0.24212	0.24861	0.22333	0.33545
3022	0.41815	0.21084	0.20894	0.30014	0.18559	0.3421	0.21939	0.23316	0.24059	0.24806	0.22276	0.33463
3021.5	0.41855	0.20986	0.20859	0.2987	0.1854	0.34086	0.21885	0.23273	0.23942	0.24754	0.22206	0.33403
3021	0.41812	0.20913	0.20787	0.29767	0.18505	0.33955	0.21813	0.23224	0.23892	0.24702	0.22136	0.33333
3020.5	0.41716	0.20869	0.20687	0.29711	0.18455	0.33855	0.21734	0.2315	0.23878	0.24644	0.22078	0.3325
3020	0.41598	0.20844	0.20574	0.29648	0.18404	0.33823	0.21659	0.23058	0.2386	0.24576	0.22023	0.33185
3019.5	0.41464	0.20826	0.20464	0.29533	0.1836	0.33849	0.21589	0.22975	0.23834	0.24498	0.2195	0.33173
3019	0.41306	0.20801	0.20374	0.29376	0.18319	0.33894	0.21518	0.22927	0.2381	0.24424	0.21862	0.33211
3018.5	0.41126	0.20761	0.20319	0.2922	0.18279	0.33926	0.21445	0.22905	0.23772	0.24368	0.2178	0.33262
3018	0.40951	0.20709	0.20296	0.29096	0.18228	0.33912	0.21377	0.22875	0.23696	0.24332	0.21721	0.33282
3017.5	0.40821	0.20654	0.20292	0.29015	0.18152	0.3382	0.21325	0.22821	0.23597	0.24303	0.21673	0.33254
3017	0.40772	0.20606	0.20292	0.28969	0.18063	0.33653	0.21293	0.22764	0.23527	0.2427	0.2162	0.33183
3016.5	0.4079	0.20569	0.20283	0.2891	0.18002	0.33481	0.21271	0.22717	0.23511	0.24223	0.21573	0.3308
3016	0.40814	0.20535	0.20263	0.28788	0.18002	0.3338	0.21241	0.22664	0.23517	0.24151	0.21553	0.32942
3015.5	0.40795	0.2049	0.20236	0.28621	0.18044	0.33355	0.21191	0.22581	0.235	0.24052	0.21566	0.32769
3015	0.40743	0.20432	0.20214	0.28513	0.18076	0.33338	0.2112	0.22484	0.23455	0.23956	0.21587	0.3259
3014.5	0.40708	0.20377	0.20196	0.2855	0.18067	0.33277	0.21044	0.22422	0.23411	0.23912	0.21591	0.32449
3014	0.40714	0.20346	0.20173	0.28699	0.1803	0.33183	0.20983	0.22421	0.23386	0.23934	0.21576	0.32372
3013.5	0.40739	0.20348	0.20135	0.2883	0.17993	0.331	0.2095	0.22453	0.23369	0.23974	0.21556	0.32355
3013	0.4075	0.20371	0.20084	0.28852	0.17964	0.33053	0.20942	0.22469	0.23336	0.23958	0.21551	0.32377
3012.5	0.40726	0.20389	0.20033	0.28772	0.17931	0.33029	0.20943	0.22438	0.23275	0.23865	0.21562	0.32418
3012	0.40669	0.20378	0.2	0.2866	0.17894	0.32998	0.20937	0.22367	0.23185	0.23754	0.2158	0.32454
3011.5	0.40609	0.20337	0.19997	0.28567	0.17874	0.32951	0.20924	0.22289	0.23091	0.23697	0.21592	0.32456
3011	0.40586	0.20282	0.2002	0.28504	0.17882	0.32913	0.20919	0.22237	0.23032	0.23708	0.21592	0.3241
3010.5	0.40601	0.20231	0.20048	0.28467	0.17899	0.32925	0.20926	0.22226	0.23034	0.23736	0.21571	0.32341
3010	0.40601	0.20192	0.20059	0.28453	0.17888	0.33001	0.20928	0.22235	0.23082	0.23725	0.2152	0.32295
3009.5	0.40533	0.2017	0.20058	0.28469	0.17834	0.33104	0.20905	0.22236	0.23135	0.2368	0.21444	0.32303
3009	0.40412	0.20172	0.20065	0.28519	0.17765	0.33171	0.2086	0.22223	0.23162	0.23651	0.21377	0.32353
3008.5	0.40299	0.20191	0.20086	0.28576	0.17731	0.33157	0.20811	0.22212	0.23163	0.23671	0.21356	0.32394
3008	0.40218	0.20206	0.20105	0.28584	0.17756	0.33064	0.20776	0.22214	0.23146	0.2372	0.21387	0.32378
3007.5	0.40142	0.20195	0.20103	0.28501	0.17818	0.32939	0.20758	0.22224	0.23113	0.23746	0.21438	0.32309
3007	0.40062	0.20164	0.20083	0.28354	0.17875	0.32839	0.20755	0.22238	0.23072	0.23729	0.21471	0.32235
3006.5	0.40002	0.20138	0.20055	0.28226	0.17902	0.32782	0.20764	0.22254	0.23042	0.23692	0.21479	0.32205
3006	0.39974	0.20135	0.20021	0.28182	0.17902	0.32746	0.20778	0.22269	0.23034	0.23671	0.21476	0.32213
3005.5	0.39952	0.20149	0.19982	0.28232	0.17897	0.327	0.20782	0.22276	0.2304	0.23679	0.21475	0.32206
3005	0.39924	0.20171	0.1995	0.28335	0.17906	0.32644	0.2077	0.22279	0.23043	0.23704	0.21476	0.32151
3004.5	0.39919	0.20192	0.19937	0.28444	0.1794	0.32592	0.20753	0.22291	0.23043	0.23728	0.21487	0.32068
3004	0.3996	0.20205	0.19936	0.28533	0.17998	0.32549	0.20744	0.22314	0.23052	0.2374	0.21516	0.32016
3003.5	0.40002	0.20205	0.19935	0.28596	0.18065	0.32518	0.20746	0.22332	0.23073	0.23744	0.21557	0.32034
3003	0.39982	0.20197	0.19937	0.28642	0.18122	0.32514	0.20752	0.22334	0.23091	0.23752	0.21582	0.32111
3002.5	0.39899	0.20193	0.1995	0.28671	0.18154	0.32549	0.20757	0.22326	0.23098	0.23769	0.2157	0.32191
3002	0.39834	0.20196	0.19967	0.28667	0.18155	0.32593	0.20764	0.2232	0.23106	0.23785	0.2153	0.32223
[truncated: 4,704 more rows]
