# Supplementary material for: Silk fibroin-derived polypeptides additives to promote hydroxyapatite nucleation in dense collagen hydrogels
Source: PLoS One. 2019 Jul 15;14(7):e0219429. doi: 10.1371/journal.pone.0219429 (PMC6629059; doi:10.1371/journal.pone.0219429)
Supplement: S11 File — (XLSX) [file pone.0219429.s011.xlsx]

## Sheet: S11 File
Species	Concentration	Concentration	Concentration	Concentration
	mM	mM	mM	mM
(actual)	Kokubo's SBF (IC)	Kokubo's SBF (Theoretical)	HBSS	Extracellular fluid (plasma)
Na\+(+)	171.379	142.7	142.436	142
K\+(+)	5.37108	5.7	5.77451	4.2
Mg\+(+)	1.39889	1.5	0.89911	0.8
Ca\+(2+)	2.74465	2.6	1.26126	1.3
PO\-(4)\+(–)	1.08454	1.3	0.7792	2
SO\-(4)\+(–)	0.41641	0.5	0.4065	0.5
CO\-(3)\+(–)		4.22586	4.16667	24
Cl\+(–)	179.11	187.8	146.772	108
