# Supplementary material for: Silk fibroin-derived polypeptides additives to promote hydroxyapatite nucleation in dense collagen hydrogels
Source: PLoS One. 2019 Jul 15;14(7):e0219429. doi: 10.1371/journal.pone.0219429 (PMC6629059; doi:10.1371/journal.pone.0219429)
Supplement: S12 File — (XLSX) [file pone.0219429.s012.xlsx]

## Sheet: S12 File
Wavenumber	Absorbance	Absorbance
cm\+(-1)	a.u.	a.u.
	Bone (raw)	Bone (1000 °C)
4000.12	0.00712	0.01062
3999.64	0.00714	0.01071
3999.16	0.00707	0.01078
3998.68	0.0069	0.01079
3998.19	0.00666	0.01074
3997.71	0.00639	0.01063
3997.23	0.00614	0.01048
3996.75	0.00597	0.0103
3996.26	0.00591	0.01014
3995.78	0.00595	0.01001
3995.3	0.00605	0.00993
3994.82	0.00616	0.00991
3994.34	0.00623	0.00994
3993.86	0.00622	0.01
3993.37	0.00612	0.01008
3992.89	0.00595	0.01013
3992.41	0.00576	0.01015
3991.93	0.00559	0.0101
3991.44	0.00548	0.00999
3990.96	0.00545	0.00983
3990.48	0.00549	0.00965
3990	0.00558	0.00948
3989.52	0.0057	0.00934
3989.03	0.00583	0.00926
3988.55	0.00595	0.00924
3988.07	0.00605	0.00925
3987.59	0.00614	0.00929
3987.11	0.00624	0.00934
3986.62	0.00635	0.00939
3986.14	0.00649	0.00945
3985.66	0.00666	0.00952
3985.18	0.00686	0.00962
3984.69	0.00706	0.00976
3984.21	0.00726	0.00996
3983.73	0.00744	0.01022
3983.25	0.00759	0.01053
3982.77	0.00771	0.01089
3982.28	0.00784	0.01126
3981.8	0.00798	0.0116
3981.32	0.00815	0.01187
3980.84	0.00835	0.01203
3980.36	0.00857	0.01207
3979.87	0.00876	0.012
3979.39	0.0089	0.01184
3978.91	0.00895	0.01162
3978.43	0.0089	0.01138
3977.95	0.00877	0.01113
3977.46	0.00858	0.01088
3976.98	0.00838	0.01062
3976.5	0.00821	0.01034
3976.02	0.0081	0.01005
3975.53	0.00806	0.00978
3975.05	0.00808	0.00959
3974.57	0.00814	0.00951
3974.09	0.00824	0.00961
3973.61	0.00836	0.0099
3973.12	0.0085	0.01033
3972.64	0.00865	0.01087
3972.16	0.0088	0.01141
3971.68	0.00893	0.01188
3971.2	0.00903	0.01221
3970.71	0.00906	0.01236
3970.23	0.00903	0.01233
3969.75	0.00895	0.01214
3969.27	0.00883	0.01184
3968.78	0.00872	0.01148
3968.3	0.00865	0.01111
3967.82	0.00861	0.01076
3967.34	0.00862	0.01047
3966.86	0.00865	0.01024
3966.37	0.00867	0.0101
3965.89	0.00867	0.01004
3965.41	0.00866	0.01006
3964.93	0.00862	0.01015
3964.45	0.0086	0.0103
3963.96	0.00861	0.0105
3963.48	0.00865	0.01072
3963	0.00872	0.01094
3962.52	0.00881	0.01113
3962.03	0.00889	0.01126
3961.55	0.00895	0.01135
3961.07	0.00898	0.01138
3960.59	0.00898	0.01139
3960.11	0.00898	0.01139
3959.62	0.00898	0.01141
3959.14	0.00898	0.01145
3958.66	0.00897	0.01152
3958.18	0.00893	0.01159
3957.7	0.00884	0.01167
3957.21	0.00869	0.01172
3956.73	0.00848	0.01176
3956.25	0.00825	0.01178
3955.77	0.00804	0.01179
3955.28	0.00789	0.01179
3954.8	0.00781	0.01177
3954.32	0.00782	0.01172
3953.84	0.0079	0.01163
3953.36	0.00803	0.01149
3952.88	0.00817	0.01131
3952.39	0.00832	0.0111
3951.91	0.00847	0.0109
3951.43	0.00863	0.01075
3950.95	0.00881	0.01067
3950.46	0.00903	0.01067
3949.98	0.00929	0.01074
3949.5	0.00957	0.01086
3949.02	0.00986	0.01099
3948.54	0.01013	0.01111
3948.05	0.01035	0.01119
3947.57	0.0105	0.0112
3947.09	0.01059	0.01115
3946.61	0.01061	0.01105
3946.12	0.01059	0.01093
3945.64	0.01052	0.01083
3945.16	0.01043	0.01077
3944.68	0.01033	0.01078
3944.2	0.01026	0.01089
3943.71	0.01023	0.0111
3943.23	0.01027	0.01136
3942.75	0.01039	0.01163
3942.27	0.01056	0.01185
3941.79	0.01074	0.01198
3941.3	0.01088	0.012
3940.82	0.01095	0.01193
3940.34	0.01093	0.01183
3939.86	0.01083	0.01172
3939.38	0.01067	0.01163
3938.89	0.0105	0.01157
3938.41	0.01035	0.01153
3937.93	0.01025	0.01153
3937.45	0.01022	0.01154
3936.97	0.01027	0.01158
3936.48	0.01039	0.01165
3936	0.01055	0.01175
3935.52	0.01073	0.01186
3935.04	0.01089	0.01195
3934.55	0.01101	0.01199
3934.07	0.01106	0.01194
3933.59	0.01102	0.01178
3933.11	0.01091	0.01154
3932.63	0.01074	0.01126
3932.14	0.01056	0.01102
3931.66	0.01042	0.01089
3931.18	0.01037	0.0109
3930.7	0.01043	0.01103
3930.22	0.01058	0.01126
3929.73	0.0108	0.01151
3929.25	0.01104	0.01175
3928.77	0.01128	0.01194
3928.29	0.01148	0.01208
3927.8	0.01162	0.01217
3927.32	0.01172	0.01224
3926.84	0.01174	0.01228
3926.36	0.01169	0.0123
3925.88	0.01155	0.01231
3925.39	0.01133	0.01229
3924.91	0.01105	0.01224
3924.43	0.01073	0.01217
3923.95	0.01044	0.01208
3923.47	0.01022	0.01197
3922.98	0.0101	0.01183
3922.5	0.01008	0.01168
3922.02	0.01014	0.01151
3921.54	0.01024	0.01133
3921.05	0.01035	0.01115
3920.57	0.01044	0.01101
3920.09	0.01053	0.01094
3919.61	0.01061	0.01096
3919.13	0.01072	0.01108
3918.64	0.01084	0.01127
3918.16	0.01099	0.01152
3917.68	0.01113	0.01176
3917.2	0.01125	0.01197
3916.72	0.01133	0.01209
3916.23	0.01138	0.01212
3915.75	0.01142	0.01208
3915.27	0.0115	0.01199
3914.79	0.01163	0.01189
3914.3	0.0118	0.01181
3913.82	0.01198	0.01177
3913.34	0.01213	0.01179
3912.86	0.01221	0.01185
3912.38	0.01219	0.01195
3911.89	0.01209	0.01205
3911.41	0.01193	0.01215
3910.93	0.01176	0.01223
3910.45	0.01164	0.01226
3909.97	0.01157	0.01224
3909.48	0.01156	0.01217
3909	0.01157	0.01207
3908.52	0.01156	0.01195
3908.04	0.01147	0.01183
3907.56	0.01128	0.01171
3907.07	0.01099	0.01163
3906.59	0.0106	0.01159
3906.11	0.01015	0.01162
3905.63	0.00969	0.0117
3905.14	0.00929	0.01185
3904.66	0.00899	0.01203
3904.18	0.00886	0.01222
3903.7	0.0089	0.01236
3903.22	0.00911	0.01243
3902.74	0.00949	0.01242
3902.25	0.00999	0.01233
3901.77	0.01055	0.0122
3901.29	0.01111	0.01204
3900.81	0.01158	0.01187
3900.32	0.01187	0.0117
3899.84	0.01192	0.01155
3899.36	0.01175	0.01142
3898.88	0.01141	0.0113
3898.39	0.011	0.01122
3897.91	0.01065	0.01116
3897.43	0.01044	0.01112
3896.95	0.01039	0.01109
3896.47	0.01051	0.01106
3895.99	0.01073	0.01102
3895.5	0.01101	0.01097
3895.02	0.01129	0.0109
3894.54	0.01152	0.01082
3894.06	0.01167	0.01074
3893.57	0.01176	0.01067
3893.09	0.01177	0.01065
3892.61	0.01176	0.01069
3892.13	0.01174	0.01082
3891.65	0.01174	0.01105
3891.16	0.01177	0.01136
3890.68	0.01184	0.0117
3890.2	0.01194	0.01202
3889.72	0.01209	0.0123
3889.24	0.01228	0.0125
3888.75	0.0125	0.01264
3888.27	0.01272	0.01273
3887.79	0.01292	0.01278
3887.31	0.01306	0.01281
3886.82	0.01312	0.01284
3886.34	0.01309	0.01289
3885.86	0.01298	0.01296
3885.38	0.01282	0.01303
3884.9	0.01262	0.01304
3884.41	0.01243	0.01297
3883.93	0.01229	0.01283
3883.45	0.01219	0.01266
3882.97	0.01215	0.0125
3882.49	0.01214	0.01239
3882	0.01217	0.01232
3881.52	0.01226	0.01232
3881.04	0.01242	0.01235
3880.56	0.01262	0.01238
3880.07	0.01283	0.01234
3879.59	0.01294	0.01222
3879.11	0.01294	0.01204
3878.63	0.01282	0.01183
3878.15	0.01262	0.01166
3877.66	0.0124	0.01155
3877.18	0.01219	0.01152
3876.7	0.01205	0.01155
3876.22	0.01196	0.01161
3875.74	0.01195	0.01167
3875.25	0.012	0.01168
3874.77	0.01208	0.01162
3874.29	0.01214	0.01148
3873.81	0.01214	0.01126
3873.32	0.01207	0.011
3872.84	0.01195	0.01075
3872.36	0.01182	0.01055
3871.88	0.01173	0.01043
3871.4	0.01174	0.01043
3870.91	0.01188	0.01054
3870.43	0.01217	0.01076
3869.95	0.01255	0.01104
3869.47	0.01292	0.01128
3868.99	0.01318	0.01139
3868.5	0.0133	0.01135
3868.02	0.01334	0.01121
3867.54	0.01335	0.01105
3867.06	0.01335	0.01093
3866.58	0.01335	0.01088
3866.09	0.01333	0.01091
3865.61	0.01328	0.01103
3865.13	0.01319	0.01122
3864.65	0.01308	0.01147
3864.16	0.01295	0.01175
3863.68	0.01285	0.01204
3863.2	0.01281	0.01233
3862.72	0.01285	0.01261
3862.24	0.01296	0.01286
3861.76	0.01309	0.01305
3861.27	0.01319	0.01314
3860.79	0.01321	0.01312
3860.31	0.01311	0.01299
3859.83	0.01291	0.0128
3859.34	0.01264	0.01258
3858.86	0.01236	0.01241
3858.38	0.01212	0.01232
3857.9	0.012	0.01234
3857.42	0.01203	0.01247
3856.93	0.01222	0.0127
3856.45	0.01256	0.01299
3855.97	0.01299	0.01329
3855.49	0.01345	0.01355
3855.01	0.01389	0.01371
3854.52	0.01423	0.0137
3854.04	0.0144	0.01349
3853.56	0.0143	0.01309
3853.08	0.01388	0.01258
3852.59	0.01327	0.0121
3852.11	0.01266	0.01178
3851.63	0.01227	0.01165
3851.15	0.01214	0.0117
3850.67	0.01222	0.01187
3850.18	0.01243	0.01209
3849.7	0.01265	0.0123
3849.22	0.01285	0.01244
3848.74	0.01297	0.01253
3848.26	0.01302	0.01255
3847.77	0.01302	0.01256
3847.29	0.01302	0.01259
3846.81	0.01305	0.01267
3846.33	0.01315	0.01282
3845.84	0.01333	0.01304
3845.36	0.0136	0.01334
3844.88	0.01391	0.01368
3844.4	0.01423	0.01404
3843.92	0.01448	0.01435
3843.43	0.01463	0.01457
3842.95	0.01465	0.01464
3842.47	0.01458	0.01452
3841.99	0.01443	0.01422
3841.51	0.01426	0.01377
3841.02	0.0141	0.01322
3840.54	0.01397	0.01268
3840.06	0.01387	0.01226
3839.58	0.01381	0.01204
3839.09	0.01376	0.01207
3838.61	0.01367	0.01232
3838.13	0.01352	0.01266
3837.65	0.01328	0.01295
3837.17	0.01297	0.01306
3836.68	0.01263	0.01297
3836.2	0.01235	0.01274
3835.72	0.01218	0.01247
3835.24	0.01216	0.01224
3834.76	0.01232	0.01213
3834.27	0.01262	0.01215
3833.79	0.01302	0.0123
3833.31	0.01346	0.01253
3832.83	0.01389	0.01279
3832.34	0.01426	0.01305
3831.86	0.01456	0.01327
3831.38	0.0148	0.01344
3830.9	0.01501	0.01356
3830.42	0.01522	0.01365
3829.93	0.01545	0.01372
3829.45	0.01569	0.01379
3828.97	0.01591	0.01387
3828.49	0.01608	0.01393
3828.01	0.01615	0.01395
3827.52	0.0161	0.01389
3827.04	0.01593	0.0137
3826.56	0.01568	0.01337
3826.08	0.01539	0.01292
3825.6	0.01511	0.01241
3825.11	0.01489	0.01191
3824.63	0.01474	0.01149
3824.15	0.01464	0.01117
3823.67	0.01457	0.01097
3823.18	0.01452	0.01089
3822.7	0.01447	0.01093
3822.22	0.01444	0.01113
3821.74	0.01447	0.01153
3821.26	0.01456	0.01212
3820.78	0.01467	0.01281
3820.29	0.01478	0.01347
3819.81	0.01488	0.01399
3819.33	0.01499	0.01434
3818.85	0.01513	0.01456
3818.36	0.01528	0.01466
3817.88	0.01538	0.01466
3817.4	0.01538	0.01458
3816.92	0.01527	0.01443
3816.44	0.01502	0.01421
3815.95	0.01467	0.01395
3815.47	0.01429	0.01367
3814.99	0.01397	0.01339
3814.51	0.01378	0.01311
3814.03	0.01374	0.01287
3813.54	0.01383	0.01268
3813.06	0.01402	0.01256
3812.58	0.01426	0.01249
3812.1	0.01451	0.01247
3811.61	0.01475	0.01248
3811.13	0.01498	0.0125
3810.65	0.01519	0.01252
3810.17	0.01536	0.01254
3809.69	0.01551	0.01258
3809.2	0.0156	0.01266
3808.72	0.01565	0.01281
3808.24	0.01566	0.01304
3807.76	0.01567	0.01336
3807.28	0.01568	0.01371
3806.79	0.01572	0.01403
3806.31	0.01576	0.01422
3805.83	0.01579	0.01426
3805.35	0.01582	0.01419
3804.86	0.01584	0.01407
3804.38	0.01583	0.01398
3803.9	0.0158	0.01396
3803.42	0.01571	0.01403
3802.94	0.01559	0.01424
3802.45	0.01547	0.01458
3801.97	0.0154	0.01504
3801.49	0.01539	0.0155
3801.01	0.01542	0.0158
3800.53	0.01546	0.01584
3800.04	0.01551	0.01562
3799.56	0.0156	0.01521
3799.08	0.01574	0.01474
3798.6	0.01591	0.01428
3798.11	0.01607	0.0139
3797.63	0.01621	0.01366
3797.15	0.01629	0.01358
3796.67	0.01631	0.01367
3796.19	0.01627	0.01387
3795.7	0.01615	0.01409
3795.22	0.01597	0.01426
3794.74	0.01574	0.01432
3794.26	0.0155	0.01428
3793.78	0.01525	0.0142
3793.29	0.01502	0.01411
3792.81	0.01483	0.01404
3792.33	0.01472	0.014
3791.85	0.0147	0.01399
3791.37	0.01478	0.01396
3790.88	0.01494	0.0139
3790.4	0.01515	0.01377
3789.92	0.01537	0.01357
3789.44	0.01557	0.01333
3788.95	0.01573	0.01308
3788.47	0.01589	0.01286
3787.99	0.01607	0.0127
3787.51	0.01629	0.01263
3787.03	0.01657	0.01266
3786.54	0.0169	0.01279
3786.06	0.01723	0.013
3785.58	0.01751	0.01323
3785.1	0.01769	0.01345
3784.62	0.01773	0.01357
3784.13	0.01766	0.01359
3783.65	0.01752	0.01348
3783.17	0.01738	0.01332
3782.69	0.01729	0.01315
3782.2	0.0173	0.01307
3781.72	0.01739	0.01313
3781.24	0.01756	0.01336
3780.76	0.01778	0.01376
3780.28	0.01801	0.01427
3779.8	0.01821	0.01481
3779.31	0.01835	0.01524
3778.83	0.01842	0.01549
3778.35	0.01841	0.01551
3777.87	0.01835	0.01535
3777.38	0.01827	0.01509
3776.9	0.01818	0.0148
3776.42	0.01808	0.01452
3775.94	0.01797	0.01431
3775.46	0.01786	0.01417
3774.97	0.01775	0.01412
3774.49	0.01765	0.01415
3774.01	0.01758	0.01426
3773.53	0.01756	0.01442
3773.05	0.01759	0.01461
3772.56	0.01767	0.0148
3772.08	0.0178	0.01497
3771.6	0.01795	0.01509
3771.12	0.01812	0.01514
3770.64	0.01827	0.0151
3770.15	0.01835	0.01498
3769.67	0.01835	0.01477
3769.19	0.01825	0.01451
3768.71	0.01808	0.01423
3768.22	0.01787	0.01401
3767.74	0.01769	0.0139
3767.26	0.01758	0.01397
3766.78	0.01757	0.01424
3766.3	0.01768	0.0147
3765.81	0.01791	0.01526
3765.33	0.0182	0.0158
3764.85	0.0185	0.01617
3764.37	0.01872	0.01625
3763.89	0.01882	0.01605
3763.4	0.01878	0.01563
3762.92	0.01863	0.01511
3762.44	0.01838	0.01459
3761.96	0.01809	0.01414
3761.47	0.01779	0.01382
3760.99	0.01753	0.01362
3760.51	0.01736	0.01352
3760.03	0.01731	0.01349
3759.55	0.01738	0.01349
3759.06	0.01753	0.0135
3758.58	0.01773	0.01354
3758.1	0.01793	0.01363
3757.62	0.01811	0.01377
3757.14	0.01824	0.01394
3756.65	0.01829	0.01411
3756.17	0.01826	0.01423
3755.69	0.01815	0.01429
3755.21	0.01794	0.01427
3754.72	0.01766	0.01419
3754.24	0.01732	0.01407
3753.76	0.01695	0.01391
3753.28	0.01662	0.0137
3752.8	0.01638	0.01344
3752.31	0.01632	0.01309
3751.83	0.01645	0.01269
3751.35	0.01677	0.01227
3750.87	0.0172	0.01195
3750.39	0.01763	0.0118
3749.9	0.01796	0.01186
3749.42	0.01813	0.01208
3748.94	0.01813	0.01237
3748.46	0.01803	0.01264
3747.97	0.0179	0.01285
3747.49	0.01781	0.01303
3747.01	0.01781	0.01321
3746.53	0.01792	0.01344
3746.05	0.01817	0.01377
3745.56	0.01856	0.01425
3745.08	0.01902	0.01483
3744.6	0.01936	0.0154
3744.12	0.01933	0.01575
3743.64	0.01889	0.01577
3743.15	0.01825	0.01552
3742.67	0.01768	0.0152
3742.19	0.01734	0.01494
3741.71	0.01727	0.0148
3741.22	0.01742	0.01478
3740.74	0.0177	0.01484
3740.26	0.01805	0.01492
3739.78	0.01839	0.01498
3739.3	0.01869	0.015
3738.82	0.01896	0.01498
3738.33	0.01922	0.01494
3737.85	0.01951	0.01494
3737.37	0.01986	0.01499
3736.89	0.02026	0.01513
3736.4	0.02062	0.01533
3735.92	0.02081	0.01553
3735.44	0.02071	0.01565
3734.96	0.02026	0.01561
3734.48	0.01957	0.01541
3733.99	0.01881	0.01511
3733.51	0.01811	0.01478
3733.03	0.01755	0.01453
3732.55	0.01714	0.01439
3732.07	0.01686	0.01439
3731.58	0.01669	0.0145
3731.1	0.0166	0.01468
3730.62	0.01661	0.01485
3730.14	0.01671	0.01499
3729.66	0.01689	0.01507
3729.17	0.01714	0.01508
3728.69	0.0174	0.01502
3728.21	0.01764	0.01491
3727.73	0.01782	0.01478
3727.24	0.0179	0.01465
3726.76	0.01789	0.01457
3726.28	0.01778	0.01454
3725.8	0.01761	0.01455
3725.32	0.01742	0.01458
3724.83	0.01725	0.01461
3724.35	0.0171	0.01462
3723.87	0.01698	0.01461
3723.39	0.01689	0.01459
3722.91	0.01683	0.01457
3722.42	0.01681	0.01458
3721.94	0.01682	0.01462
3721.46	0.01689	0.0147
3720.98	0.01701	0.0148
3720.49	0.01719	0.01494
3720.01	0.01743	0.0151
3719.53	0.01771	0.01527
3719.05	0.01802	0.01542
3718.57	0.01833	0.01552
3718.08	0.0186	0.01555
3717.6	0.01878	0.0155
3717.12	0.01884	0.01538
3716.64	0.01877	0.0152
3716.16	0.01859	0.01498
3715.67	0.01833	0.01475
3715.19	0.01803	0.0145
3714.71	0.01775	0.01424
3714.23	0.01752	0.01398
3713.74	0.01738	0.01373
3713.26	0.01735	0.01354
3712.78	0.01742	0.01346
3712.3	0.01757	0.01355
3711.82	0.01776	0.01384
3711.33	0.01794	0.0143
3710.85	0.01811	0.0148
3710.37	0.01828	0.01524
3709.89	0.01847	0.01552
3709.41	0.01871	0.01565
3708.92	0.01899	0.01566
3708.44	0.0193	0.01562
3707.96	0.01961	0.0156
3707.48	0.01992	0.01565
3706.99	0.02021	0.01576
3706.51	0.02046	0.01592
3706.03	0.02066	0.01609
3705.55	0.0208	0.01623
3705.07	0.02084	0.01631
3704.59	0.0208	0.01631
3704.1	0.02066	0.01623
3703.62	0.02046	0.01607
3703.14	0.02022	0.01585
3702.66	0.01999	0.01562
3702.17	0.0198	0.01539
3701.69	0.01967	0.01521
3701.21	0.01959	0.01508
3700.73	0.01952	0.015
3700.24	0.01944	0.01496
3699.76	0.01934	0.01495
3699.28	0.01921	0.01493
3698.8	0.01905	0.0149
3698.32	0.01889	0.01485
3697.84	0.01873	0.01477
3697.35	0.0186	0.01468
3696.87	0.01853	0.01456
3696.39	0.01853	0.01444
3695.91	0.01861	0.01432
3695.42	0.01877	0.01419
3694.94	0.01897	0.01407
3694.46	0.0192	0.01397
3693.98	0.01939	0.0139
3693.5	0.01953	0.01389
3693.01	0.01959	0.01396
3692.53	0.01955	0.01411
3692.05	0.01942	0.01432
3691.57	0.01921	0.01457
3691.09	0.01897	0.0148
3690.6	0.01873	0.01498
3690.12	0.01855	0.01508
3689.64	0.01848	0.01514
3689.16	0.01854	0.01521
3688.68	0.01872	0.01533
3688.19	0.01898	0.01549
3687.71	0.01925	0.01563
3687.23	0.01949	0.01569
3686.75	0.01966	0.01564
3686.26	0.01975	0.01549
3685.78	0.01977	0.01526
3685.3	0.01972	0.015
3684.82	0.0196	0.01476
3684.34	0.01943	0.01458
3683.85	0.01927	0.01448
3683.37	0.01913	0.01449
3682.89	0.01906	0.01457
3682.41	0.01907	0.0147
3681.93	0.01917	0.01486
3681.44	0.01937	0.01502
3680.96	0.01968	0.01517
3680.48	0.02011	0.01533
3680	0.02062	0.01552
3679.51	0.02119	0.01574
3679.03	0.02175	0.016
3678.55	0.02224	0.01628
3678.07	0.02259	0.01656
3677.59	0.0228	0.01681
3677.1	0.02287	0.01699
3676.62	0.02283	0.01703
3676.14	0.02272	0.01688
3675.66	0.02255	0.01647
3675.18	0.02229	0.01582
3674.69	0.02192	0.01501
3674.21	0.02149	0.01418
3673.73	0.02109	0.01346
3673.25	0.02077	0.0129
3672.76	0.02056	0.01249
3672.28	0.02042	0.01223
3671.8	0.02036	0.01211
3671.32	0.02039	0.01215
3670.84	0.02054	0.01238
3670.35	0.02083	0.01282
3669.87	0.02123	0.0134
3669.39	0.02164	0.01398
3668.91	0.02201	0.01442
3668.43	0.02231	0.01466
3667.94	0.02255	0.01473
3667.46	0.02277	0.01471
3666.98	0.02295	0.01468
3666.5	0.0231	0.01467
3666.01	0.02322	0.01474
3665.53	0.02333	0.01487
3665.05	0.02345	0.01507
3664.57	0.0236	0.01531
3664.09	0.02381	0.01556
3663.61	0.02407	0.01579
3663.12	0.02438	0.01599
3662.64	0.02471	0.01615
3662.16	0.02504	0.01627
3661.68	0.02532	0.01636
3661.19	0.02556	0.01641
3660.71	0.02574	0.01643
3660.23	0.02585	0.01638
3659.75	0.02589	0.01628
3659.27	0.02586	0.01613
3658.78	0.02576	0.01594
3658.3	0.0256	0.01574
3657.82	0.02543	0.01559
3657.34	0.02528	0.01553
3656.86	0.02524	0.01558
3656.37	0.02533	0.01575
3655.89	0.02557	0.016
3655.41	0.02591	0.01627
3654.93	0.02629	0.0165
3654.44	0.02666	0.0167
3653.96	0.02698	0.01686
3653.48	0.02724	0.01701
3653	0.02741	0.01715
3652.52	0.0275	0.0173
3652.03	0.02749	0.01743
3651.55	0.02741	0.01754
3651.07	0.0273	0.01761
3650.59	0.02727	0.01764
3650.11	0.0274	0.01764
3649.62	0.02778	0.01761
3649.14	0.02839	0.01756
3648.66	0.02914	0.0175
3648.18	0.02986	0.01742
3647.7	0.0304	0.01733
3647.21	0.03067	0.01723
3646.73	0.03069	0.01714
3646.25	0.03057	0.01708
3645.77	0.03044	0.01706
3645.28	0.03039	0.01711
3644.8	0.03048	0.01721
3644.32	0.03067	0.01736
3643.84	0.03093	0.01753
3643.36	0.03116	0.01769
3642.87	0.03129	0.0178
3642.39	0.03126	0.01782
3641.91	0.03108	0.01772
3641.43	0.0308	0.01751
3640.95	0.03051	0.01721
3640.46	0.03032	0.01684
3639.98	0.03028	0.01647
3639.5	0.03045	0.01611
3639.02	0.03078	0.01581
3638.53	0.03122	0.01556
3638.05	0.0317	0.01537
3637.57	0.03214	0.01521
3637.09	0.03252	0.01507
3636.61	0.03281	0.01494
3636.12	0.03303	0.01483
3635.64	0.03322	0.01476
3635.16	0.03339	0.01473
3634.68	0.03355	0.01478
3634.2	0.03368	0.01488
3633.71	0.03376	0.01501
3633.23	0.03374	0.01513
3632.75	0.03362	0.01517
3632.27	0.03341	0.01511
3631.78	0.03312	0.01494
3631.3	0.03279	0.01466
3630.82	0.0325	0.01429
3630.34	0.03233	0.01387
3629.86	0.0324	0.01349
3629.37	0.03278	0.01323
3628.89	0.0334	0.01315
3628.41	0.03407	0.01322
3627.93	0.0346	0.01335
3627.45	0.03496	0.01349
3626.96	0.03522	0.01361
3626.48	0.03546	0.01376
3626	0.03576	0.01394
3625.52	0.0361	0.01417
3625.03	0.03648	0.01443
3624.55	0.03684	0.01471
3624.07	0.03716	0.01496
3623.59	0.0374	0.01517
3623.11	0.03755	0.01529
3622.62	0.0376	0.01531
3622.14	0.03758	0.01524
3621.66	0.03753	0.01508
3621.18	0.0375	0.01487
3620.7	0.03754	0.01463
3620.21	0.03771	0.01441
3619.73	0.03804	0.01425
3619.25	0.03853	0.01417
3618.77	0.03912	0.01415
3618.29	0.03975	0.01419
3617.8	0.04034	0.01424
3617.32	0.04085	0.01431
3616.84	0.04125	0.01437
3616.36	0.04157	0.01444
3615.88	0.0418	0.01451
3615.39	0.04199	0.01457
3614.91	0.04215	0.01461
3614.43	0.04231	0.01462
3613.95	0.0425	0.01459
3613.46	0.04272	0.01454
3612.98	0.04295	0.01448
3612.5	0.04316	0.01442
3612.02	0.04332	0.01439
3611.54	0.04342	0.01437
3611.05	0.04346	0.01437
3610.57	0.04345	0.01437
3610.09	0.0434	0.01437
3609.61	0.04334	0.01439
3609.12	0.04331	0.01445
3608.64	0.04335	0.01459
3608.16	0.04353	0.01481
3607.68	0.04385	0.01512
3607.2	0.04431	0.01546
3606.72	0.04487	0.01577
3606.23	0.04546	0.016
3605.75	0.04601	0.01612
3605.27	0.04646	0.01614
3604.79	0.0468	0.01606
3604.3	0.04704	0.01595
3603.82	0.0472	0.01584
3603.34	0.04734	0.01578
3602.86	0.04752	0.01578
3602.38	0.04775	0.01584
3601.89	0.04804	0.01593
3601.41	0.04839	0.01601
3600.93	0.04876	0.01605
3600.45	0.04911	0.016
3599.97	0.04946	0.01587
3599.48	0.0498	0.01568
3599	0.05017	0.01546
3598.52	0.05058	0.01525
3598.04	0.05103	0.0151
3597.55	0.05151	0.015
3597.07	0.05198	0.01499
3596.59	0.05239	0.01503
3596.11	0.05273	0.01512
3595.63	0.053	0.01522
3595.14	0.05322	0.01532
3594.66	0.05342	0.01539
3594.18	0.05362	0.01546
3593.7	0.05384	0.01553
3593.22	0.05408	0.01565
3592.73	0.05434	0.01583
3592.25	0.05462	0.01609
3591.77	0.05491	0.01641
3591.29	0.05522	0.01678
3590.8	0.05556	0.01718
3590.32	0.05591	0.01759
3589.84	0.05628	0.018
3589.36	0.05664	0.01841
3588.88	0.057	0.01884
3588.39	0.05735	0.01929
3587.91	0.05769	0.01977
3587.43	0.05804	0.02022
3586.95	0.05839	0.02059
3586.47	0.05874	0.02084
3585.98	0.05909	0.02096
3585.5	0.05942	0.02098
3585.02	0.05972	0.02096
3584.54	0.05998	0.02096
3584.05	0.0602	0.02105
3583.57	0.06042	0.02128
3583.09	0.06065	0.02168
3582.61	0.06092	0.02229
3582.13	0.06125	0.02309
3581.64	0.06166	0.02408
3581.16	0.06211	0.02521
3580.68	0.06259	0.02645
3580.2	0.06306	0.02778
3579.72	0.06347	0.0292
3579.23	0.06382	0.03074
3578.75	0.06409	0.03247
3578.27	0.0643	0.03445
3577.79	0.06448	0.03679
3577.31	0.06466	0.03953
3576.82	0.06486	0.04269
3576.34	0.0651	0.04621
3575.86	0.06537	0.04999
3575.38	0.06566	0.05385
3574.89	0.06595	0.05762
3574.41	0.06622	0.06109
3573.93	0.06646	0.06411
3573.45	0.06667	0.06654
3572.97	0.06684	0.06827
3572.49	0.067	0.06924
3572	0.06715	0.0694
3571.52	0.0673	0.06878
3571.04	0.06743	0.06739
3570.56	0.06755	0.06535
3570.07	0.06764	0.06276
3569.59	0.06771	0.05973
3569.11	0.06777	0.0564
3568.63	0.06784	0.05285
3568.15	0.06796	0.04921
3567.66	0.06819	0.04561
3567.18	0.06855	0.04221
3566.7	0.06902	0.03913
3566.22	0.06957	0.03646
3565.74	0.07015	0.0342
3565.25	0.0707	0.03228
3564.77	0.07121	0.03063
3564.29	0.07168	0.02917
3563.81	0.0721	0.02788
3563.32	0.07249	0.02674
3562.84	0.07287	0.02577
3562.36	0.07326	0.025
3561.88	0.07367	0.02445
3561.4	0.07414	0.0241
3560.91	0.07463	0.02391
3560.43	0.07515	0.0238
3559.95	0.07564	0.02367
3559.47	0.07607	0.02344
3558.99	0.07641	0.02303
3558.5	0.07666	0.02245
3558.02	0.07681	0.02174
3557.54	0.0769	0.02096
3557.06	0.07694	0.0202
3556.57	0.07696	0.01954
3556.09	0.07697	0.01902
3555.61	0.07697	0.01868
3555.13	0.07698	0.0185
3554.65	0.07702	0.01846
3554.16	0.07711	0.01853
3553.68	0.07729	0.01863
3553.2	0.07755	0.01873
3552.72	0.07789	0.01879
3552.24	0.07826	0.01878
3551.75	0.07859	0.01871
3551.27	0.07884	0.01859
3550.79	0.07898	0.01847
3550.31	0.07902	0.01839
3549.82	0.07899	0.01838
3549.34	0.07893	0.01845
3548.86	0.07891	0.0186
3548.38	0.07895	0.0188
3547.9	0.07907	0.01902
3547.41	0.07929	0.01921
3546.93	0.0796	0.01934
3546.45	0.07997	0.01942
3545.97	0.08039	0.01945
3545.49	0.08084	0.01948
3545	0.08131	0.01952
3544.52	0.08179	0.01958
3544.04	0.08228	0.01967
3543.56	0.08277	0.01974
3543.07	0.08326	0.01979
3542.59	0.08375	0.01978
3542.11	0.08424	0.01972
3541.63	0.08471	0.01961
3541.15	0.08514	0.01947
3540.66	0.08552	0.01931
3540.18	0.0858	0.01915
3539.7	0.08597	0.019
3539.22	0.08605	0.01886
3538.74	0.08606	0.01872
3538.25	0.08605	0.01857
3537.77	0.08609	0.0184
3537.29	0.08621	0.01821
3536.81	0.08644	0.018
3536.33	0.08676	0.01779
3535.84	0.08714	0.01759
3535.36	0.08754	0.01741
3534.88	0.08793	0.01728
3534.4	0.08831	0.01723
3533.91	0.08869	0.01725
3533.43	0.08908	0.01736
3532.95	0.08947	0.01755
3532.47	0.08986	0.01779
3531.99	0.09022	0.01806
3531.51	0.09052	0.0183
3531.02	0.09076	0.01849
3530.54	0.09094	0.01859
3530.06	0.0911	0.0186
3529.58	0.09129	0.01854
3529.09	0.09155	0.01844
3528.61	0.0919	0.01836
3528.13	0.09234	0.01832
3527.65	0.09284	0.01836
3527.17	0.09336	0.01847
3526.68	0.09386	0.01863
3526.2	0.09431	0.01881
3525.72	0.09471	0.01897
3525.24	0.09506	0.01909
3524.76	0.09535	0.01915
3524.27	0.09561	0.01913
3523.79	0.09584	0.01903
3523.31	0.09606	0.01887
3522.83	0.09627	0.01867
3522.34	0.09649	0.01844
3521.86	0.09672	0.01822
3521.38	0.09697	0.01804
3520.9	0.09721	0.01791
3520.42	0.09745	0.01785
3519.93	0.09766	0.01785
3519.45	0.09785	0.0179
3518.97	0.09804	0.01798
3518.49	0.09826	0.01807
3518.01	0.09852	0.01815
3517.52	0.09882	0.01821
3517.04	0.09916	0.01826
3516.56	0.09951	0.01831
3516.08	0.09984	0.01837
3515.59	0.10014	0.01845
3515.11	0.10041	0.01855
3514.63	0.10068	0.01866
3514.15	0.10097	0.01877
3513.67	0.10129	0.01886
3513.18	0.10166	0.01893
3512.7	0.10206	0.01896
3512.22	0.10246	0.01897
3511.74	0.10283	0.01895
3511.26	0.10316	0.01893
3510.77	0.10343	0.01889
3510.29	0.10365	0.01883
3509.81	0.10384	0.01876
3509.33	0.10399	0.01866
3508.84	0.10411	0.01853
3508.36	0.10418	0.0184
3507.88	0.1042	0.01828
3507.4	0.10419	0.01818
3506.92	0.10416	0.01811
3506.43	0.10415	0.01809
3505.95	0.1042	0.01812
3505.47	0.10435	0.01819
3504.99	0.1046	0.0183
3504.51	0.10497	0.01842
3504.02	0.1054	0.01854
3503.54	0.10587	0.01864
3503.06	0.10632	0.01871
3502.58	0.10672	0.01874
3502.1	0.10705	0.01873
3501.61	0.10733	0.0187
3501.13	0.10756	0.01867
3500.65	0.10778	0.01866
3500.17	0.10801	0.01869
3499.68	0.10826	0.01877
3499.2	0.10856	0.0189
3498.72	0.1089	0.01909
3498.24	0.1093	0.01931
3497.76	0.10973	0.01953
3497.27	0.11018	0.01971
3496.79	0.11061	0.01982
3496.31	0.11097	0.01983
3495.83	0.11123	0.01972
3495.35	0.11135	0.01953
3494.86	0.11132	0.01927
3494.38	0.11116	0.01899
3493.9	0.1109	0.01872
3493.42	0.1106	0.01849
3492.93	0.1103	0.01829
3492.45	0.11005	0.01812
3491.97	0.10988	0.01795
3491.49	0.10981	0.0178
3491.01	0.10983	0.01765
3490.53	0.10992	0.01753
3490.04	0.11009	0.01747
3489.56	0.11032	0.01747
3489.08	0.11063	0.01754
3488.6	0.11101	0.01767
3488.11	0.1115	0.01782
3487.63	0.1121	0.01798
3487.15	0.11279	0.01812
3486.67	0.11355	0.01825
3486.19	0.11432	0.01837
3485.7	0.11503	0.0185
3485.22	0.11563	0.01861
3484.74	0.11604	0.01868
3484.26	0.11627	0.01869
3483.78	0.1163	0.0186
3483.29	0.11619	0.01841
3482.81	0.11601	0.01815
3482.33	0.11585	0.01788
3481.85	0.11577	0.01766
3481.36	0.11583	0.01757
3480.88	0.11603	0.01761
3480.4	0.11633	0.01777
3479.92	0.11668	0.01798
3479.44	0.11701	0.01818
3478.95	0.11728	0.01832
3478.47	0.11747	0.01836
3477.99	0.11761	0.01833
3477.51	0.11774	0.01823
3477.03	0.11792	0.01812
3476.54	0.11818	0.01802
3476.06	0.11855	0.01796
3475.58	0.11902	0.01796
3475.1	0.11955	0.01799
3474.61	0.1201	0.01807
3474.13	0.12063	0.01819
3473.65	0.12112	0.01832
3473.17	0.12156	0.01847
3472.69	0.12195	0.01861
3472.2	0.12228	0.01872
3471.72	0.12254	0.01878
3471.24	0.12275	0.01879
3470.76	0.12289	0.01874
3470.28	0.12297	0.01867
3469.79	0.12302	0.01858
3469.31	0.12307	0.01849
3468.83	0.12315	0.01842
3468.35	0.12329	0.01836
3467.86	0.12348	0.01833
3467.38	0.12373	0.01832
3466.9	0.12401	0.01833
3466.42	0.12431	0.01836
3465.94	0.12462	0.0184
3465.45	0.12493	0.01842
3464.97	0.12523	0.01839
3464.49	0.1255	0.01828
3464.01	0.12576	0.01809
3463.53	0.12596	0.01783
3463.04	0.12613	0.01757
3462.56	0.12625	0.01737
3462.08	0.12635	0.0173
3461.6	0.12646	0.01739
3461.12	0.12662	0.01763
3460.63	0.12686	0.01796
3460.15	0.12716	0.01829
3459.67	0.1275	0.01857
3459.19	0.12785	0.01874
3458.7	0.12816	0.0188
3458.22	0.1284	0.01878
3457.74	0.12858	0.01873
3457.26	0.12869	0.0187
3456.78	0.12878	0.01872
3456.29	0.12887	0.01879
3455.81	0.12899	0.01888
3455.33	0.12917	0.01898
3454.85	0.12941	0.01907
3454.37	0.1297	0.01915
3453.88	0.13003	0.01921
3453.4	0.13039	0.01925
3452.92	0.13075	0.01926
3452.44	0.13108	0.01924
3451.95	0.13138	0.01917
3451.47	0.13163	0.01904
3450.99	0.13183	0.01887
3450.51	0.13199	0.01868
3450.03	0.13214	0.0185
3449.55	0.1323	0.01834
3449.06	0.13247	0.01821
3448.58	0.13268	0.01812
3448.1	0.13289	0.01805
3447.62	0.1331	0.018
3447.13	0.13326	0.01799
3446.65	0.13338	0.01803
3446.17	0.13346	0.01813
3445.69	0.13351	0.01831
3445.21	0.13358	0.01855
3444.72	0.1337	0.01884
3444.24	0.13389	0.01912
3443.76	0.13415	0.01937
3443.28	0.1345	0.01956
3442.8	0.13493	0.01969
3442.31	0.13542	0.01975
3441.83	0.13594	0.01975
3441.35	0.13648	0.01972
3440.87	0.13699	0.01965
3440.39	0.13746	0.01956
3439.9	0.13787	0.01946
3439.42	0.1382	0.01935
3438.94	0.13846	0.01924
3438.46	0.13867	0.01915
3437.97	0.13886	0.01908
3437.49	0.13905	0.01903
3437.01	0.13926	0.01901
3436.53	0.13949	0.019
3436.05	0.13974	0.01902
3435.56	0.14003	0.01905
3435.08	0.14035	0.01909
3434.6	0.14069	0.01912
3434.12	0.14105	0.01912
3433.64	0.14141	0.01908
3433.15	0.14174	0.01899
3432.67	0.14202	0.01885
3432.19	0.14223	0.01867
3431.71	0.14236	0.01852
3431.22	0.14244	0.01842
3430.74	0.14252	0.01841
3430.26	0.14267	0.01853
3429.78	0.14292	0.01875
3429.3	0.1433	0.01904
3428.81	0.1438	0.01935
3428.33	0.14437	0.01965
3427.85	0.14494	0.01989
3427.37	0.14544	0.02007
3426.89	0.14582	0.02019
3426.4	0.14608	0.02026
3425.92	0.14621	0.02027
3425.44	0.14627	0.02023
3424.96	0.14629	0.02013
3424.47	0.14633	0.01999
3423.99	0.1464	0.01983
3423.51	0.14654	0.01966
3423.03	0.14674	0.01952
3422.55	0.147	0.01942
3422.06	0.14731	0.01938
3421.58	0.14766	0.01939
3421.1	0.14804	0.01943
3420.62	0.14844	0.01947
3420.14	0.14885	0.01953
3419.65	0.14923	0.01959
3419.17	0.14958	0.01966
3418.69	0.14988	0.01974
3418.21	0.15009	0.01982
3417.72	0.15022	0.01987
3417.24	0.15026	0.01986
3416.76	0.15025	0.01977
3416.28	0.15023	0.01959
3415.8	0.15025	0.01936
3415.32	0.15039	0.01911
3414.83	0.15068	0.01891
3414.35	0.15113	0.01879
3413.87	0.15171	0.01878
3413.39	0.15237	0.01885
3412.9	0.15303	0.01897
3412.42	0.15363	0.0191
3411.94	0.15413	0.01917
3411.46	0.15452	0.01917
3410.97	0.15483	0.01908
3410.49	0.15509	0.01892
3410.01	0.15534	0.01872
3409.53	0.15561	0.01852
3409.05	0.15591	0.01836
3408.57	0.15623	0.01827
3408.08	0.15656	0.01828
3407.6	0.15689	0.01839
3407.12	0.1572	0.01858
3406.64	0.15749	0.01882
3406.15	0.15777	0.01906
3405.67	0.15803	0.01926
3405.19	0.15828	0.01939
3404.71	0.15853	0.01942
3404.23	0.15876	0.01937
3403.74	0.15898	0.01925
3403.26	0.15918	0.01909
3402.78	0.15936	0.01889
3402.3	0.15949	0.01869
3401.82	0.15959	0.01848
3401.33	0.15964	0.01828
3400.85	0.15965	0.0181
3400.37	0.15966	0.01795
3399.89	0.15969	0.01784
3399.41	0.15976	0.01777
3398.92	0.1599	0.01777
3398.44	0.1601	0.01781
3397.96	0.16039	0.0179
3397.48	0.16074	0.01803
3396.99	0.16116	0.01819
3396.51	0.16161	0.01839
3396.03	0.1621	0.01861
3395.55	0.16261	0.01884
3395.07	0.16311	0.01905
3394.58	0.16359	0.01922
3394.1	0.16402	0.01932
3393.62	0.16439	0.01934
3393.14	0.1647	0.01926
3392.66	0.16494	0.01911
3392.17	0.16514	0.01892
3391.69	0.16531	0.01871
3391.21	0.16547	0.01852
3390.73	0.16562	0.01838
3390.24	0.16576	0.01828
3389.76	0.1659	0.01824
3389.28	0.16602	0.01824
3388.8	0.16613	0.01827
3388.32	0.16622	0.01832
3387.83	0.16632	0.01838
3387.35	0.16642	0.01844
3386.87	0.16652	0.01849
3386.39	0.16663	0.01853
3385.91	0.16675	0.01857
3385.42	0.1669	0.01861
3384.94	0.1671	0.01866
3384.46	0.16737	0.01873
3383.98	0.16771	0.01883
3383.49	0.16811	0.01894
3383.01	0.16854	0.01904
3382.53	0.16894	0.01911
3382.05	0.1693	0.01915
3381.57	0.16958	0.01916
3381.08	0.16979	0.01916
3380.6	0.16997	0.01917
3380.12	0.17015	0.01921
3379.64	0.17036	0.0193
3379.16	0.17064	0.01941
3378.67	0.17097	0.01954
3378.19	0.17134	0.01964
3377.71	0.17172	0.01971
3377.23	0.17209	0.01972
3376.74	0.17244	0.01968
3376.26	0.17276	0.01958
3375.78	0.17302	0.01944
3375.3	0.17321	0.01927
3374.82	0.17334	0.01909
3374.34	0.17339	0.01891
3373.85	0.1734	0.01874
3373.37	0.1734	0.01859
3372.89	0.17346	0.01849
3372.41	0.17361	0.01844
3371.92	0.1739	0.01845
3371.44	0.17433	0.0185
3370.96	0.17487	0.01858
3370.48	0.17546	0.01866
3370	0.17605	0.01874
3369.51	0.17658	0.01879
3369.03	0.17704	0.01883
3368.55	0.17741	0.01887
3368.07	0.1777	0.01892
3367.59	0.1779	0.01897
3367.1	0.17802	0.01905
3366.62	0.17807	0.01913
3366.14	0.17805	0.0192
3365.66	0.178	0.01924
3365.17	0.17796	0.01924
3364.69	0.17796	0.01918
3364.21	0.17804	0.01906
3363.73	0.17822	0.01889
3363.25	0.17847	0.01869
3362.76	0.17875	0.01849
3362.28	0.17904	0.0183
3361.8	0.17929	0.01818
3361.32	0.1795	0.01812
3360.84	0.17967	0.01816
3360.35	0.17982	0.01827
3359.87	0.17997	0.01842
3359.39	0.18015	0.0186
3358.91	0.18035	0.01875
3358.43	0.18059	0.01887
3357.94	0.18088	0.01896
3357.46	0.18122	0.01901
3356.98	0.18161	0.01904
3356.5	0.18207	0.01907
3356.01	0.18256	0.01911
3355.53	0.18306	0.01916
3355.05	0.18353	0.01923
3354.57	0.18394	0.01929
3354.09	0.1843	0.01936
3353.6	0.18461	0.01941
3353.12	0.1849	0.01946
3352.64	0.1852	0.01951
3352.16	0.18553	0.01954
3351.68	0.18588	0.01957
3351.19	0.18622	0.01958
3350.71	0.18651	0.01957
3350.23	0.18673	0.01952
3349.75	0.18687	0.01944
3349.26	0.18696	0.01933
3348.78	0.18701	0.01919
3348.3	0.18707	0.01905
3347.82	0.18714	0.01893
3347.34	0.18726	0.01885
3346.85	0.18742	0.01882
3346.37	0.18763	0.01887
3345.89	0.1879	0.01897
3345.41	0.18822	0.01911
3344.93	0.1886	0.01926
3344.44	0.18902	0.01938
3343.96	0.18947	0.01945
3343.48	0.1899	0.01946
3343	0.19028	0.01941
3342.51	0.19061	0.01934
3342.03	0.19088	0.01928
3341.55	0.19112	0.01924
3341.07	0.19135	0.01925
3340.59	0.19158	0.0193
3340.1	0.19182	0.01938
3339.62	0.19205	0.01945
3339.14	0.19226	0.01951
3338.66	0.19244	0.01953
3338.18	0.19259	0.01952
3337.69	0.19275	0.01949
3337.21	0.19294	0.01947
3336.73	0.1932	0.01946
3336.25	0.19352	0.01945
3335.76	0.19388	0.01943
3335.28	0.19423	0.01938
3334.8	0.19451	0.0193
3334.32	0.19471	0.01918
3333.84	0.19481	0.01904
3333.36	0.19484	0.01893
3332.87	0.19485	0.01886
3332.39	0.1949	0.01886
3331.91	0.19502	0.01895
3331.43	0.19523	0.01912
3330.94	0.19551	0.01932
3330.46	0.19585	0.01952
3329.98	0.1962	0.01967
3329.5	0.19656	0.01975
3329.02	0.1969	0.01974
3328.53	0.19723	0.01967
3328.05	0.19755	0.01954
3327.57	0.19787	0.0194
3327.09	0.19819	0.01927
3326.61	0.1985	0.01917
3326.12	0.19879	0.01909
3325.64	0.19903	0.01904
3325.16	0.1992	0.01899
3324.68	0.19931	0.01895
3324.19	0.19935	0.01891
3323.71	0.19932	0.01886
3323.23	0.19926	0.01883
3322.75	0.19919	0.01879
3322.27	0.19913	0.01876
3321.78	0.19912	0.01875
3321.3	0.19916	0.01874
3320.82	0.19928	0.01877
3320.34	0.19948	0.01884
3319.86	0.19979	0.01897
3319.37	0.20018	0.01915
3318.89	0.20065	0.01938
3318.41	0.20114	0.0196
3317.93	0.20162	0.01977
3317.45	0.20202	0.01987
3316.96	0.2023	0.01988
3316.48	0.20245	0.01979
3316	0.2025	0.01965
3315.52	0.20251	0.01951
3315.03	0.20253	0.01941
3314.55	0.20263	0.01938
3314.07	0.20285	0.01941
3313.59	0.20315	0.0195
3313.11	0.20349	0.0196
3312.62	0.20381	0.01969
3312.14	0.20406	0.01973
3311.66	0.20421	0.01974
3311.18	0.20427	0.01971
3310.7	0.20429	0.01965
3310.21	0.20432	0.0196
3309.73	0.2044	0.01956
3309.25	0.20454	0.01955
3308.77	0.20474	0.01956
3308.28	0.20496	0.01961
3307.8	0.20519	0.0197
3307.32	0.20541	0.01982
3306.84	0.20562	0.01995
3306.36	0.20582	0.02008
3305.87	0.20602	0.02016
3305.39	0.20621	0.02017
3304.91	0.20635	0.02009
3304.43	0.20644	0.01992
3303.95	0.20647	0.01968
3303.46	0.20646	0.01942
3302.98	0.20644	0.01917
3302.5	0.20647	0.01897
3302.02	0.20657	0.01882
3301.53	0.20676	0.01873
3301.05	0.207	0.01866
3300.57	0.20726	0.0186
3300.09	0.20748	0.01851
3299.61	0.20763	0.01841
3299.12	0.20771	0.01829
3298.64	0.20773	0.01819
3298.16	0.20772	0.01814
3297.68	0.20772	0.01816
3297.2	0.20774	0.01825
3296.71	0.20781	0.0184
3296.23	0.20792	0.01859
3295.75	0.20807	0.01877
3295.27	0.20827	0.01892
3294.78	0.20851	0.01901
3294.3	0.20878	0.01906
3293.82	0.20907	0.01908
3293.34	0.20935	0.0191
3292.86	0.20962	0.01914
3292.38	0.20983	0.01922
3291.89	0.20997	0.01932
3291.41	0.21006	0.01942
3290.93	0.21011	0.01947
3290.45	0.21013	0.01947
3289.96	0.21016	0.0194
3289.48	0.21018	0.01928
3289	0.21021	0.01914
3288.52	0.21023	0.01901
3288.04	0.21022	0.01892
3287.55	0.21018	0.01888
3287.07	0.21012	0.01888
3286.59	0.21006	0.01889
3286.11	0.21002	0.01891
3285.62	0.21001	0.01892
3285.14	0.21005	0.01893
3284.66	0.21012	0.01893
3284.18	0.21022	0.01893
3283.7	0.2103	0.01892
3283.22	0.21036	0.01889
3282.73	0.21037	0.01884
3282.25	0.21033	0.01874
3281.77	0.21024	0.01862
3281.29	0.21012	0.01849
3280.8	0.21	0.01839
3280.32	0.2099	0.01832
3279.84	0.20983	0.0183
3279.36	0.2098	0.01831
3278.88	0.2098	0.01834
3278.39	0.20982	0.01834
3277.91	0.20987	0.01832
3277.43	0.20992	0.01828
3276.95	0.21001	0.01825
3276.47	0.21012	0.01827
3275.98	0.21027	0.01836
3275.5	0.21045	0.01852
3275.02	0.21066	0.01871
3274.54	0.21084	0.0189
3274.05	0.21098	0.01903
3273.57	0.21103	0.01906
3273.09	0.21098	0.019
3272.61	0.21082	0.01885
3272.13	0.21059	0.01866
3271.64	0.2103	0.01844
3271.16	0.21	0.01825
3270.68	0.20971	0.01811
3270.2	0.20944	0.01802
3269.72	0.2092	0.01801
3269.23	0.20899	0.01806
3268.75	0.20878	0.01817
3268.27	0.20855	0.01833
3267.79	0.20831	0.0185
3267.3	0.20803	0.01866
3266.82	0.20772	0.01877
3266.34	0.2074	0.01881
3265.86	0.2071	0.0188
3265.38	0.20684	0.01874
3264.89	0.20665	0.01867
3264.41	0.20654	0.01862
3263.93	0.20652	0.01864
3263.45	0.20656	0.01871
3262.97	0.20665	0.01883
3262.48	0.20676	0.01897
3262	0.20685	0.0191
3261.52	0.2069	0.01918
3261.04	0.20689	0.0192
3260.55	0.20683	0.01913
3260.07	0.2067	0.01898
3259.59	0.20651	0.01876
3259.11	0.20626	0.0185
3258.63	0.20598	0.01824
3258.14	0.20569	0.01801
3257.66	0.20542	0.01786
3257.18	0.2052	0.01783
3256.7	0.20506	0.01792
3256.22	0.20499	0.01811
3255.73	0.20497	0.01837
3255.25	0.20498	0.01863
3254.77	0.20497	0.01886
3254.29	0.20491	0.019
3253.8	0.2048	0.01904
3253.32	0.20464	0.01902
3252.84	0.20445	0.01896
3252.36	0.20427	0.01892
3251.88	0.20411	0.01891
3251.39	0.20397	0.01896
3250.91	0.20384	0.01905
3250.43	0.20371	0.01917
3249.95	0.20356	0.01928
3249.47	0.20337	0.01936
3248.98	0.20314	0.0194
3248.5	0.20288	0.01938
3248.02	0.2026	0.01932
3247.54	0.20231	0.01921
3247.06	0.20204	0.01906
3246.57	0.20178	0.0189
3246.09	0.20155	0.01872
3245.61	0.20134	0.01855
3245.13	0.20115	0.0184
3244.64	0.20097	0.01826
3244.16	0.20079	0.01816
3243.68	0.2006	0.01808
3243.2	0.20039	0.01801
3242.72	0.20019	0.01796
3242.24	0.19999	0.01793
3241.75	0.19983	0.01791
3241.27	0.1997	0.0179
3240.79	0.1996	0.01789
3240.31	0.19952	0.01788
3239.82	0.19944	0.01785
3239.34	0.19933	0.01778
3238.86	0.19921	0.01768
3238.38	0.19906	0.01755
3237.9	0.19891	0.01741
3237.41	0.19877	0.0173
3236.93	0.19864	0.01724
3236.45	0.19852	0.01724
3235.97	0.1984	0.01731
3235.49	0.19825	0.01742
3235	0.19808	0.01756
3234.52	0.1979	0.0177
3234.04	0.19772	0.01782
3233.56	0.19758	0.01791
3233.07	0.19748	0.01798
3232.59	0.19744	0.01803
3232.11	0.19743	0.01807
3231.63	0.19742	0.01811
3231.15	0.19737	0.01814
3230.66	0.19725	0.01815
3230.18	0.19705	0.01814
3229.7	0.19678	0.0181
3229.22	0.19648	0.01802
3228.74	0.19618	0.01792
3228.25	0.19593	0.01781
3227.77	0.19574	0.01773
3227.29	0.19563	0.01767
3226.81	0.1956	0.01767
3226.32	0.19562	0.01773
3225.84	0.19566	0.01783
3225.36	0.19568	0.01798
3224.88	0.19566	0.01813
3224.4	0.19558	0.01827
3223.91	0.19543	0.01838
3223.43	0.19522	0.01845
3222.95	0.195	0.01848
3222.47	0.1948	0.01847
3221.99	0.19464	0.01844
3221.5	0.19454	0.01841
3221.02	0.19449	0.0184
3220.54	0.19447	0.01839
3220.06	0.19447	0.0184
3219.57	0.19446	0.01841
3219.09	0.19443	0.01839
3218.61	0.1944	0.01834
3218.13	0.19438	0.01824
3217.65	0.19438	0.01811
3217.16	0.19442	0.01797
3216.68	0.19447	0.01783
3216.2	0.19452	0.01772
3215.72	0.19455	0.01765
3215.24	0.19451	0.01765
3214.75	0.19441	0.01769
3214.27	0.19423	0.01776
3213.79	0.19399	0.01783
3213.31	0.19371	0.01787
3212.83	0.19342	0.0179
3212.34	0.19316	0.01789
3211.86	0.19298	0.01788
3211.38	0.19291	0.01788
3210.9	0.19295	0.01792
3210.41	0.19311	0.01801
3209.93	0.19332	0.01813
3209.45	0.19354	0.01828
3208.97	0.19369	0.01843
3208.49	0.19372	0.01853
3208	0.1936	0.01857
3207.52	0.19334	0.01854
3207.04	0.19297	0.01843
3206.56	0.19256	0.01827
3206.08	0.19215	0.01807
3205.59	0.19177	0.01785
3205.11	0.19144	0.01763
3204.63	0.19115	0.01744
3204.15	0.19089	0.01727
3203.66	0.19068	0.01715
3203.18	0.19051	0.01708
3202.7	0.1904	0.01707
3202.22	0.19035	0.0171
3201.74	0.19034	0.01717
3201.26	0.19036	0.01727
3200.77	0.19035	0.01739
3200.29	0.19027	0.0175
3199.81	0.19011	0.01758
3199.33	0.18986	0.01762
3198.84	0.18954	0.01761
3198.36	0.18919	0.01754
3197.88	0.18883	0.01742
3197.4	0.1885	0.01726
3196.92	0.18821	0.01708
3196.43	0.18798	0.01691
3195.95	0.18781	0.01678
3195.47	0.18769	0.01669
3194.99	0.18763	0.01668
3194.51	0.18761	0.01672
3194.02	0.18763	0.01682
3193.54	0.18766	0.01696
3193.06	0.18768	0.01712
3192.58	0.18768	0.01729
3192.09	0.18763	0.01746
3191.61	0.18755	0.01762
3191.13	0.18743	0.01776
3190.65	0.18726	0.01786
3190.17	0.18705	0.01794
3189.68	0.18678	0.01797
3189.2	0.18644	0.01795
3188.72	0.18603	0.01789
3188.24	0.18558	0.01779
3187.76	0.18514	0.01767
3187.27	0.18476	0.01753
3186.79	0.18448	0.01741
3186.31	0.18434	0.01729
3185.83	0.18433	0.01719
3185.34	0.18441	0.01711
3184.86	0.1845	0.01704
3184.38	0.18455	0.01697
3183.9	0.1845	0.01689
3183.42	0.18433	0.01681
3182.93	0.18404	0.01672
3182.45	0.18367	0.01665
3181.97	0.18325	0.01658
3181.49	0.18283	0.01652
3181.01	0.18244	0.01648
3180.52	0.18208	0.01643
3180.04	0.18176	0.01638
3179.56	0.18147	0.01631
3179.08	0.1812	0.01623
3178.59	0.18094	0.01612
3178.11	0.1807	0.01603
3177.63	0.18047	0.01595
3177.15	0.18025	0.01592
3176.67	0.18006	0.01596
3176.18	0.17992	0.01606
3175.7	0.17982	0.01622
3175.22	0.17977	0.01642
3174.74	0.17977	0.01664
3174.26	0.1798	0.01684
3173.77	0.17982	0.01702
3173.29	0.17982	0.01714
3172.81	0.17977	0.01721
3172.33	0.17967	0.01721
3171.85	0.17952	0.01717
3171.36	0.17934	0.01709
3170.88	0.17914	0.017
3170.4	0.17893	0.01691
3169.92	0.17873	0.01686
3169.43	0.17851	0.01685
3168.95	0.17828	0.01689
3168.47	0.17801	0.01697
3167.99	0.17771	0.01708
3167.51	0.17738	0.0172
3167.02	0.17703	0.01731
3166.54	0.17669	0.01741
3166.06	0.17638	0.01748
3165.58	0.17614	0.01755
3165.1	0.17597	0.01762
3164.61	0.17587	0.0177
3164.13	0.17584	0.0178
3163.65	0.17584	0.0179
3163.17	0.17585	0.01798
3162.68	0.17584	0.01804
3162.2	0.17577	0.01806
3161.72	0.17565	0.01803
3161.24	0.17547	0.01796
3160.76	0.17524	0.01785
3160.28	0.17498	0.01772
3159.79	0.17469	0.01756
3159.31	0.17438	0.0174
3158.83	0.17404	0.01724
3158.35	0.17369	0.0171
3157.86	0.17333	0.01697
3157.38	0.173	0.01689
3156.9	0.1727	0.01684
3156.42	0.17246	0.01684
3155.94	0.17228	0.01688
3155.45	0.17214	0.01696
3154.97	0.17201	0.01708
3154.49	0.17186	0.01721
3154.01	0.17168	0.01734
3153.53	0.17147	0.01745
3153.04	0.17122	0.01755
3152.56	0.17098	0.01762
3152.08	0.17074	0.01765
3151.6	0.17054	0.01763
3151.11	0.17034	0.01757
3150.63	0.17015	0.01746
3150.15	0.16993	0.01731
3149.67	0.16968	0.01714
3149.19	0.16941	0.01696
3148.7	0.16912	0.01678
3148.22	0.16885	0.01663
3147.74	0.1686	0.01653
3147.26	0.16839	0.01649
3146.78	0.16822	0.01651
3146.29	0.16807	0.0166
3145.81	0.16795	0.01674
3145.33	0.16784	0.01691
3144.85	0.16774	0.01705
3144.36	0.16766	0.01713
3143.88	0.16758	0.01712
3143.4	0.1675	0.01701
3142.92	0.16741	0.01682
3142.44	0.16728	0.01657
3141.95	0.16711	0.01632
3141.47	0.16691	0.01612
3140.99	0.16668	0.01601
3140.51	0.16646	0.01599
3140.03	0.16624	0.01607
3139.54	0.16606	0.01622
3139.06	0.16589	0.0164
3138.58	0.16574	0.01656
3138.1	0.16557	0.01667
3137.61	0.16539	0.01673
3137.13	0.16518	0.01672
3136.65	0.16496	0.01668
3136.17	0.16474	0.01662
3135.69	0.16455	0.01658
3135.2	0.16442	0.01657
3134.72	0.16434	0.01663
3134.24	0.16434	0.01673
3133.76	0.16439	0.01688
3133.28	0.16447	0.01704
3132.79	0.16454	0.01718
3132.31	0.16456	0.01728
3131.83	0.16449	0.0173
3131.35	0.16432	0.01724
3130.87	0.16404	0.0171
3130.38	0.16369	0.01689
3129.9	0.16331	0.01663
3129.42	0.16296	0.01634
3128.94	0.16266	0.01605
3128.45	0.16244	0.01578
3127.97	0.16231	0.01556
3127.49	0.16223	0.0154
3127.01	0.16218	0.0153
3126.53	0.16212	0.01528
3126.05	0.16204	0.01533
3125.56	0.16195	0.01543
3125.08	0.16185	0.01556
3124.6	0.16176	0.01571
3124.12	0.1617	0.01587
3123.63	0.16167	0.01601
3123.15	0.16167	0.01615
3122.67	0.16167	0.01626
3122.19	0.16166	0.01635
3121.7	0.16163	0.01641
3121.22	0.16157	0.01644
3120.74	0.16146	0.01643
3120.26	0.16132	0.01639
3119.78	0.16115	0.01633
3119.3	0.16098	0.01624
3118.81	0.16081	0.01615
3118.33	0.16067	0.01606
3117.85	0.16059	0.01598
3117.37	0.16057	0.01594
3116.88	0.16063	0.01593
3116.4	0.16074	0.01596
3115.92	0.1609	0.01605
3115.44	0.16106	0.01618
3114.96	0.16122	0.01632
3114.47	0.16134	0.01646
3113.99	0.16142	0.01655
3113.51	0.16144	0.01659
3113.03	0.16143	0.01655
3112.55	0.16139	0.01646
3112.06	0.16135	0.01636
3111.58	0.1613	0.01627
3111.1	0.16127	0.01623
3110.62	0.16126	0.01625
3110.14	0.16127	0.01634
3109.65	0.16127	0.01645
3109.17	0.16125	0.01655
3108.69	0.16119	0.01662
3108.21	0.16107	0.01664
3107.72	0.1609	0.01663
3107.24	0.16069	0.01661
3106.76	0.16049	0.0166
3106.28	0.16031	0.01663
3105.8	0.16021	0.0167
3105.31	0.16019	0.01678
3104.83	0.16023	0.01686
3104.35	0.16032	0.01693
3103.87	0.16042	0.01696
3103.39	0.1605	0.01697
3102.9	0.16052	0.01696
3102.42	0.16049	0.01695
3101.94	0.16041	0.01695
3101.46	0.16031	0.01697
3100.97	0.16021	0.017
3100.49	0.16013	0.01704
3100.01	0.16009	0.01709
3099.53	0.1601	0.01714
3099.05	0.16016	0.01717
3098.56	0.16026	0.01718
3098.08	0.16039	0.01714
3097.6	0.16052	0.01704
3097.12	0.16065	0.01689
3096.64	0.16073	0.01669
3096.15	0.16077	0.01646
3095.67	0.16076	0.01623
3095.19	0.16069	0.01602
3094.71	0.1606	0.01585
3094.22	0.1605	0.01572
3093.74	0.16041	0.01564
3093.26	0.16035	0.01558
3092.78	0.16034	0.01556
3092.3	0.16037	0.01556
3091.81	0.16044	0.0156
3091.33	0.16055	0.01568
3090.85	0.16068	0.0158
3090.37	0.16081	0.01596
3089.89	0.16092	0.01612
3089.4	0.16098	0.01626
3088.92	0.161	0.01636
3088.44	0.16095	0.0164
3087.96	0.16087	0.01639
3087.47	0.16078	0.01634
3086.99	0.16071	0.01627
3086.51	0.16069	0.01619
3086.03	0.16072	0.01612
3085.55	0.16081	0.01606
3085.07	0.16094	0.01602
3084.58	0.16109	0.01597
3084.1	0.16123	0.01594
3083.62	0.16134	0.0159
3083.14	0.16142	0.01587
3082.65	0.16145	0.01585
3082.17	0.16145	0.01583
3081.69	0.16141	0.01583
3081.21	0.16135	0.01584
3080.73	0.16126	0.01586
3080.24	0.16115	0.0159
3079.76	0.16104	0.01596
3079.28	0.16093	0.01606
3078.8	0.16085	0.01617
3078.32	0.16079	0.01629
3077.83	0.16074	0.01641
3077.35	0.16071	0.01651
3076.87	0.16068	0.01657
3076.39	0.16063	0.01658
3075.9	0.16058	0.01654
3075.42	0.16052	0.01647
3074.94	0.16047	0.01639
3074.46	0.16044	0.01632
3073.98	0.16044	0.01628
3073.49	0.16047	0.01628
3073.01	0.16051	0.01632
3072.53	0.16056	0.01637
3072.05	0.1606	0.01641
3071.57	0.16062	0.01643
3071.08	0.16062	0.01641
3070.6	0.16059	0.01636
3070.12	0.16054	0.01628
3069.64	0.16047	0.01622
3069.16	0.1604	0.01616
3068.67	0.16032	0.01613
3068.19	0.16024	0.0161
3067.71	0.16017	0.01607
3067.23	0.1601	0.016
3066.74	0.16004	0.01588
3066.26	0.15999	0.01573
3065.78	0.15993	0.01556
3065.3	0.15986	0.0154
3064.82	0.15976	0.01528
3064.33	0.15965	0.01521
3063.85	0.1595	0.01519
3063.37	0.15932	0.01521
3062.89	0.15912	0.01522
3062.41	0.1589	0.01523
3061.92	0.15869	0.01523
3061.44	0.15849	0.01522
3060.96	0.15833	0.01522
3060.48	0.15822	0.01525
3059.99	0.15814	0.01532
3059.51	0.15809	0.01539
3059.03	0.15804	0.01546
3058.55	0.15797	0.01549
3058.07	0.15787	0.01548
3057.58	0.15775	0.01544
3057.1	0.15762	0.01538
3056.62	0.15753	0.01534
3056.14	0.1575	0.01535
3055.66	0.15755	0.01541
3055.17	0.15765	0.01553
3054.69	0.15778	0.01568
3054.21	0.15788	0.01583
3053.73	0.1579	0.01597
3053.24	0.1578	0.01606
3052.76	0.15758	0.0161
3052.28	0.15726	0.0161
3051.8	0.15688	0.01606
3051.32	0.15648	0.016
3050.83	0.15612	0.01594
3050.35	0.15581	0.01589
3049.87	0.15557	0.01586
3049.39	0.15539	0.01586
3048.91	0.15528	0.01587
3048.42	0.15519	0.0159
3047.94	0.15512	0.01593
3047.46	0.15505	0.01595
3046.98	0.15495	0.01597
3046.49	0.15482	0.01597
3046.01	0.15466	0.01596
3045.53	0.15449	0.01595
3045.05	0.1543	0.01594
3044.57	0.15412	0.01591
3044.09	0.15394	0.01586
3043.6	0.15379	0.01578
3043.12	0.15364	0.01568
3042.64	0.15351	0.01556
3042.16	0.15337	0.01545
3041.67	0.15325	0.01538
3041.19	0.15314	0.01538
3040.71	0.15306	0.01545
3040.23	0.15301	0.01558
3039.75	0.15298	0.01574
3039.26	0.15296	0.01589
3038.78	0.15292	0.016
3038.3	0.15284	0.01605
3037.82	0.1527	0.01604
[truncated: 4,953 more rows]
