# Supplementary material for: Silk fibroin-derived polypeptides additives to promote hydroxyapatite nucleation in dense collagen hydrogels
Source: PLoS One. 2019 Jul 15;14(7):e0219429. doi: 10.1371/journal.pone.0219429 (PMC6629059; doi:10.1371/journal.pone.0219429)
Supplement: S13 File — (XLSX) [file pone.0219429.s013.xlsx]

## Sheet: S13 File
Degree	Intensity	Degree	Intensity
2\g(q)	a.u.	2\g(q)	a.u.
	Bone (raw)		Bone (1000 °C)
5	22	5	111
5.02	35	5.04	98
5.04	26	5.08	127
5.06	31	5.12	111
5.08	24	5.16	113
5.1	28	5.2	122
5.12	21	5.24	109
5.14	31	5.28	96
5.16	27	5.32	102
5.18	26	5.36	145
5.2	24	5.4	112
5.22	26	5.44	134
5.24	31	5.48	105
5.26	30	5.52	95
5.28	30	5.56	120
5.3	39	5.6	106
5.32	33	5.64	125
5.34	30	5.68	99
5.36	28	5.72	107
5.38	29	5.76	119
5.4	38	5.8	113
5.42	20	5.84	108
5.44	26	5.88	125
5.46	31	5.92	119
5.48	34	5.96	126
5.5	33	6	113
5.52	25	6.04	134
5.54	32	6.08	123
5.56	40	6.12	105
5.58	31	6.16	130
5.6	37	6.2	115
5.62	30	6.24	138
5.64	27	6.28	137
5.66	33	6.32	152
5.68	34	6.36	104
5.7	24	6.4	138
5.72	39	6.44	122
5.74	41	6.48	114
5.76	26	6.52	138
5.78	44	6.56	132
5.8	27	6.6	122
5.82	27	6.64	114
5.84	37	6.68	105
5.86	35	6.72	130
5.88	30	6.76	118
5.9	39	6.8	127
5.92	27	6.84	128
5.94	31	6.88	126
5.96	31	6.92	134
5.98	39	6.96	142
6	32	7	129
6.02	29	7.04	114
6.04	36	7.08	140
6.06	29	7.12	136
6.08	20	7.16	135
6.1	36	7.2	128
6.12	20	7.24	136
6.14	26	7.28	128
6.16	27	7.32	127
6.18	30	7.36	112
6.2	31	7.4	138
6.22	42	7.44	125
6.24	37	7.48	132
6.26	30	7.52	122
6.28	30	7.56	140
6.3	40	7.6	128
6.32	30	7.64	134
6.34	33	7.68	147
6.36	20	7.72	124
6.38	36	7.76	111
6.4	32	7.8	112
6.42	35	7.84	129
6.44	30	7.88	150
6.46	36	7.92	142
6.48	32	7.96	122
6.5	44	8	137
6.52	28	8.04	132
6.54	23	8.08	132
6.56	32	8.12	122
6.58	31	8.16	122
6.6	25	8.2	142
6.62	34	8.24	136
6.64	34	8.28	123
6.66	29	8.32	121
6.68	42	8.36	136
6.7	36	8.4	115
6.72	45	8.44	102
6.74	29	8.48	123
6.76	35	8.52	118
6.78	31	8.56	122
6.8	38	8.6	127
6.82	37	8.64	116
6.84	24	8.68	136
6.86	36	8.72	127
6.88	42	8.76	141
6.9	34	8.8	139
6.92	36	8.84	131
6.94	23	8.88	146
6.96	30	8.92	134
6.98	39	8.96	135
7	34	9	145
7.02	45	9.04	140
7.04	32	9.08	133
7.06	33	9.12	154
7.08	40	9.16	133
7.1	31	9.2	136
7.12	48	9.24	141
7.14	37	9.28	141
7.16	42	9.32	141
7.18	32	9.36	156
7.2	25	9.4	150
7.22	46	9.44	150
7.24	47	9.48	120
7.26	33	9.52	160
7.28	37	9.56	151
7.3	38	9.6	142
7.32	30	9.64	133
7.34	40	9.68	134
7.36	35	9.72	142
7.38	38	9.76	144
7.4	30	9.8	167
7.42	42	9.84	144
7.44	26	9.88	156
7.46	39	9.92	141
7.48	23	9.96	153
7.5	36	10	156
7.52	36	10.04	138
7.54	40	10.08	137
7.56	31	10.12	133
7.58	36	10.16	162
7.6	45	10.2	140
7.62	39	10.24	147
7.64	26	10.28	160
7.66	44	10.32	164
7.68	31	10.36	147
7.7	35	10.4	123
7.72	43	10.44	141
7.74	48	10.48	166
7.76	47	10.52	151
7.78	32	10.56	148
7.8	41	10.6	166
7.82	33	10.64	168
7.84	30	10.68	157
7.86	35	10.72	141
7.88	38	10.76	183
7.9	30	10.8	180
7.92	33	10.84	206
7.94	39	10.88	182
7.96	35	10.92	166
7.98	50	10.96	162
8	32	11	163
8.02	32	11.04	146
8.04	30	11.08	162
8.06	36	11.12	168
8.08	37	11.16	168
8.1	44	11.2	187
8.12	35	11.24	158
8.14	39	11.28	168
8.16	40	11.32	186
8.18	36	11.36	180
8.2	25	11.4	183
8.22	35	11.44	182
8.24	36	11.48	184
8.26	36	11.52	226
8.28	47	11.56	177
8.3	39	11.6	170
8.32	29	11.64	188
8.34	34	11.68	196
8.36	34	11.72	174
8.38	38	11.76	198
8.4	30	11.8	187
8.42	41	11.84	191
8.44	32	11.88	218
8.46	28	11.92	178
8.48	36	11.96	193
8.5	31	12	185
8.52	31	12.04	179
8.54	33	12.08	185
8.56	34	12.12	216
8.58	38	12.16	200
8.6	41	12.2	201
8.62	28	12.24	190
8.64	41	12.28	204
8.66	33	12.32	177
8.68	43	12.36	231
8.7	46	12.4	184
8.72	35	12.44	206
8.74	35	12.48	216
8.76	43	12.52	189
8.78	43	12.56	204
8.8	45	12.6	209
8.82	22	12.64	207
8.84	39	12.68	216
8.86	29	12.72	227
8.88	30	12.76	212
8.9	30	12.8	223
8.92	38	12.84	217
8.94	36	12.88	225
8.96	43	12.92	212
8.98	33	12.96	215
9	40	13	233
9.02	34	13.04	234
9.04	35	13.08	236
9.06	39	13.12	242
9.08	39	13.16	220
9.1	23	13.2	235
9.12	23	13.24	243
9.14	40	13.28	244
9.16	47	13.32	235
9.18	37	13.36	224
9.2	33	13.4	213
9.22	40	13.44	228
9.24	38	13.48	246
9.26	18	13.52	206
9.28	47	13.56	243
9.3	38	13.6	199
9.32	41	13.64	249
9.34	30	13.68	230
9.36	39	13.72	225
9.38	33	13.76	224
9.4	48	13.8	223
9.42	34	13.84	233
9.44	32	13.88	207
9.46	32	13.92	233
9.48	32	13.96	245
9.5	44	14	229
9.52	38	14.04	228
9.54	47	14.08	214
9.56	32	14.12	221
9.58	29	14.16	223
9.6	39	14.2	226
9.62	27	14.24	227
9.64	25	14.28	205
9.66	29	14.32	231
9.68	29	14.36	241
9.7	21	14.4	199
9.72	42	14.44	236
9.74	29	14.48	220
9.76	35	14.52	228
9.78	41	14.56	202
9.8	27	14.6	202
9.82	28	14.64	201
9.84	38	14.68	222
9.86	26	14.72	237
9.88	34	14.76	225
9.9	28	14.8	170
9.92	36	14.84	202
9.94	27	14.88	187
9.96	39	14.92	221
9.98	32	14.96	215
10	26	15	247
10.02	29	15.04	204
10.04	31	15.08	193
10.06	27	15.12	179
10.08	36	15.16	185
10.1	31	15.2	211
10.12	33	15.24	187
10.14	22	15.28	183
10.16	27	15.32	204
10.18	18	15.36	180
10.2	33	15.4	178
10.22	21	15.44	168
10.24	31	15.48	158
10.26	25	15.52	157
10.28	25	15.56	155
10.3	39	15.6	143
10.32	25	15.64	153
10.34	17	15.68	165
10.36	20	15.72	154
10.38	22	15.76	148
10.4	35	15.8	133
10.42	23	15.84	143
10.44	13	15.88	140
10.46	20	15.92	143
10.48	17	15.96	130
10.5	25	16	132
10.52	24	16.04	138
10.54	21	16.08	142
10.56	30	16.12	114
10.58	15	16.16	135
10.6	16	16.2	124
10.62	22	16.24	146
10.64	17	16.28	114
10.66	17	16.32	128
10.68	16	16.36	122
10.7	26	16.4	112
10.72	13	16.44	108
10.74	13	16.48	119
10.76	15	16.52	106
10.78	15	16.56	111
10.8	21	16.6	111
10.82	24	16.64	86
10.84	21	16.68	92
10.86	18	16.72	102
10.88	16	16.76	100
10.9	14	16.8	91
10.92	12	16.84	84
10.94	15	16.88	108
10.96	11	16.92	73
10.98	16	16.96	106
11	17	17	100
11.02	17	17.04	85
11.04	22	17.08	92
11.06	15	17.12	88
11.08	19	17.16	87
11.1	10	17.2	75
11.12	17	17.24	68
11.14	16	17.28	87
11.16	11	17.32	74
11.18	7	17.36	74
11.2	13	17.4	65
11.22	16	17.44	63
11.24	13	17.48	62
11.26	16	17.52	51
11.28	11	17.56	66
11.3	11	17.6	80
11.32	14	17.64	65
11.34	11	17.68	62
11.36	12	17.72	53
11.38	14	17.76	61
11.4	15	17.8	59
11.42	13	17.84	56
11.44	9	17.88	49
11.46	13	17.92	60
11.48	9	17.96	58
11.5	16	18	54
11.52	13	18.04	56
11.54	11	18.08	46
11.56	9	18.12	57
11.58	14	18.16	47
11.6	11	18.2	45
11.62	15	18.24	39
11.64	11	18.28	39
11.66	10	18.32	42
11.68	8	18.36	37
11.7	12	18.4	37
11.72	6	18.44	46
11.74	16	18.48	41
11.76	9	18.52	35
11.78	5	18.56	56
11.8	9	18.6	42
11.82	14	18.64	44
11.84	9	18.68	46
11.86	14	18.72	49
11.88	8	18.76	47
11.9	6	18.8	40
11.92	10	18.84	50
11.94	11	18.88	47
11.96	10	18.92	36
11.98	5	18.96	43
12	13	19	48
12.02	9	19.04	36
12.04	13	19.08	36
12.06	16	19.12	32
12.08	6	19.16	32
12.1	10	19.2	38
12.12	13	19.24	37
12.14	2	19.28	39
12.16	9	19.32	35
12.18	7	19.36	47
12.2	9	19.4	31
12.22	8	19.44	31
12.24	12	19.48	20
12.26	9	19.52	30
12.28	15	19.56	41
12.3	10	19.6	31
12.32	8	19.64	33
12.34	2	19.68	34
12.36	7	19.72	39
12.38	9	19.76	33
12.4	12	19.8	34
12.42	8	19.84	28
12.44	10	19.88	31
12.46	7	19.92	32
12.48	10	19.96	35
12.5	13	20	33
12.52	6	20.04	29
12.54	8	20.08	53
12.56	9	20.12	30
12.58	11	20.16	36
12.6	11	20.2	30
12.62	9	20.24	35
12.64	8	20.28	26
12.66	18	20.32	35
12.68	5	20.36	36
12.7	9	20.4	35
12.72	2	20.44	32
12.74	7	20.48	38
12.76	11	20.52	32
12.78	7	20.56	38
12.8	15	20.6	30
12.82	8	20.64	30
12.84	12	20.68	36
12.86	7	20.72	31
12.88	8	20.76	35
12.9	8	20.8	28
12.92	13	20.84	27
12.94	9	20.88	30
12.96	8	20.92	33
12.98	15	20.96	37
13	8	21	33
13.02	4	21.04	29
13.04	5	21.08	28
13.06	9	21.12	36
13.08	10	21.16	23
13.1	6	21.2	39
13.12	11	21.24	29
13.14	9	21.28	40
13.16	10	21.32	38
13.18	13	21.36	29
13.2	10	21.4	34
13.22	12	21.44	34
13.24	7	21.48	43
13.26	12	21.52	22
13.28	8	21.56	42
13.3	6	21.6	41
13.32	5	21.64	38
13.34	6	21.68	42
13.36	11	21.72	63
13.38	14	21.76	74
13.4	9	21.8	66
13.42	7	21.84	41
13.44	12	21.88	48
13.46	8	21.92	36
13.48	9	21.96	25
13.5	11	22	36
13.52	9	22.04	28
13.54	3	22.08	32
13.56	6	22.12	32
13.58	12	22.16	29
13.6	10	22.2	43
13.62	7	22.24	29
13.64	8	22.28	38
13.66	6	22.32	26
13.68	9	22.36	47
13.7	5	22.4	24
13.72	6	22.44	33
13.74	4	22.48	31
13.76	9	22.52	33
13.78	10	22.56	33
13.8	6	22.6	36
13.82	8	22.64	35
13.84	11	22.68	27
13.86	12	22.72	42
13.88	10	22.76	44
13.9	5	22.8	48
13.92	11	22.84	54
13.94	8	22.88	57
13.96	12	22.92	32
13.98	11	22.96	28
14	15	23	30
14.02	13	23.04	28
14.04	2	23.08	35
14.06	8	23.12	50
14.08	8	23.16	43
14.1	10	23.2	33
14.12	11	23.24	30
14.14	19	23.28	44
14.16	8	23.32	35
14.18	14	23.36	36
14.2	4	23.4	36
14.22	9	23.44	36
14.24	7	23.48	27
14.26	7	23.52	42
14.28	12	23.56	35
14.3	7	23.6	31
14.32	9	23.64	35
14.34	15	23.68	40
14.36	6	23.72	26
14.38	9	23.76	36
14.4	5	23.8	31
14.42	13	23.84	27
14.44	8	23.88	34
14.46	7	23.92	34
14.48	10	23.96	27
14.5	3	24	35
14.52	13	24.04	34
14.54	7	24.08	32
14.56	10	24.12	25
14.58	3	24.16	27
14.6	8	24.2	53
14.62	3	24.24	32
14.64	12	24.28	38
14.66	15	24.32	31
14.68	12	24.36	40
14.7	9	24.4	39
14.72	7	24.44	42
14.74	8	24.48	29
14.76	3	24.52	32
14.78	10	24.56	29
14.8	13	24.6	43
14.82	20	24.64	34
14.84	15	24.68	29
14.86	2	24.72	28
14.88	11	24.76	30
14.9	12	24.8	41
14.92	5	24.84	30
14.94	12	24.88	31
14.96	8	24.92	24
14.98	14	24.96	24
15	6	25	34
15.02	4	25.04	31
15.04	7	25.08	38
15.06	11	25.12	34
15.08	5	25.16	30
15.1	11	25.2	37
15.12	14	25.24	44
15.14	6	25.28	38
15.16	15	25.32	37
15.18	7	25.36	45
15.2	9	25.4	46
15.22	10	25.44	41
15.24	5	25.48	33
15.26	11	25.52	42
15.28	10	25.56	52
15.3	8	25.6	38
15.32	12	25.64	45
15.34	9	25.68	42
15.36	10	25.72	47
15.38	12	25.76	74
15.4	12	25.8	87
15.42	11	25.84	147
15.44	8	25.88	124
15.46	8	25.92	79
15.48	6	25.96	53
15.5	2	26	43
15.52	10	26.04	25
15.54	11	26.08	45
15.56	14	26.12	33
15.58	6	26.16	32
15.6	10	26.2	25
15.62	14	26.24	27
15.64	12	26.28	43
15.66	10	26.32	27
15.68	11	26.36	31
15.7	5	26.4	32
15.72	10	26.44	36
15.74	11	26.48	36
15.76	10	26.52	29
15.78	5	26.56	44
15.8	16	26.6	30
15.82	11	26.64	30
15.84	13	26.68	37
15.86	12	26.72	28
15.88	8	26.76	41
15.9	8	26.8	28
15.92	12	26.84	31
15.94	12	26.88	24
15.96	8	26.92	29
15.98	6	26.96	46
16	3	27	32
16.02	8	27.04	36
16.04	7	27.08	39
16.06	6	27.12	32
16.08	10	27.16	23
16.1	12	27.2	40
16.12	8	27.24	35
16.14	7	27.28	41
16.16	14	27.32	43
16.18	9	27.36	30
16.2	7	27.4	38
16.22	7	27.44	36
16.24	6	27.48	30
16.26	9	27.52	18
16.28	11	27.56	26
16.3	9	27.6	30
16.32	15	27.64	20
16.34	2	27.68	36
16.36	9	27.72	39
16.38	5	27.76	34
16.4	11	27.8	38
16.42	6	27.84	25
16.44	13	27.88	44
16.46	10	27.92	33
16.48	9	27.96	30
16.5	11	28	42
16.52	12	28.04	43
16.54	8	28.08	44
16.56	5	28.12	52
16.58	8	28.16	57
16.6	12	28.2	43
16.62	11	28.24	42
16.64	12	28.28	28
16.66	6	28.32	36
16.68	8	28.36	29
16.7	5	28.4	36
16.72	6	28.44	30
16.74	9	28.48	58
16.76	11	28.52	36
16.78	8	28.56	46
16.8	6	28.6	48
16.82	11	28.64	58
16.84	11	28.68	46
16.86	5	28.72	41
16.88	15	28.76	43
16.9	10	28.8	51
16.92	9	28.84	60
16.94	7	28.88	91
16.96	9	28.92	151
16.98	12	28.96	107
17	11	29	75
17.02	12	29.04	62
17.04	11	29.08	38
17.06	5	29.12	33
17.08	7	29.16	39
17.1	5	29.2	40
17.12	10	29.24	32
17.14	9	29.28	33
17.16	13	29.32	29
17.18	9	29.36	33
17.2	9	29.4	37
17.22	5	29.44	28
17.24	6	29.48	32
17.26	12	29.52	32
17.28	10	29.56	42
17.3	14	29.6	31
17.32	7	29.64	49
17.34	10	29.68	41
17.36	9	29.72	26
17.38	3	29.76	42
17.4	11	29.8	36
17.42	6	29.84	31
17.44	8	29.88	24
17.46	6	29.92	38
17.48	5	29.96	35
17.5	7	30	35
17.52	9	30.04	28
17.54	10	30.08	25
17.56	3	30.12	46
17.58	8	30.16	43
17.6	8	30.2	32
17.62	14	30.24	35
17.64	10	30.28	28
17.66	9	30.32	40
17.68	11	30.36	41
17.7	11	30.4	44
17.72	11	30.44	28
17.74	8	30.48	35
17.76	2	30.52	33
17.78	14	30.56	35
17.8	11	30.6	38
17.82	4	30.64	46
17.84	12	30.68	40
17.86	5	30.72	36
17.88	7	30.76	34
17.9	14	30.8	38
17.92	9	30.84	39
17.94	9	30.88	44
17.96	9	30.92	34
17.98	12	30.96	44
18	14	31	44
18.02	10	31.04	35
18.04	10	31.08	43
18.06	11	31.12	43
18.08	7	31.16	33
18.1	11	31.2	37
18.12	7	31.24	45
18.14	13	31.28	33
18.16	11	31.32	38
18.18	9	31.36	54
18.2	11	31.4	91
18.22	9	31.44	106
18.24	14	31.48	80
18.26	7	31.52	101
18.28	13	31.56	81
18.3	11	31.6	99
18.32	10	31.64	156
18.34	6	31.68	240
18.36	10	31.72	410
18.38	12	31.76	552
18.4	9	31.8	373
18.42	12	31.84	315
18.44	9	31.88	173
18.46	8	31.92	95
18.48	9	31.96	66
18.5	11	32	75
18.52	7	32.04	87
18.54	12	32.08	108
18.56	12	32.12	166
18.58	7	32.16	230
18.6	15	32.2	206
18.62	7	32.24	155
18.64	10	32.28	107
18.66	14	32.32	71
18.68	9	32.36	52
18.7	12	32.4	52
18.72	10	32.44	40
18.74	11	32.48	52
18.76	14	32.52	77
18.78	6	32.56	72
18.8	7	32.6	74
18.82	11	32.64	97
18.84	9	32.68	84
18.86	10	32.72	100
18.88	12	32.76	109
18.9	13	32.8	149
18.92	15	32.84	275
18.94	5	32.88	411
18.96	9	32.92	348
18.98	13	32.96	231
19	7	33	155
19.02	10	33.04	84
19.04	8	33.08	65
19.06	12	33.12	54
19.08	10	33.16	60
19.1	14	33.2	49
19.12	12	33.24	41
19.14	6	33.28	43
19.16	5	33.32	46
19.18	11	33.36	31
19.2	14	33.4	33
19.22	5	33.44	40
19.24	10	33.48	47
19.26	11	33.52	42
19.28	13	33.56	36
19.3	15	33.6	51
19.32	12	33.64	52
19.34	5	33.68	53
19.36	5	33.72	63
19.38	8	33.76	58
19.4	9	33.8	50
19.42	7	33.84	54
19.44	10	33.88	59
19.46	9	33.92	59
19.48	10	33.96	61
19.5	15	34	137
19.52	6	34.04	110
19.54	10	34.08	111
19.56	14	34.12	96
19.58	9	34.16	83
19.6	12	34.2	62
19.62	7	34.24	50
19.64	6	34.28	53
19.66	9	34.32	51
19.68	9	34.36	48
19.7	15	34.4	44
19.72	9	34.44	50
19.74	5	34.48	46
19.76	14	34.52	56
19.78	11	34.56	63
19.8	16	34.6	40
19.82	7	34.64	30
19.84	12	34.68	52
19.86	10	34.72	48
19.88	12	34.76	44
19.9	7	34.8	49
19.92	17	34.84	35
19.94	8	34.88	51
19.96	10	34.92	46
19.98	15	34.96	62
20	11	35	56
20.02	9	35.04	54
20.04	9	35.08	58
20.06	16	35.12	50
20.08	10	35.16	42
20.1	14	35.2	44
20.12	9	35.24	55
20.14	5	35.28	51
20.16	12	35.32	52
20.18	7	35.36	51
20.2	13	35.4	68
20.22	7	35.44	67
20.24	12	35.48	64
20.26	6	35.52	63
20.28	18	35.56	40
20.3	10	35.6	54
20.32	6	35.64	59
20.34	8	35.68	45
20.36	9	35.72	44
20.38	11	35.76	49
20.4	9	35.8	58
20.42	14	35.84	58
20.44	11	35.88	61
20.46	11	35.92	52
20.48	7	35.96	48
20.5	8	36	52
20.52	19	36.04	49
20.54	10	36.08	60
20.56	1	36.12	39
20.58	10	36.16	44
20.6	11	36.2	45
20.62	11	36.24	64
20.64	8	36.28	49
20.66	15	36.32	47
20.68	11	36.36	61
20.7	11	36.4	52
20.72	9	36.44	56
20.74	10	36.48	48
20.76	13	36.52	60
20.78	14	36.56	59
20.8	9	36.6	51
20.82	6	36.64	47
20.84	10	36.68	58
20.86	15	36.72	48
20.88	11	36.76	52
20.9	15	36.8	78
20.92	12	36.84	65
20.94	18	36.88	55
20.96	19	36.92	51
20.98	13	36.96	53
21	12	37	53
21.02	14	37.04	54
21.04	9	37.08	60
21.06	13	37.12	68
21.08	8	37.16	60
21.1	9	37.2	44
21.12	8	37.24	53
21.14	14	37.28	61
21.16	14	37.32	60
21.18	5	37.36	52
21.2	11	37.4	55
21.22	10	37.44	59
21.24	6	37.48	49
21.26	12	37.52	57
21.28	15	37.56	54
21.3	7	37.6	60
21.32	9	37.64	44
21.34	13	37.68	60
21.36	22	37.72	52
21.38	3	37.76	38
21.4	10	37.8	50
21.42	10	37.84	62
21.44	7	37.88	54
21.46	8	37.92	54
21.48	6	37.96	59
21.5	12	38	65
21.52	10	38.04	51
21.54	11	38.08	41
21.56	7	38.12	51
21.58	9	38.16	59
21.6	14	38.2	44
21.62	7	38.24	60
21.64	6	38.28	51
21.66	6	38.32	59
21.68	13	38.36	53
21.7	11	38.4	55
21.72	10	38.44	60
21.74	21	38.48	61
21.76	13	38.52	63
21.78	10	38.56	48
21.8	8	38.6	63
21.82	14	38.64	50
21.84	7	38.68	49
21.86	13	38.72	59
21.88	9	38.76	54
21.9	8	38.8	54
21.92	11	38.84	49
21.94	13	38.88	49
21.96	11	38.92	49
21.98	7	38.96	58
22	13	39	61
22.02	9	39.04	71
22.04	16	39.08	65
22.06	8	39.12	68
22.08	7	39.16	61
22.1	8	39.2	72
22.12	12	39.24	88
22.14	9	39.28	76
22.16	10	39.32	61
22.18	10	39.36	40
22.2	17	39.4	69
22.22	8	39.44	68
22.24	11	39.48	62
22.26	13	39.52	77
22.28	8	39.56	76
22.3	10	39.6	78
22.32	8	39.64	82
22.34	11	39.68	89
22.36	12	39.72	120
22.38	5	39.76	193
22.4	8	39.8	170
22.42	7	39.84	122
22.44	14	39.88	125
22.46	10	39.92	102
22.48	17	39.96	66
22.5	9	40	58
22.52	13	40.04	55
22.54	8	40.08	47
22.56	11	40.12	48
22.58	7	40.16	55
22.6	10	40.2	59
22.62	5	40.24	55
22.64	13	40.28	50
22.66	10	40.32	45
22.68	4	40.36	38
22.7	18	40.4	52
22.72	13	40.44	64
22.74	17	40.48	46
22.76	14	40.52	39
22.78	10	40.56	43
22.8	14	40.6	24
22.82	7	40.64	30
22.84	12	40.68	43
22.86	10	40.72	42
22.88	15	40.76	39
22.9	11	40.8	37
22.92	13	40.84	34
22.94	16	40.88	35
22.96	12	40.92	24
22.98	12	40.96	30
23	10	41	28
23.02	5	41.04	27
23.04	15	41.08	29
23.06	12	41.12	25
23.08	14	41.16	22
23.1	15	41.2	23
23.12	10	41.24	27
23.14	10	41.28	36
23.16	15	41.32	40
23.18	8	41.36	33
23.2	11	41.4	36
23.22	10	41.44	40
23.24	14	41.48	30
23.26	13	41.52	24
23.28	14	41.56	33
23.3	11	41.6	41
23.32	9	41.64	28
23.34	16	41.68	33
23.36	7	41.72	37
23.38	9	41.76	35
23.4	5	41.8	29
23.42	12	41.84	53
23.44	8	41.88	37
23.46	12	41.92	58
23.48	13	41.96	84
23.5	10	42	60
23.52	15	42.04	40
23.54	18	42.08	61
23.56	9	42.12	45
23.58	13	42.16	29
23.6	9	42.2	27
23.62	11	42.24	36
23.64	10	42.28	35
23.66	7	42.32	36
23.68	8	42.36	33
23.7	15	42.4	35
23.72	12	42.44	33
23.74	8	42.48	33
23.76	10	42.52	32
23.78	12	42.56	29
23.8	10	42.6	32
23.82	13	42.64	31
23.84	12	42.68	36
23.86	15	42.72	49
23.88	18	42.76	37
23.9	9	42.8	34
23.92	16	42.84	37
23.94	8	42.88	39
23.96	14	42.92	50
23.98	9	42.96	27
24	6	43	26
24.02	10	43.04	37
24.04	17	43.08	40
24.06	11	43.12	34
24.08	8	43.16	24
24.1	11	43.2	30
24.12	14	43.24	25
24.14	10	43.28	39
24.16	11	43.32	33
24.18	13	43.36	31
24.2	7	43.4	36
24.22	7	43.44	36
24.24	7	43.48	31
24.26	13	43.52	24
24.28	16	43.56	32
24.3	13	43.6	33
24.32	16	43.64	27
24.34	14	43.68	41
24.36	11	43.72	37
24.38	21	43.76	49
24.4	13	43.8	38
24.42	8	43.84	59
24.44	13	43.88	37
24.46	10	43.92	35
24.48	11	43.96	34
24.5	14	44	47
24.52	16	44.04	37
24.54	14	44.08	33
24.56	11	44.12	34
24.58	14	44.16	37
24.6	15	44.2	37
24.62	8	44.24	29
24.64	11	44.28	30
24.66	12	44.32	47
24.68	14	44.36	47
24.7	12	44.4	46
24.72	12	44.44	33
24.74	12	44.48	38
24.76	16	44.52	33
24.78	16	44.56	30
24.8	14	44.6	23
24.82	13	44.64	35
24.84	13	44.68	32
24.86	13	44.72	29
24.88	10	44.76	28
24.9	9	44.8	26
24.92	8	44.84	26
24.94	15	44.88	45
24.96	12	44.92	29
24.98	19	44.96	31
25	14	45	41
25.02	10	45.04	36
25.04	11	45.08	33
25.06	17	45.12	44
25.08	12	45.16	29
25.1	12	45.2	34
25.12	8	45.24	48
25.14	9	45.28	43
25.16	12	45.32	55
25.18	11	45.36	44
25.2	12	45.4	30
25.22	15	45.44	31
25.24	9	45.48	36
25.26	12	45.52	36
25.28	5	45.56	29
25.3	11	45.6	31
25.32	9	45.64	24
25.34	8	45.68	28
25.36	17	45.72	30
25.38	12	45.76	27
25.4	16	45.8	26
25.42	18	45.84	42
25.44	15	45.88	31
25.46	28	45.92	29
25.48	16	45.96	27
25.5	12	46	33
25.52	12	46.04	35
25.54	18	46.08	40
25.56	18	46.12	38
25.58	22	46.16	28
25.6	16	46.2	35
25.62	18	46.24	23
25.64	13	46.28	40
25.66	16	46.32	31
25.68	24	46.36	49
25.7	22	46.4	50
25.72	27	46.44	59
25.74	15	46.48	60
25.76	24	46.52	76
25.78	14	46.56	69
25.8	12	46.6	114
25.82	20	46.64	151
25.84	14	46.68	202
25.86	17	46.72	125
25.88	17	46.76	113
25.9	22	46.8	114
25.92	21	46.84	71
25.94	18	46.88	39
25.96	18	46.92	34
25.98	35	46.96	31
26	25	47	31
26.02	13	47.04	29
26.04	26	47.08	34
26.06	14	47.12	30
26.08	10	47.16	28
26.1	20	47.2	38
26.12	15	47.24	35
26.14	13	47.28	33
26.16	15	47.32	28
26.18	11	47.36	29
26.2	15	47.4	34
26.22	16	47.44	26
26.24	14	47.48	36
26.26	17	47.52	28
26.28	10	47.56	28
26.3	19	47.6	35
26.32	17	47.64	34
26.34	14	47.68	43
26.36	15	47.72	37
26.38	12	47.76	38
26.4	14	47.8	46
26.42	17	47.84	44
26.44	14	47.88	42
26.46	11	47.92	38
26.48	18	47.96	43
26.5	14	48	83
26.52	9	48.04	78
26.54	14	48.08	95
26.56	12	48.12	88
26.58	11	48.16	88
26.6	16	48.2	61
26.62	11	48.24	59
26.64	14	48.28	36
26.66	19	48.32	32
26.68	14	48.36	53
26.7	13	48.4	31
26.72	14	48.44	37
26.74	16	48.48	38
26.76	10	48.52	38
26.78	10	48.56	61
26.8	13	48.6	53
26.82	9	48.64	46
26.84	24	48.68	49
26.86	12	48.72	52
26.88	12	48.76	40
26.9	16	48.8	30
26.92	10	48.84	34
26.94	13	48.88	32
26.96	9	48.92	33
26.98	11	48.96	24
27	8	49	25
27.02	14	49.04	36
27.04	13	49.08	33
27.06	17	49.12	52
27.08	14	49.16	47
27.1	11	49.2	59
27.12	16	49.24	53
27.14	8	49.28	74
27.16	16	49.32	84
27.18	13	49.36	97
27.2	14	49.4	140
27.22	12	49.44	165
27.24	13	49.48	163
27.26	17	49.52	121
27.28	12	49.56	125
27.3	17	49.6	115
27.32	8	49.64	86
27.34	13	49.68	43
27.36	13	49.72	35
27.38	13	49.76	41
27.4	15	49.8	30
27.42	10	49.84	49
27.44	22	49.88	27
27.46	15	49.92	37
27.48	18	49.96	48
27.5	14	50	34
27.52	10	50.04	37
27.54	15	50.08	39
27.56	13	50.12	42
27.58	11	50.16	34
27.6	11	50.2	53
27.62	18	50.24	35
27.64	23	50.28	48
27.66	12	50.32	54
27.68	12	50.36	52
27.7	23	50.4	76
27.72	14	50.44	128
27.74	13	50.48	131
27.76	16	50.52	124
27.78	12	50.56	98
27.8	14	50.6	78
27.82	11	50.64	64
27.84	12	50.68	47
27.86	15	50.72	29
27.88	11	50.76	27
27.9	14	50.8	35
27.92	13	50.84	28
27.94	14	50.88	33
27.96	19	50.92	34
27.98	20	50.96	55
28	15	51	37
28.02	17	51.04	41
28.04	22	51.08	35
28.06	18	51.12	59
28.08	12	51.16	66
28.1	18	51.2	96
28.12	10	51.24	135
28.14	14	51.28	132
28.16	10	51.32	84
28.18	14	51.36	78
28.2	20	51.4	61
28.22	13	51.44	56
28.24	12	51.48	42
28.26	14	51.52	29
28.28	15	51.56	39
28.3	20	51.6	37
28.32	24	51.64	41
28.34	15	51.68	35
28.36	17	51.72	44
28.38	12	51.76	42
28.4	20	51.8	59
28.42	24	51.84	35
28.44	17	51.88	42
28.46	18	51.92	59
28.48	17	51.96	62
28.5	16	52	65
28.52	18	52.04	108
28.54	15	52.08	95
28.56	19	52.12	81
28.58	14	52.16	66
28.6	19	52.2	68
28.62	20	52.24	76
28.64	11	52.28	49
28.66	7	52.32	34
28.68	16	52.36	37
28.7	18	52.4	34
28.72	18	52.44	27
28.74	20	52.48	34
28.76	17	52.52	18
28.78	24	52.56	45
28.8	15	52.6	38
28.82	20	52.64	31
28.84	18	52.68	34
28.86	15	52.72	32
28.88	14	52.76	34
28.9	21	52.8	20
28.92	22	52.84	30
28.94	21	52.88	31
28.96	16	52.92	31
28.98	25	52.96	37
29	19	53	46
29.02	9	53.04	58
29.04	23	53.08	67
29.06	11	53.12	75
29.08	17	53.16	90
29.1	8	53.2	89
29.12	16	53.24	71
29.14	12	53.28	73
29.16	10	53.32	65
29.18	25	53.36	46
29.2	17	53.4	36
29.22	14	53.44	22
29.24	13	53.48	44
29.26	21	53.52	29
29.28	14	53.56	34
29.3	14	53.6	36
29.32	24	53.64	32
29.34	13	53.68	54
29.36	20	53.72	40
29.38	19	53.76	39
29.4	20	53.8	33
29.42	22	53.84	33
29.44	19	53.88	31
29.46	16	53.92	39
29.48	19	53.96	40
29.5	15	54	32
29.52	20	54.04	32
29.54	16	54.08	38
29.56	18	54.12	31
29.58	25	54.16	27
29.6	10	54.2	40
29.62	16	54.24	24
29.64	24	54.28	28
29.66	25	54.32	36
29.68	15	54.36	36
29.7	20	54.4	42
29.72	22	54.44	34
29.74	15	54.48	36
29.76	12	54.52	40
29.78	13	54.56	40
29.8	11	54.6	38
29.82	16	54.64	28
29.84	18	54.68	41
29.86	26	54.72	32
29.88	14	54.76	34
29.9	22	54.8	32
29.92	8	54.84	32
29.94	24	54.88	30
29.96	21	54.92	29
29.98	14	54.96	33
30	17	55	42
30.02	21	55.04	32
30.04	16	55.08	31
30.06	15	55.12	28
30.08	21	55.16	29
30.1	14	55.2	25
30.12	11	55.24	36
30.14	22	55.28	42
30.16	20	55.32	30
30.18	11	55.36	29
30.2	17	55.4	43
30.22	17	55.44	29
30.24	19	55.48	38
30.26	24	55.52	27
30.28	21	55.56	35
30.3	22	55.6	25
30.32	21	55.64	43
30.34	17	55.68	34
30.36	17	55.72	40
30.38	18	55.76	55
30.4	15	55.8	62
30.42	20	55.84	69
30.44	11	55.88	64
30.46	14	55.92	38
30.48	9	55.96	52
30.5	20	56	55
30.52	20	56.04	35
30.54	17	56.08	42
30.56	18	56.12	32
30.58	28	56.16	44
30.6	25	56.2	29
30.62	16	56.24	29
30.64	16	56.28	33
30.66	13	56.32	25
30.68	25	56.36	26
30.7	21	56.4	31
30.72	19	56.44	33
30.74	21	56.48	28
30.76	14	56.52	38
30.78	12	56.56	41
30.8	21	56.6	33
30.82	16	56.64	29
30.84	19	56.68	35
30.86	26	56.72	32
30.88	30	56.76	31
30.9	25	56.8	27
30.92	24	56.84	36
30.94	28	56.88	24
30.96	18	56.92	44
30.98	25	56.96	36
31	18	57	43
31.02	20	57.04	44
31.04	21	57.08	51
31.06	34	57.12	55
31.08	26	57.16	44
31.1	21	57.2	39
31.12	21	57.24	35
31.14	22	57.28	44
31.16	20	57.32	38
31.18	25	57.36	32
31.2	30	57.4	33
31.22	31	57.44	37
31.24	26	57.48	24
31.26	26	57.52	33
31.28	30	57.56	30
31.3	28	57.6	34
31.32	25	57.64	46
31.34	38	57.68	33
31.36	31	57.72	39
31.38	30	57.76	42
31.4	31	57.8	32
31.42	28	57.84	34
31.44	21	57.88	31
31.46	26	57.92	49
31.48	23	57.96	30
31.5	31	58	55
31.52	32	58.04	41
31.54	24	58.08	30
31.56	36	58.12	58
31.58	28	58.16	42
31.6	32	58.2	39
31.62	41	58.24	38
31.64	33	58.28	37
31.66	41	58.32	30
31.68	37	58.36	35
31.7	38	58.4	37
31.72	26	58.44	38
31.74	47	58.48	28
31.76	25	58.52	30
31.78	46	58.56	28
31.8	41	58.6	37
31.82	36	58.64	30
31.84	32	58.68	35
31.86	55	58.72	40
31.88	52	58.76	39
31.9	31	58.8	40
31.92	31	58.84	36
31.94	41	58.88	38
31.96	40	58.92	42
31.98	39	58.96	28
32	40	59	23
32.02	38	59.04	25
32.04	46	59.08	32
32.06	37	59.12	27
32.08	49	59.16	25
32.1	48	59.2	29
32.12	43	59.24	33
32.14	30	59.28	28
32.16	39	59.32	30
32.18	45	59.36	52
32.2	35	59.4	32
32.22	48	59.44	31
32.24	38	59.48	39
32.26	29	59.52	47
32.28	40	59.56	33
32.3	46	59.6	37
32.32	45	59.64	40
32.34	35	59.68	33
32.36	41	59.72	36
32.38	42	59.76	41
32.4	32	59.8	42
32.42	41	59.84	36
32.44	30	59.88	75
32.46	33	59.92	62
32.48	33	59.96	63
32.5	37	60	61
32.52	37	60.04	55
32.54	31	60.08	43
32.56	31	60.12	47
32.58	24	60.16	36
32.6	29	60.2	41
32.62	27	60.24	35
32.64	26	60.28	41
32.66	27	60.32	43
32.68	33	60.36	55
32.7	29	60.4	65
32.72	27	60.44	41
32.74	36	60.48	54
32.76	26	60.52	40
32.78	34	60.56	50
32.8	32	60.6	42
32.82	27	60.64	32
32.84	26	60.68	34
32.86	31	60.72	28
32.88	32	60.76	30
32.9	29	60.8	33
32.92	30	60.84	29
32.94	27	60.88	33
32.96	36	60.92	36
32.98	25	60.96	29
33	30	61	33
33.02	29	61.04	30
33.04	23	61.08	35
33.06	21	61.12	33
33.08	26	61.16	26
33.1	37	61.2	33
33.12	25	61.24	32
33.14	22	61.28	35
33.16	30	61.32	36
33.18	26	61.36	34
33.2	24	61.4	44
33.22	26	61.44	43
33.24	28	61.48	59
33.26	38	61.52	45
33.28	29	61.56	71
33.3	18	61.6	64
33.32	32	61.64	68
33.34	30	61.68	58
33.36	18	61.72	46
33.38	17	61.76	54
33.4	28	61.8	45
33.42	17	61.84	44
33.44	17	61.88	42
33.46	20	61.92	28
33.48	20	61.96	30
33.5	29	62	44
33.52	24	62.04	27
33.54	19	62.08	25
33.56	20	62.12	34
33.58	21	62.16	29
33.6	22	62.2	46
33.62	25	62.24	46
33.64	27	62.28	39
33.66	18	62.32	33
33.68	26	62.36	43
33.7	21	62.4	42
33.72	26	62.44	26
33.74	16	62.48	30
33.76	23	62.52	27
33.78	26	62.56	44
33.8	25	62.6	33
33.82	21	62.64	40
33.84	19	62.68	32
33.86	17	62.72	31
33.88	21	62.76	47
33.9	19	62.8	40
33.92	13	62.84	47
33.94	10	62.88	52
33.96	20	62.92	69
33.98	21	62.96	96
34	18	63	92
34.02	22	63.04	62
34.04	18	63.08	54
34.06	16	63.12	55
34.08	14	63.16	69
34.1	15	63.2	55
34.12	18	63.24	35
34.14	22	63.28	27
34.16	20	63.32	51
34.18	20	63.36	32
34.2	20	63.4	42
34.22	16	63.44	33
34.24	20	63.48	34
34.26	21	63.52	33
34.28	13	63.56	31
34.3	18	63.6	29
34.32	15	63.64	36
34.34	19	63.68	31
34.36	31	63.72	38
34.38	17	63.76	40
34.4	20	63.8	40
34.42	16	63.84	38
34.44	17	63.88	43
34.46	14	63.92	79
34.48	13	63.96	80
34.5	21	64	64
34.52	15	64.04	69
34.54	24	64.08	67
34.56	16	64.12	90
34.58	14	64.16	62
34.6	24	64.2	51
34.62	18	64.24	47
34.64	16	64.28	49
34.66	18	64.32	51
34.68	13	64.36	39
34.7	13	64.4	41
34.72	21	64.44	32
34.74	12	64.48	34
34.76	16	64.52	27
34.78	16	64.56	24
34.8	9	64.6	36
34.82	17	64.64	46
34.84	14	64.68	28
34.86	22	64.72	41
34.88	16	64.76	31
34.9	18	64.8	39
34.92	14	64.84	50
34.94	13	64.88	41
34.96	12	64.92	61
34.98	14	64.96	71
35	15	65	59
35.02	20	65.04	89
35.04	16	65.08	54
35.06	11	65.12	58
35.08	11	65.16	55
35.1	15	65.2	49
35.12	14	65.24	67
35.14	11	65.28	37
35.16	25	65.32	22
35.18	19	65.36	31
35.2	14	65.4	29
35.22	24	65.44	39
35.24	18	65.48	35
35.26	16	65.52	25
35.28	15	65.56	41
35.3	23	65.6	33
35.32	13	65.64	31
35.34	16	65.68	34
35.36	15	65.72	31
35.38	16	65.76	32
35.4	12	65.8	31
35.42	18	65.84	31
35.44	17	65.88	28
35.46	11	65.92	32
35.48	16	65.96	37
35.5	16	66	17
35.52	20	66.04	26
35.54	13	66.08	31
35.56	12	66.12	29
35.58	15	66.16	33
35.6	17	66.2	28
35.62	17	66.24	27
35.64	10	66.28	38
35.66	19	66.32	48
35.68	10	66.36	54
35.7	17	66.4	47
35.72	19	66.44	39
35.74	19	66.48	27
35.76	19	66.52	25
35.78	16	66.56	23
35.8	15	66.6	33
35.82	11	66.64	27
35.84	8	66.68	35
35.86	15	66.72	36
35.88	17	66.76	25
35.9	14	66.8	26
35.92	14	66.84	24
35.94	20	66.88	23
35.96	14	66.92	22
35.98	14	66.96	32
36	15	67	31
36.02	14	67.04	21
36.04	9	67.08	32
36.06	11	67.12	29
36.08	8	67.16	19
36.1	13	67.2	21
36.12	11	67.24	26
36.14	11	67.28	24
36.16	13	67.32	35
36.18	9	67.36	30
36.2	12	67.4	33
36.22	14	67.44	33
36.24	13	67.48	25
36.26	10	67.52	32
36.28	13	67.56	28
36.3	17	67.6	35
36.32	11	67.64	28
36.34	12	67.68	32
36.36	20	67.72	34
36.38	17	67.76	20
36.4	19	67.8	24
36.42	8	67.84	20
36.44	10	67.88	28
36.46	16	67.92	18
36.48	14	67.96	23
36.5	15	68	21
36.52	12	68.04	27
36.54	12	68.08	25
36.56	12	68.12	25
36.58	16	68.16	32
36.6	18	68.2	36
36.62	12	68.24	25
36.64	10	68.28	30
36.66	15	68.32	30
36.68	16	68.36	39
36.7	19	68.4	23
36.72	12	68.44	23
36.74	13	68.48	32
36.76	12	68.52	43
36.78	10	68.56	27
36.8	8	68.6	25
36.82	11	68.64	27
36.84	14	68.68	24
36.86	16	68.72	24
36.88	20	68.76	19
36.9	15	68.8	27
36.92	13	68.84	23
36.94	15	68.88	22
36.96	11	68.92	28
36.98	16	68.96	28
37	16	69	35
37.02	12	69.04	24
37.04	7	69.08	31
37.06	15	69.12	24
37.08	7	69.16	30
37.1	15	69.2	30
37.12	18	69.24	24
37.14	13	69.28	40
37.16	20	69.32	28
37.18	11	69.36	28
37.2	20	69.4	24
37.22	16	69.44	34
37.24	16	69.48	33
37.26	15	69.52	31
37.28	11	69.56	30
37.3	13	69.6	29
37.32	10	69.64	40
37.34	16	69.68	31
37.36	9	69.72	42
37.38	13	69.76	42
37.4	18	69.8	33
37.42	15	69.84	32
37.44	14	69.88	27
37.46	15	69.92	34
37.48	11	69.96	30
37.5	10	70	28
37.52	8	70.04	33
37.54	13	70.08	24
37.56	7	70.12	15
37.58	16	70.16	33
37.6	17	70.2	27
37.62	11	70.24	26
37.64	11	70.28	22
37.66	12	70.32	38
37.68	8	70.36	23
37.7	9	70.4	29
37.72	8	70.44	26
37.74	22	70.48	33
37.76	9	70.52	30
37.78	14	70.56	25
37.8	17	70.6	25
37.82	12	70.64	18
37.84	8	70.68	17
37.86	19	70.72	34
37.88	14	70.76	32
37.9	7	70.8	23
37.92	16	70.84	28
37.94	9	70.88	30
37.96	9	70.92	22
37.98	11	70.96	20
38	16	71	39
38.02	19	71.04	38
38.04	8	71.08	28
38.06	3	71.12	15
38.08	14	71.16	32
38.1	12	71.2	29
38.12	9	71.24	32
38.14	19	71.28	38
38.16	11	71.32	31
38.18	11	71.36	27
38.2	11	71.4	25
38.22	9	71.44	37
38.24	9	71.48	31
38.26	12	71.52	40
38.28	10	71.56	51
38.3	17	71.6	55
38.32	12	71.64	54
38.34	10	71.68	45
38.36	15	71.72	26
38.38	11	71.76	37
38.4	10	71.8	27
38.42	17	71.84	44
38.44	14	71.88	37
38.46	19	71.92	25
38.48	11	71.96	32
38.5	20	72	22
38.52	15	72.04	30
38.54	11	72.08	24
38.56	16	72.12	32
38.58	17	72.16	47
38.6	13	72.2	40
38.62	8	72.24	50
38.64	14	72.28	41
38.66	16	72.32	41
38.68	12	72.36	29
38.7	13	72.4	39
38.72	10	72.44	31
38.74	11	72.48	35
38.76	13	72.52	33
38.78	12	72.56	22
38.8	13	72.6	33
38.82	12	72.64	24
38.84	14	72.68	24
38.86	16	72.72	26
38.88	19	72.76	17
38.9	10	72.8	28
38.92	17	72.84	29
38.94	11	72.88	33
38.96	9	72.92	25
38.98	17	72.96	26
39	18	73	19
39.02	13	73.04	22
39.04	16	73.08	35
39.06	12	73.12	33
39.08	14	73.16	15
39.1	14	73.2	24
39.12	15	73.24	24
39.14	11	73.28	29
39.16	14	73.32	24
39.18	16	73.36	32
39.2	13	73.4	33
39.22	12	73.44	31
39.24	15	73.48	18
39.26	13	73.52	19
39.28	17	73.56	25
39.3	19	73.6	25
39.32	15	73.64	29
39.34	14	73.68	36
39.36	14	73.72	45
39.38	13	73.76	44
39.4	20	73.8	44
39.42	17	73.84	39
39.44	15	73.88	34
39.46	14	73.92	41
39.48	14	73.96	50
39.5	15	74	53
39.52	14	74.04	35
39.54	16	74.08	33
39.56	18	74.12	29
39.58	21	74.16	30
39.6	17	74.2	39
39.62	17	74.24	34
39.64	20	74.28	25
39.66	11	74.32	13
39.68	19	74.36	30
39.7	17	74.4	29
39.72	22	74.44	19
39.74	17	74.48	22
39.76	15	74.52	20
39.78	20	74.56	29
39.8	14	74.6	27
39.82	15	74.64	20
39.84	16	74.68	29
39.86	17	74.72	32
39.88	11	74.76	23
39.9	16	74.8	32
39.92	19	74.84	24
39.94	13	74.88	23
39.96	21	74.92	34
39.98	15	74.96	28
40	23	75	32
40.02	23	75.04	30
40.04	19	75.08	30
40.06	15	75.12	33
40.08	15	75.16	29
40.1	13	75.2	30
40.12	20	75.24	25
40.14	17	75.28	26
40.16	19	75.32	26
40.18	12	75.36	29
40.2	21	75.4	24
40.22	20	75.44	33
40.24	21	75.48	25
40.26	18	75.52	35
40.28	18	75.56	43
40.3	16	75.6	42
40.32	14	75.64	27
40.34	14	75.68	30
40.36	18	75.72	38
40.38	9	75.76	30
40.4	12	75.8	38
40.42	13	75.84	39
40.44	13	75.88	35
40.46	14	75.92	28
40.48	13	75.96	35
40.5	19	76	37
40.52	16	76.04	40
40.54	11	76.08	48
40.56	17	76.12	44
40.58	16	76.16	30
40.6	13	76.2	27
40.62	15	76.24	30
40.64	19	76.28	37
40.66	12	76.32	26
40.68	7	76.36	41
40.7	7	76.4	31
40.72	12	76.44	32
40.74	11	76.48	37
40.76	19	76.52	35
40.78	7	76.56	31
40.8	15	76.6	26
40.82	9	76.64	22
40.84	14	76.68	31
40.86	20	76.72	23
40.88	23	76.76	30
40.9	6	76.8	28
40.92	18	76.84	31
40.94	13	76.88	32
40.96	13	76.92	44
40.98	14	76.96	50
41	16	77	46
41.02	18	77.04	39
41.04	8	77.08	40
41.06	12	77.12	56
41.08	11	77.16	54
41.1	11	77.2	41
41.12	10	77.24	46
41.14	20	77.28	32
41.16	6	77.32	38
41.18	14	77.36	18
41.2	16	77.4	29
41.22	7	77.44	32
41.24	14	77.48	24
41.26	9	77.52	23
41.28	7	77.56	17
41.3	12	77.6	16
41.32	13	77.64	34
41.34	10	77.68	13
41.36	12	77.72	13
41.38	13	77.76	20
41.4	11	77.8	24
41.42	12	77.84	20
41.44	14	77.88	32
41.46	10	77.92	35
41.48	14	77.96	26
41.5	6	78	42
41.52	15	78.04	48
41.54	12	78.08	42
41.56	15	78.12	50
41.58	9	78.16	54
41.6	11	78.2	62
41.62	10	78.24	36
41.64	13	78.28	34
41.66	15	78.32	39
41.68	18	78.36	32
41.7	16	78.4	44
41.72	12	78.44	47
41.74	13	78.48	36
41.76	5	78.52	29
41.78	14	78.56	26
41.8	8	78.6	19
41.82	16	78.64	9
41.84	12	78.68	18
41.86	9	78.72	18
41.88	14	78.76	24
41.9	10	78.8	24
41.92	8	78.84	30
41.94	14	78.88	25
41.96	12	78.92	17
41.98	14	78.96	19
42	10	79	18
42.02	8	79.04	16
42.04	11	79.08	21
42.06	9	79.12	15
42.08	10	79.16	19
42.1	14	79.2	20
42.12	8	79.24	20
42.14	11	79.28	21
42.16	17	79.32	21
42.18	12	79.36	15
42.2	8	79.4	21
42.22	12	79.44	25
42.24	12	79.48	21
42.26	11	79.52	29
42.28	13	79.56	18
42.3	8	79.6	15
42.32	18	79.64	25
42.34	11	79.68	28
42.36	19	79.72	25
42.38	14	79.76	22
42.4	7	79.8	23
42.42	9	79.84	31
42.44	20	79.88	21
42.46	14	79.92	18
42.48	16	79.96	13
42.5	12	80	19
42.52	8	80.04	11
42.54	17	80.08	22
42.56	12	80.12	21
42.58	9	80.16	26
42.6	12	80.2	23
42.62	18	80.24	19
42.64	8	80.28	18
42.66	13	80.32	21
42.68	8	80.36	14
42.7	16	80.4	20
42.72	9	80.44	25
42.74	8	80.48	15
42.76	16	80.52	20
42.78	9	80.56	23
42.8	11	80.6	21
42.82	15	80.64	23
42.84	14	80.68	24
42.86	10	80.72	20
42.88	12	80.76	25
42.9	11	80.8	17
42.92	10	80.84	15
42.94	7	80.88	22
42.96	9	80.92	22
42.98	4	80.96	26
43	10	81	18
43.02	12	81.04	21
43.04	9	81.08	25
43.06	12	81.12	21
43.08	11	81.16	17
43.1	15	81.2	20
43.12	9	81.24	24
43.14	20	81.28	15
43.16	10	81.32	17
43.18	13	81.36	28
43.2	6	81.4	16
43.22	17	81.44	27
43.24	10	81.48	22
43.26	10	81.52	30
43.28	6	81.56	23
43.3	8	81.6	18
43.32	6	81.64	36
43.34	7	81.68	42
43.36	18	81.72	34
43.38	18	81.76	30
43.4	12	81.8	25
43.42	11	81.84	25
43.44	10	81.88	29
43.46	12	81.92	31
43.48	10	81.96	34
43.5	9	82	28
43.52	10	82.04	12
43.54	11	82.08	17
43.56	10	82.12	27
43.58	19	82.16	13
43.6	15	82.2	21
43.62	12	82.24	22
43.64	17	82.28	37
43.66	6	82.32	23
43.68	10	82.36	20
43.7	12	82.4	21
43.72	17	82.44	26
43.74	9	82.48	24
43.76	21	82.52	26
43.78	14	82.56	26
43.8	12	82.6	19
43.82	14	82.64	21
43.84	13	82.68	33
43.86	10	82.72	36
43.88	13	82.76	22
43.9	10	82.8	18
43.92	11	82.84	21
43.94	12	82.88	16
43.96	16	82.92	20
43.98	13	82.96	30
44	13	83	26
44.02	9	83.04	28
44.04	11	83.08	34
44.06	13	83.12	26
44.08	15	83.16	28
44.1	26	83.2	31
44.12	11	83.24	23
44.14	10	83.28	35
44.16	25	83.32	26
44.18	8	83.36	45
44.2	7	83.4	46
44.22	11	83.44	43
44.24	10	83.48	32
44.26	13	83.52	25
44.28	12	83.56	23
44.3	3	83.6	31
44.32	14	83.64	40
44.34	10	83.68	33
44.36	9	83.72	24
44.38	17	83.76	21
44.4	12	83.8	14
44.42	11	83.84	15
44.44	7	83.88	24
44.46	15	83.92	24
44.48	12	83.96	25
44.5	14	84	23
44.52	12	84.04	20
44.54	9	84.08	27
44.56	14	84.12	26
44.58	10	84.16	34
44.6	15	84.2	35
44.62	11	84.24	38
44.64	13	84.28	42
44.66	12	84.32	39
44.68	7	84.36	27
44.7	9	84.4	23
44.72	8	84.44	25
44.74	8	84.48	45
44.76	13	84.52	23
44.78	17	84.56	25
44.8	8	84.6	28
44.82	8	84.64	24
44.84	10	84.68	17
44.86	5	84.72	17
44.88	4	84.76	23
44.9	16	84.8	27
44.92	11	84.84	19
[truncated: 2,754 more rows]
